# Supplementary material for: Synergy of Omeprazole and Praziquantel In Vitro Treatment against Schistosoma mansoni Adult Worms
Source: PLoS Negl Trop Dis. 2015 Sep 24;9(9):e0004086. doi: 10.1371/journal.pntd.0004086 (PMC4581627; doi:10.1371/journal.pntd.0004086)
Supplement: S1 Table — These probes were selected because they showed the smallest coefficient of variation of probe intensity, among the different probes for the same Smp gene on the microarray, when analyzing the replicas of almost all previously published experiments using this array. (XLS) [file pntd.0004086.s002.xls]

## Sheet: S1 Table
S1 Table - Complete list of selected probes (marked "YES, To be used in expression analysis") along with their corresponding S. mansoni gene annotations. These probes were selected because they showed the smallest coefficient of variation of probe intensity, among the different probes for the same Smp gene on the array, when analyzing the replicas of essentially all previously published experimen…
#	Feature Number	Row	Col	Probe CV (Coeff Variation)	CV Best	To be used in expression analysis	Detected as Expressed in this work	Transcript predicted as Smp in the genome	To be used in GO analysis	GO	To be used in IPA analysis	Human homolog for IPA analysis	Probe Name	Probe sequence	Message being measured	Smp gene locus (or GenBank putative homolog)	Message being measured	Gene annotation Smp	Human GI	Human Refseq	E-value Human	Coverage Human	Human annotation
1	43767	515	77	0.362721	*	YES	YES	YES	YES	|P GO:0015031|	YES	NP_009208.2	Q2_P17882	CCAGATGGACGACCGAAACAATGGAAAAAACTGTTATTCGACAGTATATTTAATGCTATA	sense	Smp_028620	Smp_028620	exocyst complex component sec6, 5' fragment	31083351	NP_009208.2	6e-22	0.94	Sec6 protein [Homo sapiens]
2	1904	23	34	0.305936	*	YES	YES	YES	YES	|C GO:0005739|	YES	NP_116211.2	Q2_P17883	GCCCTTATCACTCGACTAAAAGATCAATTGCAAAAGTTGAGACAAAACCAAATTCAGATT	sense	Smp_066610.2	Smp_066610.2	hypothetical protein	189491675	NP_116211.2	7e-19	0.83	hypothetical protein LOC84908 [Homo sapiens]
13	22773	268	78	0.336179	*	YES	YES	YES	YES	|C GO:0005634|	YES	NP_660289.2	Q2_P17891	CTTCGTGATTATACTGCTATTATCACTTTTCGCCCCTACTTTCTATCTTCCTCTCCCTCT	sense	Smp_039080	Smp_039080	hypothetical protein	24432067	NP_660289.2	2e-57	0.65	FRA10AC1 protein [Homo sapiens]
17	15173	179	43	0.397259	*	YES	YES	YES	YES	|F GO:0008200|	YES	NP_689992.1	Q2_P17894	CCTGAAGATCCATACTACCTCCCATGAATTTAACCTGTTAATATAACTGATGGTCATTTA	sense	Smp_070240	Smp_070240	venom allergen-like (VAL) 7 protein	22749527	NP_689992.1	2e-17	0.78	GLI pathogenesis-related 1 like 1 [Homo sapiens]
21	2092	25	52	0.573426	*	YES	YES	YES	YES	|F GO:0000166|	YES	NP_004634.1	Q2_P17897	TAAATTGGTGCTATTTTGGTTTTGTACCATCTGGCTTGTTTAACAATGTGTATGTCCGAT	sense	Smp_007630.1	Smp_007630.1	polyadenylate binding protein, putative	4758876	NP_004634.1	3e-40	0.72	poly(A) binding protein, nuclear 1 [Homo sapiens]
23	19914	235	24	0.423835	*	YES	YES	YES	YES	|F GO:0008233|	YES	NP_002786.2	Q2_P17899	CATTTTGAACGCTCTCAATCGTGACGCTGTATCTGGTTGGGGTGCTAGAGTCTATTTATT	sense	Smp_121430.1	Smp_121430.1	proteasome subunit beta 3 (T01 family)	22538465	NP_002786.2	8e-76	1	proteasome beta 3 subunit [Homo sapiens]
25	27488	324	33	0.330551	*	YES	YES	YES	YES	|F GO:0003735|	YES	NP_001019833.1	Q2_P17901	CTTGCGTTCACTCTTTTCATTAGGTAAAAGGGACTATCCACACAAAATGATTTTCTAATG	sense	Smp_038510.1	Smp_038510.1	60S ribosomal protein L6, putative	67189747	NP_001019833.1	2e-47	0.76	ribosomal protein L6 [Homo sapiens]
26	24868	293	48	0.492732	*	YES	YES	YES	YES	|F GO:0000104|	YES	NP_002991.2	Q2_P17902	ACAAGTGGTCACTTTATCGATGTCATACTATTATGAATTGCACAGAAACATGCCCAAAAG	sense	Smp_089640.2	Smp_089640.2	succinate dehydrogenase iron-sulfur protein, putative	115387094	NP_002991.2	5e-87	0.93	succinate dehydrogenase complex, subunit B, iron sulfur (Ip) precursor [Homo sapiens]
29	44162	520	47	0.476591	*	YES	YES	YES	YES	-	YES	NP_004125.3	Q2_P17905	AATAACGATTGTTTGATTGTATCCATTCAGTTATTAGCTCCTTTAGAACTCGTCACTTGC	sense	Smp_106130.1	Smp_106130.1	heat shock protein 70 (hsp70), putative	24234688	NP_004125.3	0	0.96	heat shock 70kDa protein 9 precursor [Homo sapiens]
44	9101	108	6	0.380828	*	YES	YES	YES	YES	|F GO:0008233|	YES	NP_001008530.1	Q2_P17916	GCAGATGGTTATACAGCTGAAACGATCAATGAAGCAATCATAAAAATTTGCGGTTAAATC	sense	Smp_075800.1	Smp_075800.1	hemoglobinase (C13 family)	56682964	NP_001008530.1	6e-79	1.03	legumain preproprotein [Homo sapiens]
45	8631	102	46	0.421539	*	YES	YES	YES	YES	|F GO:0005515|	YES	NP_057213.2	Q2_P17917	AATCGGGCATCTTTGCTGCAACCAGAATGTCAGAATCAACAACTGTTGGTTCGATACAAG	sense	Smp_085640.2	Smp_085640.2	cop9 complex subunit, putative	38373690	NP_057213.2	2e-72	0.98	COP9 signalosome subunit 4 [Homo sapiens]
46	5875	70	10	0.393202	*	YES	YES	YES	YES	|F GO:0005525|	YES	NP_001070957.1	Q2_P17918	CTTTTGGTATTCTTAAGTTTTGAAAGCATACTCTTCTGCCGAATTCACTGTTGATCAGAA	sense	Smp_059340.3	Smp_059340.3	Guanine nucleotide-binding protein G(s) subunit alpha (Adenylate cyclase-stimulating G alpha protein), putative	117938765	NP_001070957.1	1e-142	0.9	GNAS complex locus isoform g [Homo sapiens]
47	2944	35	54	0.31727	*	YES	YES	YES	YES	|F GO:0004809|	YES	NP_060192.1	Q2_P17919	GAAAACATCACCTTGAATAACAACAGCATGTCAATGACGAATTTCACATAAATCCCTCAT	sense	Smp_165900.1	Smp_165900.1	n2,n2-dimethylguanosine tRNA methyltranserase related	8923219	NP_060192.1	1e-76	0.88	tRNA methyltransferase 1 isoform 1 [Homo sapiens]
60	6643	79	13	0.44884	*	YES	YES	YES	YES	|F GO:0004842|	YES	NP_003338.1	Q2_P17926	CGCCGGCAAAAAGTATAGAGTGATTAATACATCACTGATCTTCAAAATGTCAAACTAAGT	sense	Smp_004350	Smp_004350	ubiquitin-conjugating enzyme E2 l, putative	4507789	NP_003338.1	4e-57	0.97	ubiquitin-conjugating enzyme E2L 3 isoform 1 [Homo sapiens]
70	1920	23	50	0.399502	*	YES	YES	YES	YES	|F GO:0016853|	YES	NP_008824.2	Q2_P00021	TTTAGCCTGTTCAGCCGGGAGAACGGATGATCAACAGTACCCGGGTAAAATCATCATTCA	sense	Smp_155400	Smp_155400	ligatin, putative	56699485	NP_008824.2	9e-34	1.06	ligatin [Homo sapiens]
87	22866	270	1	0.31064	*	YES	YES	YES	YES	|F GO:0019843|	YES	NP_000964.1	Q2_P17949	TATGGTTGGTCTCGTTGCTGGTGGCGGTCGGGTAGACAAACCAATTTTAAAAGCTGGTCG	sense	Smp_051260	Smp_051260	60S ribosomal protein L8, putative	4506663	NP_000964.1	1e-107	0.92	ribosomal protein L8 [Homo sapiens]
102	35667	420	52	0.381539	*	YES	YES	YES	YES	|C GO:0005737|	YES	NP_001093207.1	Q2_P17962	TACACAAGATTCAACTTTACGTCTATTCGATGCGTTAACCGGTGAACTTCTTAACAGATA	sense	Smp_049890	Smp_049890	WD-repeat protein, putative	153791298	NP_001093207.1	3e-69	0.95	mitogen-activated protein kinase organizer 1 [Homo sapiens]
108	44184	520	69	0.31607	*	YES	YES	YES	YES	|F GO:0005509|	YES	NP_848621.1	Q2_P17966	CCTTTTCCCGATGGCCTTTTCCCGATGTCCTTTTCGCCTTTCGAACAGAATATATATATA	sense	Smp_142930	Smp_142930	mitochondrial carrier protein-related	60460887	NP_848621.1	8e-72	1	solute carrier family 25, member 42 [Homo sapiens]
110	18880	223	10	0.33822	*	YES	YES	YES	YES	|F GO:0016773|	YES	NP_006712.2	Q2_P17968	ATGAAATGATATCCTACTCAAACATTGTCTTTGGAAATGAATCTGAAGCTGAAGCTTACG	sense	Smp_008360	Smp_008360	adenosine kinase, putative	32484975	NP_006712.2	8e-56	0.98	adenosine kinase isoform b [Homo sapiens]
124	41196	485	56	0.346191	*	YES	YES	YES	YES	|F GO:0003676|	YES	NP_079128.2	Q2_P00035	GATCGCTTCAAAGTTCACATTTCACAAACTGATGGGATGTTTTTCTTGTGAAGTTTTGTT	sense	Smp_102690.2	Smp_102690.2	eukaryotic translation initiation factor 2c, putative	29294647	NP_079128.2	2e-53	0.87	eukaryotic translation initiation factor 2C, 3 isoform a [Homo sapiens]
126	15679	185	39	0.43232	*	YES	YES	YES	YES	|P GO:0065002|	YES	NP_112493.2	Q2_P17977	ATTGGTATCTTGTGGAAGATGTACATGCACTGAATGATCCTATTTACGATGTTTCATTCG	sense	Smp_060180	Smp_060180	nucleoporin seh1 (sec13-like protein)	61743969	NP_112493.2	8e-94	0.87	sec13-like protein isoform 2 [Homo sapiens]
129	20815	245	75	0.389594	*	YES	YES	YES	YES	|F GO:0031625|	YES	NP_001008895.1	Q2_P00036	CCACTACTGCTATCTTCATCCAGACTGGGTTACAAATAATAAAAAGGCTGATTGAGAAAA	sense	Smp_082850.2	Smp_082850.2	cullin, putative	57165424	NP_001008895.1	1e-168	1	cullin 4A isoform 1 [Homo sapiens]
130	35686	420	71	0.872975	*	YES	YES	YES	YES	|F GO:0005524|	YES	NP_006420.1	Q2_P17980	CTGGAATGAGGCATTAAAGTACTATCTGCGTTGTGCTTTTAAAATGAATAGGCTGAAATA	sense	Smp_149900	Smp_149900	chaperonin containing t-complex protein 1, eta subunit, tcph, putative	5453607	NP_006420.1	0	0.95	chaperonin containing TCP1, subunit 7 isoform a [Homo sapiens]
131	33890	399	60	0.430148	*	YES	YES	YES	YES	|F GO:0005515|	YES	NP_009118.1	Q2_P17981	CCAAAGGAGCTAATGAAGCAGTACTACAAGTGTTTAATGTACCTACATCAGATATCGAGC	sense	Smp_133940	Smp_133940	hypothetical protein	6005948	NP_009118.1	2e-19	0.66	WW domain-containing binding protein 4 [Homo sapiens]
137	148	2	63	0.455331	*	YES	YES	YES	YES	|F GO:0042132|	YES	NP_000498.2	Q2_P00039	GCTGGATGATCCATATGATCCAGATCAAAGAATAAAACTCTGATCAAAAAGCAAACAAAC	sense	Smp_097370	Smp_097370	fructose-1,6-bisphosphatase-related	16579888	NP_000498.2	1e-118	0.99	fructose-1,6-bisphosphatase 1 [Homo sapiens]
145	44065	519	35	0.357783	*	YES	YES	YES	YES	|C GO:0016021|	YES	NP_056236.2	Q2_P17989	GTATTGAACGAACCTTCCTGCTAACTAATGTGAAATCGGAAATATTGGACAGAGAAAAGT	sense	Smp_059240	Smp_059240	hypothetical protein	218749843	NP_056236.2	5e-15	0.79	transmembrane protein 186 [Homo sapiens]
147	36797	433	77	0.482564	*	YES	YES	YES	YES	|F GO:0043169|	YES	NP_078782.3	Q2_P17991	TCAGGGTGGAACTAATTTTGGATTTTGGAACGGTGGTGCAAGACCTGAATCATCAATTAC	sense	Smp_011990	Smp_011990	beta-galactosidase, putative	40255043	NP_078782.3	2e-95	0.96	galactosidase, beta 1-like [Homo sapiens]
148	18094	213	74	0.699811	*	YES	YES	YES	YES	|F GO:0005515|	YES	NP_071448.1	Q2_P17992	CACAGATTAAGTTTTCGAACTCTTTTTTCCCCAACTCTTTACATCCTCATTAGAATCTGT	sense	Smp_055600	Smp_055600	lin-7-like proteins	11545920	NP_071448.1	5e-75	0.99	lin-7 homolog B [Homo sapiens]
155	25929	306	4	0.5319	*	YES	YES	YES	YES	|F GO:0016787|	YES	NP_079232.3	Q2_P17998	AGGGGCCGATTTTCATTTAGGTCCAACATATTCAAACTTGTAAAACCATATGGTCAGTAT	sense	Smp_145760	Smp_145760	helicase, putative	52851437	NP_079232.3	1e-52	0.93	transmembrane protein 62 [Homo sapiens]
167	2660	32	25	0.438946	*	YES	YES	YES	YES	|F GO:0003756|	YES	NP_000909.2	Q2_P18009	GCTATTTGACAGTGCATTTCCATGAAAGTGTTTCTCGAGTTTTCTTTTTGTACCATCTTA	sense	Smp_056760	Smp_056760	protein disulfide-isomerase, putative	20070125	NP_000909.2	1e-120	0.94	prolyl 4-hydroxylase, beta subunit precursor [Homo sapiens]
169	25785	304	30	0.667388	*	YES	YES	YES	YES	|F GO:0000166|	YES	NP_005147.3	Q2_P18011	GCCTCAAGTATATCTGGTCCACAAGCTAATTTATTGAGAGCACAAGCAACAACACTATCT	sense	Smp_142300	Smp_142300	polypyrimidine tract binding protein, putative	38569466	NP_005147.3	1e-71	0.98	ROD1 regulator of differentiation 1 [Homo sapiens]
185	23246	274	41	0.401547	*	YES	YES	YES	YES	|C GO:0016021|	YES	NP_055976.1	Q2_P18022	CCCGGATCCTGCGTATATCAAATAGAAACACTGATAAGGACCAGTGACACTATTTTCTTA	sense	Smp_071590	Smp_071590	TBX2 protein , putative	24308007	NP_055976.1	1e-10	0.73	ADP-ribosylation factor-like 6 interacting protein [Homo sapiens]
191	28074	331	24	0.397254	*	YES	YES	YES	YES	|F GO:0000166|	YES	NP_000280.1	Q2_P18026	CAGTCATTTTAACCTTTCAAAACCAACACCGATCGCCTTTACTATAGTTGTAGAAAATGA	sense	Smp_043670.1	Smp_043670.1	6-phosphofructokinase	4505749	NP_000280.1	0	0.96	phosphofructokinase, muscle [Homo sapiens]
202	24973	294	68	0.481321	*	YES	YES	YES	YES	|F GO:0004867|	YES	NP_001116224.1	Q2_P18034	AACATTGAAATCTATGGGTATTGTCGATTTGTTTAATCCAGTAGCAGCTAATCTATCAGG	sense	Smp_090080	Smp_090080	serpin, putative	170295807	NP_001116224.1	1e-30	0.86	neuroserpin precursor [Homo sapiens]
211	7130	84	75	0.458341	*	YES	YES	YES	YES	|F GO:0009982|	YES	NP_478072.1	Q2_P00059	TCATTTTGTCCATCGACTCGATTGTCCAACAAGCGGTTTAATATGCATTGCTTATGATAC	sense	Smp_101330	Smp_101330	ribosomal pseudouridine synthase, putative	17158025	NP_478072.1	3e-29	0.69	RNA pseudouridylate synthase domain containing 1 [Homo sapiens]
228	40773	480	58	0.299001	*	YES	YES	YES	YES	|F GO:0005524|	YES	NP_620153.1	Q2_P00067	CTTGACGGCTTCAAACCTACAACATTTCGATAACTTTCCATTTTCATTAGTCTTTCATCT	sense	Smp_042060	Smp_042060	hypothetical protein	20270349	NP_620153.1	4e-51	0.91	MIT, microtubule interacting and transport, domain containing 1 [Homo sapiens]
234	18433	217	73	0.403581	*	YES	YES	YES	YES	|F GO:0008080|	YES	NP_003482.1	Q2_P00069	TACGCTGACGGTGAGGATGCCTACGCTATGAAAAGGGATCTTAAGACATTATGGGACAAA	sense	Smp_050590	Smp_050590	n-terminal acetyltransferase complex ard1 subunit, putative	10835057	NP_003482.1	1e-73	0.9	alpha-N-acetyltransferase 1A [Homo sapiens]
235	4645	55	55	0.331886	*	YES	YES	YES	YES	|F GO:0000166|	YES	NP_079222.1	Q2_P18052	CGTGGATAATGACTAAAATTTGTCCAAGCAATGTTTTCTGATGTACAGTATAACGCGAAA	sense	Smp_141820.1	Smp_141820.1	hypothetical protein	13376429	NP_079222.1	1e-10	0.65	hypothetical protein LOC80011 [Homo sapiens]
239	39545	466	20	0.524319	*	YES	YES	YES	YES	-	YES	NP_077270.1	Q2_P18055	GGATCCAACTGTGATAGTATCTCCGTGTTTAACCTTCAAACTTGTCCATAATACTTATTT	sense	Smp_064030	Smp_064030	hypothetical protein	13236514	NP_077270.1	3e-14	0.85	chromosome 6 open reading frame 106 isoform a [Homo sapiens]
241	11319	134	14	0.374758	*	YES	YES	YES	YES	|F GO:0000166|	YES	NP_071496.1	Q2_P00071	CGACTGACCAAACTAGTGTCTTTTCTACTAATCTTTAAACTCTCTGTATTCTAATGTTCC	sense	Smp_079490	Smp_079490	eukaryotic translation initiation factor 4b/4h, putative	11559923	NP_071496.1	9e-11	0.75	eukaryotic translation initiation factor 4H isoform 1 [Homo sapiens]
242	44754	527	44	0.434089	*	YES	YES	YES	YES	|F GO:0000171|	YES	NP_055844.1	Q2_P18057	AAAGATATTTCTCGTCCAGTACTTGGACCTGTTCGTATTCTGTGGGGTTCATTAAATTCA	sense	Smp_084810	Smp_084810	hypothetical protein	23097292	NP_055844.1	1e-30	0.79	processing of precursor 1, ribonuclease P/MRP subunit [Homo sapiens]
246	25662	302	77	0.380126	*	YES	YES	YES	YES	|F GO:0003779|	YES	NP_001099000.1	Q2_P18060	GTACCAGCACAACATTTTTGTCCAAGCGCAATAAAAAACTGCTTTTTTGATAGTGATATG	sense	Smp_014010	Smp_014010	adenylyl cyclase-associated protein, putative	157649073	NP_001099000.1	1e-100	1.01	adenylyl cyclase-associated protein [Homo sapiens]
252	21776	257	16	0.400436	*	YES	YES	YES	YES	|F GO:0005515|	YES	NP_004362.2	Q2_P18065	GGAATCGCTGTCGCTTGGATTGGTCGTAATAGATTCGCAGTTTTGGAAAGTTCTGGATCA	sense	Smp_142910	Smp_142910	coatomer alpha subunit, putative	148536853	NP_004362.2	0	0.99	coatomer protein complex, subunit alpha isoform 2 [Homo sapiens]
259	32717	385	77	0.433999	*	YES	YES	YES	YES	|C GO:0005634|	YES	NP_001790.1	Q2_P18069	CCAGGCATACCATTCTCACAGATATTTACCGCAGCTAGTACGGATCTTATAAATTTACTA	sense	Smp_150040.2	Smp_150040.2	Cell division protein kinase, putative	4502743	NP_001790.1	3e-98	0.77	cyclin-dependent kinase 7 [Homo sapiens]
261	43462	512	27	0.36024	*	YES	YES	YES	YES	|F GO:0005484|	YES	NP_443106.1	Q2_P18071	ATTGAAAGTGCAAAAGCCGACACAAAGAAAGCTGTTAAATATCAAAGTTCAGCTCGGAAG	sense	Smp_019890	Smp_019890	syntaxin, putative	16418379	NP_443106.1	5e-84	0.9	syntaxin 1B [Homo sapiens]
267	1522	18	77	0.438075	*	YES	YES	YES	YES	|F GO:0019843|	YES	NP_009139.1	Q2_P18076	AACACCTTTGAGTGTGAATCATTTTCGTGTGGGTGATTATTTGGATATAACTGCAAGAAC	sense	Smp_087440	Smp_087440	50S ribosomal protein L3, putative	6005862	NP_009139.1	1e-48	0.8	mitochondrial ribosomal protein L3 [Homo sapiens]
269	43085	507	75	0.466655	*	YES	YES	YES	YES	|F GO:0005515|	YES	NP_663729.1	Q2_P18078	CAGATGTCAAGAACCAGATGATTTAGTTAAAGTGCAATCTCTTTCATGGGATCCTATTAT	sense	Smp_162270	Smp_162270	hypothetical protein	21735485	NP_663729.1	4e-29	0.87	ATP synthase mitochondrial F1 complex assembly factor 2 [Homo sapiens]
282	13450	159	20	0.494674	*	YES	YES	YES	YES	|F GO:0003677|	YES	NP_008986.2	Q2_P18088	TATCTGGAACATTGGAAAAGGACTAGTTCATTTTTAGCTTATCGCTGGAGTTCATGGGAT	sense	Smp_002890	Smp_002890	DNA-directed RNA polymerase III largest subunit, putative	39725938	NP_008986.2	2e-88	0.72	polymerase (RNA) III (DNA directed) polypeptide A, 155kDa [Homo sapiens]
283	33474	394	69	0.409218	*	YES	YES	YES	YES	|P GO:0006810|	YES	NP_001028217.1	Q2_P18089	GGAACGTGCTCGTAGTCTATGCTTTGTATTACGATATCAATTGCATATTTACTTAGCTGG	sense	Smp_144770	Smp_144770	hypothetical protein	74271832	NP_001028217.1	7e-85	0.96	G protein-coupled receptor 155 isoform 9 [Homo sapiens]
294	21676	256	1	0.422994	*	YES	YES	YES	YES	|F GO:0004849|	YES	NP_036606.2	Q2_P18098	CAGTATATGCCTGCATAGCATCCTGATAATTATTTTAATCTGATTTGAAGAGAGCCTTTG	sense	Smp_062260.3	Smp_062260.3	uridine cytidine kinase I, putative	18699734	NP_036606.2	3e-47	0.91	uridine-cytidine kinase 2 [Homo sapiens]
301	25647	302	62	0.425845	*	YES	YES	YES	YES	|F GO:0003779|	YES	NP_059111.2	Q2_P00084	GAATTTTCTTACCACTGCCAATCTATGTGCACGTACACACTGAAAATTTAATATCTTGTC	sense	Smp_141890	Smp_141890	kelch-like protein	166235129	NP_059111.2	1e-153	0.62	kelch-like 3 [Homo sapiens]
305	9196	109	16	0.437224	*	YES	YES	YES	YES	|F GO:0015293|	YES	NP_008864.3	Q2_P18106	CCAATGTTCTTAACACAACAAATTACACTTCATTAACTCAATTGGCAAGTTCACCAGATG	sense	Smp_134080	Smp_134080	inositol transporter	110835708	NP_008864.3	1e-162	0.78	solute carrier family 5 (inositol transporters), member 3 [Homo sapiens]
319	18010	212	75	0.405427	*	YES	YES	YES	YES	|F GO:0005524|	YES	NP_065761.1	Q2_P18117	CAGAAAACTCTTTAACTGATTTTCCAGCCAACATTCATCGTTGTCGCAAACTAAATGTTT	sense	Smp_063230	Smp_063230	leucine-rich repeat-containing protein, putative	24308207	NP_065761.1	4e-39	1	leucine rich repeat containing 47 [Homo sapiens]
323	9248	109	68	0.569761	*	YES	YES	YES	YES	|F GO:0004871|	YES	NP_067642.1	Q2_P18120	CCCCCGTTTATACATATGCATAAAATGCCCTTTGGATTATAATATGCCTTCATGTTTCAA	sense	Smp_063640	Smp_063640	G-protein, beta subunit, putative	11055998	NP_067642.1	1e-161	1	guanine nucleotide-binding protein, beta-4 subunit [Homo sapiens]
326	5455	65	15	0.358443	*	YES	YES	YES	YES	|F GO:0003755|	YES	NP_680480.1	Q2_P18123	TCAGTTCTTTATTACTTTCCGAAAGTGCAAGCATCTGGATCGCAAGCACACTGTATTCGG	sense	Smp_021160.2	Smp_021160.2	peptidyl-prolyl cis-trans isomerase-like 2, ppil2	22547212	NP_680480.1	1e-135	1.01	peptidylprolyl isomerase-like 2 isoform a [Homo sapiens]
336	16067	190	2	0.374518	*	YES	YES	YES	YES	|F GO:0008233|	YES	NP_003784.2	Q2_P00092	GATGGGAAGGGGGTGAATAATCTCTTTTGAACAATTGCCTTTCTAATTTCATTAATCTCA	sense	Smp_034410.2	Smp_034410.2	cathepsin F (C01 family)	6042196	NP_003784.2	2e-74	0.69	cathepsin F [Homo sapiens]
343	13337	157	77	0.507503	*	YES	YES	YES	YES	|C GO:0016021|	YES	NP_659425.1	Q2_P18135	ATTTTGTGTAATGGTCCTGGGACATGTATCCCCATATGCTTCGTGGCTATTTTACTTCAC	sense	Smp_045430.3	Smp_045430.3	glycosyltransferase-related	21450685	NP_659425.1	3e-32	0.97	asparagine-linked glycosylation 14 homolog [Homo sapiens]
345	8734	103	64	0.475281	*	YES	YES	YES	YES	|F GO:0008270|	YES	NP_001377.1	Q2_P18137	CAAAATATCCAAAGAAATGGAGCTACTAGTCAAAGAAAAGGGAGTGAATTCTTTTAGGGT	sense	Smp_085110.4	Smp_085110.4	dihydropyrimidinase related protein-2 (M38 family)	4503377	NP_001377.1	1e-150	0.98	dihydropyrimidinase-like 2 [Homo sapiens]
348	26241	309	61	0.484121	*	YES	YES	YES	YES	-	YES	NP_149079.2	Q2_P18140	GGAAATTTCGGTGATTGTGAATTAGAGGAAGATCAAATAACATGGGCTAGACATAATGTT	sense	Smp_169400	Smp_169400	hypothetical protein	56790935	NP_149079.2	1e-48	0.67	hypothetical protein LOC85369 [Homo sapiens]
350	9012	107	2	0.482003	*	YES	YES	YES	YES	|F GO:0046961|	YES	NP_998784.1	Q2_P18142	GTTGGTGTTGTTGTTGCTATAGTTAATCCTTCATGATGATTCTCTCGTTCTTGAAATCAA	sense	Smp_015070.1	Smp_015070.1	vacuolar ATP synthase subunit h, putative	47717100	NP_998784.1	4e-34	0.98	ATPase, H+ transporting, lysosomal 50/57kDa, V1 subunit H isoform 2 [Homo sapiens]
351	40282	474	77	0.377258	*	YES	YES	YES	YES	-	YES	NP_078865.1	Q2_P18143	GACTACAGGAGACTTTATCCTATTTAGATGCAGCTATGAACACCTTAATGTATCTAATGA	sense	Smp_136980	Smp_136980	hypothetical protein	13375779	NP_078865.1	6e-13	1.1	leucine zipper domain protein [Homo sapiens]
352	38483	453	63	0.389255	*	YES	YES	YES	YES	|F GO:0008467|	YES	NP_003626.1	Q2_P18144	AAACAGTTCTACAACACCATCGCATTTACTAAAACTGGGGAATATTCTGGACGAATGCAA	sense	Smp_134250	Smp_134250	heparan sulfate n-deacetylase/n- sulfotransferase, putative	4505353	NP_003626.1	1e-143	0.84	heparan glucosaminyl N-deacetylase/N-sulfotransferase 2 [Homo sapiens]
369	11750	139	20	0.459239	*	YES	YES	YES	YES	|C GO:0016021|	YES	NP_110417.2	Q2_P18155	GAGAATAGACAACAATTACAGGTGATACTACGTACTCAATCATCGATTGGTTCTTTGCCT	sense	Smp_194920	Smp_194920	T-cell immunomodulatory protein	21361933	NP_110417.2	1e-37	0.92	integrin alpha FG-GAP repeat containing 1 [Homo sapiens]
373	28039	330	74	0.441974	*	YES	YES	YES	YES	|F GO:0008270|	YES	NP_001209.1	Q2_P18157	GCTTCTTCTTCTAGACCGAAATTCTTACCCTTCCAGTCTTTGAGTGAAAAGAAGAAAAAA	sense	Smp_168730	Smp_168730	carbonic anhydrase, putative	4502515	NP_001209.1	7e-29	0.86	carbonic anhydrase XII isoform 1 precursor [Homo sapiens]
380	37095	437	35	0.522603	*	YES	YES	YES	YES	|C GO:0016021|	YES	NP_063946.2	Q2_P18164	CTAGCATCAATCGTAGTCCAGCGGCTTATTTAGAGAATCCAGTAGAAGAACAAGCTCGGT	sense	Smp_147460	Smp_147460	ceramidase	221218981	NP_063946.2	1e-169	0.96	N-acylsphingosine amidohydrolase 2 isoform a [Homo sapiens]
383	24599	290	34	0.420621	*	YES	YES	YES	YES	|F GO:0004725|	YES	NP_543152.1	Q2_P18167	GGTTGTTGTTTTATACATTGTGAAGCTGGTATTTCACGTGCACCATCTATTATTATTGCA	sense	Smp_084930	Smp_084930	dual specificity protein phosphatase, putative	18254478	NP_543152.1	1e-16	0.99	dual specificity phosphatase 19 isoform 1 [Homo sapiens]
384	18254	215	64	0.450619	*	YES	YES	YES	YES	|F GO:0005525|	YES	NP_001010942.1	Q2_P18168	TCGTGAACAGGGTCATGCGCTTAGTCGACAATTAAATTGTTCATTTATGGAAACAAGTGC	sense	Smp_142450	Smp_142450	rap1 and, putative	58219792	NP_001010942.1	5e-70	1	RAP1B, member of RAS oncogene family [Homo sapiens]
387	3468	41	68	0.359706	*	YES	YES	YES	YES	|F GO:0005525|	YES	NP_116235.2	Q2_P18171	CACACACACTTTTGTGGTTGTATTCTTATTTGTTTAACTGTTGAGTCGCTAGCAATAATC	sense	Smp_022810.1	Smp_022810.1	rab-2,4,14, putative	21361884	NP_116235.2	3e-91	1.04	RAB2B protein [Homo sapiens]
388	14246	168	51	0.507969	*	YES	YES	YES	YES	|F GO:0008270|	YES	NP_003895.1	Q2_P18172	AAAATTACTTAGCTCCAAATGACGACCCACAAATTGAGATTGAAACATATGTACGTACTC	sense	Smp_134010.1	Smp_134010.1	zinc finger protein, putative	4508021	NP_003895.1	2e-83	1	zinc finger protein 259 [Homo sapiens]
390	36902	435	12	0.457004	*	YES	YES	YES	YES	|F GO:0005509|	YES	NP_068380.3	Q2_P18174	GGATTTTCTGGTCTCTTAGCTAAGACAATTGTGTATCCTCTTGATTTAGCTAAAAAACGT	sense	Smp_058130.1	Smp_058130.1	mitochondrial carrier protein-related	186928856	NP_068380.3	1e-43	1	solute carrier family 25, member 19 [Homo sapiens]
392	44126	520	11	0.403502	*	YES	YES	YES	YES	|C GO:0005737|	YES	NP_085140.1	Q2_P18176	CTGATTACTGGCTGGAATCAAGTCCCCGATAATGATCCATTAACTGAAATCTTATTAAAT	sense	Smp_141150	Smp_141150	phospholipase DDHD1, putative	45120113	NP_085140.1	3e-93	0.7	DDHD domain containing 1 [Homo sapiens]
401	27794	327	84	0.44108	*	YES	YES	YES	YES	|F GO:0004519|	YES	NP_002519.1	Q2_P18182	CCAGTGAATCCAAACTGTAAAGAATGTTTAAATCTATCAATTTGTCCATCTGCGTCGAAA	sense	Smp_006710	Smp_006710	endonuclease III, putative	4505471	NP_002519.1	3e-79	0.99	nth endonuclease III-like 1 [Homo sapiens]
405	9906	117	46	0.459263	*	YES	YES	YES	YES	|F GO:0005524|	YES	NP_006558.1	Q2_P18185	TTAGAAATGCTACTGATCCTTTTCAATGTTTTCGTCTGCTTGAAGATATTCCATCGTCTT	sense	Smp_149430	Smp_149430	phenylalanyl-tRNA synthetase mitochondrial, putative	5729820	NP_006558.1	1e-110	0.93	phenylalanyl-tRNA synthetase 2 precursor [Homo sapiens]
411	37655	443	85	0.412687	*	YES	YES	YES	YES	|F GO:0008121|	YES	NP_006285.1	Q2_P00110	ACCTAGCTAAAAACCTTTTTTCTTCGCAGAAAATGTCCATTTTAACGATCCACGCTCGTC	sense	Smp_024120	Smp_024120	Ubiquinol-cytochrome c reductase complex 14 kDa protein, putative	5454152	NP_006285.1	5e-14	0.7	ubiquinol-cytochrome c reductase binding protein [Homo sapiens]
412	41899	493	79	0.403693	*	YES	YES	YES	YES	|F GO:0003677|	YES	NP_002678.2	Q2_P18188	CCCTGTTTTTATTTCTCTCACCACTCATCATCAATACACATGATCATTGTCATAGCTTTT	sense	Smp_097720	Smp_097720	pinn, putative	33356174	NP_002678.2	2e-10	0.69	pinin, desmosome associated protein [Homo sapiens]
413	34717	409	37	0.391861	*	YES	YES	YES	YES	|F GO:0005515|	YES	NP_004227.1	Q2_P18189	TTATTTCCTTACACCGACTTTTCCTCAACGCATAAAAATTACAAAAAGCGTACGATTTGC	sense	Smp_020050	Smp_020050	cop9 signalosome complex subunit, putative	4759264	NP_004227.1	0	0.97	COP9 constitutive photomorphogenic homolog subunit 2 isoform 1 [Homo sapiens]
415	19074	225	34	0.362909	*	YES	YES	YES	YES	|F GO:0005525|	YES	NP_005393.2	Q2_P18191	CCATATGGCCAGTATACAATATCCGAGAAAAGTGGAAAACTATAAACGAAGAAAAAAGTG	sense	Smp_062510.2	Smp_062510.2	ral, putative	33946329	NP_005393.2	1e-48	0.85	ras related v-ral simian leukemia viral oncogene homolog A [Homo sapiens]
418	9871	117	11	0.363516	*	YES	YES	YES	YES	|F GO:0008270|	YES	NP_940999.1	Q2_P00111	CCCCCCTGTTTACCCTGTATCCTGAAACTAATGTAATTTATACTTTGAATTGTTGTTGTA	sense	Smp_156880	Smp_156880	sec24-related C, d	38373671	NP_940999.1	0	0.71	SEC24-related protein C [Homo sapiens]
426	17833	210	68	0.57291	*	YES	YES	YES	YES	|F GO:0017017|	YES	NP_009138.1	Q2_P18199	CACCTTCATTAAGTGATCATTCGGAAGCTTCATCAATTGTATCACGTGTATTCAATGATA	sense	Smp_135160	Smp_135160	dual specificity protein phosphatase, putative	6005812	NP_009138.1	1e-28	0.67	dual specificity phosphatase 10 isoform a [Homo sapiens]
429	45086	531	36	0.414241	*	YES	YES	YES	YES	|F GO:0003824|	YES	NP_003039.2	Q2_P00115	GGGTACATTTGGTGGAGGTTCTTTTATATCAGCTGAACAAATGATGACAATGAATATGAA	sense	Smp_146750	Smp_146750	sodium/hydrogen exchanger, putative	15529998	NP_003039.2	5e-56	0.76	solute carrier family 9 (sodium/hydrogen exchanger), member 2 [Homo sapiens]
431	41022	483	52	0.379199	*	YES	YES	YES	YES	|C GO:0005737|	YES	NP_064715.1	Q2_P18202	ATCTGGAAAGAGAAGAAATAGCCATTTATGTGTCGAAGTCCCAATTACTACCTGAACATG	sense	Smp_012740.1	Smp_012740.1	ankyrin repeat and mynd domain containing, putative	28461129	NP_064715.1	3e-64	0.98	ankyrin repeat and MYND domain containing 2 [Homo sapiens]
442	2065	25	25	0.366342	*	YES	YES	YES	YES	|F GO:0008026|	YES	NP_001348.2	Q2_P00121	GGGATGTCCGTTACTAATTTTCAGTCGTATAACTTTCACAAAGTGGTTCTAATTGTATCT	sense	Smp_035030	Smp_035030	ATP-dependent RNA helicase, putative	100913206	NP_001348.2	0	0.92	DEAH (Asp-Glu-Ala-His) box polypeptide 9 [Homo sapiens]
446	3099	37	39	0.498948	*	YES	YES	YES	YES	|F GO:0008233|	YES	NP_003240.1	Q2_P18211	GTTGGGACTAAATTAAAGGAAGCTGAAGTAAAAGAGACTGCACGTTTATTGGAATTGAAA	sense	Smp_029500	Smp_029500	thimet oligopeptidase (M03 family)	4507491	NP_003240.1	0	0.98	thimet oligopeptidase 1 [Homo sapiens]
447	24834	293	14	0.396468	*	YES	YES	YES	YES	|F GO:0005525|	YES	NP_612462.1	Q2_P18212	GATAAAATGTCTGATAACATAGATAGTAACCCAGGTGTGGTTGGTGGGACATCGAAAGGT	sense	Smp_154580	Smp_154580	rab 3 and, putative	19923985	NP_612462.1	2e-94	0.88	RAB3C, member RAS oncogene family [Homo sapiens]
453	12000	142	15	0.39198	*	YES	YES	YES	YES	|F GO:0008233|	YES	NP_003782.1	Q2_P18217	AACGAATTCTCTTTGATCAGTTCCATAGTATTCATTATCCATCTGGTTTTATTCCTCGAG	sense	Smp_154140	Smp_154140	site-1 peptidase (S08 family)	4506775	NP_003782.1	0	0.94	membrane-bound transcription factor site-1 protease preproprotein [Homo sapiens]
458	16440	194	35	0.424317	*	YES	YES	YES	YES	-	YES	NP_079510.1	Q2_P18221	GCGCTCGTTATAGTCCTCAAGGAAATAATATTATATCTGTAGGAGATGATAGATCTATCA	sense	Smp_049520	Smp_049520	WD repeat protein SL1-17, putative	13376840	NP_079510.1	3e-77	0.97	WD repeat domain 61 [Homo sapiens]
466	38852	458	7	0.362301	*	YES	YES	YES	YES	|C GO:0016021|	YES	NP_001092046.1	Q2_P00126	GACGTAATCGTGATGAAGATTAAAGAAAAAAGATGGTCTTCATTTCTTGACCGTTCAACT	sense	Smp_044000	Smp_044000	bax inhibitor, putative	148746181	NP_001092046.1	2e-43	0.92	testis enhanced gene transcript (BAX inhibitor 1) isoform 2 [Homo sapiens]
479	29156	344	1	0.525186	*	YES	YES	YES	YES	|F GO:0003779|	YES	NP_002289.2	Q2_P18234	CAAAAAAGGGATCGTAAATTAGTTTTGGGCGTTTGTTTCACATTGATGCAGGCATATATA	sense	Smp_037230	Smp_037230	fimbrin, putative	167614506	NP_002289.2	2e-82	0.82	L-plastin [Homo sapiens]
487	18052	213	32	0.388712	*	YES	YES	YES	YES	|F GO:0016208|	YES	NP_940982.1	Q2_P18239	TTATCATTAGAGACGATATGGATAGCTGATGAGAAAAGTAGTTTACCAGAAACTGCCTAT	sense	Smp_143830	Smp_143830	FFA transport protein, putative	38524616	NP_940982.1	1e-113	0.94	solute carrier family 27, member 1 [Homo sapiens]
509	33201	391	51	0.438526	*	YES	YES	YES	YES	|F GO:0005096|	YES	NP_004300.1	Q2_P18253	GTCAGTTACATTCGCTCTCTTCTTTACTATCAGTAAATGTGTTGCCTTATTTTCTTTTGC	sense	Smp_045610	Smp_045610	rho GDP-dissociation inhibitor-related	4757768	NP_004300.1	7e-35	0.89	Rho GDP dissociation inhibitor (GDI) alpha [Homo sapiens]
514	10878	128	83	0.390604	*	YES	YES	YES	YES	|F GO:0008415|	YES	NP_077274.2	Q2_P18257	CAATATCCAACTTAAGTATATGGGGATGTGAATTCGCTCCTACAGTACGTGAATCGATGA	sense	Smp_157930	Smp_157930	leukocyte receptor cluster (lrc) member 4 protein, putative	23308572	NP_077274.2	4e-67	0.87	leukocyte receptor cluster (LRC) member 4 protein [Homo sapiens]
527	19777	233	57	0.354964	*	YES	YES	YES	YES	|F GO:0015078|	YES	NP_004879.1	Q2_P18267	CCACAGCTACACAAAAATTATCGCAATGGAATAACGGGTTAACCAACAGTATTCTAAATT	sense	Smp_054220	Smp_054220	vacuolar ATP synthase subunit g, putative	4757818	NP_004879.1	7e-10	0.98	vacuolar H+ ATPase G1 [Homo sapiens]
528	2441	29	61	0.406427	*	YES	YES	YES	YES	|F GO:0004427|	YES	NP_001026973.1	Q2_P18268	CGTATGACTGTTATTTACCTTTTTTGGTTGTAACCCTAAATACTCGTCTGTATAGGTCTA	sense	Smp_135950	Smp_135950	cell polarity protein	73427803	NP_001026973.1	7e-86	0.65	lethal giant larvae homolog 2 isoform c [Homo sapiens]
531	2621	31	71	0.526389	*	YES	YES	YES	YES	|F GO:0008253|	YES	NP_001002010.1	Q2_P18270	CCCCATATATGTTAGAATGGTGGGAATTAGCTCATGAAGTAATTATTGAATGTGGAATAC	sense	Smp_097180	Smp_097180	hypothetical protein	70608082	NP_001002010.1	3e-60	0.85	5'-nucleotidase, cytosolic III isoform 1 [Homo sapiens]
535	31551	372	16	0.499771	*	YES	YES	YES	YES	|F GO:0005524|	YES	NP_003840.2	Q2_P18273	GTAACTTTCATCTCTTTTTAGTGGATATTAAAATAGCAGTAGTCTTTTGTGCCGCTAGCT	sense	Smp_052060	Smp_052060	succinyl-CoA synthetase-related	109452591	NP_003840.2	1e-103	0.85	succinate-CoA ligase, GDP-forming alpha subunit [Homo sapiens]
537	4725	56	50	0.404505	*	YES	YES	YES	YES	|F GO:0004645|	YES	NP_005600.1	Q2_P18275	GTTGACTTGTGTGTGCGCTTGGTTTCTATAAACATGACCTTTCTAATTAGTTTATTACTC	sense	Smp_143840	Smp_143840	glycogen phosphorylase, putative	5032009	NP_005600.1	0	0.99	muscle glycogen phosphorylase [Homo sapiens]
539	689	9	9	0.432417	*	YES	YES	YES	YES	|F GO:0015293|	YES	NP_510968.2	Q2_P18277	GTGTAGTCACCTATTTATCCGGTTTGGCTAATGTATGTACTGCAATTGGTATGATATTAA	sense	Smp_029360	Smp_029360	amino acid transporter, putative	41352721	NP_510968.2	2e-41	0.78	solute carrier family 36 member 1 [Homo sapiens]
542	13339	157	79	0.390822	*	YES	YES	YES	YES	|C GO:0005634|	YES	NP_001002880.1	Q2_P18279	GCTCGCTGAAACTACAGCTGAAGTACATTTACAAGAGAATGAAATTGAAAATCTACGTAA	sense	Smp_035010	Smp_035010	chibby protein pkd2 interactor, putative	50959132	NP_001002880.1	5e-14	0.94	PKD2 interactor, golgi and endoplasmic reticulum associated 1 isoform b [Homo sapiens]
548	24351	287	41	0.380798	*	YES	YES	YES	YES	|P GO:0015031|	YES	NP_004773.1	Q2_P18284	CCGGTCTTGTTTGAGTATTTCGTTCGAAGAGACCTTTATTTCTGTTAATGTTTGATTTGT	sense	Smp_043940.2	Smp_043940.2	synaptosomal associated protein, putative	4759154	NP_004773.1	7e-20	1.08	synaptosomal-associated protein 29 [Homo sapiens]
549	24577	290	12	0.453568	*	YES	YES	YES	YES	|F GO:0008834|	YES	NP_079163.2	Q2_P00151	CGTTATTACCAGCAAAAGTTCAAAGTTTGGCTGCACAATTAATGCTTGTTACTAGAAATC	sense	Smp_048520.3	Smp_048520.3	dehydrodolichyl diphosphate synthase (dedol-pp synthase), putative	45580742	NP_079163.2	4e-70	0.81	dehydrodolichyl diphosphate synthase isoform a [Homo sapiens]
559	35913	423	43	0.47991	*	YES	YES	YES	YES	|F GO:0008026|	YES	NP_055555.1	Q2_P18294	GATGAAATGCCAATGAACGTTTCAGACCTTGTATAATTCTTGGCATTCTTTTCGTACTTT	sense	Smp_034190.2	Smp_034190.2	DEAD box ATP-dependent RNA helicase, putative	7661920	NP_055555.1	0	0.97	eukaryotic translation initiation factor 4A, isoform 3 [Homo sapiens]
566	11532	136	57	0.392035	*	YES	YES	YES	YES	|F GO:0005524|	YES	NP_001883.4	Q2_P18298	CTCAAATCTAACATTTTAGGGTGTTTGGGCATTAATTCTTTCTAACCGTTCATGTCTTTC	sense	Smp_067810	Smp_067810	protein kinase	68303572	NP_001883.4	1e-144	0.84	casein kinase 1, alpha 1 isoform 2 [Homo sapiens]
570	42269	498	24	0.444229	*	YES	YES	YES	YES	|C GO:0016021|	YES	NP_001091089.1	Q2_P18302	CTATTGATCCTACAGATATACTTGTTGATGCAGTTCACAATTTTCATCCTACTTATCGTC	sense	Smp_076520	Smp_076520	organic solute transporter, putative	148276981	NP_001091089.1	2e-77	0.66	transmembrane protein 184A [Homo sapiens]
571	10129	120	14	0.428754	*	YES	YES	YES	YES	|F GO:0003779|	YES	NP_001093639.1	Q2_P18303	AAGAAGTTAAAGATATGACAGAGAAACGTGATCATGTGTCGGTGATGAGCGTAGACTTCT	sense	Smp_059150	Smp_059150	hypothetical protein	154354962	NP_001093639.1	4e-43	0.74	inner membrane protein, mitochondrial isoform 2 [Homo sapiens]
576	24447	288	52	0.352718	*	YES	YES	YES	YES	|F GO:0003755|	YES	NP_570981.1	Q2_P18306	GGATGTTTTGGATGAATTAGAGCGTTCACCTGTTGAAGAAAAAACTTATAGACCTTTAAC	sense	Smp_080150	Smp_080150	peptidyl-prolyl cis-trans isomerase-like 3, putative (ppiase)(rotamase) (cyclophilin-like protein ppil3) (cyp10l)	19557636	NP_570981.1	2e-60	0.95	peptidylprolyl isomerase-like 3 isoform PPIL3b [Homo sapiens]
579	41562	489	82	0.39328	*	YES	YES	YES	YES	|F GO:0005515|	YES	NP_003016.1	Q2_P18308	CTATCCCTTGCTCTATTCTTACGTCTTCCATCTAATTTAATTGTGCCTGAAACATTATCA	sense	Smp_122030	Smp_122030	sh3-containing grb2-like protein 1 (endophilin II)	4506929	NP_003016.1	4e-45	1.03	SH3-domain GRB2-like 1 [Homo sapiens]
580	42606	502	21	0.36265	*	YES	YES	YES	YES	|F GO:0005525|	YES	NP_001655.1	Q2_P18309	GTACAAATTCTTGCTTGGCTTTTGTAGCTCATTGTCATTGACAGAGATTCATCAAAGTAA	sense	Smp_104110	Smp_104110	Rho GTPase, putative	10835049	NP_001655.1	3e-72	0.96	ras homolog gene family, member A [Homo sapiens]
589	35333	416	58	0.384786	*	YES	YES	YES	YES	|C GO:0005737|	YES	NP_037506.2	Q2_P00161	CCTGGACAACCTTCTGCACAGCCTTAAAAAGATTCCCCTATTAACATATGATTTTTATTA	sense	Smp_087620.2	Smp_087620.2	programmed cell death 6-interacting protein, putative	22027538	NP_037506.2	2e-85	0.87	programmed cell death 6 interacting protein isoform 1 [Homo sapiens]
590	45099	531	49	0.390811	*	YES	YES	YES	YES	|C GO:0005634|	YES	NP_003185.1	Q2_P18315	TGATCTGAAATTTCCGATACGTTTGGAAGGTGTACAGTTGGCCAATGAACAGATGACACA	sense	Smp_073680.1	Smp_073680.1	TATA-box binding protein, putative	4507379	NP_003185.1	1e-65	0.95	TATA box binding protein [Homo sapiens]
591	29673	350	8	0.390952	*	YES	YES	YES	YES	|C GO:0005886|	YES	NP_057406.2	Q2_P18316	GTGATCTTTTGTATGTGGTTGTAAAAAGATGCAACTCTTTCCACTTTGATTTGAGTCAAC	sense	Smp_004910	Smp_004910	rab-2,4,14, putative	19923483	NP_057406.2	1e-88	0.97	GTPase Rab14 [Homo sapiens]
592	14933	176	58	0.465176	*	YES	YES	YES	YES	|C GO:0005737|	YES	NP_001094856.1	Q2_P18317	GCTCGTACACAAGTTGCTAAATAATCGTTTGTAAATGTACATCCCGATTTTTAATACCTC	sense	Smp_049170	Smp_049170	camp-regulated phosphoprotein, putative	157426827	NP_001094856.1	3e-11	0.64	hypothetical protein LOC643896 [Homo sapiens]
597	18542	219	12	0.436397	*	YES	YES	YES	YES	|F GO:0004322|	YES	NP_002023.2	Q2_P18322	CGACTACATTTGGATAATAGTGCTGTTTATCTGATGGATAAAGAATTTCGTTGAACTGGT	sense	Smp_063530.2	Smp_063530.2	apoferritin-2	56682959	NP_002023.2	2e-12	0.84	ferritin, heavy polypeptide 1 [Homo sapiens]
598	10567	125	27	0.420213	*	YES	YES	YES	YES	|F GO:0005524|	YES	NP_009120.1	Q2_P18323	CACAGATTTCTCATTTCGTTTCTTTCCTGGATGAAAATAGTAACTTTCGAGATTCAGTTG	sense	Smp_040540	Smp_040540	ATP-dependent transporter, putative	27881506	NP_009120.1	0	0.84	ATP-binding cassette, sub-family F, member 2 isoform a [Homo sapiens]
603	44953	529	73	0.458264	*	YES	YES	YES	YES	|F GO:0003779|	YES	NP_000168.1	Q2_P18327	CAGTTAGAAAAAGAAAGGGGAATCATCATGTCAACTAAAAGAAAAGCGGAGTGAAATTTC	sense	Smp_008660.1	Smp_008660.1	villin, putative	4504165	NP_000168.1	7e-47	0.82	gelsolin isoform a precursor [Homo sapiens]
608	37517	442	32	0.352887	*	YES	YES	YES	YES	|F GO:0005351|	YES	NP_006507.2	Q2_P18332	GAAGTGACAATGACAAAGGTATGTATGCATAAAGGAGTTTTTGGAATATGCTTACAGAAC	sense	Smp_012440	Smp_012440	glucose transport protein, putative	166795299	NP_006507.2	2e-63	0.93	solute carrier family 2 (facilitated glucose transporter), member 1 [Homo sapiens]
623	12386	146	61	0.321548	*	YES	YES	YES	YES	|F GO:0008233|	YES	NP_068747.1	Q2_P18343	GCCAGCAGCAGTGCTGGATATGTAACATGTGATAAATAAAATGTTTGGGAATGCCTTAAA	sense	Smp_175420	Smp_175420	microsomal signal peptidase 23 kD subunit (spc22/23), putative	11345462	NP_068747.1	3e-40	0.96	signal peptidase complex subunit 3 [Homo sapiens]
624	36170	426	45	0.527289	*	YES	YES	YES	YES	|F GO:0004807|	YES	NP_000356.1	Q2_P00167	GGTCTTCTTCTTCTTACGCTTCTAAATTTTGTCTCTTCTCATGTCAGTTACTTGCTTTTT	sense	Smp_003990	Smp_003990	triosephosphate isomerase, putative	4507645	NP_000356.1	2e-91	0.99	triosephosphate isomerase 1 isoform 1 [Homo sapiens]
640	14649	173	29	0.51845	*	YES	YES	YES	YES	|F GO:0004707|	YES	NP_443714.3	Q2_P18357	TGCTAATCCAGCTCAAGATCAAACTGCTGGATTATTTGATGCTGCCTTCGATAGAATTGT	sense	Smp_103950	Smp_103950	serine/threonine kinase	148596926	NP_443714.3	1e-136	0.86	cyclin-dependent kinase 10 isoform a [Homo sapiens]
644	13439	159	9	0.424635	*	YES	YES	YES	YES	|P GO:0006888|	YES	NP_057293.1	Q2_P00171	CTTCACATCGATTTGATCAATGTATTTCTTCACTTCTAGCTACAAATGCTAGTTCTGGTT	sense	Smp_091740.1	Smp_091740.1	hypothetical protein	7706429	NP_057293.1	5e-29	0.8	trafficking protein particle complex 2-like [Homo sapiens]
646	42143	496	68	0.454142	*	YES	YES	YES	YES	|C GO:0016021|	YES	NP_071435.2	Q2_P18361	GTTGTCATGCTTACTGGGATTGCAATTATGATTGTATACTTTGTTTTGGGACCAAATAAG	sense	Smp_181470	Smp_181470	recs1 protein (responsive to centrifugal force and shear stressprotein 1 protein), putative	50593008	NP_071435.2	2e-51	0.74	transmembrane BAX inhibitor motif containing 1 [Homo sapiens]
647	44943	529	63	0.478917	*	YES	YES	YES	YES	|F GO:0005515|	YES	NP_031399.2	Q2_P18362	GGTACAAGAGAATTCATTAAGTGATCTACCAGAAACATTAGCACAATGTACACAATTACG	sense	Smp_129120	Smp_129120	shoc2, putative	41281398	NP_031399.2	1e-133	0.88	soc-2 suppressor of clear homolog [Homo sapiens]
651	35539	419	9	0.492382	*	YES	YES	YES	YES	|F GO:0000049|	YES	NP_060611.2	Q2_P18365	CCTTCCGGAGCATTTATAAGTCGCTGGGGATTCTCAAAAGTATTTGAATTATAGAATATA	sense	Smp_099300	Smp_099300	Mitochondrial 28S ribosomal protein S10 (S10mt) (MRP-S10), putative	16554607	NP_060611.2	6e-29	0.72	mitochondrial ribosomal protein S10 [Homo sapiens]
652	24736	292	1	0.389492	*	YES	YES	YES	YES	-	YES	NP_653317.1	Q2_P18366	CAAGTGTCGATTCCACTGAGACATATGCAAACCATTCGAAATCAATTGAATGATGAATTA	sense	Smp_080110	Smp_080110	pre-mRNA splicing factor, putative	21389497	NP_653317.1	4e-27	0.86	coiled-coil domain containing 12 [Homo sapiens]
653	2447	29	67	0.310339	*	YES	YES	YES	YES	|F GO:0008138|	YES	NP_009171.1	Q2_P18367	TAAGCAATAGTATCTGTTCTGTATGGGGGTGACATTGGTGTCGATATATTCCAAGTGTTT	sense	Smp_081510	Smp_081510	hyvh1 dual specificity phosphatase, putative	6005956	NP_009171.1	2e-27	0.91	dual specificity phosphatase 12 [Homo sapiens]
662	20691	244	36	0.4437	*	YES	YES	YES	YES	|F GO:0016787|	YES	NP_067547.1	Q2_P18375	GCATCGTAAGGAAACCAATGAACCATTCATTCGTTTACCCATTGATAATGATAAAGAGTT	sense	Smp_104270	Smp_104270	ectonucleotide pyrophosphatase/phosphodiesterase, putative	11034849	NP_067547.1	1e-68	0.72	ectonucleotide pyrophosphatase/phosphodiesterase 5 (putative function) [Homo sapiens]
663	31189	367	79	0.380406	*	YES	YES	YES	YES	|F GO:0004578|	YES	NP_061982.3	Q2_P18376	GCCAGTGTATGAAAAAGCAATTCATACTAACCCCTGTAAAAACAAAGATAATTAGACGGT	sense	Smp_005010	Smp_005010	chitobiosyldiphosphodolichol alpha-mannosyltransferase	41350216	NP_061982.3	7e-68	0.87	beta-1,4-mannosyltransferase [Homo sapiens]
667	25881	305	41	0.425402	*	YES	YES	YES	YES	|F GO:0043169|	YES	NP_000332.2	Q2_P18378	CTATCAGCGATTACTTTTTCAACTTACGGAACTTTATCTGTTGTAGTACTGAATGCTTTC	sense	Smp_037540.2	Smp_037540.2	alpha-amylase, putative	187423904	NP_000332.2	2e-25	0.85	solute carrier family 3, member 1 [Homo sapiens]
669	24757	292	22	0.389528	*	YES	YES	YES	YES	|F GO:0030528|	YES	NP_115648.2	Q2_P18380	CAATCACCTATAAGCAGAGATACACGTACAGTTTATTATGCGTACTCGTAAGCAAATTAT	sense	Smp_070680	Smp_070680	hypothetical protein	110349740	NP_115648.2	6e-27	0.89	MAF1 protein [Homo sapiens]
670	8412	99	82	0.412893	*	YES	YES	YES	YES	|C GO:0016021|	YES	NP_057125.2	Q2_P18381	GTAAATGTTCGTTAAGACTGCCTTAAACTTTCGAGATTATCTAATCGCATTGTTGCTACT	sense	Smp_019880	Smp_019880	der1-like protein, derlin	31455614	NP_057125.2	7e-66	0.96	Der1-like domain family, member 2 [Homo sapiens]
674	36112	425	72	0.414478	*	YES	YES	YES	YES	|P GO:0042254|	YES	NP_115710.2	Q2_P18384	ATACACGTAGGAAGAAGACTAAAGGACCCAATCCACTATCGTGTAAGCAAAAATTACACA	sense	Smp_012540	Smp_012540	hypothetical protein	223468687	NP_115710.2	4e-15	0.85	UTP23, small subunit (SSU) processome component, homolog [Homo sapiens]
678	24202	285	62	0.491552	*	YES	YES	YES	YES	|F GO:0016888|	YES	NP_114415.1	Q2_P18387	CTGTGAAAGGAGTAAGCGAAGAAGAACTAGCTGAAGTAACATATCGAAATTCAATTGATT	sense	Smp_000810.1	Smp_000810.1	tatd dnase-related	14042943	NP_114415.1	2e-80	0.98	TatD DNase domain containing 1 isoform a [Homo sapiens]
681	40064	472	29	0.463808	*	YES	YES	YES	YES	|P GO:0006355|	YES	NP_001508.1	Q2_P18390	CACCGTTCACTTTTCCTTTCCTACTCCAGATTATATGTACGTAAATAGTTACATTTTCAC	sense	Smp_082790	Smp_082790	tfiih, polypeptide, putative	4504201	NP_001508.1	1e-109	0.99	general transcription factor IIH, polypeptide 4, 52kDa [Homo sapiens]
688	11872	140	57	0.465251	*	YES	YES	YES	YES	|F GO:0008270|	YES	NP_057121.2	Q2_P18397	GGGATCGATGAACACTTGGATTTTGTTTAGTTATCTAATTTGTGCATTTCATTGTGCTTG	sense	Smp_026190	Smp_026190	hypothetical protein	156415994	NP_057121.2	9e-19	1.06	UTP11-like, U3 small nucleolar ribonucleoprotein [Homo sapiens]
691	22831	269	51	0.468709	*	YES	YES	YES	YES	|C GO:0016021|	YES	NP_060152.2	Q2_P18398	GGTGGTAGAGTTTTGGGAAAAGTTGTATAAATTGTGTATGTATGACTGGGTGAATGTACC	sense	Smp_139080	Smp_139080	bestrophin-related	119703742	NP_060152.2	6e-71	0.62	vitelliform macular dystrophy 2-like 1 [Homo sapiens]
692	23636	279	6	0.447522	*	YES	YES	YES	YES	|P GO:0015031|	YES	NP_689478.1	Q2_P18399	GTTCCCTTTACTAGTTGTGCATTGTCAAATCGTCCTGGTAATATTCATTTTGTTTGACAA	sense	Smp_002180.2	Smp_002180.2	transcription factor btf3, putative	56847620	NP_689478.1	9e-29	0.98	basic transcription factor 3-like 4 isoform 1 [Homo sapiens]
699	14576	172	41	0.349366	*	YES	YES	YES	YES	|C GO:0005634|	YES	NP_006701.1	Q2_P00183	GTTCTGAGAATGACACAACGAATAATGATCTTATGAGCAGGTTATCTGAATTGATGTGTT	sense	Smp_025680	Smp_025680	hypothetical protein	5729779	NP_006701.1	2e-13	0.9	COP9 signalosome subunit 8 isoform 1 [Homo sapiens]
701	26019	307	9	0.430996	*	YES	YES	YES	YES	|F GO:0003779|	YES	NP_005436.1	Q2_P00185	CCATCTCTTTAATGTCTGCCCTATTCAATATTCATCTTTATCTGTACTCTACACTTTGCA	sense	Smp_134850	Smp_134850	Rootletin (Ciliary rootlet coiled-coil protein), putative	4885399	NP_005436.1	0	1	structural maintenance of chromosomes 3 [Homo sapiens]
702	34474	406	49	0.350053	*	YES	YES	YES	YES	|F GO:0004707|	YES	NP_065731.3	Q2_P00186	TGAATGGAAATTGGGCGCTTTAGATTTTGTCGGACCTGTTAATGAACCTCCACCGCCTAT	sense	Smp_176440	Smp_176440	protein kinase	115430241	NP_065731.3	1e-106	0.71	SCY1-like 1 isoform A [Homo sapiens]
726	42077	496	2	0.357485	*	YES	YES	YES	YES	|F GO:0017110|	YES	NP_001238.2	Q2_P00196	GACTGGTTACATGATAACCGTTTAAAGCAACTCTTGCATATATGTCAGATTTTAAACCCT	sense	Smp_081450	Smp_081450	adenosine diphosphatase, putative	166235893	NP_001238.2	2e-70	0.79	ectonucleoside triphosphate diphosphohydrolase 6 isoform 1 [Homo sapiens]
731	40250	474	45	0.339133	*	YES	YES	YES	YES	|F GO:0005515|	YES	NP_001356.1	Q2_P18420	GGTGGTCAAGATGTTGAGAATGAAAACTTTCCTTCAACTGGAATATTTATTACACGTATC	sense	Smp_039650	Smp_039650	Crumbs complex protein	4557529	NP_001356.1	2e-36	0.81	post-synaptic density protein 95 isoform 1 [Homo sapiens]
733	40405	476	30	0.398632	*	YES	YES	YES	YES	|F GO:0008026|	YES	NP_065916.2	Q2_P18422	CCTCCAGCTGTTCAAGTTGAGAAATTATCTTAAAGACATCCTCCATAAGCATCTATAAAT	sense	Smp_152840	Smp_152840	ATP-dependent RNA helicase, putative	167830433	NP_065916.2	1e-121	0.64	DEAH (Asp-Glu-Ala-His) box polypeptide 36 isoform 1 [Homo sapiens]
738	43554	513	34	0.493039	*	YES	YES	YES	YES	|F GO:0003779|	YES	NP_004935.1	Q2_P00201	TTGGGCTATTCCTGATAAACATGATACAACTTTAGGTAAAGGTGATTGTGCATATGACAG	sense	Smp_130090	Smp_130090	deoxyribonuclease 1 related	4826698	NP_004935.1	8e-19	0.93	deoxyribonuclease I-like 3 precursor [Homo sapiens]
741	17242	203	72	0.42462	*	YES	YES	YES	YES	|F GO:0004888|	YES	NP_002498.1	Q2_P18426	TAGGAGTTATTTGTTATCGTTTATCTCAACATGGATGGCAAGAACTGGCTAGTATGCTGG	sense	Smp_168070	Smp_168070	tumor necrosis factor receptor related	4505393	NP_002498.1	1e-20	0.62	nerve growth factor receptor precursor [Homo sapiens]
751	2429	29	49	0.371832	*	YES	YES	YES	YES	|F GO:0051082|	YES	NP_705582.1	Q2_P18433	GGTCTCCGAAATCTCCAAAATATTAAACGGGACTGCTAAACAGTAATAAGATTTTTCTGT	sense	Smp_042280.2	Smp_042280.2	hypothetical protein	24041018	NP_705582.1	1e-20	0.96	ubiquitously-expressed transcript isoform 1 [Homo sapiens]
752	39948	470	83	0.404648	*	YES	YES	YES	YES	|F GO:0051287|	YES	NP_055956.1	Q2_P18434	GACCAAACTACCGCCCAGTTCAGGAAATACAACACAAAAATTAACTTTTATCGTTTATTG	sense	Smp_168310.2	Smp_168310.2	glycerol-3-phosphate dehydrogenase, putative	24307999	NP_055956.1	2e-25	0.62	glycerol-3-phosphate dehydrogenase 1-like [Homo sapiens]
755	43076	507	66	0.441459	*	YES	YES	YES	YES	-	YES	NP_689895.2	Q2_P18437	CGCGTTTCATATTGTCCATTGATTATGGGTTAAAATGATAAGAGGGTCATGAGTTTCTAA	sense	Smp_074950.1	Smp_074950.1	hypothetical protein	116256479	NP_689895.2	4e-32	1.01	RWD domain containing 4A [Homo sapiens]
756	31483	371	33	0.412939	*	YES	YES	YES	YES	|F GO:0005525|	YES	NP_004153.2	Q2_P18438	TAAAATAATATCGTGTTGCCCATTTTGTTGTATTGTTTTTGATTTCAACCAGTTGGCGCG	sense	Smp_040570.1	Smp_040570.1	rab5, putative	19923262	NP_004153.2	9e-68	0.98	RAB5A, member RAS oncogene family [Homo sapiens]
757	3204	38	59	0.387379	*	YES	YES	YES	YES	|F GO:0000166|	YES	NP_001012780.1	Q2_P18439	TTAGTGAAAAAACAGTTCCTGGAGTTATTGAGAAGGACTTATGTCTCTCCTGTTCATTAA	sense	Smp_090690	Smp_090690	hypothetical protein	61676108	NP_001012780.1	1e-18	0.66	cytoplasmic tRNA 2-thiolation protein 2 isoform 2 [Homo sapiens]
763	40182	473	62	0.388527	*	YES	YES	YES	YES	|F GO:0016971|	YES	NP_002817.2	Q2_P18444	GTGTATGTAGTCGTGGTTTTTTCCAACAACTCCAATTGATCAATCATTTGTTCTATCTCA	sense	Smp_098710	Smp_098710	quiescin q6-related sulfhydryl oxidase	13325075	NP_002817.2	2e-30	0.67	quiescin Q6 sulfhydryl oxidase 1 isoform a [Homo sapiens]
773	3183	38	38	0.415338	*	YES	YES	YES	YES	|F GO:0005488|	YES	NP_060205.3	Q2_P18451	GTTAACAGAGTGGTTGAAAGTAAGGACAACAAAACTTCAGGTAACTGTCCATTGCCGCAG	sense	Smp_152860	Smp_152860	hypothetical protein	42476022	NP_060205.3	3e-99	0.75	tetratricopeptide repeat domain 27 [Homo sapiens]
775	15166	179	36	0.42458	*	YES	YES	YES	YES	|C GO:0005634|	YES	NP_002737.2	Q2_P18452	ATGTTCTTCATAGGGATCTTAAGCCGTGCAACATCTTGTTGAATGCAGCGTGTGACTTAA	sense	Smp_142050	Smp_142050	Extracellular signal-regulated kinase 1/2, putative	91718899	NP_002737.2	1e-142	0.9	mitogen-activated protein kinase 3 isoform 1 [Homo sapiens]
793	36123	425	83	0.389923	*	YES	YES	YES	YES	|F GO:0005515|	YES	NP_001922.2	Q2_P18462	ATTGTCTCTTGTTGCTAGGATTATCTCCTTGATGTATCTCCCCTTATTACTCTCTTTTTT	sense	Smp_194460	Smp_194460	dihydrolipoamide acetyltransferase component of pyruvate dehydrogenase, putative	31711992	NP_001922.2	2e-71	0.93	dihydrolipoamide S-acetyltransferase [Homo sapiens]
794	22902	270	37	0.400376	*	YES	YES	YES	YES	|C GO:0005874|	YES	NP_003788.2	Q2_P18463	GTAAACGTGGTGTAATTCGAATCCTCTGTCCTAGTATGGCTAGTTGTCCTGCTAGTCTTG	sense	Smp_165220	Smp_165220	embryonic ectoderm development protein, putative	24041020	NP_003788.2	1e-81	0.97	embryonic ectoderm development isoform a [Homo sapiens]
801	22490	265	50	0.478674	*	YES	YES	YES	YES	|F GO:0005509|	YES	NP_001124146.1	Q2_P18469	GGTTCATTTTTAGCCGATCTCTTTTGTGCGCATGCTTGTCATTAATATATTTTGTGATGT	sense	Smp_005230.3	Smp_005230.3	EF hand containing protein	194578885	NP_001124146.1	6e-72	1	calumenin isoform b precursor [Homo sapiens]
805	21137	249	57	0.457173	*	YES	YES	YES	YES	|F GO:0005525|	YES	NP_055118.1	Q2_P18472	CGTGTGTCCATAACTAAGTGAAAAATGTTGACTGATGAGATGCCACTCAATAAATAGAAA	sense	Smp_055800	Smp_055800	pescadillo - related	7657455	NP_055118.1	6e-98	0.72	pescadillo homolog 1, containing BRCT domain [Homo sapiens]
807	41876	493	56	0.391472	*	YES	YES	YES	YES	|F GO:0003735|	YES	NP_872578.1	Q2_P18473	TTTCGCCGCCTTGGTTTCCAGCTCGATCATCTAAAGAAGAAAGCACAGATGTAAAACCAC	sense	Smp_164780	Smp_164780	hypothetical protein	33188463	NP_872578.1	3e-27	0.78	mitochondrial ribosomal protein S9 [Homo sapiens]
810	38993	459	63	0.488202	*	YES	YES	YES	YES	|F GO:0005488|	YES	NP_004652.2	Q2_P18475	TTGGCGTGCATATTGTGTTGGTGATATAGAAGGTGAAGCATTGATGCGATTAGCTATCTG	sense	Smp_037400	Smp_037400	cell division cycle, putative	118402596	NP_004652.2	1e-106	0.72	cell division cycle protein 23 [Homo sapiens]
815	12879	152	44	0.433637	*	YES	YES	YES	YES	|F GO:0005524|	YES	NP_004568.2	Q2_P18478	CCCGTATTATATGTGGATGTAATGCAAATATTCTTAATCAACCATTCCTAAACGCTGTTC	sense	Smp_063340	Smp_063340	phosphoserine phosphatase, putative	46249388	NP_004568.2	8e-47	0.94	phosphoserine phosphatase [Homo sapiens]
819	28685	338	40	0.462551	*	YES	YES	YES	YES	|F GO:0005509|	YES	NP_066928.1	Q2_P00224	GACGGTACTGTAGAAATAGGTAGAATTACCAGAAAATGGAGCAATATTATCCAAGAACTA	sense	Smp_008860	Smp_008860	phospholipid scramblase 1, putative	10863877	NP_066928.1	1e-48	0.92	phospholipid scramblase 1 [Homo sapiens]
824	41834	493	14	0.387566	*	YES	YES	YES	YES	|F GO:0005525|	YES	NP_116235.2	Q2_P18486	CCCTCCTCTAAATAAACAAATATCTTACTAGGAAATTCAGTAGGCGGAAATTAATTGTCG	sense	Smp_071630	Smp_071630	rab-2,4,14, putative	21361884	NP_116235.2	1e-102	1.01	RAB2B protein [Homo sapiens]
831	40363	475	73	0.352784	*	YES	YES	YES	YES	|F GO:0008270|	YES	NP_996662.1	Q2_P18491	CCATTTCCATCGGTCTTCGGAAAACTAACTTTCACTCTATATTTTTCTACTTTTGCTTTC	sense	Smp_100110	Smp_100110	hypothetical protein	45592952	NP_996662.1	2e-11	0.83	zinc finger, CSL domain containing 2 isoform 1 [Homo sapiens]
843	24563	289	83	0.437481	*	YES	YES	YES	YES	|F GO:0005524|	YES	NP_060947.1	Q2_P18501	AACACAATGATCTTGAAAGGCAGGATACTACCCGCCAGTGATATCTAATATGATTTCGTG	sense	Smp_093230	Smp_093230	actin-related protein 10, arp10	8923712	NP_060947.1	2e-94	0.96	uncharacterized hypothalamus protein HARP11 [Homo sapiens]
848	15905	188	10	0.443521	*	YES	YES	YES	YES	|F GO:0005515|	YES	NP_065802.1	Q2_P18503	TCGAATTCCACTGTCAGGAATCATTCTGTTGGCACAGTTTATACGATGGACATAAGAGAA	sense	Smp_141220	Smp_141220	component of oligomeric golgi complex, putative	33457344	NP_065802.1	2e-74	0.97	component of oligomeric golgi complex 6 isoform 1 [Homo sapiens]
851	4248	50	83	0.440133	*	YES	YES	YES	YES	|F GO:0003779|	YES	NP_006567.2	Q2_P18506	CGAACGAGCATGGGACAGAGATAGAAGTACAAGTTATCTACAGTAAAATACAAACAAAAA	sense	Smp_008640	Smp_008640	gelsolin, putative	17572824	NP_006567.2	7e-29	0.98	advillin [Homo sapiens]
854	830	10	65	0.423411	*	YES	YES	YES	YES	|F GO:0000166|	YES	NP_003746.2	Q2_P00233	CATTTGGTCACGTAATGCGTATTTACCCAGCAAAAGATAAATTAACACAACAAAATAGGG	sense	Smp_192360	Smp_192360	hypothetical protein	49472822	NP_003746.2	2e-35	0.99	eukaryotic translation initiation factor 3, subunit 4 delta, 44kDa [Homo sapiens]
858	33633	396	58	0.455737	*	YES	YES	YES	YES	|F GO:0005351|	YES	NP_443091.1	Q2_P00234	GACTTTCGGCGTGTTATCAAACTGTGAAATCGGAAAATTCTCAAATATTTCCTTATTGTC	sense	Smp_131100	Smp_131100	endoplasmic reticulum multispan transmembrane protein-related	16418361	NP_443091.1	2e-37	0.63	RFT1 homolog [Homo sapiens]
859	22955	271	5	0.393645	*	YES	YES	YES	YES	|C GO:0016021|	YES	NP_000551.1	Q2_P18511	AGTGCTATAAACAATCCAACCAAAGAGGTAACTCTATTCATGGATTTGGTTCAATCATCA	sense	Smp_075720	Smp_075720	Leukocyte surface antigen CD53 (Cell surface glycoprotein CD53), putative	10834972	NP_000551.1	1e-16	0.96	CD53 antigen [Homo sapiens]
860	10444	123	74	0.358269	*	YES	YES	YES	YES	|C GO:0016021|	YES	NP_001014764.1	Q2_P18512	GAGGGGTTTTCGGAGAACTAACTACTTATATTTTATTTTGGACATTTATCTATGGCATGG	sense	Smp_068580.2	Smp_068580.2	hypothetical protein	62339424	NP_001014764.1	6e-25	0.9	transmembrane protein 93 [Homo sapiens]
863	15836	187	26	0.520977	*	YES	YES	YES	YES	|P GO:0007018|	YES	NP_525125.2	Q2_P18515	GTGAAGAGTATTAGGTTTCATTTCTTTTGAGTGTTATGTTTCTGGTTGTTACTCGTTCCT	sense	Smp_090120.1	Smp_090120.1	alpha tubulin, putative	156564363	NP_525125.2	0	0.95	tubulin, alpha 3d [Homo sapiens]
867	35296	416	21	0.362998	*	YES	YES	YES	YES	|F GO:0003735|	YES	NP_004918.1	Q2_P18519	GATCTCCGGACGCTTCTTCAACCGAAATGTGAAGCTGGACTGTTTCTTTGTCAAGCAGAT	sense	Smp_024030	Smp_024030	hypothetical protein	4826649	NP_004918.1	1e-17	0.7	mitochondrial ribosomal protein L49 [Homo sapiens]
872	26345	310	80	0.469807	*	YES	YES	YES	YES	|C GO:0005737|	YES	NP_001124198.1	Q2_P18523	CAAATCATATTACTTCGAGACATTGTCATTTGACATCGCTGTGATATTTGTATGCTCGTG	sense	Smp_083380.1	Smp_083380.1	hypothetical protein	195539368	NP_001124198.1	3e-29	0.85	coiled-coil domain containing 149 isoform 2 [Homo sapiens]
879	43806	516	31	0.363932	*	YES	YES	YES	YES	|P GO:0042254|	YES	NP_055701.1	Q2_P18528	GCTTCCTATAATTGGAGTAAAGAAAAATCCAAGTTCACCAATGTATACTACCTTAGGTGT	sense	Smp_054120	Smp_054120	Ribosome biogenesis protein NSA2 homologue	7662677	NP_055701.1	1e-108	1	TGF beta-inducible nuclear protein 1 [Homo sapiens]
880	31566	372	31	0.431227	*	YES	YES	YES	YES	|C GO:0016021|	YES	NP_620121.1	Q2_P18529	TAACACTTGGTGAACGCTTTAAACCTGGTTCAAGCAAAAATCAATTTTGTAAACCAACGG	sense	Smp_010820	Smp_010820	peptidyl-glycine alpha-amidating monooxygenase, putative	21070974	NP_620121.1	1e-49	0.87	peptidylglycine alpha-amidating monooxygenase isoform b preproprotein [Homo sapiens]
889	23691	279	61	0.559836	*	YES	YES	YES	YES	|F GO:0008233|	YES	NP_254275.1	Q2_P18534	GCTGCACAAATTGATCATCGTGTTACTGTTGCTATACTTCATCCAAATTATCATAGGAAA	sense	Smp_002150	Smp_002150	subfamily S1A unassigned peptidase (S01 family)	15559207	NP_254275.1	3e-27	0.6	elastase 2A preproprotein [Homo sapiens]
898	3795	45	55	0.332365	*	YES	YES	YES	YES	|C GO:0016021|	YES	NP_060840.2	Q2_P00245	GCTTTCTCCCTCAACTTCAAATAATCAAATAATTGAAACTTCTAACCCCTACGTTATCAC	sense	Smp_006730	Smp_006730	fasting-inducible integral membrane protein tm6p1-related	110825978	NP_060840.2	4e-18	0.91	DNA-damage regulated autophagy modulator 1 [Homo sapiens]
900	15401	182	16	0.419604	*	YES	YES	YES	YES	|P GO:0006633|	YES	NP_001098028.1	Q2_P18541	GCACACACACAAATCCATACAAATGATTATACATCCATCTACATGTTTTTGTTACGAACG	sense	Smp_010770.2	Smp_010770.2	fatty acid acyl transferase-related	157388949	NP_001098028.1	1e-66	0.85	elongation of very long chain fatty acids-like 7 [Homo sapiens]
905	32217	380	2	0.480992	*	YES	YES	YES	YES	|C GO:0016020|	YES	NP_056383.1	Q2_P18544	CTGGTGTAGATCCTAATAGTTTAGACGCAGATGGATGGACACCTTCTCATGTTGCTGCTT	sense	Smp_174110	Smp_174110	protein phosphatase 1 regulatory inhibitor subunit 16a, putative	28626517	NP_056383.1	4e-61	0.63	protein phosphatase 1 regulatory inhibitor subunit 16B [Homo sapiens]
906	20143	237	83	0.391234	*	YES	YES	YES	YES	|F GO:0016773|	YES	NP_004535.1	Q2_P18545	GGTGTTATGCTACCCGTTTAAAACACTTTTGACTGAATGAATTTTCACCTTTTGTATGTG	sense	Smp_031710	Smp_031710	NADH-ubiquinone oxidoreductase 42 kD subunit, putative	4758768	NP_004535.1	3e-23	0.66	NADH dehydrogenase (ubiquinone) 1 alpha subcomplex, 10, 42kDa precursor [Homo sapiens]
907	37693	444	38	0.441268	*	YES	YES	YES	YES	|F GO:0008289|	YES	NP_006215.1	Q2_P18546	TACCAATAATGTGCGCCTACAAACTTGTCACATGTGAATTTAAATGGTGGGGTATTCAAG	sense	Smp_137020	Smp_137020	phosphatidylinositol transfer protein	5453908	NP_006215.1	1e-82	1.01	phosphatidylinositol transfer protein, alpha [Homo sapiens]
917	26944	317	84	0.497013	*	YES	YES	YES	YES	|F GO:0008966|	YES	NP_060760.2	Q2_P18555	AGCTTGGAACCTTTGGAAACTTCATGGAACATAGATAATGTCGAGGCGAATCCTCTCTGT	sense	Smp_085150	Smp_085150	phosphoglucomutase, putative	63055049	NP_060760.2	1e-163	0.98	phosphoglucomutase 2 [Homo sapiens]
926	17839	210	74	0.311836	*	YES	YES	YES	YES	|F GO:0003677|	YES	NP_061879.2	Q2_P18561	TGCCGGGTTTAAGACCCACTTGTAACTGTATGTTTACAGGATTTCAGTACCATTACCTAT	sense	Smp_105210	Smp_105210	zinc finger protein, putative	21359918	NP_061879.2	2e-25	1.05	zinc finger, AN1-type domain 6 [Homo sapiens]
939	28627	337	67	0.530468	*	YES	YES	YES	YES	|F GO:0005525|	YES	NP_003312.3	Q2_P18568	GTCCAGGTCCATTCAACTGGTCTAAATAATGCCCGGTTATATTTGTAATTATTTTCAACT	sense	Smp_073500.1	Smp_073500.1	elongation factor tu (ef-tu), putative	34147630	NP_003312.3	1e-129	0.91	Tu translation elongation factor, mitochondrial precursor [Homo sapiens]
953	5217	62	32	0.378524	*	YES	YES	YES	YES	|F GO:0015035|	YES	NP_006692.1	Q2_P18579	CTCCAAAAGACTATTCGACTAAGTATCGGTATTGAGTTATGTACTATTTCTTCGTCTTGT	sense	Smp_106050	Smp_106050	mitosis protein dim1, putative	5729802	NP_006692.1	3e-72	1	thioredoxin-like 4A [Homo sapiens]
954	19712	232	77	0.513233	*	YES	YES	YES	YES	|F GO:0004103|	YES	NP_061108.2	Q2_P18580	TTGGGCTGTTTGGGCAGTAATTTGCGCATCGGAAAACTTACGTTCTATGGATTTTCTAGC	sense	Smp_015030.1	Smp_015030.1	choline/ethanolamine kinase, putative	10092615	NP_061108.2	4e-35	0.91	ethanolamine kinase 1 isoform A [Homo sapiens]
955	31203	368	8	0.538001	*	YES	YES	YES	YES	|F GO:0015035|	YES	NP_110382.3	Q2_P00261	GATTTTTGATTGTTTTTTCCCACCGCGTCCACAAATCCTAAGATTTATTAGGAAACCAAA	sense	Smp_065190.2	Smp_065190.2	thioredoxin-like protein, putative	151101292	NP_110382.3	3e-26	0.86	thioredoxin domain containing 1 [Homo sapiens]
960	3326	40	11	0.399731	*	YES	YES	YES	YES	|C GO:0016021|	YES	NP_006271.1	Q2_P18584	CGACACATGAAGTATTTCACTATACATGTACATTGTTTTCCTCCCTAAAAGCCTTTGTAT	sense	Smp_089000.3	Smp_089000.3	translocon-associated protein, delta subunit, putative	5454090	NP_006271.1	2e-18	0.88	signal sequence receptor, delta [Homo sapiens]
961	18955	223	85	0.332025	*	YES	YES	YES	YES	|F GO:0003743|	YES	NP_005866.1	Q2_P18585	CTCATTTCGTTTGCTCATGAGTAACTCCTGCTATCTCTGAATATTTAAAGATGATAAAGC	sense	Smp_019440	Smp_019440	translation factor sui1, putative	5031711	NP_005866.1	3e-28	1.03	translation factor sui1 homolog [Homo sapiens]
962	28893	340	78	0.420933	*	YES	YES	YES	YES	|F GO:0005525|	YES	NP_001078518.1	Q2_P18586	TATTTGTGTATCCCCTTTTGTTTTTACTACCTATTAATCCGTCTCGTAGGTGTTGTACAT	sense	Smp_084940.2	Smp_084940.2	GTP-binding protein rit, putative	145386506	NP_001078518.1	1e-45	0.98	muscle RAS oncogene homolog [Homo sapiens]
966	13198	156	23	0.358876	*	YES	YES	YES	YES	|C GO:0016021|	YES	NP_077287.1	Q2_P00264	CACGATTAAGAATCATTACGACACAGTGTGTGCAATTCGTCTTAATAATAGAAGTGTGAT	sense	Smp_165680	Smp_165680	et translation product-related	13236549	NP_077287.1	2e-65	0.94	major facilitator superfamily domain containing 11 [Homo sapiens]
967	41878	493	58	0.339009	*	YES	YES	YES	YES	|F GO:0004721|	YES	NP_001001563.1	Q2_P18589	CATAACGTTGTACAGGAATGATCCTCAAGGGGATTTGGAAATCCTCTTGTTTTTATATAA	sense	Smp_024360.1	Smp_024360.1	translocase of inner mitochondrial membrane 50- related	48526509	NP_001001563.1	6e-55	0.9	translocase of inner mitochondrial membrane 50 homolog [Homo sapiens]
996	10995	130	30	0.39966	*	YES	YES	YES	YES	|F GO:0004519|	YES	NP_005582.1	Q2_P00276	GATGATCGTCTTGATTTCGATTTTCGTCGAAAGCGTAGAAAAGTTGAATGAGATTTGATT	sense	Smp_068110	Smp_068110	meiotic recombination repair protein 11 (mre11), putative	5031923	NP_005582.1	1e-129	0.72	meiotic recombination 11 homolog A isoform 1 [Homo sapiens]
1001	30532	360	17	0.5063	*	YES	YES	YES	YES	|F GO:0008270|	YES	NP_078889.1	Q2_P18609	GTGACTAATAATAAAGTCGGTGTCACCAATGAAACGACTGACAATTGTATAATTACACCA	sense	Smp_055130.1	Smp_055130.1	zinc finger protein, putative	13375827	NP_078889.1	9e-52	0.69	phafin 2 [Homo sapiens]
1003	27270	321	70	0.481869	*	YES	YES	YES	YES	|F GO:0005509|	YES	NP_001129976.1	Q2_P18611	CTTGGACTACCCTAACCATCGGATTAACATATGATCGATTAACTGATTTACAAATTTCTC	sense	Smp_069120	Smp_069120	synaptotagmin, putative	211059429	NP_001129976.1	7e-16	0.73	synaptotagmin II [Homo sapiens]
1010	8798	104	43	0.511902	*	YES	YES	YES	YES	|F GO:0008233|	YES	NP_775110.1	Q2_P18617	CTTTTGAAGCTCGTTTACCAAATGGATTAATTATGGGACATGCATATTCAATTACGTCTG	sense	Smp_089460.1	Smp_089460.1	family C2 unassigned peptidase (C02 family)	27765074	NP_775110.1	0	0.83	calpain 3 isoform c [Homo sapiens]
1012	12949	153	29	0.467452	*	YES	YES	YES	YES	|F GO:0005488|	YES	NP_079415.3	Q2_P18619	TCTGATGCGGCAGCTTACAAATGAGTTGTCAGACGCTGAAAAGCGAGCAACACAGTCTCA	sense	Smp_066250	Smp_066250	hypothetical protein	156151430	NP_079415.3	1e-55	0.99	armadillo repeat containing 9 [Homo sapiens]
1013	29839	352	4	0.382136	*	YES	YES	YES	YES	|F GO:0003779|	YES	NP_987096.1	Q2_P18620	GTCCAAGCTTGTTGTAGTTTTTTAAAGCAGCAACTACATCCCTCAAATGCTATTGGAATT	sense	Smp_085380	Smp_085380	kelch-like ech-associated protein	45269145	NP_987096.1	1e-148	0.91	kelch-like ECH-associated protein 1 [Homo sapiens]
1031	15876	187	66	0.527589	*	YES	YES	YES	YES	|F GO:0001671|	YES	NP_036243.1	Q2_P18634	GACGTATGTTTTAAGAGGTTTACCGAAATGGCTTCAAGAATAGGATGTCTACTATGTATT	sense	Smp_083080.1	Smp_083080.1	hypothetical protein	6912280	NP_036243.1	5e-78	1.02	activator of heat shock 90kDa protein ATPase homolog 1 [Homo sapiens]
1033	42303	498	58	0.338023	*	YES	YES	YES	YES	-	YES	NP_060386.1	Q2_P00284	GTCAACTGTTCAGGGATGATAAGAATTTCACTAGATCCTCGTCAATTTGTTGTGTATTAT	sense	Smp_018160	Smp_018160	hypothetical protein	8923598	NP_060386.1	1e-29	0.99	NOP17 [Homo sapiens]
1037	30413	358	68	0.434146	*	YES	YES	YES	YES	|C GO:0005829|	YES	NP_002808.3	Q2_P18639	TCCGCTTTCTTGTACACCCGTTTGTAATCAACCAGCACATACTTTTAATAAATACACTCG	sense	Smp_178810	Smp_178810	hypothetical protein	157502193	NP_002808.3	4e-86	0.94	proteasome 26S non-ATPase subunit 13 isoform 1 [Homo sapiens]
1040	25574	301	74	0.382785	*	YES	YES	YES	YES	|C GO:0005737|	YES	NP_000678.1	Q2_P00286	GTGTACCAGTTGAAGGACCATTCAAGGCGGAACATTATAGATATTAAATTTAAGCTACTT	sense	Smp_028440.1	Smp_028440.1	adenosylhomocysteinase, putative	9951915	NP_000678.1	0	0.99	adenosylhomocysteinase isoform 1 [Homo sapiens]
1208	2007	24	52	0.459185	*	YES	YES	YES	YES	|F GO:0005515|	YES	NP_001007469.1	Q2_P18720	TTGTGCTGAATTAGGTTTAGGTGGAGAATTTGTTACAGCTGTTGCATATAGTATTCGTGG	sense	Smp_056860	Smp_056860	snf5, putative	55956801	NP_001007469.1	1e-102	0.68	SWI/SNF related, matrix associated, actin dependent regulator of chromatin, subfamily b, member 1 isoform b [Homo sapiens]
1349	31466	371	16	0.350731	*	YES	YES	YES	YES	|F GO:0005524|	YES	NP_003598.2	Q2_P18787	CACCTATATTCTGCCTTTATTAATGTAAAATGATGGTATCGAACAAGAGTTTGCTCGCAT	sense	Smp_158560.2	Smp_158560.2	serine/threonine kinase	30089962	NP_003598.2	0	0.82	CDC42-binding protein kinase alpha isoform B [Homo sapiens]
1368	29002	342	17	0.379089	*	YES	YES	YES	YES	|F GO:0003779|	YES	NP_001018005.1	Q2_P18798	CCTTAAATTTGTTGGGGTGGGGGTAATTTTGATGGCAAGTACACATAATATGCAAATAAA	sense	Smp_031770.9	Smp_031770.9	tropomyosin, putative	63252898	NP_001018005.1	8e-37	0.84	tropomyosin 1 alpha chain isoform 1 [Homo sapiens]
1369	21471	253	51	0.457973	*	YES	YES	YES	YES	|F GO:0004872|	YES	NP_060773.3	Q2_P18799	AAATCTTATGATAAACTTGGTCAGACGTCGTCAACAAATGATCCGAAAGCGGCATGGCTG	sense	Smp_131960	Smp_131960	hypothetical protein	21361625	NP_060773.3	2e-52	0.92	Sec5 protein [Homo sapiens]
1388	37016	436	41	0.404311	*	YES	YES	YES	YES	|F GO:0003723|	YES	NP_001003796.1	Q2_P00464	GCAGCCGTCGCTGTTACAGATAGTGAGGGCTCACAACTCAAACCTCTCGTCATTTCAATA	sense	Smp_104660	Smp_104660	ribosomal protein l7ae, putative	51317376	NP_001003796.1	1e-43	0.96	NHP2 non-histone chromosome protein 2-like 1 [Homo sapiens]
1390	9816	116	41	0.45037	*	YES	YES	YES	YES	|F GO:0008026|	YES	NP_008941.2	Q2_P18812	CTGAAGCTATCAGGCTATTTTCTGGGATCCAAGCGGACTGTTATATAGCAGCGTTGCACA	sense	Smp_047110	Smp_047110	DEAD box ATP-dependent RNA helicase, putative	38569505	NP_008941.2	6e-62	0.79	ATP-dependent RNA helicase ROK1 isoform a [Homo sapiens]
1411	14353	169	73	0.452909	*	YES	YES	YES	YES	|F GO:0005351|	YES	NP_008862.1	Q2_P18825	GGAGGGAAATACTTCAGATGATCTTGTAATGACAAATAATGCGAATATTTGGCAGTGATA	sense	Smp_105410	Smp_105410	glucose transport protein, putative	5902090	NP_008862.1	2e-76	0.95	solute carrier family 2 (facilitated glucose transporter), member 3 [Homo sapiens]
1439	39600	466	75	0.392211	*	YES	YES	YES	YES	|F GO:0008026|	YES	NP_116045.2	Q2_P00485	AAGTCTGAAAATCAGAGTATAGCTAACGAATCAAATAATAGGGGAAGTGACGATGATGAA	sense	Smp_123500	Smp_123500	ATP-dependent RNA helicase, putative	29029601	NP_116045.2	1e-161	0.68	DEAH (Asp-Glu-Ala-His) box polypeptide 37 [Homo sapiens]
1451	38762	457	2	0.33342	*	YES	YES	YES	YES	|F GO:0008565|	YES	NP_036437.1	Q2_P18846	CACTTAGTCCTCAGAATAAAAATTTCTCTCTCTCTAGTTTTACATGCACATGTGTATGTG	sense	Smp_074020	Smp_074020	alpha adaptin carboxyl-terminal domain, putative	27477041	NP_036437.1	0	1.02	adaptor-related protein complex 2, alpha 2 subunit [Homo sapiens]
1475	6514	77	54	0.456292	*	YES	YES	YES	YES	|F GO:0003755|	YES	NP_003305.1	Q2_P18858	GGTATATTTCCACTTTTCACGAGATTTCAATACAGCAACTGTTGTGACATTTTGTTTCTG	sense	Smp_072970	Smp_072970	tetratricopeptide protein, putative	4507711	NP_003305.1	4e-47	0.76	tetratricopeptide repeat domain 1 [Homo sapiens]
1489	43970	518	25	0.400788	*	YES	YES	YES	YES	|F GO:0005488|	YES	NP_858059.1	Q2_P18865	GGAAACGTGCTGAAAGAAGCTCGCATATTCGACCGTGCAGTAGCAGCCTACCTTAGGGCT	sense	Smp_046930	Smp_046930	o-linked n-acetylglucosamine transferase, ogt, putative	32307150	NP_858059.1	0	0.96	O-linked GlcNAc transferase isoform 2 [Homo sapiens]
1490	16569	195	79	0.507691	*	YES	YES	YES	YES	|C GO:0005737|	YES	NP_001028228.1	Q2_P18866	CCCAGTTACAATTTAATCATTGAACCATTCGCAATAAAGACATTAAGAGATCAGTCCACA	sense	Smp_091460	Smp_091460	glutamine synthetase 1, 2 (glutamate-amonia ligase) (gs), putative	74271826	NP_001028228.1	1e-142	0.99	glutamine synthetase [Homo sapiens]
1500	28142	332	7	0.398998	*	YES	YES	YES	YES	|F GO:0003779|	YES	NP_116210.2	Q2_P18872	GAAGAGTTAACAACAACCAATACACTTATATCATCTACGAATAAGGGAAAATCCACGAGT	sense	Smp_175460	Smp_175460	hypothetical protein	119703749	NP_116210.2	1e-139	0.69	hydrocephalus inducing isoform a [Homo sapiens]
1507	586	7	76	0.423826	*	YES	YES	YES	YES	|F GO:0003774|	YES	NP_006391.1	Q2_P18877	CTGAGTATACTCGTTGTTGGAAACATTCTTCCCATCATTCATTCTTTCAAAACAGTATTC	sense	Smp_062630	Smp_062630	dynactin subunit, putative	5453629	NP_006391.1	3e-39	1.02	dynactin 2 [Homo sapiens]
1522	40824	481	24	0.38224	*	YES	YES	YES	YES	|F GO:0004631|	YES	NP_006547.1	Q2_P00520	AATGTTTGTTAATACGTATTGTTACACCTATAGAAACTAGAATCGAACGGGGTTGGTCAC	sense	Smp_072460	Smp_072460	phosphomevalonate kinase	5729980	NP_006547.1	5e-33	0.92	phosphomevalonate kinase [Homo sapiens]
1526	13817	163	47	0.882068	*	YES	YES	YES	YES	|F GO:0003743|	YES	NP_073567.1	Q2_P00521	GAAGCTATAACAGGAAAACTTGACCAACAGAAAGCATTGTTAGAGGTAAACTCTGCCATT	sense	Smp_105110	Smp_105110	cop9 complex subunit 7a, putative	12232385	NP_073567.1	3e-26	0.97	COP9 constitutive photomorphogenic homolog subunit 7B [Homo sapiens]
1537	21524	254	19	0.487186	*	YES	YES	YES	YES	|F GO:0005509|	YES	NP_006088.2	Q2_P00526	TACAATGGGGGATAGATGGTCTAATGAGAAAGTTGATGAATTATTCCATGGTGCACCGAT	sense	Smp_103000.2	Smp_103000.2	myosin regulatory light chain 2 smooth muscle, putative	29568111	NP_006088.2	1e-32	0.98	myosin regulatory light chain 9 isoform a [Homo sapiens]
1550	13360	158	15	0.312596	*	YES	YES	YES	YES	|F GO:0003735|	YES	NP_001013.1	Q2_P18906	CGCCTAGCATACCAAATTCTGAAAGAGCGTCATTAATACATCAAATACATAATTTTGGCA	sense	Smp_174950	Smp_174950	40S ribosomal protein S19, putative	4506695	NP_001013.1	5e-35	0.97	ribosomal protein S19 [Homo sapiens]
1552	20313	239	83	0.418907	*	YES	YES	YES	YES	|P GO:0007049|	YES	NP_036601.2	Q2_P00532	TTAAAACCGAATGAGGCTGAATCATTAAAAGAACGTGCTAGAAACACCTATCGTGAGGGA	sense	Smp_078420.2	Smp_078420.2	pre-mRNA splicing factor, putative	40807485	NP_036601.2	1e-117	0.98	PRP6 pre-mRNA processing factor 6 homolog [Homo sapiens]
1559	3447	41	47	0.357434	*	YES	YES	YES	YES	|P GO:0007165|	YES	NP_056212.1	Q2_P00537	AGGTACACGTTTGTTCACAGCGGGTGGTCCAATCGCTTCAACATTTCATGGGAATGTCGC	sense	Smp_158700	Smp_158700	hypothetical protein	22218619	NP_056212.1	1e-36	0.62	WD repeat domain 40A [Homo sapiens]
1574	27613	325	73	0.442903	*	YES	YES	YES	YES	|P GO:0007242|	YES	NP_005767.1	Q2_P18915	AATGATTTACGTGCTCGTCACTGACTGAAGAAAGACCAGACTCTTCAAAATATCAAAAAT	sense	Smp_082990	Smp_082990	cornichon, putative	5031639	NP_005767.1	3e-47	1	cornichon-like [Homo sapiens]
1579	19981	236	6	0.347887	*	YES	YES	YES	YES	|F GO:0005085|	YES	NP_036271.1	Q2_P18918	GGTTGTGGATACGGTCATTCAATGGCATATGTAGAATTTGGTTCGTAAACATTGTAAAAA	sense	Smp_024240	Smp_024240	rcc1-related guanine nucleotide exchange factor	6912330	NP_036271.1	7e-46	1.03	deafness locus associated putative guanine nucleotide exchange factor [Homo sapiens]
1583	17985	212	50	0.415105	*	YES	YES	YES	YES	|F GO:0003697|	YES	NP_005850.1	Q2_P18920	GCGCATGTGCTTAATAGTCATATGTATTATTATTTATACTTGTGTGACTTGTCCTTCTCC	sense	Smp_042300.2	Smp_042300.2	PUR-alpha-like protein	5032007	NP_005850.1	5e-51	0.85	purine-rich element binding protein A [Homo sapiens]
1644	14726	174	21	0.357039	*	YES	YES	YES	YES	|F GO:0008270|	YES	NP_112486.1	Q2_P00574	GCCAAATATGCAACTGATTTTCGTCCTATCGATGAAAATTGTTCTTGTCCTACATGCTCT	sense	Smp_192000	Smp_192000	queuine tRNA-ribosyltransferase, putative	13654276	NP_112486.1	4e-63	0.75	queuine tRNA-ribosyltransferase 1 [Homo sapiens]
1659	4912	58	67	0.388234	*	YES	YES	YES	YES	|F GO:0016208|	YES	NP_055789.1	Q2_P18965	GTTGTTGTAATAGTAGATCCTAGAACAGTACCAATTAATCCATCTGGTGAAAAACAACGA	sense	Smp_051610	Smp_051610	disco-interacting protein 2 (dip2), putative	44888818	NP_055789.1	0	0.75	DIP2 disco-interacting protein 2 homolog C [Homo sapiens]
1661	2524	30	59	0.358699	*	YES	YES	YES	YES	|F GO:0003723|	YES	NP_004588.1	Q2_P18967	CGTGGTGATTCCGTTATTCTTGTTCTTCGCAACCCTTTGGCTACTGCTGCAGCTGCTCCT	sense	Smp_075560	Smp_075560	small nuclear ribonucleoprotein Sm D2, putative	4759158	NP_004588.1	9e-37	0.9	small nuclear ribonucleoprotein D2 isoform 1 [Homo sapiens]
1667	40156	473	36	0.57563	*	YES	YES	YES	YES	|C GO:0016021|	YES	NP_060711.2	Q2_P18971	GTAGGAAGTGGATCTGAATTACTTCGTGTTAGAAATTCCAGTGATAATATTCAGACTGAA	sense	Smp_126920	Smp_126920	organic solute transporter, putative	190358512	NP_060711.2	1e-113	0.81	transmembrane protein 184C [Homo sapiens]
1671	36103	425	63	0.454287	*	YES	YES	YES	YES	-	YES	NP_057146.1	Q2_P18973	CAATTCAAAATGAGTAAAGTATATTTCACATGACCCTGTTCATTCACTTGCCATTCCTTG	sense	Smp_064520	Smp_064520	hypothetical protein	7706343	NP_057146.1	3e-40	1	hypothetical protein LOC51647 [Homo sapiens]
1682	27633	326	8	0.47101	*	YES	YES	YES	YES	|F GO:0008934|	YES	NP_060283.3	Q2_P18981	TTGTGCCTATTACAGATTTGGTAATATGGGTAGATCCTTTAGACGGAACTCAAGAATATA	sense	Smp_173550	Smp_173550	myo inositol monophosphatase, putative	157388900	NP_060283.3	3e-19	0.74	inositol monophosphatase domain containing 1 [Homo sapiens]
1711	26258	309	78	0.291111	*	YES	YES	YES	YES	-	YES	NP_055075.1	Q2_P18996	CAAATTACAGCAAAAACTTCAACAAGAACACACAAAAGCAGCACTAAAAGCCTAATGCAA	sense	Smp_027880	Smp_027880	hypothetical protein	7657162	NP_055075.1	3e-25	0.91	HLA class II region expressed gene KE2 [Homo sapiens]
1716	9712	115	22	0.336307	*	YES	YES	YES	YES	|F GO:0003723|	YES	NP_008974.5	Q2_P19000	TATAGTTGTGCAAGGAAAAACTGTTTCTGTGGTTGGTCGATATAACGATTTAAAGGAGGT	sense	Smp_115060	Smp_115060	hypothetical protein	117676403	NP_008974.5	5e-47	0.93	HIV-1 rev binding protein 2 [Homo sapiens]
1785	39247	462	62	0.533355	*	YES	YES	YES	YES	|F GO:0015293|	YES	NP_115595.2	Q2_P19034	AGGTAAACCAATCACACCCCCTTCATATGTGGCGACCGTGGCTATAGCCAATCGTCGAGT	sense	Smp_090220	Smp_090220	feline leukemia virus subgroup C receptor- related	31542731	NP_115595.2	5e-39	0.94	major facilitator superfamily domain containing 7 [Homo sapiens]
1814	13290	157	30	0.317717	*	YES	YES	YES	YES	|F GO:0004871|	YES	NP_067642.1	Q2_P00650	TCTGCTTTAAATACGCTTTCCCATTGACCCAATGGAGATGGATTACATATACAAGCATGT	sense	Smp_094480	Smp_094480	guanine nucleotide-binding protein beta 1, 4 (G protein beta1, 4), putative	11055998	NP_067642.1	1e-106	0.9	guanine nucleotide-binding protein, beta-4 subunit [Homo sapiens]
1835	42810	504	55	0.43592	*	YES	YES	YES	YES	|C GO:0016021|	YES	NP_848657.1	Q2_P19062	ATATCTTGATTGGACAGCTAGTCGATTCTTTTCATGTGATAAGTCTAATATAAGCCCTGA	sense	Smp_035020.1	Smp_035020.1	cd151-related	30425534	NP_848657.1	1e-32	0.76	tetraspanin 33 [Homo sapiens]
1839	17802	210	37	0.551408	*	YES	YES	YES	YES	|F GO:0003779|	YES	NP_006127.1	Q2_P19064	ATATAGACTGTGATCTGGAGAGTTGGAGGCGTGCATTAGAAGATAGCGCTACTGTCTATG	sense	Smp_118830	Smp_118830	f-actin capping protein alpha, putative	5453599	NP_006127.1	1e-41	0.9	capping protein (actin filament) muscle Z-line, alpha 2 [Homo sapiens]
1842	33218	391	68	0.503239	*	YES	YES	YES	YES	|F GO:0008270|	YES	NP_786924.2	Q2_P19067	ACAATTTTTCTAACCAATACTGCACGTGCCAACGTCCGTATCCAGACCCCGACTATGACG	sense	Smp_124840	Smp_124840	hypothetical protein	154426322	NP_786924.2	1e-51	1	ubiquitin protein ligase E3 component n-recognin 7 (putative) isoform 2 [Homo sapiens]
1867	21963	259	33	0.425888	*	YES	YES	YES	YES	|F GO:0000166|	YES	NP_001091947.1	Q2_P19080	CAGACTACAGATATCGTCATGGGAATCACTACTGAACATGAGGTATTATTTTATGTATAC	sense	Smp_179270.1	Smp_179270.1	heterogeneous nuclear ribonucleoprotein (hnrnp), putative	149193319	NP_001091947.1	3e-50	0.77	G-rich RNA sequence binding factor 1 isoform 2 [Homo sapiens]
1882	23762	280	47	0.40071	*	YES	YES	YES	YES	|C GO:0005856|	YES	NP_001123519.1	Q2_P00682	GCCCATTTAGTTCGGCATTTATTATTCAATACAACATGTGATAGTCTCCAAGTTTGTTTG	sense	Smp_127960	Smp_127960	tubulin-specific chaperone E, putative	194239701	NP_001123519.1	2e-14	0.83	tubulin folding cofactor E-like [Homo sapiens]
1892	36467	430	2	0.39277	*	YES	YES	YES	YES	-	YES	NP_057175.1	Q2_P19093	GATCTTAACTTCGTCATGCATACATGTTACATCCTGTTAGCTGTCTATTCTGTATTGTTA	sense	Smp_064530	Smp_064530	hypothetical protein	7705433	NP_057175.1	1e-122	0.92	eukaryotic translation initiation factor 3 subunit 6 interacting protein [Homo sapiens]
1904	3087	37	27	0.453497	*	YES	YES	YES	YES	|C GO:0000118|	YES	NP_003874.2	Q2_P19099	CCCTTACTCCAAATGATTAACAACAGTAGAAAAGACCACTTTTCTGAAGATTTAGGTTCA	sense	Smp_093280	Smp_093280	histone deacetylase 3	13128862	NP_003874.2	1e-157	0.97	histone deacetylase 3 [Homo sapiens]
1923	18710	221	10	0.377686	*	YES	YES	YES	YES	|F GO:0005509|	YES	NP_036272.2	Q2_P19109	GCCCTTACGCATACAACTTTTTCATGTGATCATTTACTTTTATTTGAGAGGAGAGTTGAA	sense	Smp_121160	Smp_121160	mitochondrial carrier protein, putative	20149598	NP_036272.2	8e-85	1	solute carrier family 25 (mitochondrial carrier; dicarboxylate transporter), member 10 [Homo sapiens]
1931	39340	463	70	0.564042	*	YES	YES	YES	YES	|C GO:0005737|	YES	NP_008996.1	Q2_P00704	AATACTGATGGCAATGACGATGTTGGTGCTACCATTCAAGCAAATGAAGAACTAAACCAT	sense	Smp_067900	Smp_067900	cdc37-related	5901922	NP_008996.1	1e-100	0.93	cell division cycle 37 protein [Homo sapiens]
1950	36098	425	58	0.440215	*	YES	YES	YES	YES	|F GO:0008270|	YES	NP_899648.1	Q2_P19122	GTCAGAGAAATTAATTTCAGAAAAGTATAAACTTTGTCCAGGTTGTTGGACACCATGTGA	sense	Smp_088990	Smp_088990	ring finger protein 14 (androgen receptor- associated protein 54) (triad2 protein), putative	34577102	NP_899648.1	1e-36	0.88	ring finger protein 14 isoform 1 [Homo sapiens]
1986	13457	159	27	0.432165	*	YES	YES	YES	YES	|F GO:0005544|	YES	NP_004025.1	Q2_P00730	GCGTAATATGGAAGATGCTTTAAAATCAGAAATGCATGGGCATACACTCAGTGCCTTACT	sense	Smp_045500	Smp_045500	annexin, putative	4809279	NP_004025.1	8e-79	0.7	annexin VII isoform 2 [Homo sapiens]
1992	19907	235	17	0.563907	*	YES	YES	YES	YES	|F GO:0050662|	YES	NP_064580.2	Q2_P19146	ACGTTTTTCCCCTTGGGTTTTGTAATCCGATTGGTACTGGTCGTCAATGGATGTCTTGGA	sense	Smp_025150.2	Smp_025150.2	sugar nucleotide epimerase related	116812630	NP_064580.2	3e-31	0.84	short chain dehydrogenase/reductase family 39U, member 1 [Homo sapiens]
2012	26081	307	71	0.485178	*	YES	YES	YES	YES	|P GO:0006810|	YES	NP_060111.2	Q2_P19158	AATGGTATTGGCTGCTGCCGAAACTCCATGTACTTCTTCAACCGCTGATTCGGAACCTAG	sense	Smp_027750	Smp_027750	hypothetical protein	38569484	NP_060111.2	6e-74	0.8	kinesin family member 21A [Homo sapiens]
2037	12015	142	30	0.434834	*	YES	YES	YES	YES	|F GO:0005524|	YES	NP_005784.1	Q2_P19173	TGCCGGTAATAATGCAATATCTGTTTGGCGTTCTTTACTCGGTCCCACTAAAGTTTATCG	sense	Smp_081790	Smp_081790	nucleoside diphosphate kinase	5031951	NP_005784.1	9e-32	0.93	nucleoside diphosphate kinase type 6 [Homo sapiens]
2067	40262	474	57	0.383884	*	YES	YES	YES	YES	|F GO:0005267|	YES	NP_055032.1	Q2_P19192	GAGAGATGAGATCTGAGGATAGACTGAATTATAAAACCACTACCGATTAAACGTATTTTC	sense	Smp_034850	Smp_034850	twik family of potassium channels-related	14589851	NP_055032.1	3e-16	0.83	potassium channel, subfamily K, member 2 isoform b [Homo sapiens]
2076	6147	73	27	0.410834	*	YES	YES	YES	YES	|F GO:0004871|	YES	NP_110388.2	Q2_P00766	CTCTTCACATCTATTCCAAAAATGCTTTTCTCCCACTCTTGTGTTACAAAAATGTCTGTA	sense	Smp_151400	Smp_151400	wnt related	17402922	NP_110388.2	2e-71	0.63	wingless-type MMTV integration site family, member 4 precursor [Homo sapiens]
2086	27327	322	42	0.476832	*	YES	YES	YES	YES	|F GO:0005509|	YES	NP_602293.1	Q2_P00771	GTTGTATGGCAGATAAACAACTTTATTCTATGTTACTCGCTGATGAACCAGCTGAATAAT	sense	Smp_068510	Smp_068510	neuronal calcium sensor, putative	19913443	NP_602293.1	1e-40	0.98	hippocalcin-like 1 [Homo sapiens]
2097	26796	316	21	0.347915	*	YES	YES	YES	YES	|F GO:0003700|	YES	NP_005988.1	Q2_P19208	GATGTATGTTTTCGTGATTCAATGCCTGAAACAATCACTCCACTACCAGAACCTGGTTAC	sense	Smp_018030	Smp_018030	hypothetical protein	5174715	NP_005988.1	2e-38	0.97	transcription factor-like 1 [Homo sapiens]
2101	15381	181	81	0.345608	*	YES	YES	YES	YES	|C GO:0005634|	YES	NP_006444.2	Q2_P00778	GTACGTCAAAGTAATCATGTTGAATTTTATGACCCAATGGTTGGCAAATTAACAGCTGAG	sense	Smp_050470	Smp_050470	hypothetical protein	19913369	NP_006444.2	1e-86	0.97	transducin beta-like 3 [Homo sapiens]
2102	1318	16	43	0.3932	*	YES	YES	YES	YES	|F GO:0008270|	YES	NP_004517.2	Q2_P19210	GTACTAAACTAGATTCTCACTTTATACAGCTGACGTTTCTGTGCATCTGTATATCCTTAT	sense	Smp_054840	Smp_054840	DNA replication licensing factor MCM2, putative	33356547	NP_004517.2	1e-167	0.92	minichromosome maintenance complex component 2 [Homo sapiens]
2120	15185	179	55	0.412911	*	YES	YES	YES	YES	|C GO:0005737|	YES	NP_063937.2	Q2_P00786	GTAGCTCCTCCCTGTAGATGACAATCATCACAACACAGAATTATAGTAAAAGTAAAGTAA	sense	Smp_008260.1	Smp_008260.1	glycogen synthase kinase 3-related (gsk3), putative	49574532	NP_063937.2	1e-157	0.79	glycogen synthase kinase 3 alpha [Homo sapiens]
2122	27332	322	47	0.499465	*	YES	YES	YES	YES	|F GO:0016773|	YES	NP_071411.1	Q2_P19222	CTCTTTGCATCAGAAACATTTCAGTGGCCATAGTGGCTAAAATCAGTTATATTTTTCCAA	sense	Smp_044850.2	Smp_044850.2	ribokinase, putative	11545855	NP_071411.1	6e-50	0.95	ribokinase [Homo sapiens]
2148	22680	267	70	0.415464	*	YES	YES	YES	YES	|F GO:0008270|	YES	NP_006449.2	Q2_P19235	TTCCCAGCCGGTTACTACTCACAACACAGCCAGCATACTTCCCAAGATATCGTTCTTCCA	sense	Smp_054750	Smp_054750	brat protein, putative	32454739	NP_006449.2	2e-11	0.82	tripartite motif-containing 3 [Homo sapiens]
2179	16021	189	41	0.417113	*	YES	YES	YES	YES	|F GO:0004845|	YES	NP_060329.2	Q2_P19254	GCCAATCTGAGTGAATTACATAGTCAGGAGCCTTTTTGATTGGTTTTAGTCTGATTTTTA	sense	Smp_178910	Smp_178910	uridine cytidine kinase I, putative	57863312	NP_060329.2	1e-53	0.89	uridine-cytidine kinase 1-like 1 [Homo sapiens]
2192	38250	450	85	0.31424	*	YES	YES	YES	YES	|F GO:0019843|	YES	NP_001000.2	Q2_P19263	GAAGGACGAGTTGGAACGTGTTGCAAAATCTAACCGGTAATATACATCTTTAAATAAAAG	sense	Smp_093440	Smp_093440	40S ribosomal protein S5, putative	13904870	NP_001000.2	9e-87	0.97	ribosomal protein S5 [Homo sapiens]
2197	44992	530	27	0.493846	*	YES	YES	YES	YES	|P GO:0007018|	YES	NP_525125.2	Q2_P19267	TGCTGTTGTTGAACCTTACAATTCTATCTTAACAACGCATACAACTTTGGAACATTCGGA	sense	Smp_016780	Smp_016780	tubulin alpha chain, putative	156564363	NP_525125.2	0	0.95	tubulin, alpha 3d [Homo sapiens]
2198	10133	120	18	0.423887	*	YES	YES	YES	YES	|F GO:0016455|	YES	NP_057144.1	Q2_P00817	CGAATTTCATAAAGTACTTGAAGTATTTACTGTATTGGAAGGACCCTGCATATTCAAGGT	sense	Smp_024060.2	Smp_024060.2	hypothetical protein	7705592	NP_057144.1	1e-34	0.75	mediator of RNA polymerase II transcription, subunit 31 homolog [Homo sapiens]
2199	5972	71	22	0.483245	*	YES	YES	YES	YES	|F GO:0003777|	YES	NP_958931.1	Q2_P19268	GGCTACGGTACACGATCCCAATATATGTTTGACTTTAATCCATCTTTAAACAATAGTTTG	sense	Smp_000040	Smp_000040	kinesin light chain, putative	41871960	NP_958931.1	1e-110	1	kinesin-like 8 isoform b [Homo sapiens]
2202	31738	374	33	0.393325	*	YES	YES	YES	YES	|F GO:0004671|	YES	NP_036537.1	Q2_P00819	ATATTAGGATTAATAAAAACTGGTGCGCTGGGTCTAAGCTAAACTTGCTTCCAACAACAG	sense	Smp_080130.1	Smp_080130.1	protein-s-isoprenylcysteine o-methyltransferase, putative (ec 2.1.1.100) (isoprenylcysteine carboxylmethyltransferase) (prenylcysteine carboxyl methyltransferase) (pccmt) (prenylated protein carboxyl methyltransferase) (ppmt) (farnesyl cysteine carboxyl methyltransferase) (fcmt)	6912430	NP_036537.1	3e-50	0.71	isoprenylcysteine carboxyl methyltransferase [Homo sapiens]
2216	31147	367	37	0.417154	*	YES	YES	YES	YES	|F GO:0004842|	YES	NP_060052.3	Q2_P19276	CTCCATGAACATGTGAGGCAGTATCTTTCTGTACTTTATGTTTCTATAACCTTTATACCT	sense	Smp_029940.1	Smp_029940.1	ubiquitin conjugating enzyme, putative	31543906	NP_060052.3	2e-69	0.65	ubiquitin-conjugating enzyme E2Q [Homo sapiens]
2219	30596	360	81	0.465608	*	YES	YES	YES	YES	|F GO:0000166|	YES	NP_001524.2	Q2_P19279	GGGCCTTGTAGAATGGGGAACAAAAGATGAAGCCGTTACTGCCCTTGCTTTGTGCAACCA	sense	Smp_051530	Smp_051530	heterogeneous nuclear ribonucleoprotein l (hnrnp l), putative	52632383	NP_001524.2	3e-96	0.92	heterogeneous nuclear ribonucleoprotein L isoform a [Homo sapiens]
2221	26666	314	61	0.512149	*	YES	YES	YES	YES	|P GO:0006260|	YES	NP_005601.1	Q2_P19281	TGCTCATACAGCCGAAGTCAATTGTCTTGCTTTTAATCCATTTTCTGAGTTTATTATTGC	sense	Smp_068950	Smp_068950	retinoblastoma-binding protein 4 (rbbp4), putative	5032027	NP_005601.1	0	0.95	retinoblastoma binding protein 4 isoform a [Homo sapiens]
2228	44466	524	11	0.365043	*	YES	YES	YES	YES	|P GO:0015031|	YES	NP_001106672.1	Q2_P19286	CAGAAACAACACTGCAGAAGAATGGAAAACTTATTCAGTGGTGGTAAACCTATGTAAATT	sense	Smp_018530.2	Smp_018530.2	nascent polypeptide associated complex alpha subunit (nac alpha), putative	163965362	NP_001106672.1	8e-44	0.76	nascent polypeptide-associated complex alpha subunit isoform b [Homo sapiens]
2234	32210	379	80	0.430628	*	YES	YES	YES	YES	|F GO:0005096|	YES	NP_001484.1	Q2_P19291	GTGTTCTGTAATGAACTTTTGTACTCTATCGTAATATTAATTGGAAGTCTCCAGTGTGAC	sense	Smp_094420	Smp_094420	rab GDP-dissociation inhibitor, putative	4503971	NP_001484.1	1e-138	0.99	GDP dissociation inhibitor 1 [Homo sapiens]
2238	42632	502	47	0.333744	*	YES	YES	YES	YES	|F GO:0005515|	YES	NP_005497.1	Q2_P19292	GTCCTATCTATCGTTTTTACAAATACTGCCTTTTGTTTGTATTCGCCGCTTTAATTAGCA	sense	Smp_011680.1	Smp_011680.1	CD36-like class B scavenger receptor	5031631	NP_005497.1	4e-54	0.75	scavenger receptor class B, member 2 [Homo sapiens]
2250	4815	57	55	0.47602	*	YES	YES	YES	YES	-	YES	NP_689633.1	Q2_P19301	ATGCCAAGGAAATGAATGGAGCTTGTACATGCTTATTCCAGCTTATTTCATCCTAAACAC	sense	Smp_160530	Smp_160530	hypothetical protein	22748889	NP_689633.1	6e-96	0.67	hypothetical protein LOC138199 [Homo sapiens]
2253	13464	159	34	0.37708	*	YES	YES	YES	YES	|P GO:0006355|	YES	NP_620147.1	Q2_P19303	TGAACTGGATGAAGATGAAATTTTAGATGAAGAAGGACGGACGCGTCTAAAATTGAAAGT	sense	Smp_172160	Smp_172160	senescence downregulated leo1-like	20270337	NP_620147.1	3e-80	0.6	Leo1, Paf1/RNA polymerase II complex component, homolog [Homo sapiens]
2255	23477	277	17	0.416503	*	YES	YES	YES	YES	|F GO:0005509|	YES	NP_000924.2	Q2_P19305	CGTCGTCTTTTTCTTCTTATCTGTGTTGTGATGTGACAGGTGTTTATACTATTTTCTTCA	sense	Smp_044820	Smp_044820	hypothetical protein	33469933	NP_000924.2	4e-11	0.92	phospholipase C beta 4 isoform a [Homo sapiens]
2261	43403	511	53	0.384245	*	YES	YES	YES	YES	|C GO:0016021|	YES	NP_001136336.1	Q2_P19308	CCACCAACAACAACCACACTGCTACCATCATCTTCACAATATCAATAATAATATCAAAAC	sense	Smp_136570	Smp_136570	hypothetical protein	218749848	NP_001136336.1	3e-88	0.85	family with sequence similarity 38, member A [Homo sapiens]
2270	15261	180	46	0.438685	*	YES	YES	YES	YES	|F GO:0008270|	YES	NP_004609.1	Q2_P19314	AGCGTCATTCCTAGACAGGGCATTAGCTCTTCGATTGGAACAAGAAGCAGAAAATGTTCA	sense	Smp_158140	Smp_158140	prokaryotic DNA topoisomerase, putative	10835218	NP_004609.1	0	0.84	topoisomerase (DNA) III alpha [Homo sapiens]
2277	6023	71	73	0.344211	*	YES	YES	YES	YES	|F GO:0005525|	YES	NP_001949.1	Q2_P19319	CCAAATCCGCCGCAAAGGTTGCAAAGAAAAAGTAATTTGAACATATTCAGTTAACCAATT	sense	Smp_099870.1	Smp_099870.1	elongation factor 1-alpha (ef-1-alpha), putative	4503475	NP_001949.1	0	0.95	eukaryotic translation elongation factor 1 alpha 2 [Homo sapiens]
2299	36347	428	52	0.34233	*	YES	YES	YES	YES	|P GO:0006886|	YES	NP_660207.2	Q2_P19331	GGTCATATACTACAGGACTTAAGCGAGCAACGGGAAAAACTTCAAAGAAGTAGAGACAAG	sense	Smp_068480	Smp_068480	vesicle transport V-snare protein vti1a, putative	113374156	NP_660207.2	1e-33	0.96	SNARE Vti1a-beta protein [Homo sapiens]
2320	42090	496	15	0.40719	*	YES	YES	YES	YES	|F GO:0003743|	YES	NP_003668.2	Q2_P19343	CAGTAACGGGTAATGGTGATGAAATTGTAATTCAAGGAGATGTAAAAGACGAGCTAATTA	sense	Smp_077070	Smp_077070	hypothetical protein	27501446	NP_003668.2	1e-36	1.03	density-regulated protein [Homo sapiens]
2343	3260	39	30	0.370703	*	YES	YES	YES	YES	|P GO:0006888|	YES	NP_001011658.1	Q2_P19356	CAGCTTCTCAAAACGAGTCCAACGGATTGCAAATAAACATTTTGGTTGATATGATTGATA	sense	Smp_168330	Smp_168330	mbp-1 interacting protein-2a, putative	58533179	NP_001011658.1	5e-40	0.98	trafficking protein particle complex 2 isoform 1 [Homo sapiens]
2345	28429	335	39	0.381963	*	YES	YES	YES	YES	|F GO:0030955|	YES	NP_000875.2	Q2_P19357	CACTCGCCTGTCAATTACTGTTATTTCGTATACGCCATCTTTTAAATTAGTTCTACATTG	sense	Smp_012930	Smp_012930	inosine-5-monophosphate dehydrogenase, putative	66933016	NP_000875.2	0	0.98	inosine monophosphate dehydrogenase 2 [Homo sapiens]
2364	15991	189	11	0.396561	*	YES	YES	YES	YES	|F GO:0000166|	YES	NP_001138349.1	Q2_P00883	CACAAATTGATTACTGAGTTAGCATCACTTTTCGACTGTCGAGCGCTTTTTGCTACTGCA	sense	Smp_125900	Smp_125900	hypothetical protein	221554543	NP_001138349.1	1e-152	1	hypothetical protein LOC286205 isoform 2 [Homo sapiens]
2365	40908	482	23	0.477295	*	YES	YES	YES	YES	|F GO:0005506|	YES	NP_116193.2	Q2_P19368	CTCTCGTATACCTTTACATGATCATCCAGGAATGTATGGGATTTTAAAGGTTTTAACCGG	sense	Smp_118780	Smp_118780	hypothetical protein	62177110	NP_116193.2	1e-28	0.87	2-aminoethanethiol (cysteamine) dioxygenase [Homo sapiens]
2379	1835	22	50	0.383355	*	YES	YES	YES	YES	|F GO:0005524|	YES	NP_008975.1	Q2_P19377	CGTGTCTCAAATCATCAGGTTATATGAATACTACATTCATAGGTCAAATGGTCGAATAAC	sense	Smp_126110	Smp_126110	katanin-related	5901990	NP_008975.1	1e-146	1.01	katanin p60 subunit A 1 [Homo sapiens]
2395	43043	507	33	0.562019	*	YES	YES	YES	YES	|C GO:0016021|	YES	NP_060142.3	Q2_P19386	CGATGGGATAATCGTCGTGCAATTGAAAATGAATCACAAAACTTAGTCGAATCCATTAAT	sense	Smp_165170	Smp_165170	transient receptor potential cation channel, subfamily m, member, putative	148612863	NP_060142.3	3e-82	1.07	transient receptor potential cation channel, subfamily M, member 7 [Homo sapiens]
2411	31415	370	50	0.420319	*	YES	YES	YES	YES	|F GO:0016787|	YES	NP_775813.1	Q2_P19393	GGCAATATTTCTGCTAGATTCCTTTCCTTAGAGTCATTGTTTTAGTCCCGTTTAATAAAG	sense	Smp_126120	Smp_126120	hypothetical protein	27734917	NP_775813.1	1e-74	0.96	phospholipase B domain containing 2 [Homo sapiens]
2412	16565	195	75	0.35872	*	YES	YES	YES	YES	|F GO:0008233|	YES	NP_001020267.1	Q2_P19394	CCAAAGGTATGTTCAGGCTATCGAAAAAGAGAGAGAGGAGGAAGCTGAAAAGAAGCGTCA	sense	Smp_076230	Smp_076230	proteasome subunit alpha 7 (T01 family)	68303563	NP_001020267.1	1e-92	0.83	proteasome alpha 8 subunit isoform 2 [Homo sapiens]
2433	23815	281	15	0.369542	*	YES	YES	YES	YES	|C GO:0016021|	YES	NP_149977.1	Q2_P19407	GGTATGCATAGTATTGGCAATAACTAAATATGCATTTAATCGAGCTGATCAATCGGTTAG	sense	Smp_026910.2	Smp_026910.2	lipase maturation factor	24308356	NP_149977.1	6e-79	0.89	lipase maturation factor 2 [Homo sapiens]
2454	31654	373	34	0.331276	*	YES	YES	YES	YES	|F GO:0000166|	YES	NP_060547.2	Q2_P19419	GAGGATGCATCAAATGTCTTACAACAATCTGATAAACCTGAGAATGCTCATCAATTTTCT	sense	Smp_133470	Smp_133470	ribonucleoprotein-related	187960109	NP_060547.2	2e-50	0.66	RNA binding motif protein 28 [Homo sapiens]
2455	13886	164	31	0.450333	*	YES	YES	YES	YES	|F GO:0008233|	YES	NP_002785.1	Q2_P19420	CATCGAGGAGCTACCCGACCTGACTGATTTTGCTGTAAAAGAATAAATTTTCTAAAATAA	sense	Smp_074500.2	Smp_074500.2	proteasome subunit beta 2 (T01 family)	4506195	NP_002785.1	9e-58	0.97	proteasome beta 2 subunit [Homo sapiens]
2462	31957	376	82	0.413323	*	YES	YES	YES	YES	|F GO:0003755|	YES	NP_003968.2	Q2_P19425	ATCGAGGCTAAACGTGTTGACGAAGAAGTCAAAGGAAGACAAAAACTAGCTGGGAAACTC	sense	Smp_068120	Smp_068120	peptidylprolyl isomerase, putative	201860300	NP_003968.2	9e-57	0.74	aryl hydrocarbon receptor interacting protein [Homo sapiens]
2477	10283	121	83	0.418576	*	YES	YES	YES	YES	-	YES	NP_005339.3	Q2_P19435	GCATGGAAGAAGTGGATTAGCTTGTCTGCATTTTTGTATATATCCAGTGATTAATAAACG	sense	Smp_072330.1	Smp_072330.1	heat shock protein, putative	154146191	NP_005339.3	1e-169	0.62	heat shock 90kDa protein 1, alpha isoform 2 [Homo sapiens]
2478	7398	88	3	0.419722	*	YES	YES	YES	YES	|F GO:0003676|	YES	NP_777591.2	Q2_P00929	TGTCTTGTGTAATCAGATTCTCTAGTTCTCTGCCGGCTGCTGTGGTCCAAATAACATACA	sense	Smp_083150.3	Smp_083150.3	hypothetical protein	167900474	NP_777591.2	2e-24	1.04	coiled-coil domain containing 75 [Homo sapiens]
2484	203	3	33	0.37828	*	YES	YES	YES	YES	|P GO:0006334|	YES	NP_003002.2	Q2_P19440	CGAGACGTGAGGTCATATCTCAAACTTTGTTTCTAATAAACAGTTATGAAGGATAGTTCT	sense	Smp_155060.1	Smp_155060.1	set, putative	170763498	NP_003002.2	2e-68	0.84	SET translocation (myeloid leukemia-associated) isoform 2 [Homo sapiens]
2489	43346	510	81	0.380481	*	YES	YES	YES	YES	|F GO:0005524|	YES	NP_002878.2	Q2_P00932	TATAATCCTAATGTGCACAAAGTTCAACATATTGGATTTGGTGTGGTGCTCGGTGAAGAT	sense	Smp_133280	Smp_133280	arginyl-tRNA synthetase, putative	15149476	NP_002878.2	0	0.93	arginyl-tRNA synthetase [Homo sapiens]
2491	30573	360	58	0.43375	*	YES	YES	YES	YES	|F GO:0005085|	YES	NP_068751.4	Q2_P19445	ACTAGGAAAACATGCTTTGAAGAGCTTTTGTGTGTTTGCAATAAGGCCAGTGCATCAAAA	sense	Smp_027910	Smp_027910	synembryn, putative	27883866	NP_068751.4	1e-34	0.63	resistance to inhibitors of cholinesterase 8 homolog A [Homo sapiens]
2493	37657	444	2	0.446172	*	YES	YES	YES	YES	|C GO:0016021|	YES	NP_061328.1	Q2_P19447	GCTCACGGTGTAAACAGCACAACTTGGTAGTTTATCAATGCTGTATTTGTAATATATGTT	sense	Smp_160260	Smp_160260	hypothetical protein	10047116	NP_061328.1	1e-16	0.79	RAB5-interacting protein isoform a [Homo sapiens]
2498	12649	149	69	0.401756	*	YES	YES	YES	YES	|F GO:0008026|	YES	NP_061943.2	Q2_P00934	CAGGGGCCGTAACTGTCGAGACCTTAAGTCAGTATTATATTCTGATGCGACCTGAACACA	sense	Smp_123410.1	Smp_123410.1	DEAD box ATP-dependent RNA helicase, putative	31542656	NP_061943.2	4e-82	0.96	DEAD (Asp-Glu-Ala-Asp) box polypeptide 49 [Homo sapiens]
2500	42396	499	66	0.422821	*	YES	YES	YES	YES	|C GO:0016021|	YES	NP_112200.2	Q2_P19451	AGAGGTTATGTTATGCGCTACCTCGTGAAATGTGATCTTTTTATTCACCCGATGTTATTC	sense	Smp_019980	Smp_019980	vacuole membrane protein, putative	20070349	NP_112200.2	4e-93	0.9	transmembrane protein 49 [Homo sapiens]
2503	42007	495	17	0.481393	*	YES	YES	YES	YES	|F GO:0005525|	YES	NP_004138.1	Q2_P19453	TCAGAGTATTTTCCCCATTTGAACACTTCCAAAATTCCTGGTCCATAGATCCAGTCCACA	sense	Smp_173180.2	Smp_173180.2	developmentally regulated GTP-binding protein 1 (drg 1), putative	4758796	NP_004138.1	1e-163	0.99	developmentally regulated GTP binding protein 1 [Homo sapiens]
2510	38580	454	75	0.481522	*	YES	YES	YES	YES	|C GO:0005875|	YES	NP_004789.1	Q2_P19456	GGAGGAAGAAGAAGGGAGTATGGCTAATTTACAAGAAGGTTTTACATCATTAAAACAAGA	sense	Smp_035220	Smp_035220	kif-3, putative	4758646	NP_004789.1	1e-173	0.96	kinesin family member 3B [Homo sapiens]
2518	23073	272	38	0.283687	*	YES	YES	YES	YES	|F GO:0008270|	YES	NP_001129064.1	Q2_P19460	CACTTTGACCGTGAATATTGTGGGAAATGTACCTTAACATACAAACATGTGAATAAGTAG	sense	Smp_017280	Smp_017280	ubiquitin, putative	208022622	NP_001129064.1	4e-23	0.96	ubiquitin and ribosomal protein S27a precursor [Homo sapiens]
2522	17669	208	74	0.514426	*	YES	YES	YES	YES	|F GO:0005509|	YES	NP_037364.1	Q2_P19463	CCATTATCAATAACTTCATTTCTGCATTGTTTACTCGACCTTCCTTCCTTCCTTTATTGA	sense	Smp_067490	Smp_067490	programmed cell death protein, putative	7019485	NP_037364.1	5e-45	0.87	programmed cell death 6 [Homo sapiens]
2525	9178	108	83	0.682312	*	YES	YES	YES	YES	|F GO:0004842|	YES	NP_060281.2	Q2_P19465	AAATGAATGTAGCCGTGTTACATCACCAAGCTAGTTTATCCGTCTTGTCTTTGAGCGCGG	sense	Smp_055960	Smp_055960	ubiquitin-conjugating enzyme E2r, putative	22212943	NP_060281.2	1e-74	0.65	ubiquitin-conjugating enzyme UBC3B [Homo sapiens]
2526	15352	181	52	0.528747	*	YES	YES	YES	YES	|F GO:0008661|	YES	NP_001128527.1	Q2_P19466	CGTGCTGTAAAATCATTACTTGGCAAACAATAAATGGTGCATAGTATTATCTTCCGTTTC	sense	Smp_059790.2	Smp_059790.2	transketolase	205277463	NP_001128527.1	0	0.99	transketolase isoform 1 [Homo sapiens]
2530	4985	59	55	0.319943	*	YES	YES	YES	YES	|F GO:0003743|	YES	NP_056357.1	Q2_P19469	GAACAATTCTCTTGATAATTTTCGAAGAGCTTAGGCATGTCGTGGTGTTGAAAAAGAAAA	sense	Smp_156450.2	Smp_156450.2	hypothetical protein	11693132	NP_056357.1	0	0.76	UPF2 regulator of nonsense transcripts homolog [Homo sapiens]
2538	34836	410	71	0.447022	*	YES	YES	YES	YES	-	YES	NP_001960.2	Q2_P19476	GTCTCCGATTCCTCATTTATATGTTGTCATTTTCTAACAAATATATTCCTGCCTGGTAAC	sense	Smp_122840	Smp_122840	Hypothetical protein, putative	21361337	NP_001960.2	2e-83	0.9	eukaryotic translation initiation factor 5 [Homo sapiens]
2542	16279	192	44	0.339869	*	YES	YES	YES	YES	|F GO:0003743|	YES	NP_001559.1	Q2_P19480	TCTCGTACATACCTGATACAACTACAACAACGTACATGGATGTTGCATTGGTCACTTTTT	sense	Smp_176230.1	Smp_176230.1	eukaryotictranslation initiation factor 3 subunit, putative	4503521	NP_001559.1	1e-128	0.93	eukaryotic translation initiation factor 3, subunit 6 48kDa [Homo sapiens]
2545	6665	79	35	0.453731	*	YES	YES	YES	YES	|F GO:0005351|	YES	NP_004161.4	Q2_P19483	GGGAAAATGGCGGTGCTTGCTTTGGGATACTGTGTTTCGATGAATATTTGTGGAGCTTTT	sense	Smp_145980.3	Smp_145980.3	sodium/dicarboxylate symporter-related	66773030	NP_004161.4	2e-29	1.01	solute carrier family 1, member 1 [Homo sapiens]
2565	23406	276	31	0.467747	*	YES	YES	YES	YES	|F GO:0005515|	YES	NP_733779.1	Q2_P19496	GCTGAAACCCCTGTAAATCACTATTCGGACCTTGTTTCTTTTTTCTCATCTTGATATATA	sense	Smp_052910	Smp_052910	skp1-related	25777713	NP_733779.1	2e-64	1	S-phase kinase-associated protein 1 isoform b [Homo sapiens]
2570	42504	501	4	0.418891	*	YES	YES	YES	YES	|F GO:0005198|	YES	NP_060900.2	Q2_P19500	ATAAGACTGAGAGAATTGGTTTCACAATTAAAGGAGGATAAGGTTGGTCTGGAAACTCAG	sense	Smp_127460	Smp_127460	myosin heavy chain, putative	110227629	NP_060900.2	1e-40	0.83	translin-associated factor X interacting protein 1 [Homo sapiens]
2571	10647	126	22	0.445863	*	YES	YES	YES	YES	|F GO:0003824|	YES	NP_060244.2	Q2_P19501	ACAGTTAAAGGTCCGGCTGAAGATCACTTTCGAAATGCTGTTTTAGAAGGAATAAAACTT	sense	Smp_152690	Smp_152690	radical sam proteins, putative	93277076	NP_060244.2	1e-143	0.69	CDK5 regulatory subunit associated protein 1-like 1 [Homo sapiens]
2581	1624	20	9	0.481605	*	YES	YES	YES	YES	|F GO:0005515|	YES	NP_001136221.1	Q2_P00961	CACAATTACCTGGTGGGAGTTTTCTTCTAGGTCTTACCGGATCGTATGCATATGAGACTG	sense	Smp_187900	Smp_187900	hypothetical protein	218505750	NP_001136221.1	2e-10	0.9	hypothetical protein LOC222223 isoform 1 [Homo sapiens]
2585	23018	271	68	0.370641	*	YES	YES	YES	YES	|F GO:0004332|	YES	NP_005156.1	Q2_P19509	CCTCGATATTTAGCGCAACTAGTCGACATCATAACTAACTGACTAACATTTTTCATATGA	sense	Smp_042160.1	Smp_042160.1	fructose 1,6-bisphosphate aldolase, putative	4885063	NP_005156.1	1e-121	1	fructose-bisphosphate aldolase C [Homo sapiens]
2590	7469	88	74	0.347882	*	YES	YES	YES	YES	|F GO:0005524|	YES	NP_660275.2	Q2_P19512	GAGCGGAATTGCTTCTTTTATCTATTGACGAAGGTATAAGTGGATATAGAGATGATTCAT	sense	Smp_040560	Smp_040560	cancer-associatedprotein protein, putative	222537719	NP_660275.2	3e-79	0.99	ATP binding domain 3 [Homo sapiens]
2591	33228	391	78	0.349462	*	YES	YES	YES	YES	|F GO:0003743|	YES	NP_001405.1	Q2_P19513	GAGTTCCTGTAATTGAACAAAAAATGCCTCGAGTAGACTATACAAGTCCATGTTACATTA	sense	Smp_084900	Smp_084900	translation initiation factor EIF-2b alpha subunit, putative	4503503	NP_001405.1	4e-67	0.98	eukaryotic translation initiation factor 2B, subunit 1 alpha, 26kDa [Homo sapiens]
2607	39844	469	64	0.477334	*	YES	YES	YES	YES	|F GO:0004722|	YES	NP_644812.1	Q2_P19526	TGGGTTTACGGGGATGATGCTTGCTTCTTATCAGTAACAGATTGTTCGTACGTCTTAGGT	sense	Smp_046890	Smp_046890	protein phosphatase 2C, putative	21281679	NP_644812.1	5e-65	0.69	T-cell activation protein phosphatase 2C [Homo sapiens]
2610	28424	335	34	0.335313	*	YES	YES	YES	YES	-	YES	NP_009208.2	Q2_P19528	GCTTCGGATAAACCCCTATATTAAATCACGTATGTAATACTAACAACGGTAATCCTCAGC	sense	Smp_028630	Smp_028630	exocyst complex component sec6, 3' fragment	31083351	NP_009208.2	5e-64	0.98	Sec6 protein [Homo sapiens]
2615	13631	161	31	0.419166	*	YES	YES	YES	YES	-	YES	NP_612367.1	Q2_P00971	TACGATCTATTCTCTGGACTTCAGTTGTCTTCACTATATCATACATTACCAGCGCCTGTC	sense	Smp_158040	Smp_158040	hypothetical protein	24308410	NP_612367.1	2e-14	0.77	hypothetical protein LOC90580 [Homo sapiens]
2617	1219	15	29	0.429951	*	YES	YES	YES	YES	|F GO:0005515|	YES	NP_904324.1	Q2_P19532	GATCAGTACTAAAAGGATTTTTGGGGGTTGTTGGGCGCCGTGAAGAAGTATCTCGCTTAC	sense	Smp_137040	Smp_137040	ubiquitin-protein ligase, putative	35493952	NP_904324.1	0	0.99	ubiquitin protein ligase E3B [Homo sapiens]
2625	20153	238	8	0.421253	*	YES	YES	YES	YES	|F GO:0003735|	YES	NP_000971.1	Q2_P19539	CAAGGTTTACAACAAGAAGACCTACAACAGCCTTCTAGTTATCCAATAAATTTGAAAGGT	sense	Smp_185810	Smp_185810	60S ribosomal protein L18a, putative	11415026	NP_000971.1	1e-38	0.83	ribosomal protein L18a [Homo sapiens]
2628	15076	178	31	0.407514	*	YES	YES	YES	YES	|F GO:0004360|	YES	NP_005101.1	Q2_P19541	GATTGCCCTAGAAATTTGGCAAAATCGGTGACAGTTGAATAATTGATCACTTTCCAAAAT	sense	Smp_136260	Smp_136260	family C44 unassigned peptidase (C44 family)	4826742	NP_005101.1	0	1.03	glutamine-fructose-6-phosphate transaminase 2 [Homo sapiens]
2629	24409	288	14	0.357611	*	YES	YES	YES	YES	|F GO:0008233|	YES	NP_006301.3	Q2_P19542	CTTGAACGTGACAGTCCATTAATTGCTAAAGCATTGAATACTTTGTGCAGTACTTTGAAT	sense	Smp_091470	Smp_091470	cytosol alanyl aminopeptidase (M01 family)	158937236	NP_006301.3	1e-159	1	aminopeptidase puromycin sensitive [Homo sapiens]
2636	13027	154	22	0.398434	*	YES	YES	YES	YES	|F GO:0046914|	YES	NP_057222.2	Q2_P19547	CTCCTTTCTACGATATCATGTCTCAAATAATAAAAGCGGGTTGTCGAGCAAGTATTTTTT	sense	Smp_180060	Smp_180060	coenzyme q10 biosynthesis protein, putative	25453484	NP_057222.2	2e-69	0.88	COQ7 protein [Homo sapiens]
2646	23582	278	37	0.450369	*	YES	YES	YES	YES	|F GO:0015171|	YES	NP_004164.2	Q2_P00980	CCTATTATTTCGCTGTTACTTTATACTATTTGCGCTTTCGGTCTAGCCAGTCTTCTTTTA	sense	Smp_004190	Smp_004190	cationic amino acid transporter, putative	110347453	NP_004164.2	1e-102	0.96	solute carrier family 7 (cationic amino acid transporter, y+ system), member 4 [Homo sapiens]
2653	19535	230	70	0.491438	*	YES	YES	YES	YES	|F GO:0008233|	YES	NP_000886.1	Q2_P19557	GTAGTCTTCTACCTTGTCAGGATACTCCAACTTCAAAGTTTCCTTTCGAAGCTAAGGTAA	sense	Smp_007550	Smp_007550	leukotriene A4 hydrolase (M01 family)	4505029	NP_000886.1	1e-146	1	leukotriene A4 hydrolase [Homo sapiens]
2664	31090	366	65	0.291817	*	YES	YES	YES	YES	|F GO:0005509|	YES	NP_003286.1	Q2_P19565	GAGGCGCTTCGTCTTCAGAATTTTGGGATTCATGAACATCATCTTGTAATTTATAAATAC	sense	Smp_054240	Smp_054240	Translationally-controlled tumor protein homolog (TCTP) (Histamine-releasing factor), putative	4507669	NP_003286.1	3e-32	1	tumor protein, translationally-controlled 1 [Homo sapiens]
2673	19911	235	21	0.474923	*	YES	YES	YES	YES	|F GO:0004029|	YES	NP_000683.3	Q2_P19570	GGGTACTTACAAACGAAAGTGATTTCTATGCCAATTTCAGTAAAGAACTCTTGAAATCCA	sense	Smp_050390	Smp_050390	aldehyde dehydrogenase, putative	25777730	NP_000683.3	1e-165	0.98	aldehyde dehydrogenase 1B1 precursor [Homo sapiens]
2676	37720	444	65	0.290724	*	YES	YES	YES	YES	|F GO:0005525|	YES	NP_001036144.1	Q2_P19573	GGAAATATTTGCCATTTATTTTTGCCTTGGTACTAAAATAGGGCATGCCTCATGTAACTT	sense	Smp_060130.1	Smp_060130.1	Rho GTPase, putative	111494251	NP_001036144.1	3e-76	0.95	ras homolog gene family, member C precursor [Homo sapiens]
2679	38710	456	35	0.42727	*	YES	YES	YES	YES	|C GO:0005739|	YES	NP_057182.1	Q2_P19576	TCCCCCGCCTAGCTCTTCCATTCTCAGGAATATTATGGTAACCATCCGCTGTATGTCAAA	sense	Smp_022430	Smp_022430	hypothetical protein	7706369	NP_057182.1	1e-31	0.89	brain protein 44-like [Homo sapiens]
2693	26257	309	77	0.503895	*	YES	YES	YES	YES	|F GO:0016787|	YES	NP_067547.1	Q2_P19586	ATTTGGAACCTGCTCCTAATAATGGTAGTGTTTGTCGAGTTCTTCCCTTATTGAGTCAAG	sense	Smp_153390.1	Smp_153390.1	ectonucleotide pyrophosphatase/phosphodiesterase, putative	11034849	NP_067547.1	1e-47	0.76	ectonucleotide pyrophosphatase/phosphodiesterase 5 (putative function) [Homo sapiens]
2697	18097	213	77	0.4153	*	YES	YES	YES	YES	|F GO:0008233|	YES	NP_055567.2	Q2_P19588	ATCATTTAAGCTTAACGGTGTGTGACGGTATTACCAAAAAAGTCAGGACGCTTTCCGTTG	sense	Smp_024390.1	Smp_024390.1	microsomal signal peptidase 25 kD subunit, putative	162417971	NP_055567.2	3e-27	0.98	signal peptidase complex subunit 2 homolog [Homo sapiens]
2715	28117	331	67	0.442736	*	YES	YES	YES	YES	|C GO:0005622|	YES	NP_116786.1	Q2_P19600	CTCGCCTACAGTTTTGCACGATTGTGTTTCGCTCTTATCATAAGCATATTCACATTGAAA	sense	Smp_028500	Smp_028500	caspase-3 (C14 family)	14790115	NP_116786.1	3e-53	0.79	caspase 3 preproprotein [Homo sapiens]
2726	1736	21	36	0.410584	*	YES	YES	YES	YES	|F GO:0005525|	YES	NP_001011553.2	Q2_P01007	GACAAGAATTTGAAGATGAACGTGCTATTTGGGAAGCAGAAAATCGGGAATCTTTAGAAG	sense	Smp_003620	Smp_003620	septin, putative	148352329	NP_001011553.2	1e-104	0.8	cell division cycle 10 isoform 2 [Homo sapiens]
2734	42156	496	81	0.319077	*	YES	YES	YES	YES	|F GO:0015035|	YES	NP_003320.2	Q2_P19610	CGTGAACCTTTCGATATGATTGCATAAACGTGTATATCTGGACGTTTCTATTTGAATGAT	sense	Smp_008070	Smp_008070	Thioredoxin, Trx1	50592994	NP_003320.2	9e-20	1	thioredoxin [Homo sapiens]
2744	13531	160	16	0.389466	*	YES	YES	YES	YES	|F GO:0008137|	YES	NP_004137.2	Q2_P19616	CAGAATCTTTTAGGGTCTCGATATAACGGAGTAATAATAGATGGTATTTTCAGAACCTAC	sense	Smp_033610	Smp_033610	hypothetical protein	10764847	NP_004137.2	2e-13	0.81	NADH dehydrogenase (ubiquinone) 1 beta subcomplex, 7, 18kDa [Homo sapiens]
2746	15594	184	39	0.363096	*	YES	YES	YES	YES	|F GO:0005524|	YES	NP_001672.1	Q2_P19618	CGATGTTTCATTTGTCGTTAGGATATTAATCCGTACAGACCATGCTTCTAAATAATTCCT	sense	Smp_007260.1	Smp_007260.1	ATPase, putative	4502285	NP_001672.1	0	0.99	ATPase, Ca++ transporting, slow twitch 2 isoform 2 [Homo sapiens]
2750	26507	312	72	0.507541	*	YES	YES	YES	YES	|F GO:0005515|	YES	NP_002801.1	Q2_P19622	CTGGTGAACATACACATTCTTAACTAAAATTATTGCGCCTCATCCGTCTGTTTTATTACT	sense	Smp_000740.2	Smp_000740.2	26s proteasome non-atpase regulatory subunit 4 (26s proteasomeregulatory subunit s5a)	5292161	NP_002801.1	1e-82	0.97	proteasome 26S non-ATPase subunit 4 [Homo sapiens]
2753	26679	314	74	0.439863	*	YES	YES	YES	YES	-	YES	NP_057376.2	Q2_P19624	CCTTACCTCCTGGTCAAACTACTTGTTTGGATGAATATGCTAACCGAATGCATCCAGGAC	sense	Smp_155740	Smp_155740	heat shock protein, putative	155722983	NP_057376.2	1e-180	0.96	TNF receptor-associated protein 1 [Homo sapiens]
2754	28316	334	11	0.502562	*	YES	YES	YES	YES	|F GO:0010181|	YES	NP_009034.2	Q2_P19625	CTATGGGTGCAAATGCAGCGTACATTTATATTCGTGGTGAATTTTATAATGAAGCATCAA	sense	Smp_010710.2	Smp_010710.2	NADH-ubiquinone oxidoreductase flavoprotein 1 (ndufv1), putative	20149568	NP_009034.2	0	0.96	NADH dehydrogenase ubiquinone flavoprotein 1 precursor [Homo sapiens]
2755	29583	349	3	0.408467	*	YES	YES	YES	YES	-	YES	NP_003744.1	Q2_P19626	CGCCGATCAAATTTGAAAATGACCACATCTCAAAAACAGTGATTTTCTATTAGACGTGTT	sense	Smp_136290	Smp_136290	eukaryotictranslation initiation factor 3 subunit, putative	4503523	NP_003744.1	1e-146	0.6	eukaryotic translation initiation factor 3 subunit D [Homo sapiens]
2760	25345	299	15	0.407475	*	YES	YES	YES	YES	|F GO:0000166|	YES	NP_031401.1	Q2_P19631	CACATCCTTACGTGTTTACTTACGTTAAATAGCCTATTCATCTTGTTAAGCACTGAATGT	sense	Smp_051300	Smp_051300	tar DNA-binding protein, putative	6678271	NP_031401.1	2e-73	0.9	TAR DNA binding protein [Homo sapiens]
2772	13001	153	81	0.484367	*	YES	YES	YES	YES	|F GO:0005524|	YES	NP_005198.1	Q2_P01019	GGGTATGTTTACAAGAAGGTCAGTGCATGCATTCAAAACCTATTCTTATTGGTCCTAGTG	sense	Smp_000640	Smp_000640	adapter molecule crk, putative	4885153	NP_005198.1	2e-16	1.15	v-crk sarcoma virus CT10 oncogene homolog (avian)-like [Homo sapiens]
2777	41672	491	22	0.322606	*	YES	YES	YES	YES	|F GO:0003735|	YES	NP_056229.2	Q2_P01021	AAGGGCACTCAAATTCGCTAAGCGTCGCATTGGTGGACACAGAAGAGCTAAGAAGAAAAG	sense	Smp_063300	Smp_063300	60S ribosomal protein L36e, putative	16117794	NP_056229.2	5e-24	0.89	ribosomal protein L36 [Homo sapiens]
2780	29875	352	40	0.373781	*	YES	YES	YES	YES	|F GO:0009055|	YES	NP_002487.1	Q2_P19644	GTGGGAAGTCGAAATCTCAGAAAACCTAAAAGCAGATTATGTATATCGATGAAGTATTAC	sense	Smp_042590.1	Smp_042590.1	NADH-ubiquinone oxidoreductase 1, chain, putative	4505371	NP_002487.1	3e-58	0.86	NADH dehydrogenase ubiquinone Fe-S 8 [Homo sapiens]
2789	24610	290	45	0.25977	*	YES	YES	YES	YES	|F GO:0003735|	YES	NP_006004.2	Q2_P19650	GGCACGTCTAGCTGGAATCACTGTATAGAAAAAATAAGACCACAATACATATTTGGTAAT	sense	Smp_013200.1	Smp_013200.1	60S ribosomal protein L10, putative	223890243	NP_006004.2	5e-81	0.87	ribosomal protein L10 [Homo sapiens]
2829	4812	57	52	0.436438	*	YES	YES	YES	YES	|C GO:0016020|	YES	NP_004704.2	Q2_P19669	CCATTCATGTTCGAACAATATCGAGATAAACCTCACTTAGCATTCGATAGTTTCAATAAG	sense	Smp_052790	Smp_052790	hypothetical protein	32130516	NP_004704.2	1e-157	0.7	serologically defined colon cancer antigen 1 [Homo sapiens]
2851	43004	506	79	0.450141	*	YES	YES	YES	YES	|F GO:0003743|	YES	NP_006351.2	Q2_P19683	GTTGTTGCAATGATAGCAAGCTGATCATGCAGTTCAATTGGTGTAAATAATAACAAGACA	sense	Smp_029410	Smp_029410	dendritic cell protein, putative	23397429	NP_006351.2	8e-43	0.94	eukaryotic translation initiation factor 3, subunit M [Homo sapiens]
2856	5558	66	33	0.50515	*	YES	YES	YES	YES	|F GO:0005515|	YES	NP_056270.2	Q2_P01057	GTGCACAAGCATGTGTGAAAATCCCACACCAATAATGCTTAATCGTGTGATGGCGCGCGA	sense	Smp_172270	Smp_172270	carbon catabolite repressor protein, putative	28872863	NP_056270.2	1e-110	0.86	CCR4-NOT transcription complex, subunit 6 [Homo sapiens]
2862	20392	240	77	0.407029	*	YES	YES	YES	YES	|F GO:0005488|	YES	NP_006251.1	Q2_P19688	TGCAAGCTGAGAAAAAGTTCGTTGAAATTTCTGCAGCTAAGGAGGTCCTTACAGATGACG	sense	Smp_049600.1	Smp_049600.1	DNAj (hsp40) homolog, subfamily C, member, putative	5453980	NP_006251.1	9e-89	1.01	DnaJ (Hsp40) homolog, subfamily C, member 3 [Homo sapiens]
2867	31257	368	62	0.442344	*	YES	YES	YES	YES	|P GO:0006914|	YES	NP_009209.1	Q2_P19693	CACACATACACAACACATAACCAGTCATTTCTGTCGATTTTTCCAGTCATATCTTTTTTC	sense	Smp_073790	Smp_073790	gaba(A) receptor-associated protein, putative	6005764	NP_009209.1	3e-49	0.93	GABA(A) receptor-associated protein [Homo sapiens]
2870	25151	296	76	0.410098	*	YES	YES	YES	YES	|F GO:0008026|	YES	NP_055555.1	Q2_P01062	CGCCTCCCATCTCACACTAATTTGAATAACAAAAAGTCTGTCAATTGTCAAATTGTTATC	sense	Smp_031010	Smp_031010	DEAD box ATP-dependent RNA helicase, putative	7661920	NP_055555.1	1e-114	0.86	eukaryotic translation initiation factor 4A, isoform 3 [Homo sapiens]
2871	26491	312	56	0.482498	*	YES	YES	YES	YES	|F GO:0008168|	YES	NP_059998.2	Q2_P01063	ACTCGTCGTATCCCGCAGCCACTAACAGAAAATAATGAGATGTCAAATCATAACCGAAAC	sense	Smp_166830	Smp_166830	methyltransferase-related	23199995	NP_059998.2	1e-77	0.97	Williams Beuren syndrome chromosome region 22 protein [Homo sapiens]
2874	24851	293	31	0.369512	*	YES	YES	YES	YES	|F GO:0005488|	YES	NP_861448.2	Q2_P19695	GCATTCTCGTGGAAGACATACATATACCAAGTTAAAGAATGTTAACTAATCGAACTATCG	sense	Smp_094950	Smp_094950	smile protein, putative	224809432	NP_861448.2	0	0.98	transmembrane and tetratricopeptide repeat containing 3 [Homo sapiens]
2879	22445	265	5	0.356487	*	YES	YES	YES	YES	|F GO:0042626|	YES	NP_004290.2	Q2_P19698	GTTCAGACAGTCAACAAACAAACACCTAAGGCACTACGTATAAATATAATGGATTAAGCT	sense	Smp_087930	Smp_087930	ATP-binding cassette, sub-family B, member 7, mitochondrial precursor (abc7), putative	42490749	NP_004290.2	0	0.83	ATP-binding cassette, sub-family B, member 7 [Homo sapiens]
2888	31854	375	64	0.27364	*	YES	YES	YES	YES	|F GO:0000049|	YES	NP_000987.2	Q2_P19703	GGGCAAACGTATTCGAGTCATGTTGTATCCTTCACGAGTATAATGAAGTAAATGTGGTTG	sense	Smp_061200	Smp_061200	60S ribosomal protein L35a, putative	16117791	NP_000987.2	2e-37	0.85	ribosomal protein L35a [Homo sapiens]
2892	19145	226	20	0.510467	*	YES	YES	YES	YES	|C GO:0005634|	YES	NP_079170.2	Q2_P19706	TGAATGTAATTCTATGTATCACTTTCCTAACAGTGGATTACTCATGTTCGCATCCGAGTC	sense	Smp_180370	Smp_180370	hypothetical protein	171460958	NP_079170.2	4e-72	1.04	nucleolar protein 10 [Homo sapiens]
2897	16327	193	7	0.377796	*	YES	YES	YES	YES	|F GO:0008233|	YES	NP_003472.2	Q2_P01074	TGGTTTATTGATTTAAATAATTTACGTGCACCAAATGGTAGTAGACCGTTGCCTGGTGAA	sense	Smp_069960	Smp_069960	ubiquitin-specific peptidase 5 (C19 family)	148727247	NP_003472.2	1e-179	1.01	ubiquitin specific peptidase 5 isoform 2 [Homo sapiens]
2904	13682	161	82	0.427289	*	YES	YES	YES	YES	-	YES	NP_057558.3	Q2_P19713	AGTGATGAAGAATGGGAGGATTATACAGATGAACGTGGTGTCAAACGAGTTTGCATGCGT	sense	Smp_064400	Smp_064400	hypothetical protein	108773808	NP_057558.3	2e-11	0.77	hypothetical protein LOC51244 [Homo sapiens]
2906	1576	19	46	0.330518	*	YES	YES	YES	YES	|F GO:0008270|	YES	NP_004334.1	Q2_P19715	GACCACGATGAGCTGTAAAATGTGATGTTAGTTGTGGTAAGAATACTATTTGCTGTTTTT	sense	Smp_030370	Smp_030370	calreticulin autoantigen homolog precursor, putative	4757900	NP_004334.1	4e-80	0.83	calreticulin precursor [Homo sapiens]
2909	22209	262	24	0.417941	*	YES	YES	YES	YES	|F GO:0005524|	YES	NP_003741.1	Q2_P19718	GGTCCAAATGCTGCAGGTGGCAAATCACAAGTATTTGAGGAAATGAGAGGTGGTAATGTG	sense	Smp_001170	Smp_001170	eukaryotic translation initiation factor 3, subunit 10 (theta)	4503509	NP_003741.1	1e-124	0.75	eukaryotic translation initiation factor 3, subunit 10 theta, 150/170kDa [Homo sapiens]
2931	2760	33	40	0.342473	*	YES	YES	YES	YES	|F GO:0004739|	YES	NP_002532.2	Q2_P19732	GATGGAGATCTCTCATTATTTGAAAAACGCTCTGTCATTATCTTAGTTTTGACATTCTCG	sense	Smp_044970	Smp_044970	2-oxoglutarate dehydrogenase	51873036	NP_002532.2	0	1.04	oxoglutarate (alpha-ketoglutarate) dehydrogenase (lipoamide) isoform 1 precursor [Homo sapiens]
2943	13175	155	85	0.385745	*	YES	YES	YES	YES	-	YES	NP_001092143.1	Q2_P19740	GGACTACCAGTCGTAAGCGATTTGGCATTTATATAAATTATTGGGAATCAGTTCCTTATT	sense	Smp_062610.2	Smp_062610.2	hypothetical protein	149158714	NP_001092143.1	4e-23	1	Atg13-interacting protein [Homo sapiens]
2951	30141	355	51	0.429232	*	YES	YES	YES	YES	-	YES	NP_001089.1	Q2_P19746	ACAAATTCGTGCAACTATTGAACGTGACGGTATCACAAAAATATTTCAATCTATTGGTGG	sense	Smp_063090	Smp_063090	aconitate hydratase	4501867	NP_001089.1	0	0.98	aconitase 2, mitochondrial precursor [Homo sapiens]
2953	12203	144	48	0.511549	*	YES	YES	YES	YES	|F GO:0008270|	YES	NP_006759.3	Q2_P01093	AAACACCTCAGACATACAAGGTAGCAGGCAATTTAATCAAATTACTGTGGAAACGTATAC	sense	Smp_086430.1	Smp_086430.1	brca1-associated protein (brap2), putative	188497705	NP_006759.3	1e-102	0.81	BRCA1 associated protein [Homo sapiens]
2956	8642	102	57	0.363079	*	YES	YES	YES	YES	|F GO:0008967|	YES	NP_036212.3	Q2_P19748	ATTCCTCTGATAACGTTTTAGTGTTTGAAGACTCTCCAAATGGTGTTGAAGCCGCTCTGT	sense	Smp_042390	Smp_042390	2-deoxyglucose-6-phosphate phosphatase, putative	197382691	NP_036212.3	3e-50	0.97	haloacid dehalogenase-like hydrolase domain containing 1A isoform b [Homo sapiens]
2957	13904	164	49	0.425659	*	YES	YES	YES	YES	|C GO:0005737|	YES	NP_064695.3	Q2_P19749	CCATTCAAAGATGCGTATTGAAGATTCAATGAATGGAACGTCATTGAAATGAAGGACTTA	sense	Smp_053220.2	Smp_053220.2	aldo-keto reductase, putative	223468663	NP_064695.3	8e-82	1	aldo-keto reductase family 1, member B10 [Homo sapiens]
2958	6629	78	84	0.281197	*	YES	YES	YES	YES	|F GO:0003735|	YES	NP_000968.2	Q2_P01095	AAAACGTTTGAAGAAACGTCGGGCAGCTGCTGCAGAATAACTGTCCTCAAATAAATTATA	sense	Smp_022640	Smp_022640	60S ribosomal protein L13 (BBC1 protein homolog), putative	15431297	NP_000968.2	8e-43	0.89	ribosomal protein L13 [Homo sapiens]
2959	35951	423	81	0.471348	*	YES	YES	YES	YES	|F GO:0005524|	YES	NP_110379.2	Q2_P19750	CTGAATTCGCTCGAGCTATGCTTTCTATTCCGAAACAGTTGGCTGTGAATGCTGGTGTCG	sense	Smp_017360	Smp_017360	T-complex protein 1 subunit alpha (TCP-1-alpha) (CCT-alpha), putative	57863257	NP_110379.2	0	0.97	T-complex protein 1 isoform a [Homo sapiens]
2966	33108	390	43	0.456776	*	YES	YES	YES	YES	|F GO:0003674|	YES	NP_001285.1	Q2_P19755	AATGGCGGGCCAGACGGAGATGGTTCATATTCAAAGATCAGTGAAATTCATTGCAGTCAG	sense	Smp_175170	Smp_175170	cleft lip and palate associated transmembrane protein-related	4502897	NP_001285.1	1e-141	0.84	cleft lip and palate associated transmembrane protein 1 [Homo sapiens]
2967	37242	439	12	0.583097	*	YES	YES	YES	YES	|F GO:0005215|	YES	NP_001010852.2	Q2_P19756	CACCAGAAAGTCCTGTAGTTAATTGGTATGATCGTTCAACTATAACTATTGCAATACTTG	sense	Smp_080210	Smp_080210	lipid-binding protein, putative	71896667	NP_001010852.2	7e-16	0.77	retinaldehyde binding protein 1-like 2 [Homo sapiens]
2969	33805	398	60	0.373881	*	YES	YES	YES	YES	|F GO:0008289|	YES	NP_001437.1	Q2_P19757	AATTATAAACGACTATCCTAACGCCTCCAAATGAACACTGATATTTGCTGAGGGTTTTTT	sense	Smp_095360.1	Smp_095360.1	fatty acid binding protein	4557585	NP_001437.1	3e-27	0.98	fatty acid binding protein 7, brain [Homo sapiens]
2970	27257	321	57	0.53016	*	YES	YES	YES	YES	|F GO:0004396|	YES	NP_000180.2	Q2_P19758	GCATGTGAGCGCGTTTATTTGTGATCGGCTAATTGAACATATCTATGGTAAACAAAATTA	sense	Smp_043030	Smp_043030	hexokinase	15553127	NP_000180.2	1e-105	0.96	hexokinase 2 [Homo sapiens]
2981	8890	105	50	0.368345	*	YES	YES	YES	YES	|F GO:0003677|	YES	NP_116147.1	Q2_P19768	TCTTGTTCGCATATGTGACGAGTGTAATTACGGATCATATCAAGGACGTTGTGTTATATG	sense	Smp_011720	Smp_011720	hypothetical protein	14249398	NP_116147.1	6e-56	1	PHD-finger 5A [Homo sapiens]
2990	13269	157	9	0.426462	*	YES	YES	YES	YES	|F GO:0030145|	YES	NP_004126.1	Q2_P19775	AAGCCAATATCATGAAATTGGGTGATGGTCTATTTTTGGATGTATGCTCTTCAATAGCTA	sense	Smp_056200	Smp_056200	Isocitrate dehydrogenase [NAD] subunit gamma, mitochondrial, putative	4758582	NP_004126.1	3e-96	0.84	isocitrate dehydrogenase 3 (NAD+) gamma isoform a precursor [Homo sapiens]
2998	27934	329	54	0.509633	*	YES	YES	YES	YES	|F GO:0004725|	YES	NP_071930.2	Q2_P19781	GTGTGTATCCTTTACCTTCAAACAGTAATGATGATAATTGTTATTTGTTTGACCGACTGC	sense	Smp_075440.2	Smp_075440.2	hypothetical protein	117938274	NP_071930.2	8e-61	0.6	jumpy isoform 3 [Homo sapiens]
3002	8934	106	9	0.344432	*	YES	YES	YES	YES	|C GO:0016021|	YES	NP_055209.2	Q2_P19785	ACCAACCAACAAAGGATTTCAGAATCCAGAAGCATTAAAACCATTTGACCCGATCAACAA	sense	Smp_026160.1	Smp_026160.1	growth hormone inducible transmembrane protein, putative	118200356	NP_055209.2	1e-47	0.75	growth hormone inducible transmembrane protein [Homo sapiens]
3012	23616	278	71	0.445692	*	YES	YES	YES	YES	|F GO:0005524|	YES	NP_005713.1	Q2_P19793	GATGTAGAGCAGGAGCAGAATCTAGCTCTGGATACAACGGTTTTGGTGAAAAAATATACG	sense	Smp_101290.1	Smp_101290.1	actin-related protein 2, arp2	5031571	NP_005713.1	1e-157	0.97	actin-related protein 2 isoform b [Homo sapiens]
3023	13629	161	29	0.336759	*	YES	YES	YES	YES	|F GO:0005524|	YES	NP_009057.1	Q2_P19801	CTGTTCCCTTTGTAATTCAGACAGAATTTGTACCTGGCATATTTCCATACATTTCATGTT	sense	Smp_018240.4	Smp_018240.4	cell division control protein 48 aaa family protein (transitional endoplasmic reticulum atpase), putative	6005942	NP_009057.1	0	1	valosin-containing protein [Homo sapiens]
3071	37926	447	16	0.389423	*	YES	YES	YES	YES	|F GO:0046872|	YES	NP_055696.3	Q2_P01127	GACAGTCAAATAATGCTCAATCATCAATAAGACCTCCACCTAACGGCATTGTTTTGGAAC	sense	Smp_136360	Smp_136360	DNA cross-link repair protein pso2/snm1, putative	223278374	NP_055696.3	4e-68	0.83	DNA cross-link repair 1A [Homo sapiens]
3079	4132	49	52	0.414763	*	YES	YES	YES	YES	|F GO:0005515|	YES	NP_065855.1	Q2_P19835	GCAAAAAGAGCACTTTCACAAAAGTTCGTTACCTCCACAAACATTGAAAGAAACAAAACA	sense	Smp_140490	Smp_140490	membrane traffic protein, putative	24308229	NP_065855.1	2e-83	0.96	protein kinase C and casein kinase substrate in neurons 1 [Homo sapiens]
3080	2600	31	50	0.356068	*	YES	YES	YES	YES	|F GO:0005515|	YES	NP_002807.1	Q2_P19836	GCACTGATCAATCAAACAACACATTTAATCAACAAAGAACGTATGATCCATGGTGTGTAA	sense	Smp_058650	Smp_058650	proteasome regulatory subunit-related	4506221	NP_002807.1	1e-133	0.99	proteasome 26S non-ATPase subunit 12 isoform 1 [Homo sapiens]
3082	42948	506	23	0.529321	*	YES	YES	YES	YES	-	YES	NP_116120.1	Q2_P01131	GACAAAGAAGTTGTACAACTTAATCTCGTCGAGCTCATGTTCGAAGATTAGTTACACGGA	sense	Smp_196170.2	Smp_196170.2	thioredoxin-like protein, putative	14249348	NP_116120.1	2e-25	0.96	thioredoxin-like 5 [Homo sapiens]
3102	9620	114	15	0.420011	*	YES	YES	YES	YES	|F GO:0003677|	YES	NP_002119.1	Q2_P19849	GTCCAAGACAGAAGATTCAGAGTCTGACGATTAGTCCCTAATGGTTTAAAAACTAATGTT	sense	Smp_100090	Smp_100090	SWI/SNF-related chromatin binding protein	4504425	NP_002119.1	2e-25	0.92	high-mobility group box 1 [Homo sapiens]
3112	44864	528	69	0.363022	*	YES	YES	YES	YES	|F GO:0004707|	YES	NP_002084.2	Q2_P19855	AGTACCAGCACCAACACCATCATCTATACCAAAATCGGAACGAGTCAAACTTCGTAATTC	sense	Smp_125310	Smp_125310	glycogen synthase kinase 3-related (gsk3), putative	21361340	NP_002084.2	2e-84	0.66	glycogen synthase kinase 3 beta isoform 1 [Homo sapiens]
3113	11911	141	11	0.415499	*	YES	YES	YES	YES	|F GO:0008415|	YES	NP_620154.2	Q2_P19856	GTGTGTGTTTCTGTGTAAAATTTATCCGCCGATATTCATGTGAAAGCAACATTTATGTAC	sense	Smp_079860.1	Smp_079860.1	o-acyltransferase (membrane bound) domain containing protein, putative	40548387	NP_620154.2	2e-47	0.87	O-acyltransferase (membrane bound) domain containing 2 [Homo sapiens]
3117	38150	449	70	0.331924	*	YES	YES	YES	YES	|F GO:0031625|	YES	NP_003581.1	Q2_P01145	GCTAGAAGCATCTCACTTTTTACAGTAAATAATACGATTATTAATGCGATGGGCAACTTC	sense	Smp_100390	Smp_100390	cullin, putative	4503165	NP_003581.1	5e-28	0.93	cullin 3 [Homo sapiens]
3122	21753	256	78	0.398433	*	YES	YES	YES	YES	|F GO:0005525|	YES	NP_004399.2	Q2_P01147	CTAACTGGGAGTAACAAAGGAATTTCCAACACTCCTATTAATCTTCGCGTTTACTCTCCC	sense	Smp_044920	Smp_044920	dynamin, putative	59853099	NP_004399.2	0	0.88	dynamin 1 isoform 1 [Homo sapiens]
3130	43766	515	76	0.436355	*	YES	YES	YES	YES	|F GO:0004333|	YES	NP_000134.2	Q2_P19865	ACAGCTTTAATGCGTTTGTCTAATGACTTTTGTTTGCTCAGCTCCGGACCAAACTGTGGC	sense	Smp_158240	Smp_158240	fumarate hydratase	19743875	NP_000134.2	1e-134	0.97	fumarate hydratase precursor [Homo sapiens]
3131	15095	178	50	0.473124	*	YES	YES	YES	YES	|F GO:0008607|	YES	NP_061913.3	Q2_P19866	GGAAACAGTTCTCACATGTTCCAAAATGCGTGAAAATCAGTTAGACTTTTAAATTTGCCT	sense	Smp_015800	Smp_015800	hypothetical protein	91208435	NP_061913.3	3e-36	1.07	elongation protein 4 homolog [Homo sapiens]
3144	25218	297	58	0.390483	*	YES	YES	YES	YES	-	YES	NP_060634.2	Q2_P19872	CGTTTGCCTGTCCGATTCTAGAAAGAACTCTTCCAAACGAGGATCATCATCTGGAACTTT	sense	Smp_077810	Smp_077810	hypothetical protein	155030185	NP_060634.2	6e-24	0.67	hypothetical protein LOC55726 [Homo sapiens]
3165	9310	110	45	0.39288	*	YES	YES	YES	YES	|P GO:0006260|	YES	NP_003301.1	Q2_P19886	TCTTCGCTATTTACGCACAAGATATCGCTGCCTGTCTACTACTGCCGCTGTTTCAGCAAA	sense	Smp_076990	Smp_076990	hypothetical protein	4507703	NP_003301.1	3e-44	0.88	tumor suppressing subtransferable candidate 1 [Homo sapiens]
3177	28502	336	27	0.38656	*	YES	YES	YES	YES	|F GO:0008168|	YES	NP_001427.2	Q2_P19894	CGAACAGGTTACTCTTGAACCATTCGAACGTGGTCACGCGATGGTAACTGCTCAGTATCG	sense	Smp_044280.1	Smp_044280.1	fibrillarin, putative	12056465	NP_001427.2	2e-54	0.62	fibrillarin [Homo sapiens]
3186	38178	450	13	0.256435	*	YES	YES	YES	YES	|F GO:0030528|	YES	NP_000962.2	Q2_P19898	AAAACACTTTGTTGAAGGTGGTGATTTTGGCAACCGAGAAACCTATATAAACCGATTACT	sense	Smp_101450	Smp_101450	60S ribosomal protein L7, putative	15431301	NP_000962.2	8e-71	0.93	ribosomal protein L7 [Homo sapiens]
3187	9266	110	1	0.302217	*	YES	YES	YES	YES	-	YES	NP_004238.3	Q2_P19899	TCCCACAGCCTGCTACTCATTTGGCTCGAGAGTTTATGGTTAAAACTCGTAGAAGAAAGG	sense	Smp_096450.2	Smp_096450.2	116 kD U5 small nuclear ribonucleoprotein component, putative	217272892	NP_004238.3	0	1	elongation factor Tu GTP binding domain containing 2 isoform a [Homo sapiens]
3223	40584	478	39	0.456192	*	YES	YES	YES	YES	|C GO:0016021|	YES	NP_060945.2	Q2_P19918	ATTGCTCTCTAAATCACTTACGATCACAAGAAACATATTTACTCCAATCTTTGTGGAAGC	sense	Smp_096780.2	Smp_096780.2	transmembrane protein htp-1 related	32189371	NP_060945.2	8e-46	0.76	transmembrane protein 165 [Homo sapiens]
3229	2390	29	10	0.340549	*	YES	YES	YES	YES	|F GO:0008650|	YES	NP_036412.1	Q2_P19924	CGAAGTTTGCCGGTTCAGTCGTTTAAATCAATCAAATACTTCGAAATTTCAATCTTTGGA	sense	Smp_137590	Smp_137590	ribosomal RNA methyltransferase, putative	7110661	NP_036412.1	2e-77	0.91	FtsJ homolog 1 isoform a [Homo sapiens]
3231	43871	517	11	0.340609	*	YES	YES	YES	YES	|C GO:0005739|	YES	NP_056399.1	Q2_P19926	GAAAACCTTGGTTAATTATCAACAATCGTCTTCTTACGAGCATGGCTACCTGATGTTGAC	sense	Smp_024500.4	Smp_024500.4	hypothetical protein	7661672	NP_056399.1	2e-40	1.07	DNA polymerase delta interacting protein 2 [Homo sapiens]
3235	23799	280	84	0.388196	*	YES	YES	YES	YES	|C GO:0005737|	YES	NP_006397.1	Q2_P19929	GTGACTAGACATCTGTATGCTGTTGTACACATGAATCTGTAGTGTGAAATTATTTTCCAT	sense	Smp_059480	Smp_059480	Peroxiredoxin, Prx1	5453549	NP_006397.1	5e-67	0.94	peroxiredoxin 4 [Homo sapiens]
3240	20964	247	54	0.490075	*	YES	YES	YES	YES	|F GO:0003677|	YES	NP_005632.1	Q2_P19933	TTAGATCCAGGACTTCAGCCCATATTACCTCATCTTATGACATTCATTACAGAGGGTGTA	sense	Smp_061300	Smp_061300	transcription initiation factor tfiid, putative	5032147	NP_005632.1	4e-65	0.76	TBP-associated factor 6 isoform alpha [Homo sapiens]
3246	13835	163	65	0.562509	*	YES	YES	YES	YES	|P GO:0007018|	YES	NP_006079.1	Q2_P19938	GTTGTTTAAACGTGTTTCTGAACAGTTTACTGCAATGTTCCGTCGTAAAGCGTTTTTACA	sense	Smp_079960	Smp_079960	tubulin beta chain, putative	5174735	NP_006079.1	0	0.97	tubulin, beta, 2 [Homo sapiens]
3253	22727	268	32	0.374565	*	YES	YES	YES	YES	|F GO:0008026|	YES	NP_004932.1	Q2_P19942	GAATTAAGAAAGCGACTTTTACCTGCGTTGTGTATGCCAAATAAAGATCCAAACGATGAG	sense	Smp_157510	Smp_157510	ATP-dependent RNA helicase, putative	4826690	NP_004932.1	0	0.63	DEAH (Asp-Glu-Ala-His) box polypeptide 8 [Homo sapiens]
3272	20048	236	73	0.475084	*	YES	YES	YES	YES	|F GO:0005515|	YES	NP_002592.1	Q2_P01205	CTTTTATACGCATTGTTCATTACCTCTTCTCTTCTATTTATCACAACTACTTCCCAGGAT	sense	Smp_151190	Smp_151190	retinal rod rhodopsin-sensitive cgmp 3',5'- cyclic phosphodiesterase, putative	4505671	NP_002592.1	8e-56	0.96	phosphodiesterase 6D [Homo sapiens]
3273	43731	515	41	0.438921	*	YES	YES	YES	YES	|F GO:0005244|	YES	NP_001820.2	Q2_P01206	TGGCGGTGTGACTAGAATGACTATATCATTAGTTGTAGTTATGCTTGAATTAACTGGCGG	sense	Smp_071970	Smp_071970	chloride channel protein, putative	55770838	NP_001820.2	0	0.86	chloride channel 3 isoform b [Homo sapiens]
3274	44360	522	75	0.324651	*	YES	YES	YES	YES	|F GO:0003676|	YES	NP_001008697.1	Q2_P19954	CTGTTACATTTGCTGAGTTAATGGCCCGTGCTCAGTATTAAATTTCTTAATCTTTTGACT	sense	Smp_139510	Smp_139510	tuftelin interacting protein, putative	56788356	NP_001008697.1	1e-108	1.02	tuftelin interacting protein 11 [Homo sapiens]
3276	41269	486	44	0.381572	*	YES	YES	YES	YES	|F GO:0005524|	YES	NP_694593.1	Q2_P19955	CCACTTTATCTTTATCCTTCCCTGATCTAACGAATTGTCAACTTTTTCTTTGGCCATTTG	sense	Smp_054500	Smp_054500	tyrosine kinase	23510364	NP_694593.1	6e-38	0.77	protein-tyrosine kinase fyn isoform c [Homo sapiens]
3277	12468	147	58	0.381093	*	YES	YES	YES	YES	|P GO:0007049|	YES	NP_060853.3	Q2_P19956	GTAGGAGATGGCCGGATAACAGAAACACTCCTGATCGGTTCGACTATCCCCAGGGTCCAC	sense	Smp_049510	Smp_049510	WD-repeat protein, putative	56243590	NP_060853.3	1e-160	0.63	WD repeat domain 33 isoform 1 [Homo sapiens]
3287	5774	68	79	0.369409	*	YES	YES	YES	YES	|F GO:0008026|	YES	NP_054733.2	Q2_P19961	TAATAACACGACTAGCATTTACCCCAAGTCCTGCGGGTAGCTCACAGCATTCTCAGCGTA	sense	Smp_105700	Smp_105700	U520, putative	40217847	NP_054733.2	0	0.99	activating signal cointegrator 1 complex subunit 3-like 1 [Homo sapiens]
3288	4440	53	20	0.37393	*	YES	YES	YES	YES	|C GO:0016021|	YES	NP_071449.1	Q2_P01213	GGCCACAAGGTTGTGGCTGTAAATATGGCAGTATGGTTGATTGGTGTGGTTGTTCTCCAC	sense	Smp_128310.2	Smp_128310.2	xylosyltransferase, putative	28269693	NP_071449.1	1e-81	0.72	xylosyltransferase I [Homo sapiens]
3291	24609	290	44	0.518365	*	YES	YES	YES	YES	|F GO:0008415|	YES	NP_620154.2	Q2_P19964	ATTTCTACGTACAGTAGCTTCGGGCCTATCAGCTGCCTATTTATGTCCTTATTTCCCGTT	sense	Smp_173790	Smp_173790	o-acyltransferase (membrane bound) domain containing protein, putative	40548387	NP_620154.2	9e-50	0.84	O-acyltransferase (membrane bound) domain containing 2 [Homo sapiens]
3298	7983	94	78	0.356536	*	YES	YES	YES	YES	|F GO:0046872|	YES	NP_006467.4	Q2_P01216	CAGTAGAAGTACTCTGCTGGTTTTTCATGGGGGAAATGATCGGACGAAGAAGCTTTCTAG	sense	Smp_129080	Smp_129080	hypothetical protein	51479156	NP_006467.4	1e-17	0.85	ATP synthase, H+ transporting, mitochondrial F0 complex, subunit G [Homo sapiens]
3312	26011	307	1	0.411495	*	YES	YES	YES	YES	|F GO:0008270|	YES	NP_001623.3	Q2_P19977	CGTACATTCAACTCAGATAGACTCACAACAGATTCAGGTTCTGCAGCGACTGCCTTTATG	sense	Smp_155890	Smp_155890	alkaline phosphatase, putative	94721246	NP_001623.3	4e-70	0.88	placental alkaline phosphatase preproprotein [Homo sapiens]
3313	44050	519	20	0.335455	*	YES	YES	YES	YES	|C GO:0005737|	YES	NP_078977.2	Q2_P19978	GTATGTGATAGTAGTTAGGTACTTATGTTGCTCATTTCTGTTTTCATCACCCATGACAAT	sense	Smp_046190	Smp_046190	ankyrin repeat and socs box protein 13 (asb-13), putative	22208957	NP_078977.2	2e-34	0.94	ankyrin repeat and SOCS box-containing protein 13 [Homo sapiens]
3314	39381	464	26	0.54713	*	YES	YES	YES	YES	|P GO:0015031|	YES	NP_872353.2	Q2_P19979	AAATAGCTACAAAGGATAGATTAAACGATATTCAGCTTCGGGTTCGTCAGCTACTTGATC	sense	Smp_072950	Smp_072950	transmembrane transport protein, putative	33457308	NP_872353.2	2e-57	0.97	transmembrane emp24 protein transport domain containing 4 [Homo sapiens]
3322	27978	330	13	0.349372	*	YES	YES	YES	YES	|F GO:0004000|	YES	NP_001012987.1	Q2_P19983	GTAAATATGGCGTTTTGCAGTGAGAACGTGAAGAAACAATTGTCTCATAAAATCAGAGAA	sense	Smp_140430	Smp_140430	adenosine deaminase-related	61175224	NP_001012987.1	4e-33	0.73	adenosine deaminase-like isoform 2 [Homo sapiens]
3340	6008	71	58	0.369863	*	YES	YES	YES	YES	|F GO:0005515|	YES	NP_689973.2	Q2_P19993	CAATTCAATCACCGCCGTTACTACTACTACGAGTAATATTGCCCATTCCAATTCACCGAA	sense	Smp_003140.1	Smp_003140.1	sorting nexin, putative	72534838	NP_689973.2	1e-105	0.98	sorting nexin 6B [Homo sapiens]
3354	12302	145	62	0.46425	*	YES	YES	YES	YES	-	YES	NP_001061.2	Q2_P20000	CTCAAGCAGCGGCCGCGGCAGCTGCCAATCCAAACCCTTGAATTTCTTATAAGATTTTTT	sense	Smp_034670	Smp_034670	tubulin gamma chain, putative	31543831	NP_001061.2	0	0.91	tubulin, gamma 1 [Homo sapiens]
3362	31397	370	32	0.392501	*	YES	YES	YES	YES	-	YES	NP_001019845.1	Q2_P20004	GGAAACGCTAATTTCTGGGTTCTAAAACTGAATATAACTATGTTCCACTCGTTTTCGTTT	sense	Smp_062270	Smp_062270	12.5 kDa retinal tissue protein (Rtp12.5), putative	67003578	NP_001019845.1	3e-29	0.91	lin-52 homolog [Homo sapiens]
3364	15823	187	13	0.315791	*	YES	YES	YES	YES	|F GO:0005525|	YES	NP_057187.1	Q2_P20006	GTATGGTGAGGCGTTTAATTGGCTTGCTCAATATCTTGATTAATGACTTACTATTCATGT	sense	Smp_073590	Smp_073590	GTP-binding protein-like protein	7705827	NP_057187.1	1e-80	1	SAR1a gene homolog 2 [Homo sapiens]
3367	40374	475	84	0.345267	*	YES	YES	YES	YES	|F GO:0008565|	YES	NP_001118.2	Q2_P20008	CTAGGAGTTTGTTATGACTACCATTATCTGTCAAGTATGAAAGTGTTGCATATAGCTCTC	sense	Smp_034870	Smp_034870	adapter-related protein complex 1, beta subunit	22027651	NP_001118.2	0	0.86	adaptor-related protein complex 1 beta 1 subunit isoform a [Homo sapiens]
3370	29329	346	4	0.476074	*	YES	YES	YES	YES	|F GO:0005525|	YES	NP_031379.2	Q2_P20010	GAAGCTATGGTTGTTTTTGAAGGACTTATCAATCATATTGCTTTTAGACGTGTTTCCATC	sense	Smp_074510	Smp_074510	GTP-binding protein alpha subunit, gna, putative	42476111	NP_031379.2	2e-63	0.88	guanine nucleotide binding protein (G protein) alpha 12 [Homo sapiens]
3388	15773	186	48	0.437266	*	YES	YES	YES	YES	|P GO:0015031|	YES	NP_078867.2	Q2_P20024	CCTCTAATGATTACCACGAGATTGAGTGTGAATTAACTCGTCTCGTAGAACCTGAAGTTA	sense	Smp_053040	Smp_053040	snf7-related	31542673	NP_078867.2	2e-36	0.87	chromatin modifying protein 6 [Homo sapiens]
3393	15904	188	9	0.262234	*	YES	YES	YES	YES	|F GO:0017061|	YES	NP_000261.2	Q2_P20027	GTGTTTTGTGCAATGAATCAAGCTTTGTGAACAATTTTCTCTCTTTGTGTACTTGCTGAA	sense	Smp_090520	Smp_090520	purine nucleoside phosphorylase	157168362	NP_000261.2	4e-78	0.66	nucleoside phosphorylase [Homo sapiens]
3395	33708	397	48	0.338814	*	YES	YES	YES	YES	|F GO:0031177|	YES	NP_004994.1	Q2_P20029	GAACATGTGTATCATTCAATAACGAAAGCAGAACCTGCAAAATAAGATACTGGTGAAGTA	sense	Smp_015860	Smp_015860	acyl carrier protein, putative	4826852	NP_004994.1	9e-19	0.91	NADH dehydrogenase (ubiquinone) 1, alpha/beta subcomplex, 1, 8kDa [Homo sapiens]
3402	37841	446	16	0.460928	*	YES	YES	YES	YES	|F GO:0008270|	YES	NP_060941.2	Q2_P20034	AACGAATTGGAATTGGAAGCGTAGTTTTATCTGGCTATATATGTGGTTAGTTTCGTGACA	sense	Smp_099900	Smp_099900	zinc finger protein, putative	118150660	NP_060941.2	2e-67	0.87	erythropoietin 4 immediate early response [Homo sapiens]
3419	7500	89	20	0.354838	*	YES	YES	YES	YES	|P GO:0015031|	YES	NP_570824.1	Q2_P20043	GCTCATATATTGAGGCCTATTCTCTTGTCAGCTGTGCTCTCATATTTACTAAAATTTATG	sense	Smp_034120	Smp_034120	synaptosomal associated protein, putative	18765735	NP_570824.1	1e-56	0.94	synaptosomal-associated protein 25 isoform SNAP25B [Homo sapiens]
3424	15655	185	15	0.38211	*	YES	YES	YES	YES	|C GO:0005737|	YES	NP_000445.1	Q2_P20047	CTCCCTGTGAAACAGTATGATCATTATTGTCAAAAAGGGAAGTTTTGTGTTCCAAATCAT	sense	Smp_176200.2	Smp_176200.2	superoxide dismutase [Cu-Zn]	4507149	NP_000445.1	6e-48	0.98	superoxide dismutase 1, soluble [Homo sapiens]
3427	22213	262	28	0.316927	*	YES	YES	YES	YES	|F GO:0016301|	YES	NP_001018149.1	Q2_P20050	CCCTGTAGACTGAGTGGTTGGCTATTCAAATAAATTAAAGGCTGTATTGTATTACTACAA	sense	Smp_092750	Smp_092750	nucleoside diphosphate kinase	66392227	NP_001018149.1	5e-52	1	nucleoside diphosphate kinase B [Homo sapiens]
3435	15305	181	5	0.400502	*	YES	YES	YES	YES	|F GO:0005524|	YES	NP_056006.1	Q2_P20055	CTTGTGGTATTGTACATCGAGATCTAAAGGCTGAAAACATATTGCTAGATTCAGAAATGA	sense	Smp_040190	Smp_040190	serine/threonine kinase	38569460	NP_056006.1	8e-81	0.64	SNF1-like kinase 2 [Homo sapiens]
3446	40300	475	10	0.500923	*	YES	YES	YES	YES	|F GO:0005515|	YES	NP_078922.1	Q2_P20060	AGTTGCTGTGTACTGTAGTGGAACTCAACCAACTGCGCATACTTGATGTATCTGACAAAC	sense	Smp_157770	Smp_157770	hypothetical protein	55742693	NP_078922.1	5e-74	0.86	zyg-11 homolog B [Homo sapiens]
3452	35461	418	16	0.487695	*	YES	YES	YES	YES	|F GO:0008270|	YES	NP_065978.1	Q2_P20063	CTCCATTCACTTTGGGCTCTGAATGTACTGGAATTATTAGTGAAGTCGGTGAAAAAGTGA	sense	Smp_159230	Smp_159230	quinone oxidoreductase, putative	24308257	NP_065978.1	2e-66	0.91	vesicle amine transport protein 1 homolog (T. californica)-like [Homo sapiens]
3456	37201	438	56	0.343652	*	YES	YES	YES	YES	|F GO:0008026|	YES	NP_056175.3	Q2_P20065	GGGATATTGTTTTTGCAGCTAGTCTTTATCTTTGACCAATGGTGTTTACTGCATACATTA	sense	Smp_120360	Smp_120360	helicase, putative	193211480	NP_056175.3	0	0.98	superkiller viralicidic activity 2-like 2 [Homo sapiens]
3464	23088	272	53	0.383846	*	YES	YES	YES	YES	|C GO:0016021|	YES	NP_036450.1	Q2_P20070	CCCACTGTTGCTGAATTCCAAGAGTTTATCAAAAAGGTATAGTTTGTTAGGTAACAGTTA	sense	Smp_065110	Smp_065110	leucine zipper-ef-hand containing transmembrane protein, putative	6912482	NP_036450.1	7e-70	0.77	leucine zipper-EF-hand containing transmembrane protein 1 [Homo sapiens]
3468	25075	295	85	0.513322	*	YES	YES	YES	YES	|F GO:0051010|	YES	NP_036458.2	Q2_P20072	TGAACAAATCTTGCGTTTATATGTTCATATAGGCTCACGTGCCCATGTACCGGATTTTTT	sense	Smp_054540	Smp_054540	microtubule-associated protein, rp/eb family, putative	10800412	NP_036458.2	1e-68	1.02	microtubule-associated protein, RP/EB family, member 3 [Homo sapiens]
3487	9339	110	74	0.408747	*	YES	YES	YES	YES	|C GO:0016021|	YES	NP_060717.1	Q2_P20082	CAAAAGGTATAGCATGGCCTTCCGATGTCGATCGCAAATTCGGGACCTTAAATGCAAACG	sense	Smp_139920	Smp_139920	cdc50-related	8922720	NP_060717.1	2e-63	0.64	transmembrane protein 30A isoform 1 [Homo sapiens]
3491	35903	423	33	0.434428	*	YES	YES	YES	YES	|F GO:0008270|	YES	NP_057437.1	Q2_P20084	CTGGAGATGGTGTAAATTGGCGTTATCGAGTGGATCAGGATTTACAAAATAATAATTTAG	sense	Smp_169610	Smp_169610	zinc finger protein, putative	7705949	NP_057437.1	9e-69	0.91	zinc finger, DHHC-type containing 2 [Homo sapiens]
3494	12993	153	73	0.344647	*	YES	YES	YES	YES	|F GO:0003697|	YES	NP_005850.1	Q2_P20086	AACCAAGTGAACCCTTTGTAAATGGCGAAGTTTCGTGAGTTTCGCAACAACAAACTTCAT	sense	Smp_075120	Smp_075120	pur-alpha, putative	5032007	NP_005850.1	2e-29	0.8	purine-rich element binding protein A [Homo sapiens]
3497	16218	191	68	0.310888	*	YES	YES	YES	YES	|F GO:0008270|	YES	NP_037370.2	Q2_P20088	CACTAACGACCCCGCTGTAATATATCGCTCATTATTTTACAATGTAAGATACAGTTTACA	sense	Smp_151650	Smp_151650	hypothetical protein	66472920	NP_037370.2	1e-29	0.7	DNAJ domain-containing [Homo sapiens]
3502	8251	98	6	0.289285	*	YES	YES	YES	YES	|F GO:0003735|	YES	NP_009140.1	Q2_P20092	TACCAAAAAAGAACAGTCAATTCATTCTGCGCGTTCGATGCGCAAGGCACGTTCCTTCCC	sense	Smp_004940	Smp_004940	60S ribosomal protein L35, putative	6005860	NP_009140.1	5e-28	1	ribosomal protein L35 [Homo sapiens]
3507	4828	57	68	0.508115	*	YES	YES	YES	YES	|F GO:0003676|	YES	NP_001340.2	Q2_P20096	GGGCACAACGTATTCATGATCCAGTCCTTTTATCGGAACGTGCTACACACCATAAAGTTG	sense	Smp_053510.1	Smp_053510.1	aspartyl-tRNA synthetase, putative	45439306	NP_001340.2	1e-176	0.9	aspartyl-tRNA synthetase [Homo sapiens]
3533	9651	114	46	0.35817	*	YES	YES	YES	YES	|F GO:0003743|	YES	NP_001029288.1	Q2_P20110	CCTGTAGTCCTGCGAGTAAAACAAGCTTCTGTAACCAATGTGTAATCTTTTTTCATATTT	sense	Smp_166550	Smp_166550	translation initiation factor 2b, delta subunit, putative	78000158	NP_001029288.1	4e-39	0.84	eukaryotic translation initiation factor 2B, subunit 4 delta isoform 2 [Homo sapiens]
3535	27730	327	20	0.363374	*	YES	YES	YES	YES	|F GO:0005524|	YES	NP_037543.1	Q2_P20112	TCACTTCCTGAAGTGTATGGTAGTTCCTAGTATTTCGAAGTAAAGTTCTCCATATGACGT	sense	Smp_061940.3	Smp_061940.3	adenylate kinase 1, putative	7524346	NP_037543.1	1e-59	0.87	adenylate kinase 2 isoform b [Homo sapiens]
3548	33051	389	71	0.491926	*	YES	YES	YES	YES	|F GO:0003743|	YES	NP_056044.3	Q2_P20121	TTCATACCACCTGATTATGTTATGCCCGGTTTTGGTGCAAACACCAACCTCCCATTATTG	sense	Smp_188700	Smp_188700	eukaryotic translation initiation factor 3 subunit (eif-3), putative	87162455	NP_056044.3	7e-53	0.92	hypothetical protein LOC23277 [Homo sapiens]
3560	44575	525	35	0.490868	*	YES	YES	YES	YES	|F GO:0005525|	YES	NP_201572.1	Q2_P01320	GCACATAAACCTACTGCAGCTAGAGCAGTACAAAATGCATTAAGAAATAATCAATGTTCA	sense	Smp_147260	Smp_147260	ras-like family	15277321	NP_201572.1	1e-24	0.68	RAS-like, family 10, member B [Homo sapiens]
3584	42956	506	31	0.453481	*	YES	YES	YES	YES	|F GO:0004029|	YES	NP_001026976.1	Q2_P20141	GCGTTGGAGTTTGAAGAAATCAGATAGAAATGGCTGCCAAATATTATAAAGAATCCATCT	sense	Smp_172730	Smp_172730	aldehyde dehydrogenase, putative	73466520	NP_001026976.1	3e-78	0.94	aldehyde dehydrogenase 3A2 isoform 1 [Homo sapiens]
3586	34418	405	78	0.494046	*	YES	YES	YES	YES	-	YES	NP_079498.2	Q2_P01330	GTGGCAAGCCTACCGGGTTATGAAGCTGCTACTCAGTTACCAAACGCAGCCATTCATAGT	sense	Smp_151180	Smp_151180	WD40-repeat containing protein	147904340	NP_079498.2	1e-120	1	WD repeat domain 82 [Homo sapiens]
3592	22316	263	46	0.518808	*	YES	YES	YES	YES	|P GO:0006915|	YES	NP_009148.2	Q2_P20147	ATCCCTTTATTATTCTTGTGTTTTGTAATTGTCCCGAACGTGACCATTTCATTTTGCGAT	sense	Smp_006680	Smp_006680	hypothetical protein	20127517	NP_009148.2	1e-21	0.98	programmed cell death 10 [Homo sapiens]
3593	6201	73	81	0.43668	*	YES	YES	YES	YES	|C GO:0016021|	YES	NP_699185.1	Q2_P01332	CACTATATTCCAGTCACCAATGGCTAGTCGACTTCACCGTTTGTGCTTCTTGTGTATATT	sense	Smp_135880	Smp_135880	hypothetical protein	23503279	NP_699185.1	2e-38	1.02	transmembrane protein 161B [Homo sapiens]
3602	14102	166	77	0.394245	*	YES	YES	YES	YES	|C GO:0005737|	YES	NP_001374.3	Q2_P20152	CACCAAACCACAGGTTAAATAAATTGAGTGCACCAAAACCCGTTAACTAAAAAGATACAT	sense	Smp_030930.1	Smp_030930.1	dph2-like, ovca	116686106	NP_001374.3	1e-83	0.98	diptheria toxin resistance protein required for diphthamide biosynthesis-like 1 [Homo sapiens]
3623	13469	159	39	0.628944	*	YES	YES	YES	YES	|F GO:0008026|	YES	NP_001958.2	Q2_P01346	GATCGTGGTTTTGAACCCCAAATTAAAGAAATATATAGATTTCTACCTGAAACGGCTCAA	sense	Smp_097660	Smp_097660	DEAD box ATP-dependent RNA helicase, putative	83700235	NP_001958.2	1e-130	0.98	eukaryotic translation initiation factor 4A2 [Homo sapiens]
3625	20522	242	37	0.502345	*	YES	YES	YES	YES	|F GO:0005509|	YES	NP_055489.1	Q2_P20164	CTCTATTTGTCCTTTGGGAGGATCCCATGTATCTTGGCAACTAATAGTAATGATTAATAT	sense	Smp_100120	Smp_100120	er degradation-enhancing alpha-mannosidase-like	7662002	NP_055489.1	1e-143	0.85	ER degradation enhancer, mannosidase alpha-like 1 [Homo sapiens]
3635	22497	265	57	0.367188	*	YES	YES	YES	YES	|F GO:0003676|	YES	NP_071361.2	Q2_P20171	GTAATCTATCTAAAGAGGGTATTTCTTTTGTATCTGGTGGTTACTTAAACCCGTCATAAC	sense	Smp_041050.1	Smp_041050.1	hypothetical protein	205277458	NP_071361.2	2e-39	0.9	G patch domain containing 3 [Homo sapiens]
3639	44159	520	44	0.393935	*	YES	YES	YES	YES	|F GO:0008487|	YES	NP_001027450.1	Q2_P20173	AATTGCATAGTTTATTCCTTCTTGTTCATATCCGGTCTGTATTTCGCCGGTGGAAAGTTT	sense	Smp_017650.2	Smp_017650.2	family U48 unassigned peptidase (U48 family)	73858575	NP_001027450.1	3e-25	0.65	prenyl protein peptidase RCE1 isoform 2 [Homo sapiens]
3641	30035	354	30	0.565977	*	YES	YES	YES	YES	|C GO:0016021|	YES	NP_055827.1	Q2_P20175	GGGGTTTAAAATGCAGTCATTACATTTATGTGCATGTGCCGTTGATTAATTTGTGTTGAT	sense	Smp_000310.1	Smp_000310.1	D2013.10	66392190	NP_055827.1	5e-32	0.73	transmembrane protein 41B [Homo sapiens]
3643	18838	222	53	0.282768	*	YES	YES	YES	YES	|P GO:0006512|	YES	NP_001124384.1	Q2_P20177	GAGCAGGTAAAGTTGAAATACGACCTCCAGATGGAATGGAATATAAGAAGTATGAAATAT	sense	Smp_010160	Smp_010160	chaperone binding protein, putative	195963398	NP_001124384.1	4e-41	0.98	suppressor of G2 allele of SKP1 isoform a [Homo sapiens]
3672	40914	482	29	0.453172	*	YES	YES	YES	YES	|F GO:0005525|	YES	NP_004654.1	Q2_P01366	TTGCTATTGTCTTTCTTATTTTGTACGTTAACGATTACTGATTCAGTCTCCACTGTCCCT	sense	Smp_005670	Smp_005670	rab11, putative	4758984	NP_004654.1	1e-77	0.97	Ras-related protein Rab-11A [Homo sapiens]
3679	20574	243	4	0.532436	*	YES	YES	YES	YES	|F GO:0005515|	YES	NP_060596.2	Q2_P20196	TTCCGATCTTCTTATTCGCCCTTTTACATGTGGCTAGCTTCACGAGGGTTCTTTTAAATG	sense	Smp_092810.1	Smp_092810.1	hypothetical protein	224589127	NP_060596.2	5e-35	0.91	transmembrane protein 33 [Homo sapiens]
3685	6622	78	77	0.552052	*	YES	YES	YES	YES	|F GO:0005515|	YES	NP_065702.2	Q2_P20200	TCAAGTAATCCTTGTCGATCGGCAGCAGTAGTAGTAGCATCACAAGAAAATTCTAATTCT	sense	Smp_162780	Smp_162780	hypothetical protein	11037063	NP_065702.2	2e-65	0.73	pellino protein [Homo sapiens]
3688	7979	94	74	0.472654	*	YES	YES	YES	YES	|P GO:0051205|	YES	NP_005006.3	Q2_P01372	GCGGAGTTGGATTCAAGAGAACGAATAGATGCGAAAGCTTGGCAGAAATCTGGTCACAAG	sense	Smp_161940	Smp_161940	cytochrome oxidase biogenesis protein (oxa1 mitochondrial), putative	223718097	NP_005006.3	5e-35	0.69	oxidase (cytochrome c) assembly 1-like [Homo sapiens]
3712	42232	497	72	0.446661	*	YES	YES	YES	YES	|F GO:0005509|	YES	NP_065779.1	Q2_P01384	AGTGATGCTAGAATCAAAGTAAACTTAGGAAAAGTCAAGGCAGGAGTGAAGGAGTTTGAG	sense	Smp_050640	Smp_050640	glut4 vesicle protein-related	45387945	NP_065779.1	1e-44	1	family with sequence similarity 62 (C2 domain containing) member B [Homo sapiens]
3714	5727	68	32	0.420067	*	YES	YES	YES	YES	|F GO:0003777|	YES	NP_004512.1	Q2_P01386	ACCAGTTGTACGACCAGATCTTCTCGGTGCACCATGATCATAATGCTGATATTATTTTTT	sense	Smp_001040	Smp_001040	kinesin heavy chain	4758648	NP_004512.1	0	0.79	kinesin family member 5B [Homo sapiens]
3718	45100	531	50	0.358849	*	YES	YES	YES	YES	|F GO:0008270|	YES	NP_002902.2	Q2_P20217	CATGCACTCCGAAGATTGCACTACTTGTTTTTAACCTACTGAATATACAAATTCGCATTA	sense	Smp_061590.1	Smp_061590.1	nonsense-mediated mRNA decay protein 1 (rent1), putative	18375673	NP_002902.2	0	0.64	regulator of nonsense transcripts 1 [Homo sapiens]
3743	29623	349	43	0.392643	*	YES	YES	YES	YES	|F GO:0008270|	YES	NP_006074.2	Q2_P20231	TCGTCGTACACGTCGTATTGGGCCGAAAGATGAAAAAGCTGAATTAGATCGTCAGTTACA	sense	Smp_004480	Smp_004480	red protein (ik factor) (cytokine ik), putative	125988409	NP_006074.2	2e-88	0.97	RED protein [Homo sapiens]
3744	10700	126	75	0.390238	*	YES	YES	YES	YES	|F GO:0005524|	YES	NP_001001344.1	Q2_P01399	GGTTCTGGTAAAATGGTTGTTACGGCTGTTGGAGTGAATTCACAGGCCGGTATTATATTT	sense	Smp_137170	Smp_137170	plasma membrane calcium-transporting atpase, putative	48255955	NP_001001344.1	0	0.84	plasma membrane calcium ATPase 3 isoform 3b [Homo sapiens]
3748	41438	488	43	0.565262	*	YES	YES	YES	YES	|F GO:0008270|	YES	NP_005014.2	Q2_P20234	CTAATGTGATTTTTTGCGAAATCAAGTTTCAGCTAGTGCTAAACCACTATACAGTCGAAA	sense	Smp_066960.2	Smp_066960.2	geranylgeranyl transferase type I beta subunit, putative	167860116	NP_005014.2	2e-47	0.98	geranylgeranyltransferase type 1 beta [Homo sapiens]
3749	25652	302	67	0.430329	*	YES	YES	YES	YES	|P GO:0006914|	YES	NP_001124500.1	Q2_P01401	ATGGAGTGAAAATTTCCGTTCATCTGTGTTTCCTCTTTCTGAAGTACCACTACCCCTACA	sense	Smp_044260.1	Smp_044260.1	Apg10p-like protein	196162717	NP_001124500.1	1e-12	0.6	APG10 autophagy 10-like [Homo sapiens]
3754	32435	382	50	0.372618	*	YES	YES	YES	YES	|F GO:0008270|	YES	NP_067083.1	Q2_P20236	GTGTCGTACACATACCATTCTTATTAATTTTTTGAATCAGTCTTGGCTACTGCTACTTTG	sense	Smp_180740	Smp_180740	zinc finger protein, putative	30795180	NP_067083.1	1e-124	0.83	zinc finger, FYVE domain containing 1 isoform 1 [Homo sapiens]
3759	19726	233	6	0.513087	*	YES	YES	YES	YES	|F GO:0005515|	YES	NP_031399.2	Q2_P20239	GCATACCTGTTGTTCTAACAAAGTTTGCTTTAATGAAACAACTCTACCTGACCTACAATA	sense	Smp_145510	Smp_145510	shoc2, putative	41281398	NP_031399.2	9e-57	0.96	soc-2 suppressor of clear homolog [Homo sapiens]
3780	6692	79	62	0.414893	*	YES	YES	YES	YES	|F GO:0003677|	YES	NP_003137.1	Q2_P20252	AGTTATAAAGCGTCTGTTGGTTTGTTGTATCCATTAGAGAGAGGATTTACATTCGTGCCC	sense	Smp_148930	Smp_148930	structure specific recognition protein, putative	4507241	NP_003137.1	1e-140	0.72	structure specific recognition protein 1 [Homo sapiens]
3791	7115	84	60	0.346773	*	YES	YES	YES	YES	|F GO:0005488|	YES	NP_001010854.1	Q2_P20258	TGGCTGTTTTGGGTTTGTGCAAAGAAGAACAGTTAAATCTGAAAAGCCCACCTGATATAT	sense	Smp_071950	Smp_071950	tetratricopeptide repeat protein, tpr, putative	60685231	NP_001010854.1	2e-61	1.09	tetratricopeptide repeat domain 7B [Homo sapiens]
3794	38223	450	58	0.395211	*	YES	YES	YES	YES	|F GO:0008233|	YES	NP_001004360.2	Q2_P20259	GAGGCTCGGGTACTCCCAAAACTTTTCTAAAAAGAATTATTAGGAATTTTACAGAAACGA	sense	Smp_057530	Smp_057530	subfamily S9B unassigned peptidase (S09 family)	85787627	NP_001004360.2	2e-74	0.9	dipeptidyl peptidase 10 isoform short [Homo sapiens]
3798	35520	418	75	0.439556	*	YES	YES	YES	YES	|F GO:0004930|	YES	NP_065803.2	Q2_P20262	AGTATACAAAACCACAATGGGTCATCCTTCATAAACCTCTACTCTATCTATGTATGTATG	sense	Smp_139220	Smp_139220	hypothetical protein	93204867	NP_065803.2	4e-37	0.76	G protein-coupled receptor 158 [Homo sapiens]
3800	9311	110	46	0.444344	*	YES	YES	YES	YES	|F GO:0016740|	YES	NP_006546.1	Q2_P20263	GTCCGAAACTTTGAACGTCGACCAATTTGAGTTGTTGACTATGTTGATATTAATAAACTC	sense	Smp_047450	Smp_047450	snare protein ykt6, putative	5730120	NP_006546.1	5e-54	0.86	YKT6 v-SNARE protein [Homo sapiens]
3813	43058	507	48	0.349238	*	YES	YES	YES	YES	|C GO:0005737|	YES	NP_006619.1	Q2_P20271	CCCAATGCATTTGTCTCTGGTTAGCAGCATAAATCCCTAAAATCAACAAACTATAATGAT	sense	Smp_090150.2	Smp_090150.2	camp-regulated phosphoprotein, putative	5729732	NP_006619.1	4e-13	0.68	cyclic AMP phosphoprotein, 19 kD [Homo sapiens]
3822	33271	392	36	0.631045	*	YES	YES	YES	YES	|F GO:0008565|	YES	NP_009194.2	Q2_P20276	CGCAAAACATTACGCTCCAAGTGTATCAGGATAATGTGTTTTTATTCTGTCTGTTCTTTT	sense	Smp_169690	Smp_169690	coatomer epsilon subunit, putative	31542319	NP_009194.2	2e-62	0.97	epsilon subunit of coatomer protein complex isoform a [Homo sapiens]
3844	16701	197	41	0.509685	*	YES	YES	YES	YES	|C GO:0005737|	YES	NP_004757.1	Q2_P20286	TGAAGCGGCATTTTTTGCTCGTACCTATTTACCAAGTTATATGCCTGAAATAGTTGAACA	sense	Smp_015090	Smp_015090	coatomer beta subunit, putative	4758032	NP_004757.1	0	0.9	coatomer protein complex, subunit beta 2 (beta prime) [Homo sapiens]
3857	16043	189	63	0.732102	*	YES	YES	YES	YES	|P GO:0007049|	YES	NP_001092872.1	Q2_P20291	ATATCATGGAATAAATAGTAAAGCAGAGCCACCTGCTAAAAGGCAAGCATTGATGCGTCC	sense	Smp_130980	Smp_130980	cyclin k, putative	150417989	NP_001092872.1	3e-96	0.61	cyclin K isoform 1 [Homo sapiens]
3858	10137	120	22	0.551755	*	YES	YES	YES	YES	|F GO:0004417|	YES	NP_060680.2	Q2_P20292	CCAAATGTTGCCAGAATTACATCATGCATTCGAACAACTATTCACTAAAACGTCAATTAC	sense	Smp_000470	Smp_000470	0710008K08Rik protein	119709830	NP_060680.2	6e-64	0.78	carbohydrate kinase domain containing [Homo sapiens]
3862	23276	274	71	0.399354	*	YES	YES	YES	YES	|F GO:0008565|	YES	NP_001307.2	Q2_P01455	CTACCATCAATGACATCACTTGTATCCACTTTGTTATCTCGTCTTACACAAGTTGCAAAG	sense	Smp_128050	Smp_128050	importin-alpha re-exporter (chromosome segregation 1-like protein)	29029559	NP_001307.2	0	0.99	CSE1 chromosome segregation 1-like protein [Homo sapiens]
3876	522	7	12	0.468167	*	YES	YES	YES	YES	|F GO:0005525|	YES	NP_003130.2	Q2_P20301	CTATGCAAAAACCTAATGGTAAGAAAATCAAAGAAAGCCGTCGGTGGGATAACTCAGCAA	sense	Smp_095910.1	Smp_095910.1	signal recognition particle receptor alpha subunit (sr-alpha), putative	23308697	NP_003130.2	1e-114	1.05	signal recognition particle receptor [Homo sapiens]
3941	17585	207	75	0.410532	*	YES	YES	YES	YES	|P GO:0006810|	YES	NP_065161.3	Q2_P20340	AATGAAGCTCTAAATGATGCGTTACATTCTCATCTTCATTATTCATTCGTGCCATTAGGT	sense	Smp_160740	Smp_160740	ctl2, putative	222831612	NP_065161.3	1e-104	0.96	solute carrier family 44, member 2 isoform 1 [Homo sapiens]
3942	30776	363	6	0.39837	*	YES	YES	YES	YES	|C GO:0016020|	YES	NP_001098101.1	Q2_P20341	GACTGGTATGAATGTCATATAAAAGAATCCAAAATGAAAGTTACTCAGTTAGCTCGACCA	sense	Smp_134140	Smp_134140	camp-specific 3,5-cyclic phosphodiesterase, putative	157277988	NP_001098101.1	1e-157	0.81	phosphodiesterase 4D isoform 1 [Homo sapiens]
3946	5951	71	1	0.354724	*	YES	YES	YES	YES	|F GO:0005315|	YES	NP_005406.3	Q2_P01490	GTTTTTTCGGTACGGTGGTGCTAGTCAATAGTTTTTCCATATTTTACGAAGGACCTTCAA	sense	Smp_094660.2	Smp_094660.2	phosphate transporter, putative	31543630	NP_005406.3	1e-123	1.13	solute carrier family 20 (phosphate transporter), member 1 [Homo sapiens]
3947	39483	465	43	0.478121	*	YES	YES	YES	YES	|F GO:0005215|	YES	NP_068377.2	Q2_P01491	CATACAACTCTGTGTACCTCAGTTAACTTATAGACATATAGAGGTGTATATTGTAGGTAG	sense	Smp_134710	Smp_134710	hypothetical protein	111378386	NP_068377.2	1e-23	0.82	hypothetical protein LOC126321 isoform a [Homo sapiens]
3951	27300	322	15	0.379334	*	YES	YES	YES	YES	|F GO:0050660|	YES	NP_055399.1	Q2_P20345	GCTGCACCTTATTTGATGAAACAAACTTATTTCACAGGAGATGAGAAAATGGATAAGGAA	sense	Smp_124920	Smp_124920	Endoplasmic reticulum oxidoreductin 1 (ERO1), putative	7657069	NP_055399.1	1e-88	1.02	ERO1-like [Homo sapiens]
3991	35134	414	29	0.408081	*	YES	YES	YES	YES	|F GO:0003677|	YES	NP_057400.1	Q2_P01512	CAACTTCTGAACAATAAACTTGTTGATGATGCTCTTCAAACAACTGACCCGATTAAAGAT	sense	Smp_143760	Smp_143760	terminal deoxycytidyl transferase rev1, putative	7706681	NP_057400.1	8e-71	0.65	REV1-like isoform 1 [Homo sapiens]
4006	14791	175	1	0.345768	*	YES	YES	YES	YES	|F GO:0015662|	YES	NP_004311.1	Q2_P01521	CCATGGGTAAATATATGGCTTGTATTGGCTATGATTGTTAGTATGTCATTGCATTTCTTG	sense	Smp_136710.1	Smp_136710.1	calcium-transporting atpase sarcoplasmic/endoplasmic reticulum type (calcium pump), putative	10835220	NP_004311.1	0	0.87	ATPase, Ca++ transporting, fast twitch 1 isoform b [Homo sapiens]
4019	41712	491	62	0.354218	*	YES	YES	YES	YES	|F GO:0005096|	YES	NP_004299.1	Q2_P20378	CAAGCTTCATTGACTGCCATCGATGTGATTAATGCATTCACACAAATACTAATTACACAT	sense	Smp_186680	Smp_186680	hypothetical protein	4757766	NP_004299.1	5e-28	0.97	Rho GTPase activating protein 1 [Homo sapiens]
4025	26104	308	9	0.546678	*	YES	YES	YES	YES	|F GO:0016779|	YES	NP_001001521.1	Q2_P20381	GTTCCACGAAGTCGTTTCCTACCAGTTAAAACTACTTCAGATTTATTGTTAGTAATGTCT	sense	Smp_133600	Smp_133600	utp-glucose-1-phosphate uridylyltransferase 2 (udp- glucose pyrophosphorylase 2), putative	48255968	NP_001001521.1	1e-157	1	UDP-glucose pyrophosphorylase 2 isoform b [Homo sapiens]
4042	6684	79	54	0.416387	*	YES	YES	YES	YES	|F GO:0005525|	YES	NP_067067.1	Q2_P20392	AACTTATGAATTATGCTGTGATATGATTGATGTTGTCGTAGATGTAGCAGCAATCTACAC	sense	Smp_026090	Smp_026090	ras-related GTP binding rag C,d/gtr2	11034847	NP_067067.1	1e-101	0.65	Ras-related GTP binding D [Homo sapiens]
4050	36992	436	17	0.38161	*	YES	YES	YES	YES	|F GO:0016787|	YES	NP_115982.1	Q2_P01540	TCAAGCTCCAACACATTTTCTAGTTATTCCGAAAAAGCAAATTCCGACACTTGATTCAGC	sense	Smp_048650	Smp_048650	histidine triad (hit) protein, putative	14211923	NP_115982.1	1e-40	1	PKCI-1-related HIT protein [Homo sapiens]
4068	4320	51	70	0.401845	*	YES	YES	YES	YES	|F GO:0008026|	YES	NP_004719.2	Q2_P01548	TCTGTTCATGGCATTAAAGTGACTTCAGTTTACGGAGGAGTCCCTTATAGACCACAATGT	sense	Smp_157800	Smp_157800	DEAD box ATP-dependent RNA helicase, putative	50659095	NP_004719.2	1e-120	0.74	DEAD (Asp-Glu-Ala-Asp) box polypeptide 21 [Homo sapiens]
4074	31735	374	30	0.428743	*	YES	YES	YES	YES	|F GO:0004407|	YES	NP_060956.1	Q2_P20410	TGGTATAGTCCTCGTGTAGTTACGTTCTCTGTACATCATGCCTCTCCTGGTTTCTTTCCC	sense	Smp_091990.2	Smp_091990.2	histone deacetylase 1, 2 ,3, putative	8923769	NP_060956.1	1e-66	0.87	histone deacetylase 8 [Homo sapiens]
4094	29664	349	84	0.425188	*	YES	YES	YES	YES	|F GO:0008270|	YES	NP_001034639.1	Q2_P20421	CGTCCTGGTCATCCACCAATAAGAAAAGAAACATTTCGATCAACTTCAACTAAAATTGAA	sense	Smp_136540	Smp_136540	DNAj-related	88501736	NP_001034639.1	5e-30	0.88	DnaJ (Hsp40) homolog, subfamily B, member 2 isoform a [Homo sapiens]
4113	29671	350	6	0.350844	*	YES	YES	YES	YES	|F GO:0005506|	YES	NP_001116080.1	Q2_P20432	GGTATGACGTGGTTGGAAGATGAGAACGTTTCCTACCTGCATCTTTACTTATTTTCTGCC	sense	Smp_022320.1	Smp_022320.1	cytochrome c1 heme lyase, putative	169790851	NP_001116080.1	2e-32	0.85	holocytochrome c synthase [Homo sapiens]
4133	7897	93	77	0.430015	*	YES	YES	YES	YES	|C GO:0016021|	YES	XP_001717074.2	Q2_P20442	CTTTCCCTGCGATGGAATTCATAAGCGAAATCTGTGAAAACTTTAAATAAGTACTGTGAA	sense	Smp_140510	Smp_140510	transmembrane protein 56 , putative	239756685	XP_001717074.2	5e-20	0.93	PREDICTED: TLC domain containing 2 [Homo sapiens]
4134	12124	143	54	0.36752	*	YES	YES	YES	YES	|F GO:0046872|	YES	NP_001110.2	Q2_P20443	GTCTGTTGCCTTACGTTATTCAATATTGTTTTCTTTCCGCGTCATTTTGTTTTACCTGTA	sense	Smp_014670.2	Smp_014670.2	adducin related protein	29826319	NP_001110.2	7e-89	0.87	adducin 1 (alpha) isoform a [Homo sapiens]
4150	17865	211	15	0.412654	*	YES	YES	YES	YES	|F GO:0004558|	YES	NP_938149.2	Q2_P20454	CATCAGTTCCATTTGTTCAACATGGTACTCTCATGTGTATATGATTTGGCTTCAAGTTAT	sense	Smp_018760	Smp_018760	neutral alpha-glucosidase ab precursor (glucosidase II alpha subunit) (alpha glucosidase 2), putative	88900491	NP_938149.2	0	1	neutral alpha-glucosidase AB isoform 3 [Homo sapiens]
4152	42275	498	30	0.438906	*	YES	YES	YES	YES	|F GO:0004013|	YES	NP_056143.1	Q2_P20456	GCTGTTACATTTATTGGGAAATGTCTTCCTGTTTAACATGTATACTTTGCATCGATTTGG	sense	Smp_096020.2	Smp_096020.2	adenosylhomocysteinase, putative	24308043	NP_056143.1	0	0.75	S-adenosylhomocysteine hydrolase-like 2 isoform a [Homo sapiens]
4172	44077	519	47	0.772736	*	YES	YES	YES	YES	|C GO:0016021|	YES	NP_057479.2	Q2_P01592	GGACTATCGATAGATTAGTTTTTGTGCAAATTTTATCCATTTTGGAACCGTTGCATGCTT	sense	Smp_121880	Smp_121880	butyrate induced transcript, putative	117168248	NP_057479.2	1e-47	0.85	protein tyrosine phosphatase-like A domain containing 1 [Homo sapiens]
4231	44409	523	39	0.393684	*	YES	YES	YES	YES	|F GO:0008026|	YES	NP_004387.1	Q2_P20500	CGTACTAAAGCAGTACGAATAAAAATGTAGCTTTCATTGAAACCAAGAAAGCGTTATCAG	sense	Smp_013790	Smp_013790	DEAD box ATP-dependent RNA helicase, putative	4758138	NP_004387.1	1e-153	0.69	DEAD (Asp-Glu-Ala-Asp) box polypeptide 5 [Homo sapiens]
4239	11053	131	3	0.348973	*	YES	YES	YES	YES	|C GO:0016021|	YES	NP_849193.1	Q2_P20505	CCCAGTCTGTTCCTTCAAGGTTTTTTCTTGGTTCTCTTCTTTTCTGTTAATCTATTGTAT	sense	Smp_158600	Smp_158600	oligosaccharyl transferase, putative	30578410	NP_849193.1	0	0.95	source of immunodominant MHC-associated peptides [Homo sapiens]
4296	19669	232	34	0.382212	*	YES	YES	YES	YES	|F GO:0031625|	YES	NP_003581.1	Q2_P01648	TATCTTTCAAATTCTATCCTACCATTCCTTGCGTCTACTCTCTACAGTATATCATCCAAA	sense	Smp_031000.1	Smp_031000.1	cullin, putative	4503165	NP_003581.1	0	1	cullin 3 [Homo sapiens]
4355	35817	422	32	0.294118	*	YES	YES	YES	YES	|F GO:0004322|	YES	NP_803431.1	Q2_P20566	GGCGAGAGTCAATAATTTTGTATTAGCATGTTGTTATAAACTGTCCTCGAGCTACAATTA	sense	Smp_087760	Smp_087760	ferritin, putative	29126241	NP_803431.1	9e-52	1.01	ferritin mitochondrial [Homo sapiens]
4373	39107	461	7	0.426562	*	YES	YES	YES	YES	|C GO:0005737|	YES	NP_001007246.1	Q2_P20576	AAGTGGATTGAGGCATCATCTTCGTGAAAACCCGTACATTCGTAATCTTTTTGATCTCGG	sense	Smp_004680	Smp_004680	interferon-related developmental regulator- related	55953131	NP_001007246.1	3e-38	1	interferon-related developmental regulator 1 [Homo sapiens]
4406	23968	282	83	0.469103	*	YES	YES	YES	YES	-	YES	NP_056400.2	Q2_P01698	ACTTGTTCAATGGATTGGCCAAGTTGGATAAACCGATGAAAGAAGAGACAGGAGAAAAAA	sense	Smp_146080	Smp_146080	hypothetical protein	34222104	NP_056400.2	1e-151	0.83	hypothetical protein LOC26074 [Homo sapiens]
4411	887	11	37	0.517511	*	YES	YES	YES	YES	|F GO:0017061|	YES	NP_002442.2	Q2_P01701	TTGGGCCTTGAAAGATCTCGGGTGTACTCATATATTAGCTACCAACGCTTGTGGTAGTCT	sense	Smp_028190	Smp_028190	methylthioadenosine phosphorylase, putative	47132622	NP_002442.2	2e-78	0.87	5'-methylthioadenosine phosphorylase [Homo sapiens]
4436	31485	371	35	0.36758	*	YES	YES	YES	YES	|F GO:0003779|	YES	NP_003119.2	Q2_P20608	CCGGTTCGAATGTCAACACACACATATACACAGATAACTTCTTTAAATAATCACCACATT	sense	Smp_143470.2	Smp_143470.2	Spectrin beta chain, brain 3 (Spectrin, non- erythroid beta chain 3) (Beta-IV spectrin), putative	112382250	NP_003119.2	0	0.98	spectrin, beta, non-erythrocytic 1 isoform 1 [Homo sapiens]
4491	28997	342	12	0.419325	*	YES	YES	YES	YES	|P GO:0015031|	YES	NP_006818.3	Q2_P20638	TATGTACAAATCTAGTCTCACATTGCCCATCCTTTTTTATTCGAAGTTGCTTGCCTGAAC	sense	Smp_079310	Smp_079310	transmembrane protein tmp21-related	98986464	NP_006818.3	3e-52	0.91	transmembrane emp24 domain-containing protein 10 precursor [Homo sapiens]
4497	23632	279	2	0.348066	*	YES	YES	YES	YES	|F GO:0030145|	YES	NP_803877.2	Q2_P20642	GTCACTTCACATTATGGTGTCGTACCGTTTCTTAGTTCTTTAATTTTGGTAAAGCTTGAA	sense	Smp_003130	Smp_003130	udp-glucose pyrophosphatase, putative	37594467	NP_803877.2	2e-34	0.93	nudix-type motif 14 [Homo sapiens]
4500	22978	271	28	0.426787	*	YES	YES	YES	YES	|F GO:0008270|	YES	NP_004332.2	Q2_P01743	GTCGGGGGATATATGGCGAAACATGGGTTGAAGTGGATATGAGTGCTGAATGGCGTATTC	sense	Smp_106150	Smp_106150	aspartate carbamoyltransferase	18105007	NP_004332.2	0	1.01	carbamoylphosphate synthetase 2/aspartate transcarbamylase/dihydroorotase [Homo sapiens]
4504	26905	317	45	0.455751	*	YES	YES	YES	YES	|F GO:0008270|	YES	NP_004746.2	Q2_P20645	ATCTTAAACCATCCAATGTATTATATGCAGACGATTCTGGTGATATATCTTCCCTGAGAA	sense	Smp_017900	Smp_017900	serine/threonine kinase	32528295	NP_004746.2	1e-138	0.97	ribosomal protein S6 kinase, polypeptide 5 isoform a [Homo sapiens]
4512	19292	227	82	0.404525	*	YES	YES	YES	YES	|F GO:0008565|	YES	NP_002257.1	Q2_P01748	CGGTGACTTTCGATTTTAACTTAGAAGTTACTTCAACACTAACTTCACATCCAAATCATC	sense	Smp_174910	Smp_174910	importin alpha-related	4504897	NP_002257.1	1e-120	0.65	karyopherin alpha 2 [Homo sapiens]
4514	7262	86	37	0.476211	*	YES	YES	YES	YES	|P GO:0042254|	YES	NP_006383.2	Q2_P20652	CTACTGTTGTAGATGGTGTTTTGAATGATCAGAATGAAGTAATCAATCTTGATGAAGGTG	sense	Smp_048660	Smp_048660	nucleolar protein NOP56, putative	32483374	NP_006383.2	1e-119	0.7	nucleolar protein 5A [Homo sapiens]
4538	23555	278	10	0.282193	*	YES	YES	YES	YES	|F GO:0019843|	YES	NP_000996.2	Q2_P20663	GGCCGCTAAAGAAGAAGTTTTACCAACTGCTCCATATTCTGAAAACAAGATGTAATTAAT	sense	Smp_027610	Smp_027610	40S ribosomal protein S3, putative	15718687	NP_000996.2	2e-89	0.97	ribosomal protein S3 [Homo sapiens]
4554	647	8	52	0.398607	*	YES	YES	YES	YES	|F GO:0004842|	YES	NP_055316.2	Q2_P20670	ACACAACGCAATAACTCGTCATTTCGTAAAGCGCTCAAACGGTTGTAGTACCTAAGAGGG	sense	Smp_180170	Smp_180170	ubiquitin-conjugating enzyme e2S, putative	112382377	NP_055316.2	4e-53	0.7	ubiquitin-conjugating enzyme E2S [Homo sapiens]
4580	44931	529	51	0.503202	*	YES	YES	YES	YES	|F GO:0005525|	YES	NP_001121132.1	Q2_P01781	TAGCATTTCTTGTTGATGAATTAAAAGTGTGCACACGTACGGAGGCAGAGGGACATGTTT	sense	Smp_132620.1	Smp_132620.1	transmembrane gtpase mfn (mitofusin 1) (fzo homolog), putative	189083768	NP_001121132.1	1e-166	0.97	mitofusin 2 [Homo sapiens]
4602	33739	397	79	0.296257	*	YES	YES	YES	YES	|F GO:0019904|	YES	NP_001129174.1	Q2_P20698	GGGGATGTTGAAAATGACAGCTAAACTCCGTTATGTAATATTTATTATATCCCTCATGTC	sense	Smp_009760	Smp_009760	14-3-3 protein, putative	208973244	NP_001129174.1	4e-82	0.94	tyrosine 3/tryptophan 5 -monooxygenase activation protein, zeta polypeptide [Homo sapiens]
4612	7212	85	72	0.442715	*	YES	YES	YES	YES	|F GO:0003755|	YES	NP_036313.3	Q2_P20702	CGAAAACTAAACAAAATAAGAATATAAAACTGTCCGCTGCATCCAGAGTTAAACTGGTGA	sense	Smp_040500	Smp_040500	fk506 binding protein, putative	52630440	NP_036313.3	2e-34	0.66	FK506-binding protein 8 [Homo sapiens]
4622	37873	446	48	0.315844	*	YES	YES	YES	YES	-	YES	NP_057048.2	Q2_P20710	GGAAAGGACACGTATGACAAAACCCACTAACAGTTATTTACTTTCTCGATGTTTACTTAT	sense	Smp_097490	Smp_097490	P25 alpha-related	56676377	NP_057048.2	6e-17	1	tubulin polymerization-promoting protein family member 3 [Homo sapiens]
4649	22427	264	72	0.486221	*	YES	YES	YES	YES	|F GO:0016787|	YES	NP_067037.1	Q2_P20724	TATAGATCATGGAAGAGAATTATATTCTCGGCTTACTAATCCTCTTGAACCAGCTTGGAT	sense	Smp_038830	Smp_038830	Mername-AA194 putative peptidase (S09 family)	151301175	NP_067037.1	8e-66	0.75	hypothetical protein LOC58489 [Homo sapiens]
4654	27456	324	1	0.421424	*	YES	YES	YES	YES	|F GO:0030246|	YES	NP_064539.1	Q2_P01813	ACCGTCAGTAACACTAGTAATACCACTTCAAGTTCATCGAACTCAGCATCAAAACGAACA	sense	Smp_061310.3	Smp_061310.3	hypothetical protein	9910346	NP_064539.1	1e-28	0.62	chromosome 15 open reading frame 24 [Homo sapiens]
4662	41484	489	4	0.467353	*	YES	YES	YES	YES	|F GO:0008270|	YES	NP_057095.2	Q2_P20731	CCGTTTTTGTACCTTTACATCTGCATAGTATACTGAGTAGCGTATAAATTCTGTATTGGA	sense	Smp_026310	Smp_026310	zinc binding dehydrogenase, putative	67078404	NP_057095.2	4e-62	0.9	trans-2-enoyl-CoA reductase, mitochondrial isoform a [Homo sapiens]
4673	11096	131	46	0.519807	*	YES	YES	YES	YES	|F GO:0003779|	YES	NP_005708.1	Q2_P20739	TCAAAATAAAACAAGGAAACACCAAGTGGCAGTGTTGACATCAATTTGTCGGCCTTTTTT	sense	Smp_073720.1	Smp_073720.1	arp2/3 complex 16 kD subunit (P16-arc), putative	5031593	NP_005708.1	1e-28	1	actin related protein 2/3 complex subunit 5 [Homo sapiens]
4674	34963	412	28	0.401565	*	YES	YES	YES	YES	|C GO:0005737|	YES	NP_001087240.1	Q2_P20740	ATTCCCCACTGAAGCCTTGATCTGTTCCTTCTAATCAACGGGAAGGAAACTGTATTGGGC	sense	Smp_048430	Smp_048430	thioredoxin glutathione reductase	148277071	NP_001087240.1	1e-179	0.99	thioredoxin reductase 1 isoform 3 [Homo sapiens]
4675	14108	166	83	0.421525	*	YES	YES	YES	YES	|F GO:0016439|	YES	NP_001354.1	Q2_P20741	TTTGTCTGAACCATCTCTGTAACTTTTAAGGAGTGGAGTCATCAACCTCGACAAGCCATG	sense	Smp_068920.1	Smp_068920.1	centromere/microtubule binding protein cbf5, putative	4503337	NP_001354.1	1e-140	0.96	dyskerin isoform 1 [Homo sapiens]
4683	26945	317	85	0.433772	*	YES	YES	YES	YES	|F GO:0008270|	YES	NP_787050.4	Q2_P20746	ATCATTCTGCTATTGTTGGGTTTCGGGATGTATTTTTCACTGATGCATTTGCTGATAACT	sense	Smp_064020.4	Smp_064020.4	hypothetical protein	68303558	NP_787050.4	4e-52	0.7	PABP1-dependent poly A-specific ribonuclease subunit PAN3 [Homo sapiens]
4690	18713	221	13	0.398883	*	YES	YES	YES	YES	|F GO:0003677|	YES	NP_036387.2	Q2_P20751	AATCAACCAAAACCTTGTGATTTGTGCGGCCAGATGGGTCATGAGATGGAGGACTGCGTA	sense	Smp_133300	Smp_133300	5'-3' exoribonuclease, putative	18860916	NP_036387.2	0	0.86	5'-3' exoribonuclease 2 [Homo sapiens]
4693	9014	107	4	0.342386	*	YES	YES	YES	YES	|P GO:0006744|	YES	NP_064632.2	Q2_P20753	TAGATTAAGTCCACCACCGGAAGAAAGTTATTCATTGCATAGAAAAATGTCTGGTTGCTT	sense	Smp_021330.2	Smp_021330.2	ABC1 family, putative	34147522	NP_064632.2	1e-151	0.72	chaperone, ABC1 activity of bc1 complex like precursor [Homo sapiens]
4694	32505	383	35	0.39014	*	YES	YES	YES	YES	|F GO:0005524|	YES	NP_113668.2	Q2_P20754	AACAAAGAATAATGCACGACCGCGAAATGAATCTCCAGAAAGTCGTAGGAATAGAAAAAA	sense	Smp_022140	Smp_022140	serine/threonine-protein kinase rio1 (rio kinase 1), putative	23510356	NP_113668.2	4e-93	1.02	RIO kinase 1 isoform 1 [Homo sapiens]
4697	28446	335	56	0.547851	*	YES	YES	YES	YES	|P GO:0006464|	YES	NP_689490.2	Q2_P20757	ACTCAGAAATTCAAATACCTATACTTCTGGCTTTAATAACACAAGAGTACGTTCTCGTCA	sense	Smp_126810	Smp_126810	hypothetical protein	109659841	NP_689490.2	2e-42	0.84	dendritic cell-derived ubiquitin-like protein [Homo sapiens]
4700	18763	221	63	0.287872	*	YES	YES	YES	YES	|F GO:0019843|	YES	NP_001025180.1	Q2_P20759	CCCATCGGAAACACCTGGGTGGTAAACTGCTCGGATTTTTCTTCTAAATAAAAACTGTCC	sense	Smp_076740	Smp_076740	30S ribosomal protein S8, putative	71772415	NP_001025180.1	2e-57	1	ribosomal protein S15a [Homo sapiens]
4706	4082	49	2	0.424456	*	YES	YES	YES	YES	|C GO:0005634|	YES	NP_644810.1	Q2_P01830	ATTCTGCTGTGACGTGCCTACAGCAAGCCCCAGCGTTTGACGTCTGTGCAATAGGTCTCG	sense	Smp_168920	Smp_168920	WD-repeat protein, putative	21281677	NP_644810.1	1e-48	0.9	WD repeat domain 36 [Homo sapiens]
4709	16667	197	7	0.390877	*	YES	YES	YES	YES	|F GO:0016740|	YES	NP_004519.1	Q2_P20765	GGGTTGTGCATTGCGTAGTTGAAGGAAGTTGGATTACATGTAACAACATTCATAAATATT	sense	Smp_055210	Smp_055210	Microsomal GST-3	4758714	NP_004519.1	1e-22	0.81	microsomal glutathione S-transferase 3 [Homo sapiens]
4725	30766	362	81	0.385477	*	YES	YES	YES	YES	|F GO:0008270|	YES	NP_001530.1	Q2_P20777	GTGCATTTTGTGCTGTCTATATGATATACACATCTTATATGAGCCACTTGATGTGTTTAC	sense	Smp_035200.2	Smp_035200.2	hsp40, subfamily A, members 1,2,4, putative	4504511	NP_001530.1	4e-96	0.97	DnaJ (Hsp40) homolog, subfamily A, member 1 [Homo sapiens]
4818	11460	135	70	0.477375	*	YES	YES	YES	YES	-	YES	NP_055994.2	Q2_P20825	AACAGCTATACCAAATATGCTATCTTTGTATGAAACACTGGACACGGTTACACAACATTC	sense	Smp_029730	Smp_029730	hypothetical protein	223278379	NP_055994.2	1e-40	0.64	ribosomal RNA processing 12 homolog isoform 1 [Homo sapiens]
4836	9053	107	43	0.402591	*	YES	YES	YES	YES	|F GO:0003774|	YES	NP_001369.1	Q2_P20836	GAGTCCCGCTTAAAAATAACAACTTTAAAAGGCTGTGTTGGGTTCCCTTATTTTCTTTTT	sense	Smp_180470	Smp_180470	cytoplasmic dynein intermediate chain 2, (dhic- 2), putative	24307879	NP_001369.1	1e-121	0.69	dynein, cytoplasmic 1, intermediate chain 2 [Homo sapiens]
4857	28896	340	81	0.38233	*	YES	YES	YES	YES	|C GO:0005737|	YES	NP_742113.1	Q2_P20845	ATCGTTGTTTCGTCCTGACAACATTCTAACCTTCCTCGTACGATTGTTTGTCAAGCCTAA	sense	Smp_011660.1	Smp_011660.1	protein kinase	26667183	NP_742113.1	0	0.94	calcium/calmodulin-dependent protein kinase II delta isoform 1 [Homo sapiens]
4878	11071	131	21	0.45205	*	YES	YES	YES	YES	|F GO:0003979|	YES	NP_003350.1	Q2_P20854	TAGCACCAATCGAAAGTGAAACACAGAAGGTTAAGGAGATTAATGAGAACAGAGAGTGAT	sense	Smp_084830	Smp_084830	UDP-glucose 6-dehydrogenase, putative	4507813	NP_003350.1	1e-149	0.97	UDP-glucose dehydrogenase [Homo sapiens]
4882	23753	280	38	0.360284	*	YES	YES	YES	YES	|F GO:0008233|	YES	NP_001141.2	Q2_P20857	CTGATGATCTCAATGACATTTGCAAATATCAAATCGCAAATTCTGGGCGTAATAATGAGT	sense	Smp_174540	Smp_174540	family M1 non-peptidase homologue (M01 family)	157266300	NP_001141.2	4e-39	0.98	membrane alanine aminopeptidase precursor [Homo sapiens]
4904	6845	81	45	0.448557	*	YES	YES	YES	YES	|F GO:0008565|	YES	NP_001138910.1	Q2_P01921	TTCAGTTCATACTCAGGCGGTCATTTATCCGTTTCCAATTTGCCATATCTCTCAAGTTTT	sense	Smp_153890.1	Smp_153890.1	fgf receptor activating protein, putative	224177563	NP_001138910.1	4e-10	0.83	FGF receptor activating protein 1 isoform 2 [Homo sapiens]
4916	23729	280	14	0.36125	*	YES	YES	YES	YES	|F GO:0005488|	YES	NP_054868.3	Q2_P20878	TAGTGTGAAACAAGTGTCGTTTGTGTTAGTAACCCATATGTATCTAGCGTAATTCTACAT	sense	Smp_096720	Smp_096720	hypothetical protein	222080092	NP_054868.3	8e-19	0.71	WD repeat domain 91 [Homo sapiens]
4918	30806	363	36	0.472646	*	YES	YES	YES	YES	|F GO:0008308|	YES	NP_003366.2	Q2_P20879	AGACCGGTGCTTGCACCCCTGTTAGATTTTAACACTGGTTTAATTATACTTGTAAATTGA	sense	Smp_091240.1	Smp_091240.1	voltage-dependent anion-selective channel, putative	42476281	NP_003366.2	7e-34	0.94	voltage-dependent anion channel 2 [Homo sapiens]
4936	37034	436	59	0.329699	*	YES	YES	YES	YES	|F GO:0005524|	YES	NP_006494.1	Q2_P20891	CAGGCAGTTCGAGAAAATCGTTATGTTGTTCTAGCAAAAGATTTTGAGAAAGGTTACAAA	sense	Smp_072340	Smp_072340	26S protease regulatory subunit 6b, putative	5729991	NP_006494.1	0	1.01	proteasome 26S ATPase subunit 4 isoform 1 [Homo sapiens]
4946	21810	257	50	0.500365	*	YES	YES	YES	YES	|F GO:0003755|	YES	NP_821067.1	Q2_P20895	GAGATTCTTAACCTAATAAACAGTGTTAATAGTAAATTGGTCTCTCGTCCAATCCAGGAT	sense	Smp_166290	Smp_166290	phosphotyrosyl phosphatase activator, putative	30065643	NP_821067.1	1e-72	0.83	protein phosphatase 2A, regulatory subunit B' isoform b [Homo sapiens]
4961	13655	161	55	0.446994	*	YES	YES	YES	YES	|F GO:0008026|	YES	NP_001116137.1	Q2_P20904	CCCAGAGGATGAAGACAAGTTTAAACGCTTTTTGGTATTTGGAAAAAGCTTGTATTGATT	sense	Smp_033710	Smp_033710	DEAD box ATP-dependent RNA helicase, putative	169881239	NP_001116137.1	0	0.96	DEAD (Asp-Glu-Ala-Asp) box polypeptide 3, Y-linked [Homo sapiens]
5049	26129	308	34	0.36966	*	YES	YES	YES	YES	|F GO:0005515|	YES	NP_006244.2	Q2_P20950	CAGCCAAATCATTGTGTAATAAACTACTTTACTAATTCCTCACCACCATGATTACTACCA	sense	Smp_170160	Smp_170160	5-AMP-activated protein kinase , beta subunit, putative	19923359	NP_006244.2	4e-52	0.69	AMP-activated protein kinase beta 1 non-catalytic subunit [Homo sapiens]
5053	38144	449	64	0.3258	*	YES	YES	YES	YES	|F GO:0016706|	YES	NP_001136067.1	Q2_P20952	GCGTGGGACAGTTGAAACAGATGATGACTTTTAAATATAATCCACCTTTATTCTTTCGAA	sense	Smp_068280	Smp_068280	prolyl 4-hydroxylase alpha subunit 1,, putative	217272849	NP_001136067.1	8e-97	0.99	prolyl 4-hydroxylase, alpha I subunit isoform 2 precursor [Homo sapiens]
5073	22974	271	24	0.420694	*	YES	YES	YES	YES	|F GO:0019843|	YES	NP_000966.2	Q2_P20966	TCTACGTCATTTTGGGCAGACCTGGGATGCGCGTGAGATACCGACGTCGTTGTCAAAGCC	sense	Smp_050940.2	Smp_050940.2	60S ribosomal protein L11, putative	15431290	NP_000966.2	9e-61	0.89	ribosomal protein L11 [Homo sapiens]
5093	1796	22	11	0.393517	*	YES	YES	YES	YES	|F GO:0016787|	YES	NP_848649.3	Q2_P02002	AGGAACTATCAAGTCTGACTGTTGGTCGCGAAAGTACTTTTCGAGCCGCTTGCGAATATA	sense	Smp_149990.1	Smp_149990.1	hypothetical protein	148806932	NP_848649.3	1e-32	0.7	kyphoscoliosis peptidase [Homo sapiens]
5111	14786	174	81	0.397814	*	YES	YES	YES	YES	|F GO:0004375|	YES	NP_000161.2	Q2_P02012	GCTCTTCACTTCTGGAAAATGAAACCAACTCCAAACTTTAATTTGAAATTGGCATTAGAC	sense	Smp_128690	Smp_128690	glycine dehydrogenase (decarboxylating)	108773801	NP_000161.2	0	0.93	glycine dehydrogenase (decarboxylating) [Homo sapiens]
5112	37483	441	83	0.447719	*	YES	YES	YES	YES	|F GO:0005488|	YES	NP_009007.2	Q2_P20986	AAATCCTCAAGTTCATCATCATCAGCCTATAATGTTCAATATTCTCCGCCACGACGACAA	sense	Smp_042230	Smp_042230	hypothetical protein	42794620	NP_009007.2	3e-99	0.63	Huntingtin interacting protein E [Homo sapiens]
5128	24525	289	45	0.604384	*	YES	YES	YES	YES	|F GO:0004842|	YES	NP_874356.1	Q2_P20993	ACTAAGATTGGTCTATGCTCGCTACCGCTCTGCTTTCATGCCACAAAATATAATTTCAAA	sense	Smp_145350	Smp_145350	ubiquitin-conjugating enzyme h, putative	33356154	NP_874356.1	6e-42	0.86	ubiquitin-conjugating enzyme E2H isoform 2 [Homo sapiens]
5136	7685	91	35	0.402754	*	YES	YES	YES	YES	-	YES	NP_542407.2	Q2_P20997	GTAGATGGTGCGATACACAGAGCAGCTGGCTCACAATTGTTAGAAGCTTGTCAAAAGCTT	sense	Smp_140900.2	Smp_140900.2	hypothetical protein	117968621	NP_542407.2	9e-54	0.94	MACRO domain containing 2 isoform 1 [Homo sapiens]
5147	907	11	57	0.471197	*	YES	YES	YES	YES	|F GO:0005525|	YES	NP_848930.1	Q2_P21004	GTTGTCGGTGTTTTCATGGTAGTTAGTATTGGAAATATTGTTATTTTGATCCACCTACGT	sense	Smp_104680.2	Smp_104680.2	hypothetical protein	30520350	NP_848930.1	2e-48	0.77	ADP-ribosylation factor-like 8 [Homo sapiens]
5156	44346	522	61	0.408549	*	YES	YES	YES	YES	|F GO:0005488|	YES	NP_005038.1	Q2_P02034	TTTCCAACTCACCAACTGAAATATGCACTAGAGCTGTCGAATGCTATAGTTTTCTTCTAC	sense	Smp_125800	Smp_125800	hypothetical protein	4826952	NP_005038.1	3e-21	0.65	proteasome 26S non-ATPase subunit 5 [Homo sapiens]
5159	32303	381	3	0.391702	*	YES	YES	YES	YES	|F GO:0008270|	YES	NP_060668.2	Q2_P21010	AGAACCTTGCACTCTTAAAATGAAAGCATTTAATCCCAGTGATTACCTCTGTTGATTTTG	sense	Smp_146900	Smp_146900	DNAj (hsp40) homolog, subfamily C, member, putative	217035105	NP_060668.2	4e-42	1	DnaJ (Hsp40) homolog, subfamily C, member 11 [Homo sapiens]
5174	36700	432	65	0.279017	*	YES	YES	YES	YES	|F GO:0003735|	YES	NP_001030178.1	Q2_P21019	GCAGCTGCTCCACAGTTAGTAAAGAAGAAGGAATCTAAGAAAAAGATAAAGAAACAACTA	sense	Smp_024850	Smp_024850	60S ribosomal protein L17, putative	78000186	NP_001030178.1	1e-52	0.84	ribosomal protein L17 [Homo sapiens]
5188	27185	320	70	0.254478	*	YES	YES	YES	YES	|F GO:0003735|	YES	NP_001008.1	Q2_P21028	CCACAGCGTCAACACTGATTGCTTAATTCATTATATAACTTAATGTAAAGCATGTGGTTG	sense	Smp_096750	Smp_096750	hypothetical protein	4506685	NP_001008.1	2e-70	1	ribosomal protein S13 [Homo sapiens]
5216	26581	313	61	0.496664	*	YES	YES	YES	YES	-	YES	NP_005984.3	Q2_P21042	GTATCATCTATACTTACTGAAACCATCTGGGAAGGTGATATCGAAGCAGTCAGACCAATT	sense	Smp_153590	Smp_153590	beta-tubulin cofactor d, putative	41350333	NP_005984.3	0	1.01	beta-tubulin cofactor D [Homo sapiens]
5233	9422	111	72	0.554654	*	YES	YES	YES	YES	|F GO:0008233|	YES	NP_006182.2	Q2_P21051	CGGGAACACAGCGCACGGACAACTTTGTTTAAGAAAAATGAAACTTTATACCAATTAAAA	sense	Smp_150690.2	Smp_150690.2	proliferation-associated protein 2G4, 38kDa (M24 family)	124494254	NP_006182.2	2e-75	0.91	ErbB3-binding protein 1 [Homo sapiens]
5244	4774	57	14	0.451339	*	YES	YES	YES	YES	|F GO:0003677|	YES	NP_001244.1	Q2_P21057	AGGAACGTGAAGCAGACGCTTTCTTAGCTAGTAATATGGATTTAATTAGTAATGGTGGTG	sense	Smp_129320	Smp_129320	cell division control protein, putative	11067747	NP_001244.1	0	0.9	CDC5-like [Homo sapiens]
5253	4255	51	5	0.402275	*	YES	YES	YES	YES	|F GO:0016208|	YES	NP_001986.2	Q2_P02078	GTAGCTAGTGGCAGAACTGAGCCAGCTATCCTGAAGTCTGGGAGTGTTTGTTTTAAAGTA	sense	Smp_165850	Smp_165850	long-chain-fatty-acid--CoA ligase	40807491	NP_001986.2	1e-67	0.62	acyl-CoA synthetase long-chain family member 1 [Homo sapiens]
5266	32945	388	50	0.388664	*	YES	YES	YES	YES	|F GO:0050660|	YES	NP_000099.2	Q2_P21068	CAGGGTGGCAACTACTATTCTCATGTGACTTTTCTATAAACACCTCATTTTTTCTGTTAT	sense	Smp_046740	Smp_046740	dihydrolipoamide dehydrogenase	91199540	NP_000099.2	0	0.94	dihydrolipoamide dehydrogenase precursor [Homo sapiens]
5289	15684	185	44	0.363337	*	YES	YES	YES	YES	|P GO:0006364|	YES	NP_078930.3	Q2_P21079	AAAGTGACAGGAATTCTACGTGGTAATGTCAACTTACCCAATTGTTTTTTCCTAGATCAG	sense	Smp_018280	Smp_018280	hypothetical protein	40217805	NP_078930.3	5e-21	0.6	nucleolar protein 9 [Homo sapiens]
5333	33460	394	55	0.419818	*	YES	YES	YES	YES	-	YES	NP_000166.2	Q2_P21107	GTCTTATCTATTTCCTTAGTGAGTAGTATAGTCTCTTCTGTGGTTTGTTTCTGGGTTTTT	sense	Smp_022400	Smp_022400	glucose-6-phosphate isomerase, putative	18201905	NP_000166.2	0	0.97	glucose phosphate isomerase [Homo sapiens]
5337	40323	475	33	0.397353	*	YES	YES	YES	YES	|F GO:0005509|	YES	NP_079224.1	Q2_P21111	CTTAATAGATCCTACAGAAGAGCTTGTCGAGACCCAGCCTATTGATCAAAGTCCTATACA	sense	Smp_181460	Smp_181460	hypothetical protein	13376431	NP_079224.1	8e-76	1.01	chromosome 10 open reading frame 97 [Homo sapiens]
5347	35382	417	22	0.37287	*	YES	YES	YES	YES	|F GO:0008195|	YES	NP_808211.1	Q2_P21117	GCGATTTTCGCGTTTCCGTATTTATCCAGGTGTAAGAACATGTTTTCAAGTAATCTATAT	sense	Smp_171720	Smp_171720	lipid phosphate phosphatase-related	29171747	NP_808211.1	9e-23	0.83	phosphatidic acid phosphatase type 2C isoform 3 [Homo sapiens]
5349	35380	417	20	0.454068	*	YES	YES	YES	YES	|P GO:0042254|	YES	NP_006383.2	Q2_P21118	GTGTCGACCACATTTTAAAAAGCAAATTTGTCTGGATGATATGGATCTGGTCCAATTGAT	sense	Smp_053470	Smp_053470	nucleolar protein NOP56, putative	32483374	NP_006383.2	3e-24	0.74	nucleolar protein 5A [Homo sapiens]
5353	42445	500	30	0.433138	*	YES	YES	YES	YES	|F GO:0008270|	YES	NP_006416.3	Q2_P02120	TAAATGTGATGTCCAAAATAAAGTACGTGCAGAAATTCTTGAACGTTATGGTGGTCATGA	sense	Smp_019190	Smp_019190	step II splicing factor slu7, putative	27477111	NP_006416.3	1e-132	0.63	step II splicing factor SLU7 [Homo sapiens]
5364	23791	280	76	0.391238	*	YES	YES	YES	YES	|F GO:0005524|	YES	NP_002567.3	Q2_P02124	GCTGCTTTGCAAATACATTGTGAAGCAGTTCACCCTGATTTTTTGAATGATCATTAATGT	sense	Smp_064040.2	Smp_064040.2	regulator of photoreceptor cell morphogenesis	42794769	NP_002567.3	1e-107	1	p21-activated kinase 1 isoform 2 [Homo sapiens]
5366	26686	314	81	0.452211	*	YES	YES	YES	YES	|F GO:0005524|	YES	NP_006576.2	Q2_P21127	CCATTGATAACAATAATAGGTTTCTAACTGCATTTTTGTGGTTGGCTTCTCGATTGTTTC	sense	Smp_046090.2	Smp_046090.2	chaperonin containing t-complex protein 1, theta subunit, tcpq, putative	48762932	NP_006576.2	1e-148	0.96	chaperonin containing TCP1, subunit 8 (theta) [Homo sapiens]
5371	22250	262	65	0.392805	*	YES	YES	YES	YES	|F GO:0008270|	YES	NP_899237.1	Q2_P21131	AGTTTGAGGATTCGGAAGCACTCTTTGGTAGAGCAGTTTCTCAGGGATCCTTGATACTAG	sense	Smp_071380.2	Smp_071380.2	zinc finger protein, putative	34577087	NP_899237.1	2e-32	0.66	ring finger protein 13 [Homo sapiens]
5373	28472	335	82	0.838339	*	YES	YES	YES	YES	|F GO:0005488|	YES	NP_060585.2	Q2_P21133	GCTCAGATCGCTTTGAAATTCGTCTTTTAATTCTTGATCTGATAAGCAGATTGATTGGAT	sense	Smp_176520	Smp_176520	hsda/sda1, putative	153791300	NP_060585.2	6e-63	0.98	SDA1 domain containing 1 [Homo sapiens]
5421	22552	266	27	0.374691	*	YES	YES	YES	YES	|F GO:0008026|	YES	NP_004809.2	Q2_P21161	CTTGACTTTCATTGTCTGCAATTTTTCATGCTGGTTTGTAAATATAGGATGTAGTCCAAC	sense	Smp_093690.2	Smp_093690.2	DEAD box ATP-dependent RNA helicase, putative	41327771	NP_004809.2	0	0.73	DEAD (Asp-Glu-Ala-Asp) box polypeptide 23 [Homo sapiens]
5428	387	5	47	0.386467	*	YES	YES	YES	YES	|P GO:0065002|	YES	NP_001010897.1	Q2_P02150	CTGGTTGCGTTTCCCCATTTCCTTCATCAAGACAAGCGTATGATTCAGTACTTTTGTTGT	sense	Smp_089570	Smp_089570	stress associated endoplasmic reticulum protein (serp1/ramp4), putative	58219012	NP_001010897.1	4e-12	0.96	stress-associated endoplasmic reticulum protein family member 2 [Homo sapiens]
5435	45036	530	71	0.44649	*	YES	YES	YES	YES	-	YES	NP_861522.2	Q2_P21170	TCCCATGGCAAACTAGTCCACGCCATAGATTTACGTTCTCTGAACAATATGAAACCTATT	sense	Smp_171910	Smp_171910	hypothetical protein	45580730	NP_861522.2	1e-25	0.75	aminoadipate-semialdehyde dehydrogenase [Homo sapiens]
5439	23910	282	25	0.397332	*	YES	YES	YES	YES	|F GO:0004047|	YES	NP_000472.2	Q2_P21173	GGCGTATGTGAAATCTGAATATTGTGAAAATGACCGACAACTTTTTGTTCAAATTCGTCA	sense	Smp_128980	Smp_128980	aminomethyltransferase	44662838	NP_000472.2	6e-87	0.8	aminomethyltransferase [Homo sapiens]
5457	27769	327	59	0.438665	*	YES	YES	YES	YES	|F GO:0005524|	YES	NP_009041.2	Q2_P02161	CAAAAGCATTGAGAAAGTGTATGGTCTCCAAGTTTTGTGAATTTGATCAGAATCAGCTAG	sense	Smp_099810	Smp_099810	hypothetical protein	21536371	NP_009041.2	2e-47	1.01	telomerase-associated protein 1 [Homo sapiens]
5485	21515	254	10	0.444662	*	YES	YES	YES	YES	|F GO:0008270|	YES	NP_060517.1	Q2_P21198	AGAAACTGGCGATATAAGTCTGCCTCCTGTTCCTGGTCTACCTTTACCACCTGTCTTACC	sense	Smp_025130	Smp_025130	rna binding motif protein, putative	8922328	NP_060517.1	1e-126	0.79	RNA binding motif protein 22 [Homo sapiens]
5488	11070	131	20	0.423681	*	YES	YES	YES	YES	|C GO:0031410|	YES	NP_065079.1	Q2_P21200	AGTACTTGGATTATCACTTTCCGGTCTACTAGCTCAACAAATGGGATGGCAGTCACCTTT	sense	Smp_129060	Smp_129060	solute carrier family 17, member 7 (vesicular glutamate transporter), putative	9966811	NP_065079.1	1e-148	0.79	solute carrier family 17 (sodium-dependent inorganic phosphate cotransporter), member 6 [Homo sapiens]
5493	29892	352	57	0.49454	*	YES	YES	YES	YES	|C GO:0005737|	YES	NP_001107657.1	Q2_P21203	CTTTATGGGCTAAAGTTACTTCTATTGAAGCTACTGGTGTGAAATATAGCGCTCATTTTT	sense	Smp_042980	Smp_042980	mevalonate kinase	167001643	NP_001107657.1	8e-12	0.63	mevalonate kinase [Homo sapiens]
5500	11307	134	2	0.426642	*	YES	YES	YES	YES	|F GO:0005488|	YES	NP_476516.1	Q2_P21208	TCTTCTTCAGCTACACAATCGAGGAAAATCAGATGATGTAGTTGGTAAAGTTCTTACATC	sense	Smp_062520	Smp_062520	n-terminal acetlytransferase-related	17149828	NP_476516.1	0	0.9	NMDA receptor regulated 1 [Homo sapiens]
5528	26263	309	83	0.387194	*	YES	YES	YES	YES	|F GO:0005488|	YES	NP_057736.4	Q2_P21223	AGAGGGCAGTAGAGTTTTTTGGTACAGATAATCCCCAGGCTCGTTTGTTGATTGATTTTG	sense	Smp_148230	Smp_148230	Pre-mRNA-splicing factor CLF1, putative	124256489	NP_057736.4	0	0.76	crooked neck-like 1 protein [Homo sapiens]
5541	2013	24	58	0.410023	*	YES	YES	YES	YES	|F GO:0005509|	YES	NP_078974.1	Q2_P02198	GCACAAACTGTGTATTATCTTGGTGTTGCTGAACGAATTTTAGGCTATCCAAGATATTAA	sense	Smp_044690	Smp_044690	mitochondrial glutamate carrier protein, putative	13375983	NP_078974.1	7e-87	1	mitochondrial glutamate carrier 1 [Homo sapiens]
5573	1148	14	43	0.330365	*	YES	YES	YES	YES	|F GO:0030170|	YES	NP_000062.1	Q2_P21248	CCGGCTTCTGCGAATTTCGACAATCCTGATTCATTGTTTCTAGTATCAGAAAAATTAAAA	sense	Smp_125070.1	Smp_125070.1	cysteine synthase, putative	4557415	NP_000062.1	1e-120	0.97	cystathionine-beta-synthase [Homo sapiens]
5577	39778	468	83	0.464515	*	YES	YES	YES	YES	-	YES	NP_055952.2	Q2_P02213	GCTCAATCTGGAAGTAGTTTTTCGCTAACTGATAGTCTTTATTCAGTGGCAGATTCAACT	sense	Smp_158300	Smp_158300	hypothetical protein	154146218	NP_055952.2	1e-106	0.8	EFR3 homolog A [Homo sapiens]
5597	2258	27	48	0.441304	*	YES	YES	YES	YES	|F GO:0005509|	YES	NP_006690.1	Q2_P02223	GCATCCATTACCTATTCAAAATAAGGTCAAACTAACACCTGGCTAATCATTCGATATCAT	sense	Smp_018150	Smp_018150	mannosyl-oligosaccharide alpha-1,2-mannosidase, putative	5729913	NP_006690.1	1e-148	0.79	mannosidase, alpha, class 1A, member 2 [Homo sapiens]
5602	39316	463	46	0.375379	*	YES	YES	YES	YES	|P GO:0006355|	YES	NP_054885.1	Q2_P21264	TCCCAGTTCGGAATTAGCTGGTTCTCAAACTTCAGCTTCTCGACCGCCTTCGACTTCACT	sense	Smp_048970.2	Smp_048970.2	hypothetical protein	7661788	NP_054885.1	3e-21	0.7	mediator complex subunit 4 [Homo sapiens]
5612	20653	243	83	0.380838	*	YES	YES	YES	YES	|F GO:0008270|	YES	NP_981942.1	Q2_P02230	ACATTGTTCCAGGTCATGGACCAGCCTTTAAAGTTACTAAAAAGTGGCAAAACTAATTTT	sense	Smp_043930	Smp_043930	hypothetical protein	63025212	NP_981942.1	6e-14	0.85	metallo-beta-lactamase domain containing 1 [Homo sapiens]
5653	31626	373	6	0.352471	*	YES	YES	YES	YES	|C GO:0016021|	YES	NP_001009184.1	Q2_P21290	CCTTACATATACACACACACGCACATACCTTTTTTCATGTAATCTTCTCTTGTTTATTCG	sense	Smp_150500	Smp_150500	recs1 protein (responsive to centrifugal force and shear stressprotein 1 protein), putative	57165375	NP_001009184.1	3e-53	1.01	glutamate receptor, ionotropic, N-methyl D-aspartate-associated protein 1 [Homo sapiens]
5655	28440	335	50	0.344662	*	YES	YES	YES	YES	|F GO:0009055|	YES	NP_066552.2	Q2_P02251	CGGACAAGGTGGACGTTTTGCATCCGAACCGAAAGGTGGTTTGACATCACTGAATACAGA	sense	Smp_069770	Smp_069770	NADH-ubiquinone oxidoreductase 24 kD subunit, putative	222080062	NP_066552.2	1e-75	0.87	NADH dehydrogenase ubiquinone flavoprotein 2 precursor [Homo sapiens]
5684	35777	421	77	0.421095	*	YES	YES	YES	YES	|F GO:0008270|	YES	NP_064555.2	Q2_P02262	CGGCATCTACAGAAATAGATGTTGTTTTATATTCTGATGCAGATCCATGTATTATGTCTG	sense	Smp_170400	Smp_170400	nicalin (M28 family)	51873031	NP_064555.2	9e-74	0.65	nicalin [Homo sapiens]
5729	20884	246	59	0.4158	*	YES	YES	YES	YES	|C GO:0005576|	YES	NP_001123614.1	Q2_P02285	ACAGCAATCTTGGCTGAACAGGATGAACATTGTGCCGATTTATTTAAAATGAACATTGGG	sense	Smp_073130.2	Smp_073130.2	loss of heterozygosity 11 chromosomal region 2 gene a protein homolog (mast cell surface antigen 1) (masa- 1), putative	194306644	NP_001123614.1	8e-74	0.96	BCSC-1 isoform 1 [Homo sapiens]
5740	28244	333	24	0.423032	*	YES	YES	YES	YES	-	YES	NP_955472.1	Q2_P21336	GACACCACTTGACGATGTGATTACATTGTAGTTGGTTAATTTTCGTAGATATTCCAATTG	sense	Smp_008545	Smp_008545	heat shock protein HSP60, putative	41399285	NP_955472.1	0	0.97	chaperonin [Homo sapiens]
5743	34542	407	32	0.419067	*	YES	YES	YES	YES	|F GO:0000166|	YES	NP_060827.2	Q2_P21338	TTAAAAGCAATTAATTTATCTCGCTCTCACTGGGGGAAAATCTATGCATACCTTTTGTGT	sense	Smp_161160	Smp_161160	lupus la ribonucleoprotein, putative	37537710	NP_060827.2	4e-22	0.6	La ribonucleoprotein domain family, member 6 isoform 1 [Homo sapiens]
5762	19303	228	8	0.386726	*	YES	YES	YES	YES	|F GO:0015293|	YES	NP_008864.3	Q2_P02300	CGGTCTCATTTACGGACTAATCATTGGTTTTCTTCGAATGATTCTTACGTTTGTTTATAC	sense	Smp_134070	Smp_134070	inositol transporter	110835708	NP_008864.3	1e-109	1	solute carrier family 5 (inositol transporters), member 3 [Homo sapiens]
5791	1875	23	5	0.347815	*	YES	YES	YES	YES	|F GO:0008270|	YES	NP_057394.1	Q2_P21362	GATGAATACAGTTCTTCTGCTCAGACAGATGAAAAGTGTCCCAAGTGTAGTCATACGCGA	sense	Smp_034100	Smp_034100	DNA-directed RNA polymerase , putative	7706499	NP_057394.1	2e-15	0.99	DNA directed RNA polymerase III polypeptide K [Homo sapiens]
5826	33892	399	62	0.619388	*	YES	YES	YES	YES	|F GO:0004842|	YES	NP_075567.2	Q2_P21378	CGGAAGAACATGTGGGATGTTTTGTTGTATATCACCAAGTTTATCTTAAGTCTAGTTAAC	sense	Smp_083030	Smp_083030	inhibitor of apoptosis (iap) domain family member, putative	150417999	NP_075567.2	1e-79	0.93	ubiquitin-conjugating enzyme E2Z [Homo sapiens]
5841	2889	34	84	0.42948	*	YES	YES	YES	YES	|F GO:0004654|	YES	NP_055819.2	Q2_P02342	TGCTGGAAACTTACTTGATGCTTCCTCCTTGGTAGTCAAAGCTGCTCTACTAAACGCTAC	sense	Smp_179010	Smp_179010	exosome complex exonuclease rrp42 (ribosomal rna processing protein 42), putative	189083688	NP_055819.2	8e-33	1.01	exosome component 7 [Homo sapiens]
5866	29542	348	47	0.403388	*	YES	YES	YES	YES	|C GO:0005737|	YES	NP_055422.1	Q2_P21401	ATTCAGACTCAAAGACAACTCAAAGAAGAGGAGACCAGAAAAAAGTCTGTTGAAGCCGAG	sense	Smp_024150	Smp_024150	ubx domain-containing, putative	24307965	NP_055422.1	4e-30	1.11	UBX domain containing 2 [Homo sapiens]
5870	5267	62	82	0.353237	*	YES	YES	YES	YES	|F GO:0005515|	YES	NP_001007231.1	Q2_P02354	CAGAGTAGTTCACAATTTCTTGCTTTACTAAATTTCCAGCGTTGAACACTTCACCTTTTT	sense	Smp_151050	Smp_151050	hypothetical protein	56117834	NP_001007231.1	1e-118	0.91	speckle-type POZ protein [Homo sapiens]
5901	42640	502	55	0.393513	*	YES	YES	YES	YES	|F GO:0005524|	YES	NP_002077.1	Q2_P02371	CCGATGGACGATGTGGTCTATTTCCATCAAATTTTGTTGATGATTTACCTTCAGTTATAT	sense	Smp_062950	Smp_062950	growth factor receptor-bound protein, putative	4504111	NP_002077.1	3e-55	0.97	growth factor receptor-bound protein 2 isoform 1 [Homo sapiens]
5916	34958	412	23	0.442047	*	YES	YES	YES	YES	|F GO:0003779|	YES	NP_060628.2	Q2_P21424	TACTATTCATCTGATGAAGATACTTATGTTGATCGAACTGGAGCTGTGGAGAGAAAACGT	sense	Smp_124110	Smp_124110	smad nuclear interacting protein, putative	155722990	NP_060628.2	7e-61	0.68	solute carrier family 4 (anion exchanger), member 1, adaptor protein [Homo sapiens]
5926	23927	282	42	0.377955	*	YES	YES	YES	YES	|F GO:0003677|	YES	NP_055989.1	Q2_P02382	GTCGTCGTCATCGTCAGCAATACAAAAAGAAAGTTGATCCATCGTTTATTGTCGATCCAA	sense	Smp_140100	Smp_140100	double-stranded rna-binding protein zn72d, putative	130492454	NP_055989.1	4e-66	0.72	zinc finger RNA binding protein 2 isoform 1 [Homo sapiens]
5927	36350	428	55	0.327169	*	YES	YES	YES	YES	|F GO:0004722|	YES	NP_808821.2	Q2_P21431	GACCTGTTTCTCATTATCCATTCACTCATTCATTCCATGAAATTTATTGTAAAGTACCCG	sense	Smp_020040.1	Smp_020040.1	protein phosphatase 2C, putative	193211600	NP_808821.2	6e-94	0.98	protein phosphatase 1A isoform 3 [Homo sapiens]
5928	8920	105	80	0.326487	*	YES	YES	YES	YES	|F GO:0019843|	YES	NP_000967.1	Q2_P21432	ATGCCGGGGAAATATCGGTACCTTCAGCGTAGATGCAAATAAACTTTTGGTATGTGATGA	sense	Smp_012750	Smp_012750	60S ribosomal protein L12, putative	4506597	NP_000967.1	9e-68	1	ribosomal protein L12 [Homo sapiens]
5935	22653	267	43	0.626326	*	YES	YES	YES	YES	|F GO:0005524|	YES	NP_004452.1	Q2_P21435	ATCTTCATCCTCTTCTGCGTGTACGATCAGAATTCTGTAGGATACTTTGTGATATGGGGT	sense	Smp_101230	Smp_101230	phenylalanyl-tRNA synthetase alpha chain, putative	4758340	NP_004452.1	5e-57	0.93	phenylalanyl-tRNA synthetase, alpha subunit [Homo sapiens]
5948	38577	454	72	0.42846	*	YES	YES	YES	YES	-	YES	NP_005902.1	Q2_P21444	CTCTCTCTAGTGTCCTCTCATATTTATATATGGCATCACAAAAGTGAGAATCATTCACTA	sense	Smp_002080	Smp_002080	S-adenosylmethionine synthetase, putative	5174529	NP_005902.1	1e-157	0.96	methionine adenosyltransferase II, alpha [Homo sapiens]
5949	41425	488	30	0.38948	*	YES	YES	YES	YES	|C GO:0005737|	YES	NP_066267.2	Q2_P21445	ATGAAGAAGTTGCTCGTGTGTTGATTCTGCGTGGTGCTAGTGTAGCTGATAGAACAGGAG	sense	Smp_139110	Smp_139110	ankyrin 2,3/unc44, putative	32967601	NP_066267.2	0	1	ankyrin 3 isoform 1 [Homo sapiens]
5957	4528	54	23	0.382161	*	YES	YES	YES	YES	|F GO:0003735|	YES	NP_001988.1	Q2_P02395	GAGTGGTGAGTTGTTTCTTAAGTGGGTTTGTAAAAGCAGTTAATAACAGTATCACAATGT	sense	Smp_187460	Smp_187460	40S ribosomal protein S30, putative	4503659	NP_001988.1	3e-13	1	ubiquitin-like protein fubi and ribosomal protein S30 precursor [Homo sapiens]
5960	35069	413	49	0.432976	*	YES	YES	YES	YES	|C GO:0005739|	YES	NP_001017989.2	Q2_P21450	CACAGCAAACGGTTTCAAAATTCATATTGGGTGTTGATTTCGGAAGCACTCATGCATGCG	sense	Smp_004280	Smp_004280	hypothetical protein	156151427	NP_001017989.2	2e-27	0.95	OPA3 protein isoform a [Homo sapiens]
5964	39920	470	55	0.342478	*	YES	YES	YES	YES	|F GO:0019843|	YES	NP_000958.1	Q2_P21453	AGTCTAGGACGCGCAAAGGTTGCCGCATGATTGTGATTTCCTACAATAAAATTATGGTAG	sense	Smp_047200.3	Smp_047200.3	60S ribosomal protein L3, putative	4506649	NP_000958.1	1e-152	0.98	ribosomal protein L3 isoform a [Homo sapiens]
5965	7289	86	64	0.275815	*	YES	YES	YES	YES	|F GO:0003746|	YES	NP_001395.1	Q2_P21454	CTCTTGTACATGAATATTTTACGTATAAACCTGAAGACGGCAAACGCAATCAATGCAAAA	sense	Smp_083410	Smp_083410	elongation factor 1-gamma, putative	4503481	NP_001395.1	7e-90	1.04	eukaryotic translation elongation factor 1 gamma [Homo sapiens]
5967	21458	253	38	0.306141	*	YES	YES	YES	YES	|F GO:0003735|	YES	NP_000979.1	Q2_P21456	AGACAAGTCCTTACGAAAGAAGGCGAAATTAGAGGCCAAGCTGAAACTGCAGCAGAGGTA	sense	Smp_063350	Smp_063350	60S ribosomal protein L27e, putative	4506623	NP_000979.1	3e-40	0.93	ribosomal protein L27 [Homo sapiens]
5968	20108	237	48	0.378548	*	YES	YES	YES	YES	|F GO:0008026|	YES	NP_006764.3	Q2_P21457	CTGGCCAAAAGCGTTATAAACCTTTTGGTGTATCTGATAAAAAAGCCAAGAAAGCTAAAA	sense	Smp_094020	Smp_094020	DEAD box ATP-dependent RNA helicase, putative	38327634	NP_006764.3	1e-160	0.92	DEAD (Asp-Glu-Ala-Asp) box polypeptide 18 [Homo sapiens]
5971	32283	380	68	0.456567	*	YES	YES	YES	YES	|F GO:0003677|	YES	NP_778235.1	Q2_P21460	GCAGTTCTCCTACCCAAGAAGACCGATAAAGTCAAGCCTTAATTTCTCGCATCTAGAACG	sense	Smp_002930	Smp_002930	histone H2A, putative	28195394	NP_778235.1	5e-43	0.88	histone cluster 2, H2ab [Homo sapiens]
5974	36464	429	84	0.370268	*	YES	YES	YES	YES	|F GO:0003735|	YES	NP_001011.1	Q2_P02399	GTATGATAGAAGCTTGTTAGTCGCTGATCCAAGAAGGTGTGAACCAAAAAAGTTTGGTGG	sense	Smp_119920	Smp_119920	ribosomal protein S9, putative	4506691	NP_001011.1	2e-49	0.96	ribosomal protein S16 [Homo sapiens]
5978	21979	259	49	0.350867	*	YES	YES	YES	YES	|F GO:0005525|	YES	NP_149098.2	Q2_P21463	ACTGGCTTGATCAAATTGAATTAAGAAAGCTGAAAGACAGCACAGCCGTACAAATAAAAT	sense	Smp_125670	Smp_125670	developmentally regulated GTP-binding protein- related	111955139	NP_149098.2	1e-32	0.98	GTP-binding protein 10 isoform 2 [Homo sapiens]
5979	26618	314	13	0.507775	*	YES	YES	YES	YES	|F GO:0008270|	YES	NP_056005.1	Q2_P21464	GGTGTTATCGATGAAGACGATGAGATTACAGGCAAATCATTTGATGATTGGGTTAAATAC	sense	Smp_083450	Smp_083450	DNAj homolog subfamily C member, putative	27597059	NP_056005.1	1e-40	0.89	DnaJ homolog, subfamily C, member 9 [Homo sapiens]
5980	40822	481	22	0.54459	*	YES	YES	YES	YES	-	YES	NP_067653.3	Q2_P21465	ACTGGCGTTCACTGCAAGATGATCAATTGTGTGCAATGACGGGAATATCAGGTTGCATTT	sense	Smp_024490	Smp_024490	metal dependent hydrolase - related	145275185	NP_067653.3	3e-77	0.91	MYG1 protein [Homo sapiens]
5981	25666	302	81	0.402209	*	YES	YES	YES	YES	|C GO:0005737|	YES	NP_059830.1	Q2_P21466	ATGGCGTGTGTAGAAAAAAGTACAGTCCGTATTCTAGCAGTCTCTTGAAATGGTGTTTCC	sense	Smp_073940	Smp_073940	WD-repeat protein, putative	9257257	NP_059830.1	1e-100	0.98	WD repeat-containing protein 1 isoform 1 [Homo sapiens]
5996	23545	277	85	0.465996	*	YES	YES	YES	YES	|F GO:0005524|	YES	NP_006422.1	Q2_P21473	GCTCCTCGAAGGCATTAAGTGAAATTAGCTTTACTATCAATTGTTTGTGAAGTAAACACT	sense	Smp_054340.2	Smp_054340.2	chaperonin containing t-complex protein 1, beta subunit, tcpb, putative	5453603	NP_006422.1	0	0.96	chaperonin containing TCP1, subunit 2 [Homo sapiens]
6004	27481	324	26	0.515331	*	YES	YES	YES	YES	|F GO:0046872|	YES	NP_001138637.1	Q2_P02412	CGGAACAATTTCAATATGCTGCTGTACCACAAAATTAACTAACCACTACTTGCTATTGAT	sense	Smp_056370	Smp_056370	pbs lyase heat-like protein	223633884	NP_001138637.1	3e-41	0.99	deoxyhypusine hydroxylase/monooxygenase [Homo sapiens]
6032	4420	52	85	0.354682	*	YES	YES	YES	YES	|F GO:0009011|	YES	NP_002632.1	Q2_P02429	AGATTATACCAACTTGGTCCACTTACTGGGAAAATGACATGTTTTGCCGCTATTTTACAC	sense	Smp_046880.1	Smp_046880.1	glycosyltransferase, putative	11863130	NP_002632.1	1e-119	0.95	phosphatidylinositol N-acetylglucosaminyltransferase subunit A isoform 1 [Homo sapiens]
6079	28473	335	83	0.463358	*	YES	YES	YES	YES	|F GO:0016773|	YES	NP_060895.1	Q2_P02454	TTAGAATTGTCCACTAAAAAACGTTCTACAAGACATCATTGGCCACACCAACGATTAGCA	sense	Smp_018460	Smp_018460	phosphatidylinositol 4-kinase type-II, putative	13559514	NP_060895.1	1e-134	0.61	phosphatidylinositol 4-kinase type 2 alpha [Homo sapiens]
6088	9558	113	38	0.402123	*	YES	YES	YES	YES	|F GO:0050660|	YES	NP_079130.2	Q2_P21517	GGTTTCCTGTATGCATAAGTATGTGACTATCAGCAGAATAGTAGTTAATTGGTCATGTAT	sense	Smp_168760	Smp_168760	hypothetical protein	51036596	NP_079130.2	6e-93	1	pyridine nucleotide-disulphide oxidoreductase domain 1 [Homo sapiens]
6090	12196	144	41	0.480165	*	YES	YES	YES	YES	|C GO:0005759|	YES	NP_000681.2	Q2_P21519	TGGAGTCGGTCGAGAATTAGGTGAATATAGTTTACGGAATTATACAGAAGTTAAAACTGT	sense	Smp_022960	Smp_022960	aldehyde dehydrogenase, putative	25777732	NP_000681.2	0	0.94	mitochondrial aldehyde dehydrogenase 2 precursor [Homo sapiens]
6091	34629	408	34	0.401162	*	YES	YES	YES	YES	|F GO:0008270|	YES	NP_060597.4	Q2_P21520	CTTCCGTTGTAACTGCTGAACCTTATTTACAGTTTTCCTTAAGACCATGGACAGGGTTTA	sense	Smp_031040.1	Smp_031040.1	zinc phosphodiesterase, putative	145553959	NP_060597.4	3e-80	0.96	elaC homolog 2 [Homo sapiens]
6096	2930	35	40	0.48964	*	YES	YES	YES	YES	|C GO:0005737|	YES	NP_055815.1	Q2_P02460	GCTTACCTTTTTTCCTCTGTTTACACGAATGTTTGTATTTCTTCTCTCTTTTCTGGATTG	sense	Smp_103570	Smp_103570	serine/threonine kinase	24307971	NP_055815.1	0	0.82	serine/threonine kinase 38 like [Homo sapiens]
6098	1651	20	36	0.290195	*	YES	YES	YES	YES	|F GO:0019843|	YES	NP_002943.2	Q2_P21524	CTGGTATCGAAGATGTCTACACAAGTGCTCGTGGTCAGACCTCAACCTTGGGAAATTTCG	sense	Smp_013470.1	Smp_013470.1	ribosomal protein S2, putative	15055539	NP_002943.2	2e-85	0.84	ribosomal protein S2 [Homo sapiens]
6111	30042	354	37	0.422961	*	YES	YES	YES	YES	|F GO:0046872|	YES	NP_004038.1	Q2_P21533	TTTTTAGAATTTAAGTTTTGCGTATCGGCTGTGTTGCTAAACTCTCTCCTCTTTCTCTCT	sense	Smp_064350	Smp_064350	vacuolar ATP synthase proteolipid subunit, putative	4757816	NP_004038.1	3e-56	0.88	ATPase, H+ transporting, lysosomal 21kDa, V0 subunit b isoform 1 [Homo sapiens]
6144	13158	155	68	0.37251	*	YES	YES	YES	YES	|F GO:0003735|	YES	XP_002345474.1	Q2_P21549	CGAAAGAACGTTCTCGTAAAGAACCGAATACAAAGCGTTTAATAAAGTTTGTTGAGGATC	sense	Smp_146190	Smp_146190	40S ribosomal protein S21e, putative	239757537	XP_002345474.1	5e-23	0.93	PREDICTED: similar to ribosomal protein S21 isoform 2 [Homo sapiens]
6146	39275	463	5	0.449848	*	YES	YES	YES	YES	|P GO:0006355|	YES	NP_001001683.1	Q2_P21551	CTACCGTATGAGGGGTGCACTTACGACAAAGCAATTGACCTCTATCAGACTCTTGACCAA	sense	Smp_006980	Smp_006980	hypothetical protein	48717372	NP_001001683.1	2e-11	0.82	mediator complex subunit 11 [Homo sapiens]
6152	21472	253	52	0.359044	*	YES	YES	YES	YES	|F GO:0005525|	YES	NP_001019399.1	Q2_P21555	CGGCCCATTCGTCGCTTGCATTTTTCCATTTTCTTTTCAAATTTGTTAATGTTTTAATGC	sense	Smp_032180	Smp_032180	ADP-ribosylation factor, arf, putative	66879664	NP_001019399.1	1e-83	0.97	ADP-ribosylation factor 1 [Homo sapiens]
6161	8222	97	62	0.337347	*	YES	YES	YES	YES	|F GO:0019843|	YES	NP_072045.1	Q2_P02488	TGAAGATCTTGAACGATTAAAGAGGATAAGATCCCATCGGGGTATACGTCACTATTGGGG	sense	Smp_074780	Smp_074780	40S ribosomal protein S18, putative	11968182	NP_072045.1	1e-57	0.84	ribosomal protein S18 [Homo sapiens]
6164	1250	15	60	0.30215	*	YES	YES	YES	YES	|F GO:0003723|	YES	NP_060308.1	Q2_P21561	CCTATTGTTTTCATAACACGGGACGAACAGTATGGTGATTTGTATGACAAGTGTTACACT	sense	Smp_098330	Smp_098330	nucleolar protein family A member, putative	8923444	NP_060308.1	5e-20	0.88	nucleolar protein family A, member 2 isoform a [Homo sapiens]
6173	38274	451	24	0.461596	*	YES	YES	YES	YES	|F GO:0008270|	YES	NP_874368.1	Q2_P02495	GCATGCATCTTAGTACTTCCACCTTTTCAACGAAAAGGTTATGGAAAGTATTTGATTGAA	sense	Smp_053140	Smp_053140	tip60, putative	36287060	NP_874368.1	1e-141	0.99	K(lysine) acetyltransferase 5 isoform 3 [Homo sapiens]
6174	33758	398	13	0.331273	*	YES	YES	YES	YES	|C GO:0005737|	YES	NP_057550.3	Q2_P02496	GTCAGCAAGGTGGTAACGTTAATCATTTTCAACAAGATGGTTGGTTGACTTTATTCAATA	sense	Smp_143770	Smp_143770	hspc200, putative	156142184	NP_057550.3	1e-23	0.74	ankyrin repeat domain 39 [Homo sapiens]
6176	20089	237	29	0.377624	*	YES	YES	YES	YES	-	YES	NP_060176.2	Q2_P21566	GTGAGCTATATGCCAACATCCCTTTTCAATATGGTAAACCATAGATTGTACAGTTTTTGA	sense	Smp_164290.2	Smp_164290.2	hypothetical protein	38327642	NP_060176.2	3e-31	0.75	WD repeat domain 55 [Homo sapiens]
6191	20116	237	56	0.383131	*	YES	YES	YES	YES	|F GO:0003677|	YES	NP_808760.1	Q2_P02503	TTCTAGAATATCTAGCTGCTGAAGTGTTGGAATTAGCTGGCAATGCAGCAAGAGACAATA	sense	Smp_089870	Smp_089870	histone H2A, putative	29553970	NP_808760.1	8e-40	0.83	H2A histone family, member J [Homo sapiens]
6192	25329	298	84	0.562336	*	YES	YES	YES	YES	|F GO:0008276|	YES	NP_054887.2	Q2_P21575	GCGTCATCGTTATAATACAGTAGATATAGCTGTTGACTTGGTTCATTCTTGGTTTTAGAT	sense	Smp_151780	Smp_151780	hypothetical protein	92859575	NP_054887.2	1e-47	1	methyltransferase like 5 [Homo sapiens]
6232	16584	196	9	0.392213	*	YES	YES	YES	YES	|C GO:0016021|	YES	NP_008964.3	Q2_P21594	GAGACCTATGGGATCAAACAATAAGGAACAACCATCTCCTGTGATTAATTCATGATTTAT	sense	Smp_099690	Smp_099690	RER1 protein, putative	116812591	NP_008964.3	5e-40	0.84	RER1 retention in endoplasmic reticulum 1 [Homo sapiens]
6240	17225	203	55	0.417877	*	YES	YES	YES	YES	-	YES	NP_078938.2	Q2_P21599	TGAGCATATCAAGTCGTTAGACTCTATACTTGCATCTGAGAGGAAATGTAGAATAGAATC	sense	Smp_144490	Smp_144490	n-acetyltransferase-related	221316723	NP_078938.2	0	0.81	N-acetyltransferase 10 isoform a [Homo sapiens]
6242	40458	476	83	0.438369	*	YES	YES	YES	YES	|P GO:0008380|	YES	NP_112577.1	Q2_P21600	GAACGTCCTGAGTCATAGTTTACTATGTATTCTATCAAACTACAACCTCTGACAATTGTT	sense	Smp_135740	Smp_135740	hypothetical protein	13775200	NP_112577.1	7e-36	0.98	SF3b10 [Homo sapiens]
6273	23499	277	39	0.378274	*	YES	YES	YES	YES	|F GO:0008121|	YES	NP_055217.2	Q2_P21614	GTGTTTCTGATGTTCCATATGGAGTGATACTATATTCTAGCACAACTGGAGTAAATAGAT	sense	Smp_053700	Smp_053700	hypothetical protein	83367083	NP_055217.2	2e-13	0.98	ubiquinol-cytochrome c reductase, complex III subunit VII [Homo sapiens]
6279	37281	439	51	0.45777	*	YES	YES	YES	YES	|C GO:0016020|	YES	NP_060648.2	Q2_P21619	TCACTTCCTACTTAACACCATCTCCATAAATATTTTAAGAAAACTCAAGGTGGTGTCCAT	sense	Smp_007500.3	Smp_007500.3	trans-golgi protein gmx33-related	21361716	NP_060648.2	8e-75	0.94	Golgi phosphoprotein 3-like [Homo sapiens]
6285	39683	467	73	0.385171	*	YES	YES	YES	YES	|F GO:0046538|	YES	NP_002616.2	Q2_P02548	CACGTTTAGAGCCAGTAATTATGGAATTAGAACGACAAACATCAGTTTTGGTTATTTGTC	sense	Smp_015710	Smp_015710	6-phosphofructo-2-kinase/fructose-2,6-bisphosph at ase,putative	118582286	NP_002616.2	1e-153	0.95	6-phosphofructo-2-kinase/fructose-2,6-biphosphatase 1 [Homo sapiens]
6290	38535	454	30	0.328191	*	YES	YES	YES	YES	|C GO:0005739|	YES	NP_115488.2	Q2_P02551	CGACTGCAGCGCATTTTTGTGAATAATGTATGTTTCAGCTAAATATCTTCCATAACACTT	sense	Smp_034430.2	Smp_034430.2	39S ribosomal protein L43, putative	28872734	NP_115488.2	6e-20	0.73	mitochondrial ribosomal protein L43 isoform a [Homo sapiens]
6300	34055	401	55	0.34716	*	YES	YES	YES	YES	|F GO:0004731|	YES	NP_853628.1	Q2_P02557	CTATATCTACCGATGAATTTACATTATTTGCACAGAGACCTGGTCAACTAGTTGGAGAAT	sense	Smp_082430	Smp_082430	uridine phosphorylase, putative	31742508	NP_853628.1	5e-63	0.97	uridine phosphorylase 1 [Homo sapiens]
6317	9044	107	34	0.475665	*	YES	YES	YES	YES	|F GO:0008270|	YES	NP_057444.2	Q2_P02567	GGCATTGAAATCGGAGCGAAAGAAGTTGAATTAAGTTCTAGTGAAGATCAAACTTATCAT	sense	Smp_098090	Smp_098090	hypothetical protein	27545315	NP_057444.2	7e-15	0.83	translational activator of mitochondrially encoded cytochrome c oxidase I [Homo sapiens]
6324	27054	319	24	0.409166	*	YES	YES	YES	YES	-	YES	NP_001028694.1	Q2_P21640	GGTCAAGAGACACCTCAACAACAAATGGAGACTCATCCGGTTATACGAACACTCTATGAT	sense	Smp_045250	Smp_045250	hypothetical protein	75709220	NP_001028694.1	1e-157	1	cleavage stimulation factor subunit 1 [Homo sapiens]
6346	23327	275	37	0.420182	*	YES	YES	YES	YES	|F GO:0015075|	YES	NP_061181.1	Q2_P21656	CATCGCTTCTCCAAAGACCAGGAATGCATCATCTGAAATCTCAAAGTAAATCATTATTTA	sense	Smp_171870	Smp_171870	sugar transporter, putative	24308167	NP_061181.1	2e-77	0.64	SV2 related protein [Homo sapiens]
6354	11793	139	63	0.548948	*	YES	YES	YES	YES	|F GO:0008270|	YES	NP_001020374.1	Q2_P02580	TCTTTGTATATGGTTTTACTCCTGTAAACTGTCACGATCCACATCAAATGGTAGAATGTC	sense	Smp_093100	Smp_093100	U2 snRNP auxiliary factor, small subunit, putative	68800128	NP_001020374.1	1e-84	0.84	U2 small nuclear RNA auxillary factor 1 isoform b [Homo sapiens]
6359	6921	82	36	0.508191	*	YES	YES	YES	YES	|C GO:0016021|	YES	NP_054906.2	Q2_P21663	CCCTCTCTCGCGTTATTCCTACACGATATTCTTTATTTGTCCTTTTAAGTACATATTGAT	sense	Smp_156900	Smp_156900	hypothetical protein	118343649	NP_054906.2	8e-20	0.68	HSPC171 protein [Homo sapiens]
6368	12967	153	47	0.418908	*	YES	YES	YES	YES	|F GO:0005515|	YES	NP_006223.2	Q2_P21667	TGATGAAGACGATGCAGCAGATGAGACTGATGAGAAACTAGCGAACAGCAAGATGGCGGA	sense	Smp_006850	Smp_006850	DNA-directed rna polymerase subunit rpb8, putative	14589953	NP_006223.2	7e-28	0.98	RNA polymerase II, polypeptide H [Homo sapiens]
6369	19589	231	39	0.535538	*	YES	YES	YES	YES	|F GO:0046914|	YES	NP_006311.1	Q2_P21668	CTGTGCACGATGGAGTGGATCTCTTTTAAAATTCAAAATTAAATCTACACTTCTGGGTAT	sense	Smp_093700	Smp_093700	membrane associated progesterone receptor, putative	5453916	NP_006311.1	3e-28	0.66	progesterone receptor membrane component 2 [Homo sapiens]
6370	36396	429	16	0.460864	*	YES	YES	YES	YES	|F GO:0019843|	YES	NP_066957.3	Q2_P21669	TAGAGAAGATTTACAACGTTCCTGTTGTAGATGTTCGAGTAAAGATGGTTTATCACGATT	sense	Smp_123170	Smp_123170	Mitochondrial 39S ribosomal protein L23 (L23mt) (MRP-L23), putative	223468571	NP_066957.3	4e-13	0.87	mitochondrial ribosomal protein L23 [Homo sapiens]
6371	29374	346	49	0.355282	*	YES	YES	YES	YES	|F GO:0016651|	YES	NP_004991.1	Q2_P21670	CTCGCGATCAGTGGAAATGGCCGCTTTAAATAACCTTATTTAATATTTTAGCATACAAAG	sense	Smp_194170	Smp_194170	F1, putative	4826848	NP_004991.1	1e-24	0.94	NADH dehydrogenase (ubiquinone) 1 alpha subcomplex, 5 [Homo sapiens]
6372	33480	394	75	0.352446	*	YES	YES	YES	YES	|F GO:0003735|	YES	NP_000973.2	Q2_P21671	GTTGGAATAATCGTCAATAAGCGTGTCGGTAATCGAATAATTCCGAAACGAATAAATGTA	sense	Smp_022560.2	Smp_022560.2	60S ribosomal protein L21, putative	18104948	NP_000973.2	2e-51	1	ribosomal protein L21 [Homo sapiens]
6373	23631	279	1	0.322865	*	YES	YES	YES	YES	|F GO:0000049|	YES	NP_001014.1	Q2_P21672	GCCTGGTGTTAACTGTGATGTTAAAGTCGCAGGAGATTTGTAATTTGTAATAAAGTTTTC	sense	Smp_066990	Smp_066990	40s rRNA protein, putative	4506697	NP_001014.1	3e-33	0.83	ribosomal protein S20 isoform 2 [Homo sapiens]
6374	2406	29	26	0.422072	*	YES	YES	YES	YES	|F GO:0008270|	YES	NP_055095.2	Q2_P21673	ACTGTTCGCTGATCTTGAGAGATTAAGGGTGGAAGAAGAGCAAAAACAGTCTTCAGAAAG	sense	Smp_043970	Smp_043970	DNAj homolog subfamily C member, putative	112293277	NP_055095.2	2e-62	0.95	DnaJ (Hsp40) homolog, subfamily C, member 8 [Homo sapiens]
6375	21726	256	51	0.485526	*	YES	YES	YES	YES	|F GO:0000166|	YES	NP_005841.1	Q2_P21674	TTTGAAGCTAGTGATGCAGCAATTGAAGCGATGAACGGACAGTATCTTTGTAATCGAGCC	sense	Smp_067420	Smp_067420	splicing factor 3b, subunit 4 (fragment), putative	5032069	NP_005841.1	1e-112	0.61	splicing factor 3b, subunit 4 [Homo sapiens]
6380	6932	82	47	0.430332	*	YES	YES	YES	YES	|F GO:0008270|	YES	NP_000928.1	Q2_P21677	TCCTCTATGTGTCCGTCCTGCCGTTGTGATGTATGGGGCCACTCGTAATCAAGACGATTT	sense	Smp_063990	Smp_063990	DNA-directed RNA polymerase II largest subunit, putative	4505939	NP_000928.1	5e-17	0.91	DNA-directed RNA polymerase II A [Homo sapiens]
6385	2858	34	53	0.341741	*	YES	YES	YES	YES	|C GO:0005737|	YES	NP_660309.1	Q2_P21681	AGAAAACCCTGGCTTAGACTTTAGCTCAGCCGACATATCTGGAAACTATCGTAACGGTGG	sense	Smp_173910	Smp_173910	nuclear movement protein related	21687129	NP_660309.1	1e-27	0.83	NudC domain containing 2 [Homo sapiens]
6386	35911	423	41	0.400109	*	YES	YES	YES	YES	|F GO:0008641|	YES	NP_005490.1	Q2_P02591	AGTAATCATTTTGTACAAGGTTACATGGTTACTGTTTTGTTTGTTTTGCTCTCCTCTCTC	sense	Smp_166220	Smp_166220	ubiquitin-activating enzyme E1b, putative	4885649	NP_005490.1	4e-96	0.75	SUMO-1 activating enzyme subunit 2 [Homo sapiens]
6400	20594	243	24	0.311843	*	YES	YES	YES	YES	|F GO:0003735|	YES	NP_001030168.1	Q2_P02600	ACAGTTCAAGTTGAAGAAGCCCATTGAAAAAACCACAAAGCCTGTAATGAAGGCAGTAAA	sense	Smp_175740.1	Smp_175740.1	60S ribosomal protein L14, putative	78000183	NP_001030168.1	3e-27	0.88	ribosomal protein L14 [Homo sapiens]
6406	25584	301	84	0.434896	*	YES	YES	YES	YES	|C GO:0005634|	YES	NP_006775.1	Q2_P21689	GGTTTAGAACATGCATTGGGCGCTTTAACTAGTGAACATGTTCGCCGTTTACTTCCTAAG	sense	Smp_136010	Smp_136010	hypothetical protein	5803221	NP_006775.1	9e-99	1.01	WD repeat-containing protein 3 [Homo sapiens]
6413	6065	72	30	0.345152	*	YES	YES	YES	YES	-	YES	NP_057491.2	Q2_P02607	AAGCTAAACGCCAACCAAAATCCCACTGGGTTACTTTCAATCCTTTGTATTTCAGATAAA	sense	Smp_163460.1	Smp_163460.1	hypothetical protein	193788722	NP_057491.2	7e-45	1.03	hypothetical protein LOC51507 [Homo sapiens]
6423	22305	263	35	0.543026	*	YES	YES	YES	YES	|F GO:0003723|	YES	NP_004166.1	Q2_P02614	ATTCGTCATCTAATGTAAAACCAACGTCGATTGCGTCCACCCTCAAATCACCAACCAAAA	sense	Smp_068420	Smp_068420	small nuclear ribonucleoprotein SM-D3, putative	4759160	NP_004166.1	5e-37	0.79	small nuclear ribonucleoprotein polypeptide D3 [Homo sapiens]
6446	16577	196	2	0.322416	*	YES	YES	YES	YES	|P GO:0009966|	YES	NP_001542.1	Q2_P02626	GCTAATTCCAGTAACGTTCGACGCTCTTATTATTGTAACATATTTTTCGTTATCGTTTGG	sense	Smp_154230.1	Smp_154230.1	hypothetical protein	4557663	NP_001542.1	1e-40	1.03	immunoglobulin binding protein 1 [Homo sapiens]
6448	18958	224	3	0.422352	*	YES	YES	YES	YES	|F GO:0008270|	YES	NP_001076799.1	Q2_P21708	CAGTCATCTTAAAATAAAAATAAATTCGTACGCTCTGTTACGCTTCCAACAAGCTACTTG	sense	Smp_012690	Smp_012690	zinc finger protein, putative	134142822	NP_001076799.1	7e-16	0.81	zinc finger protein 133 [Homo sapiens]
6451	16095	190	30	0.343826	*	YES	YES	YES	YES	|F GO:0008270|	YES	NP_955352.1	Q2_P21710	CACGATAACACTATGTATGGCGATCTATTCTGTAATCCTTTCAACATATTGTTATCGTGT	sense	Smp_137970	Smp_137970	hypothetical protein	40556393	NP_955352.1	8e-85	0.67	PHD finger protein 17 long isoform [Homo sapiens]
6473	38698	456	23	0.549356	*	YES	YES	YES	YES	|F GO:0004109|	YES	NP_060561.3	Q2_P02637	TCCGGTGTGGGGACTAGAAACTACTATCGAAAATTGGGTTATAAATTAGAGGGTCCATAT	sense	Smp_085500	Smp_085500	histone acetyltransferase-related	23510283	NP_060561.3	0	1	elongation protein 3 homolog [Homo sapiens]
6498	38841	457	81	0.384917	*	YES	YES	YES	YES	|C GO:0016021|	YES	NP_940684.1	Q2_P21735	CACTCACATGATGCGTCAAAGAAAGAAAGTTTTACAAAATTGTAACTAAGGAGCAGTTGT	sense	Smp_022700.2	Smp_022700.2	protein tyrosine phosphatase-like protein	38257153	NP_940684.1	1e-33	0.9	protein tyrosine phosphatase-like (proline instead of catalytic arginine), member b [Homo sapiens]
6499	30150	355	60	0.453429	*	YES	YES	YES	YES	|F GO:0019843|	YES	NP_001016.1	Q2_P02650	TCTCTAAGCCTCCTGTTCCAAATGCTAAATCGAGCGATTATTTCCGCGTCGGTCAGTTTG	sense	Smp_074470	Smp_074470	30S ribosomal protein S12 family member, putative	4506701	NP_001016.1	3e-66	0.97	ribosomal protein S23 [Homo sapiens]
6502	32149	379	19	0.409738	*	YES	YES	YES	YES	|F GO:0008026|	YES	NP_001349.2	Q2_P21737	GAATTATTTGGCAGCCCTTGATGATGATGGTAACCTAACCGATCTAGGAAGTATGATGGC	sense	Smp_169650	Smp_169650	ATP-dependent RNA helicase, putative	68509926	NP_001349.2	0	0.84	DEAH (Asp-Glu-Ala-His) box polypeptide 15 [Homo sapiens]
6503	32225	380	10	0.416576	*	YES	YES	YES	YES	|F GO:0005524|	YES	NP_776049.1	Q2_P21738	AGCACCAGAGAAAACGAGCTGCGATTACTGATGAAGTTCTCAAGCAATTTATGACTCCTC	sense	Smp_082860	Smp_082860	tryptophanyl-tRNA synthetase, putative	47419916	NP_776049.1	1e-155	0.95	tryptophanyl-tRNA synthetase isoform a [Homo sapiens]
6504	20965	247	55	0.378822	*	YES	YES	YES	YES	|F GO:0008270|	YES	NP_057390.1	Q2_P21739	CCAACACCAGCACAAATTTACAATGGTCTAGATGGAGGTAGCAAAAAGATATATGTAAAA	sense	Smp_141080	Smp_141080	DNAj (hsp40) homolog, subfamily B, member, putative	7706495	NP_057390.1	1e-102	0.92	DnaJ (Hsp40) homolog, subfamily B, member 11 precursor [Homo sapiens]
6506	34618	408	23	0.411539	*	YES	YES	YES	YES	|F GO:0004871|	YES	NP_004287.3	Q2_P21741	CCGTACTAACTCGTGTGTGTATGTGCATATTCCAATATTTTTTGCTTATCCTTTTTTCTG	sense	Smp_141370	Smp_141370	z-protein (S1r protein), putative	31742476	NP_004287.3	8e-53	0.65	regulator of G-protein signalling 6 [Homo sapiens]
6521	8851	105	11	0.749274	*	YES	YES	YES	YES	|F GO:0030170|	YES	NP_001893.2	Q2_P21750	GACAAATTGGACAAGGATTCCAAGCCAATATAATTTGTCCACTTTAATCATTGATTGACG	sense	Smp_083650	Smp_083650	cystathionine beta-lyase, putative	21361334	NP_001893.2	1e-103	0.88	cystathionase isoform 1 [Homo sapiens]
6525	26961	318	16	0.367592	*	YES	YES	YES	YES	|F GO:0003841|	YES	NP_006403.2	Q2_P21753	CGTGAAAGAATGGTTGCTGCATTTGAAATGATGAAAGGACCAACTTCAAACTGAATAAAT	sense	Smp_000070	Smp_000070	1-acyl-sn-glycerol-3-phosphate o-acyltransferase	6041665	NP_006403.2	3e-34	0.93	1-acylglycerol-3-phosphate O-acyltransferase 2 isoform a [Homo sapiens]
6528	38857	458	12	0.647124	*	YES	YES	YES	YES	|F GO:0008270|	YES	NP_003901.2	Q2_P02660	TCTTGGTTCTGTGTATATATATTCAAAACATAACTGACCTTACCACATCAGCTCACTCTT	sense	Smp_092380	Smp_092380	g10 protein homolog, putative	32171175	NP_003901.2	3e-66	1	G10 protein [Homo sapiens]
6533	39035	460	20	0.407313	*	YES	YES	YES	YES	|P GO:0006355|	YES	NP_001120822.1	Q2_P21757	TGCCTGTTACTGGGCCAATCGTCAGTTTTCTATATGATTTAGGATTTGACTATGAATCTA	sense	Smp_133860	Smp_133860	hypothetical protein	188035867	NP_001120822.1	7e-13	0.78	mediator complex subunit 18 [Homo sapiens]
6540	13668	161	68	0.305765	*	YES	YES	YES	YES	|F GO:0003777|	YES	NP_001091981.1	Q2_P02665	ATGTTAAAAGACAATGGCATAACTTCACAATGTTGACGGTACCACCACATGCTTTAAGGA	sense	Smp_002280.1	Smp_002280.1	kif-2, putative	148612849	NP_001091981.1	1e-179	0.71	kinesin heavy chain member 2 isoform 2 [Homo sapiens]
6543	4703	56	28	0.410154	*	YES	YES	YES	YES	-	YES	NP_001087224.1	Q2_P02667	CTACCGTGTATATTACAGTTTTGGGCTTCTTTTTTCTTTCTAAAGAAAGCAACAGAAGAC	sense	Smp_016810	Smp_016810	hypothetical protein	148277002	NP_001087224.1	2e-48	0.95	hypothetical protein LOC80006 isoform 1 [Homo sapiens]
6549	38612	455	22	0.446673	*	YES	YES	YES	YES	|F GO:0030552|	YES	NP_997637.1	Q2_P02671	GTGTCATGGGTCCGTGTTCAGATATTTTGAAACGCAACATAGCTAAATATAATAGCTATA	sense	Smp_022100	Smp_022100	camp-dependent protein kinase type I-beta regulatory subunit, putative	47132583	NP_997637.1	6e-34	1	cAMP-dependent protein kinase, regulatory subunit alpha 1 [Homo sapiens]
6567	1060	13	40	0.376514	*	YES	YES	YES	YES	|F GO:0005488|	YES	NP_001136402.1	Q2_P21772	AGTGTTCAAAACCCTCAATGTAACATTGTCGTGGATTCAATCACCTGTTACTTCGATTCC	sense	Smp_168480	Smp_168480	apoptosis inhibitor, putative	219283152	NP_001136402.1	6e-60	0.8	apoptosis inhibitor 5 isoform a [Homo sapiens]
6604	30216	356	41	0.493298	*	YES	YES	YES	YES	|F GO:0000166|	YES	NP_002727.2	Q2_P02698	TAATTACCAAACGACCTAGAGCAGCTTCAGCTTATGCTGTAGGTGAGACTAAATTAGCAG	sense	Smp_131050	Smp_131050	camp-dependent protein kinase type II regulatory subunit, putative	47132585	NP_002727.2	2e-73	0.89	cAMP-dependent protein kinase, regulatory subunit beta 2 [Homo sapiens]
6605	28441	335	51	0.416607	*	YES	YES	YES	YES	|F GO:0008233|	YES	NP_071895.3	Q2_P02699	ACGACTGATTGGTAAAGCTGGACCTGTGTGTGGATTAGATCCAGATTTTTGCGCTCGACC	sense	Smp_008620	Smp_008620	RHBDF1 protein (S54 family)	190341097	NP_071895.3	1e-100	0.93	rhomboid family 1 [Homo sapiens]
6608	43245	509	65	0.304568	*	YES	YES	YES	YES	|C GO:0005737|	YES	NP_463460.1	Q2_P21794	GTGGAGTTAATCGATATATTATGACTCATTCCAGTTTTTCTTACCATTCATTGCTTCCAC	sense	Smp_079230	Smp_079230	immunophilin FK506 binding protein FKBP12, putative	17149836	NP_463460.1	1e-38	0.99	FK506 binding protein 1A, 12kDa [Homo sapiens]
6654	33702	397	42	0.388926	*	YES	YES	YES	YES	|F GO:0008168|	YES	NP_001120794.1	Q2_P21824	CCAGTGACATGGTTCTTATTCCTTTTCATCACGCATTTTTGTAAAGATGTCATTTTGCTT	sense	Smp_179650.2	Smp_179650.2	chromobox protein, putative	188035910	NP_001120794.1	5e-41	0.84	heterochromatin protein 1-alpha [Homo sapiens]
6660	16522	195	32	0.305097	*	YES	YES	YES	YES	|C GO:0005737|	YES	NP_115867.2	Q2_P21827	CATGACGGTTAATTATCAGTTAATCACAAATAACTAGCTTCAGTTTAAGCCCTTGTACAG	sense	Smp_050700	Smp_050700	phosphatidylethanolamine-binding protein, putative	169636418	NP_115867.2	7e-33	0.73	mitochondrial ribosomal protein L38 [Homo sapiens]
6669	30079	354	74	0.529849	*	YES	YES	YES	YES	|P GO:0007049|	YES	NP_689487.2	Q2_P21831	CAGTTTGTTGGCGAACAGCTTTGCATTTTTTATACTGTTTTGTCATGTACATTCGAAATG	sense	Smp_152760	Smp_152760	cyclin, putative	196049382	NP_689487.2	2e-34	0.85	family with sequence similarity 58, member A isoform 1 [Homo sapiens]
6672	24692	291	42	0.358652	*	YES	YES	YES	YES	|F GO:0003755|	YES	NP_057143.1	Q2_P02726	AGATCTATATGTTGACATGTAGAAGAGTGAGTTCTACTTGGCTTTCACAGAAATTCCATT	sense	Smp_029900.2	Smp_029900.2	peptidyl-prolyl cis-trans isomerase-like 1, ppil1	7706339	NP_057143.1	1e-57	0.93	peptidylprolyl isomerase-like 1 [Homo sapiens]
6676	36023	424	68	0.388558	*	YES	YES	YES	YES	|F GO:0008466|	YES	NP_004121.2	Q2_P21834	GTCAGTGATGAATCTGAAAGACAATTGGCATGGGAACGTGGGCAAATGGATTATATGGGT	sense	Smp_008490	Smp_008490	glycogenin-related	20127457	NP_004121.2	2e-95	1.09	glycogenin 1 [Homo sapiens]
6686	29597	349	17	0.376861	*	YES	YES	YES	YES	|F GO:0005524|	YES	NP_057392.1	Q2_P21841	GGTATATGAACAGGTTCGACAAATGATGAAAACATTGAATATCGTCAGTTGCAAATGAAG	sense	Smp_043620	Smp_043620	cytidylate kinase	7706497	NP_057392.1	3e-21	0.91	UMP-CMP kinase 1 isoform a [Homo sapiens]
6698	17912	211	62	0.356958	*	YES	YES	YES	YES	|F GO:0000166|	YES	NP_005096.1	Q2_P21848	CGGTCAGTTGACCGTGCTCGACGATAATTGTACTCATCCTCTAGATGAAATATGTTTTTT	sense	Smp_002550.2	Smp_002550.2	serine/arginine rich splicing factor, putative	4826972	NP_005096.1	8e-43	0.86	RNA binding motif protein 8A [Homo sapiens]
6699	21735	256	60	0.436898	*	YES	YES	YES	YES	-	YES	NP_443105.2	Q2_P21849	GGAGTTGGGACTTTTTGTTCTCTGAATTAAAGACATTGAAATAAGACACTGATCTGATCA	sense	Smp_012670.1	Smp_012670.1	hypothetical protein	156523262	NP_443105.2	1e-10	1.04	hypothetical protein LOC112752 isoform 1 [Homo sapiens]
6722	5004	59	74	0.312964	*	YES	YES	YES	YES	|P GO:0007049|	YES	NP_002660.1	Q2_P02749	CGACTGATATTTGTGCCTTATTTATCTGGGCAAGATGATGGAATTAGTAGAAGAAAGATA	sense	Smp_104870	Smp_104870	WD-repeat protein, putative	4505895	NP_002660.1	1e-150	0.91	pleiotropic regulator 1 (PRL1 homolog, Arabidopsis) [Homo sapiens]
6736	7463	88	68	0.472998	*	YES	YES	YES	YES	|P GO:0006512|	YES	NP_116264.2	Q2_P02754	CGAATTGGCTTCGTTCCCTTCGTCAATCAAATATTTGTGTATTTGTTTAAGTGATGTGAT	sense	Smp_176410	Smp_176410	hypothetical protein	27734755	NP_116264.2	7e-11	0.74	F-box and leucine-rich repeat protein 20 [Homo sapiens]
6748	30319	357	59	0.479125	*	YES	YES	YES	YES	|F GO:0005525|	YES	NP_037417.1	Q2_P02760	TGCTAAGCGTGTACTGAATGACTTTCAACGTGGTCGACTACCCTACTTTGTCAAACCACC	sense	Smp_087810	Smp_087810	GTP binding protein, putative	7019419	NP_037417.1	1e-152	0.88	guanine nucleotide binding protein-like 2 (nucleolar) [Homo sapiens]
6753	33502	395	12	0.466006	*	YES	YES	YES	YES	|P GO:0008380|	YES	NP_005863.1	Q2_P21877	CTAGGTGTATTTTCAGAACCAATGGATAGTGACGACCAGTGAATTTGTATATCTATACAT	sense	Smp_054600	Smp_054600	hypothetical protein	5031653	NP_005863.1	7e-56	0.85	breast carcinoma amplified sequence 2 [Homo sapiens]
6756	39390	464	35	0.438962	*	YES	YES	YES	YES	|C GO:0005737|	YES	NP_006504.2	Q2_P21879	CTGTGGTGCTCAGCTAATATTGCATATTAATGTTTTATTGTTTTGACTCACGCTTGCATA	sense	Smp_053610	Smp_053610	seryl-tRNA synthetase	16306548	NP_006504.2	1e-179	0.77	seryl-tRNA synthetase [Homo sapiens]
6762	19300	228	5	0.333515	*	YES	YES	YES	YES	|F GO:0015450|	YES	NP_115727.3	Q2_P21881	CCTACTCAACGGTTATTCCCAGTTAATTCATCAACAACATCGGAATCAAATAAATTGATC	sense	Smp_070110	Smp_070110	putative mitochondrial 39S ribosomal protein L45	34304322	NP_115727.3	6e-47	0.67	mitochondrial ribosomal protein L45 [Homo sapiens]
6770	18881	223	11	0.434844	*	YES	YES	YES	YES	-	YES	NP_057103.2	Q2_P21885	CCCAGTAAACTTGTTTCTGTGATTTGCATTCAGCTTTATCTTACACGTTCAGTGTTTTAT	sense	Smp_015850.3	Smp_015850.3	hypothetical protein	116812577	NP_057103.2	9e-61	0.67	LUC7-like 2 [Homo sapiens]
6772	31624	373	4	0.457437	*	YES	YES	YES	YES	|F GO:0003777|	YES	NP_542408.1	Q2_P21887	GCAACAAGATGCTGTACAAACTGCTGCAATGGCTATGGATAAATATAATGATGATAAAGA	sense	Smp_019310	Smp_019310	cytoplasmic dynein light chain, putative	18087855	NP_542408.1	9e-26	0.83	dynein, light chain, LC8-type 2 [Homo sapiens]
6783	1556	19	26	0.396028	*	YES	YES	YES	YES	|F GO:0003711|	YES	NP_001124297.1	Q2_P21895	GGGGAGATCATCACAAATACTCATGTAAATAAGCAATGTATTAACCTCAGTACTGACAAT	sense	Smp_151070	Smp_151070	suppressor of ty, putative	195546902	NP_001124297.1	1e-146	0.82	suppressor of Ty 5 homolog isoform b [Homo sapiens]
6793	30496	359	66	0.353327	*	YES	YES	YES	YES	|F GO:0003779|	YES	NP_001018005.1	Q2_P21901	CGATTTTAGGCGTTTATATATAGTAGCCTATCTTATCACTGCACTAAACCAACGAAATCA	sense	Smp_044010.2	Smp_044010.2	tropomyosin, putative	63252898	NP_001018005.1	2e-51	0.99	tropomyosin 1 alpha chain isoform 1 [Homo sapiens]
6799	23857	281	57	0.407228	*	YES	YES	YES	YES	|C GO:0005576|	YES	NP_005699.1	Q2_P21905	TTTCTTCCCAGGACTGATTATAGGCAACGACGACAACAGGAGTTTGTATTTGTTGATCAT	sense	Smp_105200.3	Smp_105200.3	glypican, putative	5031719	NP_005699.1	4e-28	0.74	glypican 6 precursor [Homo sapiens]
6802	36721	433	1	0.343696	*	YES	YES	YES	YES	|F GO:0003779|	YES	NP_001035203.1	Q2_P21906	CGTCAACAGTTAGAATTGTTGAAATTTATACCATCTGTCTGCCTTCTATGCAAACAAAAC	sense	Smp_046060.1	Smp_046060.1	Myosin-10 (Myosin heavy chain, nonmuscle IIb) (Nonmuscle myosin heavy chain IIb) (NMMHC II-b) (NMMHC- IIB) (Cellular myosin heavy chain, type B) (Nonmuscle myosin heavy chain-B) (NMMHC-B), putative	92091586	NP_001035203.1	0	0.97	smooth muscle myosin heavy chain 11 isoform SM1B [Homo sapiens]
6863	7511	89	31	0.38605	*	YES	YES	YES	YES	|F GO:0005525|	YES	NP_057345.2	Q2_P21941	GCTCCCATTACTTTCCTATTTATCTGTATTGCGAGGTGACGGAGCAAGTGATCATGTTCG	sense	Smp_154880	Smp_154880	tubulin delta chain, putative	50592998	NP_057345.2	1e-73	0.96	delta-tubulin [Homo sapiens]
6869	14357	169	77	0.381758	*	YES	YES	YES	YES	-	YES	NP_001001937.1	Q2_P21944	GCTCAATAATGTTATTTGCAGATTTCCGTCGCAAGTCCTTTGTACTTAGTCTTATTGATA	sense	Smp_002880.2	Smp_002880.2	ATP synthase alpha subunit mitochondrial, putative	50345984	NP_001001937.1	0	0.99	ATP synthase, H+ transporting, mitochondrial F1 complex, alpha subunit precursor [Homo sapiens]
6872	39745	468	50	0.30088	*	YES	YES	YES	YES	|F GO:0003723|	YES	NP_003086.1	Q2_P21946	GCGATGATGATCGATTGGATACTTTGTGATGACTTTATGCTCAGATGTTGAATAATTGTA	sense	Smp_060910	Smp_060910	small nuclear ribonucleoprotein f (snrnp-f), putative	4507131	NP_003086.1	4e-27	0.8	small nuclear ribonucleoprotein polypeptide F [Homo sapiens]
6878	6352	75	62	0.316687	*	YES	YES	YES	YES	|F GO:0003735|	YES	NP_066357.1	Q2_P21949	GGTGGAGATAAGAAGAAGAAAGGTCAAATGGTCACCTTTTAAATGATCGCACATAAATAA	sense	Smp_035790	Smp_035790	hypothetical protein	10445223	NP_066357.1	9e-42	1.01	ribosomal protein L36a [Homo sapiens]
6882	21202	250	37	0.382116	*	YES	YES	YES	YES	|F GO:0008415|	YES	NP_115875.1	Q2_P21951	GCCATGGACCTGGGTATCTTTTATTATTTTAACTGGTGTATGGAAGAAATAAGGTTTTTG	sense	Smp_033990	Smp_033990	dynactin subunit P25, putative	14210488	NP_115875.1	9e-82	0.97	dynactin 5 [Homo sapiens]
6889	8146	96	71	0.299483	*	YES	YES	YES	YES	|F GO:0008270|	YES	NP_057004.1	Q2_P21956	GGATGCAGTTACCGCAAGAAGGCGAAATGATTTTCTTGTAAATTCCGATTGTTATAATAA	sense	Smp_041650	Smp_041650	40S ribosomal protein S27, putative	7705706	NP_057004.1	2e-25	0.97	ribosomal protein S27-like [Homo sapiens]
6900	874	11	24	0.530401	*	YES	YES	YES	YES	|F GO:0008270|	YES	NP_056202.2	Q2_P02824	ACGACATACGCTTGATGGAGCTGCTTGCCTATTGAATAGCAGTAAATACTTCCCCAGTCG	sense	Smp_105710.1	Smp_105710.1	mps one binder kinase activator-like 3 (mob1 homolog 3) (mob3)	41349449	NP_056202.2	7e-97	0.94	Mps One Binder kinase activator-like 3 isoform 1 [Homo sapiens]
6915	41276	486	51	0.380931	*	YES	YES	YES	YES	|F GO:0004842|	YES	NP_113671.3	Q2_P21969	GACAAGAATAGAACCCCTCTTTTCTGACAAAAACAAAGAAACTTACAAATTATGGTGCCT	sense	Smp_123180	Smp_123180	nedd-4-like E3 ubiquitin-protein ligase	27477109	NP_113671.3	0	0.71	itchy homolog E3 ubiquitin protein ligase [Homo sapiens]
6921	16026	189	46	0.473819	*	YES	YES	YES	YES	-	YES	NP_078851.2	Q2_P02835	GCAGGGAATATAACAAATCGCATATGTATAATCAAACTGTGCTTGGAATGGTACTGCGCA	sense	Smp_022740	Smp_022740	tumor necrosis factor induced protein, putative	157389001	NP_078851.2	2e-13	0.92	tumor necrosis factor, alpha-induced protein 8-like 2 [Homo sapiens]
6923	13215	156	40	0.322564	*	YES	YES	YES	YES	|F GO:0003735|	YES	NP_001012.1	Q2_P02836	GTTGCTCATGCGAAGAACATACGTTTGGTCTAACCTGTTTTGAAGTAAATTTATATCCTA	sense	Smp_055050	Smp_055050	40S ribosomal protein S17, putative	4506693	NP_001012.1	3e-42	0.99	ribosomal protein S17 [Homo sapiens]
6926	10222	121	22	0.379666	*	YES	YES	YES	YES	|F GO:0005524|	YES	NP_006657.1	Q2_P21974	TTGGTATGCAGACGTCCTTACGTTATGCAATCCAACTGATAACCACTGCAAATTTAGTGT	sense	Smp_132690	Smp_132690	ruvb-like 2 (reptin)	5730023	NP_006657.1	0	0.97	RuvB-like 2 [Homo sapiens]
6929	9179	108	84	0.35587	*	YES	YES	YES	YES	|F GO:0005525|	YES	NP_056988.3	Q2_P21976	CGAGTACTTATGATCCAGTTATGATGAATGTGAACTGTCTTTTCTGATACTTTTGACAGT	sense	Smp_089550	Smp_089550	Eif5b-like protein, putative	84043963	NP_056988.3	9e-74	0.93	eukaryotic translation initiation factor 5B [Homo sapiens]
6940	23134	273	14	0.406588	*	YES	YES	YES	YES	|F GO:0005515|	YES	NP_057049.4	Q2_P21982	GTGGCGGGTGTTTGGAAGCACTTCTTATTTTTAAAGGACTGATAATTTGAATTGTAGTTA	sense	Smp_004550.2	Smp_004550.2	hypothetical protein	156151369	NP_057049.4	8e-17	0.85	NADH dehydrogenase (ubiquinone) 1 alpha subcomplex, 13 [Homo sapiens]
6946	13488	159	58	0.3302	*	YES	YES	YES	YES	|F GO:0008270|	YES	NP_001338.2	Q2_P02846	ATATTTCTCTCTTCTGTAATTCCCTCCTTTTCAACGGGATGGGACTTGTTTTATTTGTTC	sense	Smp_036180	Smp_036180	diacylglycerol kinase, theta, putative	40806175	NP_001338.2	1e-163	0.8	diacylglycerol kinase, theta [Homo sapiens]
6949	14686	173	66	0.350555	*	YES	YES	YES	YES	|F GO:0003674|	YES	NP_776251.1	Q2_P02848	AGTTTATCAAAGTAACGAGCAAGTCACCACAAGCAGCTCATCGAGAAAGAAAAAATGATA	sense	Smp_100140	Smp_100140	Keratinocytes-associated protein 2 (KCP-2), putative	27777661	NP_776251.1	1e-17	0.81	keratinocyte associated protein 2 [Homo sapiens]
6981	22806	269	26	0.461246	*	YES	YES	YES	YES	|F GO:0005262|	YES	NP_001030324.1	Q2_P22006	GCCTTGCCTGTAGCTTCTTTCGCTCGTTTTCAGCCTCAGAGTACTGATTTTCTGGATATA	sense	Smp_144460.1	Smp_144460.1	ubiquitin fusion degradaton protein, putative	78214518	NP_001030324.1	2e-47	0.66	ubiquitin fusion degradation 1-like isoform B [Homo sapiens]
7003	12648	149	68	0.395466	*	YES	YES	YES	YES	|F GO:0000166|	YES	NP_075387.1	Q2_P02872	ACAAAGAAAACCCTCACCATAACAGCACGGAAGATTTGACGGGGGTTGATCCAAAAATGC	sense	Smp_102240	Smp_102240	upf3 regulator of nonsense transcripts-like protein	12711676	NP_075387.1	4e-22	0.61	UPF3 regulator of nonsense transcripts homolog A isoform hUpf3p [Homo sapiens]
7009	45	1	45	0.343992	*	YES	YES	YES	YES	|F GO:0019843|	YES	NP_060441.2	Q2_P22020	CCCAACATGTCTTCACCTCAAACAGTTATTACTAGAGGGTTGCTGACTTCGCCTGTTGTT	sense	Smp_004980	Smp_004980	50S ribosomal protein L20, putative	26638657	NP_060441.2	2e-17	0.89	mitochondrial ribosomal protein L20 [Homo sapiens]
7011	14963	177	3	0.405739	*	YES	YES	YES	YES	-	YES	NP_076956.1	Q2_P22021	GCTACTGCAACAATTAAACCATCACCATCTGAATATGTTATGGGTACTATATGGAAAATG	sense	Smp_098340	Smp_098340	hypothetical protein	13129018	NP_076956.1	2e-27	0.85	gamma-glutamyl cyclotransferase [Homo sapiens]
7018	20637	243	67	0.525063	*	YES	YES	YES	YES	|F GO:0004091|	YES	NP_683711.1	Q2_P22026	AATGGGAATATAGGAATGGTCCGTAATTCATTGATGAAAGAATGGGATAAAACAGTCCCG	sense	Smp_193750	Smp_193750	family S33 non-peptidase homologue (S33 family)	23200012	NP_683711.1	1e-19	0.72	abhydrolase domain containing 11 isoform 2 [Homo sapiens]
7019	12450	147	40	0.417915	*	YES	YES	YES	YES	|F GO:0005488|	YES	NP_620128.1	Q2_P22027	TGTTGGAATCCTGGGTCTTTTTAAAGGTTTTGGTGCCCTTATAGCTCAATATGCCCTACA	sense	Smp_128570	Smp_128570	hypothetical protein	20270311	NP_620128.1	3e-52	0.74	solute carrier family 25, member 46 [Homo sapiens]
7028	28033	330	68	0.77383	*	YES	YES	YES	YES	|F GO:0005525|	YES	NP_001406.1	Q2_P22033	GATGGAGATCTATACCTGTATACGCTGATTATTATCTTTTGTTGCCTTGTGTAATTTAGG	sense	Smp_095150	Smp_095150	eukaryotic translation initiation factor 2 gamma subunit (eif-2- gamma), putative	4503507	NP_001406.1	0	0.98	eukaryotic translation initiation factor 2, subunit 3 gamma, 52kDa [Homo sapiens]
7035	33961	400	46	0.461873	*	YES	YES	YES	YES	|F GO:0005525|	YES	NP_066268.1	Q2_P22038	GACAATTCCTCATCATGAATGACGATGATGCTGATGGTAGTTTCATTGAAATAAGAAATG	sense	Smp_016630.2	Smp_016630.2	trimeric G-protein alpha o subunit, putative	10567816	NP_066268.1	1e-175	1	guanine nucleotide binding protein, alpha activating polypeptide O isoform a [Homo sapiens]
7038	37191	438	46	0.368383	*	YES	YES	YES	YES	|F GO:0005524|	YES	NP_036277.2	Q2_P22040	GGCATTTCATTCAAGCAACAGATAAAACTGTCGAAGAAGTACATAAGTGTATTATGGTAC	sense	Smp_032810	Smp_032810	thymidylate kinase	42544174	NP_036277.2	2e-36	0.88	deoxythymidylate kinase (thymidylate kinase) [Homo sapiens]
7045	22159	261	59	0.388366	*	YES	YES	YES	YES	|F GO:0008233|	YES	NP_659418.1	Q2_P22045	CCTGCTACTTGCACAACTGGTGAACCATACGACCCTGAATTTGTACAACGTGGTTTTAAA	sense	Smp_018430	Smp_018430	mitochondrial signal peptidase (S26 family)	21450679	NP_659418.1	3e-19	0.78	IMP1 inner mitochondrial membrane peptidase-like [Homo sapiens]
7046	5468	65	28	0.354187	*	YES	YES	YES	YES	|F GO:0020037|	YES	NP_001907.2	Q2_P22046	TTCGTACTATACTGGTCAGGCTAATGCGTTTTACTAGTTCGACGTTTGATAAGATTTTTT	sense	Smp_005290	Smp_005290	cytochrome C1, putative	21359867	NP_001907.2	4e-78	0.81	cytochrome c-1 [Homo sapiens]
7052	39359	464	4	0.362707	*	YES	YES	YES	YES	|P GO:0006508|	YES	NP_002803.2	Q2_P22050	TTTTGTATTTCGAGTGGCCACTTGTAGGAATTCTCGTGAATATACTCAATTTCTTCATGA	sense	Smp_047740	Smp_047740	26S proteasome non-ATPase regulatory subunit, putative	156631005	NP_002803.2	1e-60	0.96	proteasome 26S non-ATPase subunit 8 [Homo sapiens]
7054	4058	48	63	0.469781	*	YES	YES	YES	YES	|F GO:0016717|	YES	NP_004256.1	Q2_P02889	TGAAAACTCGCTATTCAATGACTGGTTTACGGGACATTTGAATTTCCAGATAGAACATCA	sense	Smp_132740	Smp_132740	fatty acid desaturase, putative	4758334	NP_004256.1	1e-114	0.88	fatty acid desaturase 2 [Homo sapiens]
7062	22128	261	28	0.611486	*	YES	YES	YES	YES	-	YES	NP_061977.1	Q2_P22056	AATGTCTCCTGAAGGATTACTGGAACAGCACATTGTCCGTTGGAGAGAAATTCGGAGAAA	sense	Smp_113630	Smp_113630	Antolefinin (Antolefinine), putative	28144916	NP_061977.1	1e-17	1	lin-37 homolog [Homo sapiens]
7066	25437	300	22	0.52764	*	YES	YES	YES	YES	-	YES	NP_077002.2	Q2_P22058	AACCCGTTCTACATTTGTGCCGGGTTTATGTTGAATACGACTGACCCACTCTATGATTAA	sense	Smp_093720	Smp_093720	hypothetical protein	187155251	NP_077002.2	1e-33	0.75	hypothetical protein LOC79078 [Homo sapiens]
7067	34566	407	56	0.429203	*	YES	YES	YES	YES	|F GO:0050660|	YES	NP_060017.1	Q2_P22059	GTCGTGATCTTTCCGGGGAATTTATCGTTTATTCCGATAATCCTAAATTTGATTCTCTTA	sense	Smp_089880	Smp_089880	fad oxidoreductase, putative	8923708	NP_060017.1	6e-76	0.89	FAD-dependent oxidoreductase domain containing 1 [Homo sapiens]
7086	40212	474	7	0.355079	*	YES	YES	YES	YES	|F GO:0016787|	YES	NP_067037.1	Q2_P22070	CTACTGAATTTTTAGGATTTTCCTTAACAAAAAGCTCAGTGATTGACTACCGCTACATCT	sense	Smp_027000	Smp_027000	family S9 unassigned peptidase (S09 family)	151301175	NP_067037.1	4e-70	0.66	hypothetical protein LOC58489 [Homo sapiens]
7090	10006	118	61	0.387102	*	YES	YES	YES	YES	-	YES	NP_005403.2	Q2_P22073	CAGAATTCATACATGTTGCAATTCAAATAGCTGTTAAAGCTAATGAACTAGCTAGCAGCA	sense	Smp_179710	Smp_179710	serine hydroxymethyltransferase putative	19923315	NP_005403.2	1e-155	1	serine hydroxymethyltransferase 2 (mitochondrial) [Homo sapiens]
7093	26674	314	69	0.371081	*	YES	YES	YES	YES	|F GO:0005515|	YES	NP_057141.1	Q2_P22075	GGGTTAGTAATTGAGTAACAGCTTTTGTATCTACTCCAACATTTGTCACATTACAGTTGT	sense	Smp_020220.1	Smp_020220.1	zeta-coat protein, putative	7706337	NP_057141.1	6e-47	0.82	coatomer protein complex, subunit zeta 1 [Homo sapiens]
7105	39861	469	81	0.415442	*	YES	YES	YES	YES	|F GO:0008026|	YES	NP_061955.1	Q2_P22083	CGGTATTTAGTTAAAAATGCTGACTGGGTTCGTGTAGAATTACCCGATGAAGCTTTTTTA	sense	Smp_095920	Smp_095920	DEAD box ATP-dependent RNA helicase, putative	9506931	NP_061955.1	5e-83	1.12	DEAD (Asp-Glu-Ala-Asp) box polypeptide 56 [Homo sapiens]
7106	40754	480	39	0.43825	*	YES	YES	YES	YES	|F GO:0000166|	YES	NP_112533.1	Q2_P22084	CATCCTTAAGTGTAAAGTTTCGTATCATAAATTCATAAGCCCATGCAGCGTCCTTTTTTA	sense	Smp_053940.2	Smp_053940.2	heterogeneous nuclear ribonucleoprotein, putative	14043072	NP_112533.1	2e-56	0.61	heterogeneous nuclear ribonucleoprotein A2/B1 isoform B1 [Homo sapiens]
7118	42764	504	9	0.291937	*	YES	YES	YES	YES	|F GO:0019843|	YES	NP_000969.1	Q2_P22091	CCGGTCCTGTGGCTAAAGAATGCGCTGATATGTGGCCAAAGATTGCATCAACCGCCAGTT	sense	Smp_007900.2	Smp_007900.2	60S ribosomal protein L23, putative	4506605	NP_000969.1	8e-42	0.87	ribosomal protein L23 [Homo sapiens]
7132	2884	34	79	0.385112	*	YES	YES	YES	YES	|F GO:0003677|	YES	NP_620614.2	Q2_P22099	ATTTTTGAAAGTGTCAACACATTTGAACAATGGTTTAATGCTCCTTTTGCTGCAACCGGA	sense	Smp_158050	Smp_158050	helicase, putative	48255898	NP_620614.2	0	0.86	SWI/SNF-related matrix-associated actin-dependent regulator of chromatin a2 isoform b [Homo sapiens]
7141	41847	493	27	0.38338	*	YES	YES	YES	YES	|F GO:0004783|	YES	NP_000932.3	Q2_P22106	CCTCTGAATAATATGTGCCGTGTAACACATTTTTTCATGAACCTTTATTGATAACCCCTA	sense	Smp_030760	Smp_030760	cytochrome P450 reductase, putative	127139033	NP_000932.3	3e-78	0.69	cytochrome P450 reductase [Homo sapiens]
7148	30839	363	69	0.402502	*	YES	YES	YES	YES	|F GO:0004557|	YES	NP_000253.1	Q2_P22110	GACTGTTTCAGACATTGTTATAGCCCTAATTAATCCACATGATTACTTCAGTATCCTATG	sense	Smp_089290	Smp_089290	alpha-galactosidase/alpha-n-acetylgalactosamini da se,putative	4557781	NP_000253.1	5e-90	0.91	alpha-N-acetylgalactosaminidase precursor [Homo sapiens]
7154	24185	285	45	0.328137	*	YES	YES	YES	YES	|F GO:0008233|	YES	NP_002778.1	Q2_P02928	CGCGGCCATATTAACCTTAAAAGAGAGTTTTGAAGGTCAAATGACTGAAAGTAATATTGA	sense	Smp_067890	Smp_067890	proteasome subunit alpha 2 (T01 family)	4506181	NP_002778.1	3e-96	1	proteasome subunit alpha type 2 [Homo sapiens]
7166	19324	228	29	0.428197	*	YES	YES	YES	YES	|F GO:0004889|	YES	NP_000733.2	Q2_P22118	GAAAATCATCAGAAAATGAGCCAGATAATACAGCTAATCATAATGAGTCACCATCAGTTC	sense	Smp_037960	Smp_037960	nAChR subunit, putative	153792669	NP_000733.2	2e-54	0.63	cholinergic receptor, nicotinic, alpha polypeptide 2 (neuronal) [Homo sapiens]
7187	29440	347	30	0.379889	*	YES	YES	YES	YES	|F GO:0016788|	YES	NP_001034702.1	Q2_P22130	CATGTCAAGAGGTTGCCAACGTCAATAAAGTTGGTTTTGTGAATTTATATGAAGCTATGT	sense	Smp_162380	Smp_162380	Isoamyl acetate-hydrolyzing esterase 1	88853865	NP_001034702.1	2e-39	0.96	isoamyl acetate-hydrolyzing esterase 1 homolog [Homo sapiens]
7197	42724	503	54	0.434755	*	YES	YES	YES	YES	|P GO:0006334|	YES	NP_005960.1	Q2_P22137	CGTTCATGTTTTTCAATGGCCTTTGAGCCACCTTGATTGCAAATTTACAGAATAAACTAT	sense	Smp_023530	Smp_023530	nucleosome assembly protein, putative	5174613	NP_005960.1	7e-56	0.73	nucleosome assembly protein 1-like 4 [Homo sapiens]
7198	38374	452	39	0.445809	*	YES	YES	YES	YES	|C GO:0033180|	YES	NP_001684.2	Q2_P22138	CACTTCTGATGGTTCCTTTACCCATTACTACATACATTAAATCTTTCCAGTGTTTTGCAA	sense	Smp_029390	Smp_029390	ATP synthase subunit beta vacuolar, putative	19913428	NP_001684.2	0	0.97	vacuolar H+ATPase B2 [Homo sapiens]
7224	30030	354	25	0.465157	*	YES	YES	YES	YES	|F GO:0015520|	YES	NP_060164.3	Q2_P02955	TCCCCCTTCTCCTTCTTCTTCTTATGCATTTAATCACTGTACCCTCTGGTACATTGAGAC	sense	Smp_145040	Smp_145040	hypothetical protein	144953907	NP_060164.3	2e-77	0.89	major facilitator superfamily domain containing 6 [Homo sapiens]
7226	13716	162	31	0.413141	*	YES	YES	YES	YES	|F GO:0003677|	YES	NP_000113.1	Q2_P22157	CTTTAGTCTCTCAAGACACTATGGAAATGCAATATGCTTTAAAACGTCAACGTTTCTTAG	sense	Smp_165580	Smp_165580	rad25/xp-B DNA repair helicase, putative	4557563	NP_000113.1	0	0.9	excision repair cross-complementing rodent repair deficiency, complementation group 3 [Homo sapiens]
7229	8785	104	30	0.358099	*	YES	YES	YES	YES	|F GO:0008270|	YES	NP_705842.2	Q2_P22159	ATGAAGGCACTCGTATCACATTCCCCAAGGAAGGTGATCAAGGTCCAAATACAATTCCAG	sense	Smp_104730	Smp_104730	DNAj homolog subfamily B member 4,, putative	39204547	NP_705842.2	1e-84	1.01	testis spermatogenesis apoptosis-related protein 6 [Homo sapiens]
7233	12884	152	49	0.326202	*	YES	YES	YES	YES	|F GO:0004364|	YES	NP_000841.1	Q2_P02958	GGTGGTGGAGATGCTCCTCCAAAATAAGTCAACAATGATTCTTTTAATGAACATTATTGA	sense	Smp_102070	Smp_102070	glutathione S-transferase 26 kDa	4504179	NP_000841.1	1e-41	0.99	glutathione S-transferase mu 4 isoform 1 [Homo sapiens]
7239	33101	390	36	0.340607	*	YES	YES	YES	YES	|F GO:0005509|	YES	NP_004057.1	Q2_P22165	GCTGATCGCGATGGTGATGGTGAAGTCAACGAACAAGAATTTCTTCGGATCATGAAAAAA	sense	Smp_134950	Smp_134950	centrin-related	4757974	NP_004057.1	4e-67	1	centrin 1 [Homo sapiens]
7240	9893	117	33	0.414711	*	YES	YES	YES	YES	|F GO:0008026|	YES	NP_001104792.1	Q2_P22166	CAAATCGGCAGAAGAATCATCCTCTGTTATCGATGCTTCAAATATGCATAAAAAATTTGC	sense	Smp_020200	Smp_020200	DEAD box ATP-dependent RNA helicase, putative	164419743	NP_001104792.1	1e-162	0.85	DEAD (Asp-Glu-Ala-Asp) box polypeptide 54 isoform 1 [Homo sapiens]
7266	26199	309	19	0.394328	*	YES	YES	YES	YES	|F GO:0008233|	YES	NP_116274.3	Q2_P22182	TTGGATCCACATTTTACTCAACCCACCCAAAATCTGAATTCCCCTAAATTTTCAGTTGAC	sense	Smp_124830.2	Smp_124830.2	family C54 unassigned peptidase (C54 family)	27903825	NP_116274.3	3e-42	0.86	APG4 autophagy 4 homolog D [Homo sapiens]
7267	28428	335	38	0.518932	*	YES	YES	YES	YES	|P GO:0015031|	YES	NP_291035.1	Q2_P22183	GATTGTTTTTGGGAGTTTTAGTCGTGCAATTGTATGTCTTCACTTTCTAACATATGCTTG	sense	Smp_023230	Smp_023230	yip1 interacting factor homolog (yif1 protein), putative	24308364	NP_291035.1	2e-47	0.96	Yip1 interacting factor homolog B isoform 2 [Homo sapiens]
7287	32108	378	63	0.373216	*	YES	YES	YES	YES	|F GO:0003743|	YES	NP_004085.1	Q2_P22195	GATGATGAAGCATCGAATGATGGAGACCAAAATGGACTAAAGTGATATGAGTATTTATTC	sense	Smp_093750.1	Smp_093750.1	eukaryotic translation initiation factor 2 alpha subunit, putative	4758256	NP_004085.1	2e-84	0.91	eukaryotic translation initiation factor 2, subunit 1 alpha, 35kDa [Homo sapiens]
7288	39394	464	39	0.442945	*	YES	YES	YES	YES	|F GO:0005524|	YES	NP_110440.1	Q2_P22196	GAGTTGGCTAAACAAGTAGCAGCATACTTACATAAAGACATTAAAAAGGGCTTTATACGT	sense	Smp_145990	Smp_145990	suppressor of potassium transport defect 3 (skd3 protein), putative	13540606	NP_110440.1	1e-139	1.07	caseinolytic peptidase B [Homo sapiens]
7315	43659	514	54	0.411972	*	YES	YES	YES	YES	|F GO:0005524|	YES	NP_001127887.1	Q2_P22209	GGCACTGTTGTGGATCAGAGATTTCGACAATGGTTGATAGAATCAGGCAATTTGCGTCAG	sense	Smp_120920.2	Smp_120920.2	hypothetical protein	197313654	NP_001127887.1	4e-80	0.88	TBCC domain containing 1 [Homo sapiens]
7326	39544	466	19	0.562332	*	YES	YES	YES	YES	|F GO:0004835|	YES	NP_055955.1	Q2_P22216	GTGAAGTGAATTTTTCACCAGATTGTGAAAGAGCATGTCTTTATCATCCGAACTTTTTCA	sense	Smp_173320	Smp_173320	tubulin tyrosine ligase-related	11056036	NP_055955.1	1e-117	1	tubulin tyrosine ligase-like family, member 12 [Homo sapiens]
7350	14204	168	9	0.418905	*	YES	YES	YES	YES	|C GO:0005634|	YES	NP_004805.2	Q2_P03007	ACATTCGAGAAGAATCTTCTTCGATGTGCATGGTCAATTGATAATCGTCGTATAACTAGT	sense	Smp_025100	Smp_025100	U5 snrnp-specific protein-related	115298668	NP_004805.2	1e-121	0.96	WD repeat domain 57 (U5 snRNP specific) [Homo sapiens]
7372	36262	427	52	0.411034	*	YES	YES	YES	YES	|P GO:0008380|	YES	NP_060531.2	Q2_P22241	ATGCGACTTCGCAAATGCCAGGCCTTTTTAGAAGTCGATTCTGTCCAAGAAAAAGAAAGC	sense	Smp_133110	Smp_133110	hypothetical protein	166235169	NP_060531.2	5e-75	0.63	PRP38 pre-mRNA processing factor 38 (yeast) domain containing B [Homo sapiens]
7377	24408	288	13	0.508633	*	YES	YES	YES	YES	|F GO:0008270|	YES	NP_006053.2	Q2_P22244	CAGCATTTAGTCGAAGCACTAAAGCAGTTTGTTTCTAGTACAAGTGCAATAATCAATGAA	sense	Smp_121610.1	Smp_121610.1	set and mynd domain containing, putative	154689858	NP_006053.2	6e-73	0.9	SMYD family member 5 [Homo sapiens]
7439	24739	292	4	0.537889	*	YES	YES	YES	YES	|F GO:0005509|	YES	NP_001123368.1	Q2_P03047	CAGTCGAGGTGAAATAGTTTTGGCCATAAAACTCGTACCAGGTGAGACAGGTAGTAATCG	sense	Smp_149780	Smp_149780	synaptotagmin-like protein	193804862	NP_001123368.1	4e-57	0.78	synaptotagmin-like 4 [Homo sapiens]
7446	28109	331	59	0.437316	*	YES	YES	YES	YES	|F GO:0008650|	YES	NP_037525.1	Q2_P22284	CAGGAATGCGTGAAATCGATATACCAGCTATGATGAAATTAGCGTATAATATTTTACGAG	sense	Smp_148920	Smp_148920	cell division protein ftsj, putative	7019377	NP_037525.1	8e-33	0.94	FtsJ homolog 2 [Homo sapiens]
7447	9784	116	9	0.457173	*	YES	YES	YES	YES	|F GO:0005515|	YES	NP_003018.3	Q2_P03049	GACGAACTTAAAGTTGCTGAAGAAAAATTTCAAGAATCAAAAGCATTAGCCGAACAAGCA	sense	Smp_036990	Smp_036990	sh3-containing grb2-like protein 3 (endophilin III)	223468657	NP_003018.3	2e-97	0.99	SH3-domain GRB2-like 3 [Homo sapiens]
7452	39356	464	1	0.43178	*	YES	YES	YES	YES	-	YES	NP_149115.2	Q2_P22289	GTATACTGCCAAAAGAAATGACAAACTATGCCACTACTACCGCTGCAGTTGACTATCGAA	sense	Smp_087560	Smp_087560	hypothetical protein	224586875	NP_149115.2	8e-91	0.82	coiled-coil domain containing 65 [Homo sapiens]
7466	22080	260	65	0.50004	*	YES	YES	YES	YES	|F GO:0008270|	YES	NP_006355.2	Q2_P22296	GAACAAAAATTACCCGCAGAATTGATGGCTCAGTTTACTACACTTGAATATACCATCCCA	sense	Smp_099310	Smp_099310	protein transport protein Sec23, putative	38202214	NP_006355.2	0	0.94	SEC23-related protein A [Homo sapiens]
7502	37450	441	50	0.37653	*	YES	YES	YES	YES	|F GO:0008270|	YES	NP_001099010.1	Q2_P22315	CAGCTAAGTTAGTCAGTTAGTTAGTGTATTGAATTGTCTTGGATCATTTCAACTCTGTAC	sense	Smp_131190	Smp_131190	diacylglycerol kinase, zeta, iota, putative	157688564	NP_001099010.1	1e-100	1.1	diacylglycerol kinase zeta isoform 4 [Homo sapiens]
7555	14032	166	7	0.44739	*	YES	YES	YES	YES	|F GO:0005515|	YES	NP_001013648.1	Q2_P22342	CAAAAGTCTCCTGCAAGTTGTGAATTACGGCGAGAATAAAAGATATGTGTTCATTTGTTT	sense	Smp_086030.2	Smp_086030.2	hypothetical protein	61966709	NP_001013648.1	4e-31	0.78	leucine rich repeat containing 67 [Homo sapiens]
7594	4368	52	33	0.5141	*	YES	YES	YES	YES	|C GO:0005737|	YES	NP_056104.2	Q2_P22364	CAATATCCCTCTTATATTGATGTATGTGATGTACATACACGCTATGCAGTAGCATTAATG	sense	Smp_034210	Smp_034210	vam6/vps39 related	54234024	NP_056104.2	4e-40	0.61	vacuolar protein sorting 39 [Homo sapiens]
7642	37752	445	12	0.434233	*	YES	YES	YES	YES	|F GO:0003676|	YES	NP_037486.2	Q2_P22387	CGTAATTCATTCGGAAATAAATCTGAAGCTCGCAAACATCTGTTGTGTAATATTACCTTC	sense	Smp_021870	Smp_021870	ccr4-associated factor, putative	85067507	NP_037486.2	8e-43	0.63	CCR4-NOT transcription complex, subunit 7 isoform 1 [Homo sapiens]
7663	24210	285	70	0.401939	*	YES	YES	YES	YES	|C GO:0005739|	YES	NP_057026.3	Q2_P22399	CAGAAGAGGATTACGACAATTTTCTGCGAACTCTGTGAAATTAGTTTTCATCTTGTACAT	sense	Smp_171940	Smp_171940	hypothetical protein	34147676	NP_057026.3	5e-32	0.62	MTERF domain containing 1 [Homo sapiens]
7666	28659	338	14	0.397664	*	YES	YES	YES	YES	|F GO:0005515|	YES	NP_060670.1	Q2_P22402	CCGCATTACTAAGTAAGCATGTAGAAAATCTTGTCAATGCTGAAAATCGGACAAAAAATC	sense	Smp_173650	Smp_173650	Nonhistone chromosomal protein, putative	8922633	NP_060670.1	6e-22	0.88	high-mobility group 20A [Homo sapiens]
7672	29298	345	58	0.480167	*	YES	YES	YES	YES	-	YES	NP_659491.4	Q2_P22406	CCACTACAGAACTCATCTTAGTTTATCATAACACACAGCTTAATTGCATTGCTCTGAATA	sense	Smp_022410	Smp_022410	f-box and wd40 domain protein, putative	124028512	NP_659491.4	1e-19	0.81	WD40-repeat protein upregulated in HCC isoform b [Homo sapiens]
7679	35561	419	31	0.510286	*	YES	YES	YES	YES	|F GO:0005525|	YES	NP_071769.2	Q2_P22410	TTACGAAAGTGATACTCTTCCAGAACCACGTTCTATGTTGGAAGCAACTGCCGAGGCAAA	sense	Smp_146800	Smp_146800	atlastin, putative	208610000	NP_071769.2	1e-144	0.97	atlastin GTPase 2 isoform 1 [Homo sapiens]
7688	9426	111	76	0.400592	*	YES	YES	YES	YES	|F GO:0015171|	YES	NP_064631.2	Q2_P03159	CAACAGTCTGTTCATGTTCTGATCATCAATACAGTGTGTTTCGTTGACCTAATTACTATT	sense	Smp_153480	Smp_153480	cation chloride cotransporter, putative	31881740	NP_064631.2	1e-141	1.02	solute carrier family 12 (potassium/chloride transporters), member 9 [Homo sapiens]
7713	37872	446	47	0.416543	*	YES	YES	YES	YES	|F GO:0003677|	YES	NP_002936.1	Q2_P03172	TGGATAGTTCTAACTGTTTAGTACGTCTTACACTATGGGGCGAAGAAGCGGAAAATTTCG	sense	Smp_121800	Smp_121800	replication factor A 1, rfa1, putative	4506583	NP_002936.1	1e-116	0.79	replication protein A1, 70kDa [Homo sapiens]
7724	23782	280	67	0.352229	*	YES	YES	YES	YES	|F GO:0008026|	YES	NP_055644.2	Q2_P22433	CGCTGGTGATGAGGATGGTGCTGGTGCTAACACTAGTTCGGGAAGTGACATGGTTAGAAG	sense	Smp_174210.2	Smp_174210.2	DEAD box ATP-dependent RNA helicase, putative	41327773	NP_055644.2	0	0.62	DEAD (Asp-Glu-Ala-Asp) box polypeptide 46 [Homo sapiens]
7725	19212	227	2	0.560955	*	YES	YES	YES	YES	|F GO:0008565|	YES	NP_001137534.1	Q2_P03178	GATTTAGTGACAGCTCGTACAGCTGAAGAATTGATTAAGATATTTCGTAAGGAACTTATC	sense	Smp_124430	Smp_124430	coatomer beta subunit, putative	221316632	NP_001137534.1	0	0.89	coatomer protein complex, subunit beta 1 [Homo sapiens]
7732	10134	120	19	0.354112	*	YES	YES	YES	YES	|C GO:0005576|	YES	NP_002585.2	Q2_P22438	CTTGTTGTACATGGTACACAACAACCACCATATGCTCATCTATCTGATTCTACCATAAAT	sense	Smp_077980	Smp_077980	Neuroendocrine convertase 2 precursor (EC 3.4.21.94) (NEC 2) (PC2) (Prohormone convertase 2) (Proprotein convertase 2) (KEX2-like endoprotease 2), putative	20336244	NP_002585.2	0	0.97	proprotein convertase subtilisin/kexin type 2 [Homo sapiens]
7760	7865	93	45	0.309238	*	YES	YES	YES	YES	|P GO:0008380|	YES	NP_056299.1	Q2_P03193	GAAGTACGACAAAAACGATTACAATGGGAGGAAGGAGATGAAATATTTAGATTGGAATGT	sense	Smp_064500	Smp_064500	hypothetical protein	7661636	NP_056299.1	1e-49	0.94	SYF2 homolog, RNA splicing factor isoform 1 [Homo sapiens]
7786	27368	322	83	0.411688	*	YES	YES	YES	YES	|F GO:0003723|	YES	NP_005327.1	Q2_P03207	TTAGACTTCCTGATTCAGATCGGGGTGATGCTTTCTCTGATGAAATAGTGATAGAAGGGG	sense	Smp_170110	Smp_170110	high-density lipoprotein receptor (hdl)	4885409	NP_005327.1	1e-115	0.91	high density lipoprotein binding protein [Homo sapiens]
7821	37634	443	64	0.439837	*	YES	YES	YES	YES	|C GO:0016021|	YES	NP_001607.1	Q2_P03225	ACTCTCTTCCACCGGACACTATGAGACATGTAAATATTTAGCCTCAGATCTATTGTATCC	sense	Smp_080120.2	Smp_080120.2	activin receptor, putative	4501897	NP_001607.1	2e-64	0.93	activin A receptor, type IIA precursor [Homo sapiens]
7891	5053	60	38	0.493477	*	YES	YES	YES	YES	|C GO:0005634|	YES	NP_001078.2	Q2_P22517	TTCTTGCATCTGGTGGACAAGATCATATTGCTATAATATGGAATGTAGCAACTGGTGAAA	sense	Smp_040100	Smp_040100	hypothetical protein	55743075	NP_001078.2	6e-15	0.91	angio-associated, migratory cell protein [Homo sapiens]
7892	29219	344	64	0.379271	*	YES	YES	YES	YES	|F GO:0005097|	YES	NP_114143.1	Q2_P03261	CCGTTTACACAGATCAAGTCAGCATGGTAAAATGAAGTAATCAACGCCATAAAATGATTA	sense	Smp_145170	Smp_145170	tbc1 domain family member, putative	13994322	NP_114143.1	5e-66	0.69	TBC1 domain family, member 10A [Homo sapiens]
7899	19211	227	1	0.391309	*	YES	YES	YES	YES	|F GO:0003963|	YES	NP_005763.3	Q2_P22522	AATCGTTGGCTTTCGTCCTGATGGCTTGTGAAAGTGGACGTAATGCTAGCCGTTTGGCTG	sense	Smp_102450	Smp_102450	rna 3' terminal phosphate cyclase, putative	157426877	NP_005763.3	5e-66	0.93	RNA terminal phosphate cyclase-like 1 [Homo sapiens]
7926	15187	179	57	0.389993	*	YES	YES	YES	YES	|F GO:0005515|	YES	NP_002703.1	Q2_P22537	GATATCTGACTGGGAGCAGCTAGGAAAGTTAAGTGTATTAAAAAAGCTACGAACTTTGTA	sense	Smp_046020	Smp_046020	protein phosphatases pp1 regulatory subunit, putative	4506013	NP_002703.1	1e-71	0.88	protein phosphatase 1, regulatory subunit 7 [Homo sapiens]
7957	11179	132	44	0.60322	*	YES	YES	YES	YES	|F GO:0000166|	YES	NP_008855.1	Q2_P22555	CATGGATGCTTGGGATGGGATAACGGGGAGTAGGTTGCAATCCAAGCTGTCAGGAGCATA	sense	Smp_185230	Smp_185230	arginine/serine-rich splicing factor, putative	5902076	NP_008855.1	2e-53	0.9	splicing factor, arginine/serine-rich 1 isoform 1 [Homo sapiens]
8045	42990	506	65	0.247717	*	YES	YES	YES	YES	|F GO:0003735|	YES	NP_002286.2	Q2_P22605	AGGTGGTTGGAGTAATTTAGATGCTGATCCAACAGAAACGTGGTAGTTGAGCAATATAAC	sense	Smp_179180	Smp_179180	ribosomal protein S2, eukaryotic and archaeal form, putative	9845502	NP_002286.2	1e-64	0.68	ribosomal protein SA [Homo sapiens]
8055	4182	50	17	0.39828	*	YES	YES	YES	YES	|F GO:0003841|	YES	NP_079106.3	Q2_P22611	CACAATTCCTGCCTTATGACAGATTTGTGTTTACTGGTGAACTGTTCTTTATTACCAATA	sense	Smp_132850.2	Smp_132850.2	acetyltransferase-related	33946291	NP_079106.3	4e-76	0.68	lysophosphatidylcholine acyltransferase 1 [Homo sapiens]
8058	25657	302	72	0.503484	*	YES	YES	YES	YES	|F GO:0008233|	YES	NP_073743.2	Q2_P22613	AACAATGCGTTCAGACAATAAGTATTACTGTGAATTTTGTCGTTGCAAGCAAGAAGCTCA	sense	Smp_000710	Smp_000710	ubiquitin-specific peptidase 46 (C19 family)	31377709	NP_073743.2	1e-123	0.85	ubiquitin specific peptidase 46 isoform 1 [Homo sapiens]
8068	10844	128	49	0.352339	*	YES	YES	YES	YES	|F GO:0003756|	YES	NP_005304.3	Q2_P22619	GGTACGACAGATCAGGCAATCCAAAGAAAAGTGAACTATAGGATGTCTTTAATAATCTTA	sense	Smp_079770.2	Smp_079770.2	protein disulfide-isomerase ER-60 precursor (ERP60), putative	21361657	NP_005304.3	1e-103	0.95	protein disulfide-isomerase A3 precursor [Homo sapiens]
8069	15441	182	56	0.389123	*	YES	YES	YES	YES	-	YES	NP_116258.2	Q2_P22620	TGTCTGTGTGTTAATCCATTTGATACCAGTCATGTTTACTACATGAAGACTGATGGGTCT	sense	Smp_020060	Smp_020060	hypothetical protein	189571677	NP_116258.2	3e-41	1.05	NudC domain containing 1 isoform 1 [Homo sapiens]
8074	12868	152	33	0.433489	*	YES	YES	YES	YES	|C GO:0016021|	YES	NP_066191.1	Q2_P22622	GTTGGTCTGAGGTATATCAAATTGCTTCCTTTTGAAGATGTTGTAATTGGCCTTGTATTA	sense	Smp_014280	Smp_014280	beta-1,3 galactosyltransferase	10304987	NP_066191.1	5e-30	0.66	UDP-Gal:betaGlcNAc beta 1,3-galactosyltransferase 1 [Homo sapiens]
8075	21756	256	81	0.35363	*	YES	YES	YES	YES	-	YES	NP_057569.2	Q2_P22623	GAGAAACAACCGTGAAATACTTGAAGCAAGCGTTAAAATCACTTGGAGTTGATATCTAAA	sense	Smp_094820	Smp_094820	hypothetical protein	21361741	NP_057569.2	3e-29	1.12	Vps20-associated 1 homolog [Homo sapiens]
8076	35752	421	52	0.399577	*	YES	YES	YES	YES	|P GO:0015031|	YES	NP_789782.1	Q2_P03339	GACCTACCCTGTGTTTTTGTTTATCCTACAACAATATTCAATAAAGCCTCTTTTTCCTAG	sense	Smp_045710.1	Smp_045710.1	snf7-related	28827795	NP_789782.1	2e-42	0.94	chromatin modifying protein 4B [Homo sapiens]
8126	3686	44	31	0.46534	*	YES	YES	YES	YES	|F GO:0005525|	YES	NP_037473.3	Q2_P22653	GTGCCGGTCTTCAAGCGAAGAAAAAATGATATTTGCTATGCCATATAGGTCTAATTTATT	sense	Smp_015720	Smp_015720	GTP-binding protein-related	58761500	NP_037473.3	1e-148	0.99	Obg-like ATPase 1 isoform 1 [Homo sapiens]
8132	14034	166	9	0.548745	*	YES	YES	YES	YES	|F GO:0005496|	YES	NP_940798.1	Q2_P22657	GTCACTTGAACTATTGCCTTTTTGGATTAAAATAGCTTATTTCATCGATCAAGCCACATG	sense	Smp_086190	Smp_086190	progestin and adipoq receptor family member VI, putative	41282031	NP_940798.1	4e-47	0.9	progestin and adipoQ receptor family member VI isoform 2 [Homo sapiens]
8184	11188	132	53	0.410682	*	YES	YES	YES	YES	|P GO:0006512|	YES	NP_065691.2	Q2_P03387	ATGTAAAGCTCGTCTTATCCTTCTTCTACAACTATCTTTCTCTTCAGGTTTTCTCCCTAT	sense	Smp_105330	Smp_105330	leucine zipper protein, putative	36030883	NP_065691.2	2e-57	0.96	RP42 homolog [Homo sapiens]
8266	31648	373	28	0.426788	*	YES	YES	YES	YES	|F GO:0005524|	YES	NP_006604.1	Q2_P22722	CGTCATCAAACAATATACGGGGTAAAAGCACTCCTGCTACGTGATTGTGTTTCAAGTAAA	sense	Smp_044530	Smp_044530	growth factor receptor-bound protein, putative	5729856	NP_006604.1	1e-40	0.89	GRB2-related adaptor protein [Homo sapiens]
8276	30639	361	39	0.407213	*	YES	YES	YES	YES	|P GO:0006810|	YES	NP_001121187.1	Q2_P03436	TTCATTCATCGGTAGCTACTACCAACGTCTCCTCGACATCGTTACTAAACTCAGATCAGT	sense	Smp_154400	Smp_154400	tomosyn, putative	189217915	NP_001121187.1	1e-129	0.92	syntaxin binding protein 5 (tomosyn) isoform b [Homo sapiens]
8301	31653	373	33	0.427385	*	YES	YES	YES	YES	|F GO:0005488|	YES	NP_078880.1	Q2_P22741	CCTTACATAAACCACCATCAAATTGGTTTCAATTAGAACGTGAACTACGTGAATTATGTC	sense	Smp_053990	Smp_053990	heat shock protein 70 (hsp70)-interacting protein, putative	13375809	NP_078880.1	2e-24	0.76	RNA polymerase II associated protein 3 [Homo sapiens]
8302	17032	201	32	0.391202	*	YES	YES	YES	YES	|F GO:0005198|	YES	NP_775104.2	Q2_P22742	TCAGTCAACAAATAATGATGTGCGTCGTTCAGCATGTTGGGCTATCGCTTCATTAACTGC	sense	Smp_105950	Smp_105950	armc3, putative	189409124	NP_775104.2	1e-86	0.77	armadillo repeat containing 3 [Homo sapiens]
8319	1696	20	81	0.434409	*	YES	YES	YES	YES	|C GO:0005634|	YES	NP_056444.3	Q2_P22752	TTTATTGCTGCAAATACTAGCATTCTAGTAGGTGCATCAACAGCAGCGAAATTAATGGGT	sense	Smp_163030	Smp_163030	hypothetical protein	221136939	NP_056444.3	1e-144	0.87	pre-mRNA processing factor 31 homolog [Homo sapiens]
8329	30523	360	8	0.470599	*	YES	YES	YES	YES	|F GO:0003676|	YES	NP_060592.2	Q2_P03457	AATTCTCTCCAAATTCCGCAATTTAATTCTGAGTCTGTCCTGAGAGTGACAGGTAAAGTC	sense	Smp_088800	Smp_088800	aspartyl-tRNA synthetase, putative	40789249	NP_060592.2	5e-79	0.73	aspartyl-tRNA synthetase 2, mitochondrial [Homo sapiens]
8342	4403	52	68	0.336508	*	YES	YES	YES	YES	|F GO:0019904|	YES	NP_036611.2	Q2_P22766	CAAGATGATTCCTACAAAGACAGCACACTAATTATGCAACTTTTAAGAGACAACTTGACG	sense	Smp_009780.1	Smp_009780.1	14-3-3 protein, putative	21464101	NP_036611.2	1e-79	0.96	tyrosine 3-monooxygenase/tryptophan 5-monooxygenase activation protein, gamma polypeptide [Homo sapiens]
8350	38341	452	6	0.382893	*	YES	YES	YES	YES	|F GO:0008565|	YES	NP_694858.1	Q2_P03465	ATCCCTTGATAGAAATTATCAATCGTCAAAGTACACCTAAGACACTCCACGAAAATACTG	sense	Smp_142770	Smp_142770	importin-beta 2, putative	23510381	NP_694858.1	0	0.99	transportin 1 isoform 2 [Homo sapiens]
8357	21181	250	16	0.440722	*	YES	YES	YES	YES	-	YES	NP_001117.2	Q2_P03469	GACGTGAACTTGACAGCTTTCCATCTGACTCTTCTGTCCTTAATCATGTAGTTGTTGTTT	sense	Smp_055990	Smp_055990	adenylosuccinate synthetase	34577063	NP_001117.2	1e-135	0.98	adenylosuccinate synthase [Homo sapiens]
8418	44596	525	56	0.459432	*	YES	YES	YES	YES	|F GO:0016831|	YES	NP_722547.1	Q2_P22807	TATGAAGAGACGTCGTCCACTCCGAGCTAACTTTGTATTATGGTCTCGTATTGATCAAAA	sense	Smp_164050	Smp_164050	hypothetical protein	24432104	NP_722547.1	3e-94	0.78	Sep (O-phosphoserine) tRNA:Sec (selenocysteine) tRNA synthase isoform 2 [Homo sapiens]
8439	6689	79	59	0.382399	*	YES	YES	YES	YES	|F GO:0046933|	YES	NP_001679.2	Q2_P22817	AGTAACGACACCCGTTTAGCGATTTACAAACCCATAACCACTCTAGATGAGGAAGCAGCC	sense	Smp_154530	Smp_154530	mitochondrial ATP synthase B chain, putative	21361565	NP_001679.2	4e-31	0.7	ATP synthase, H+ transporting, mitochondrial F0 complex, subunit B1 precursor [Homo sapiens]
8443	43786	516	11	0.370854	*	YES	YES	YES	YES	|F GO:0008270|	YES	NP_001141.2	Q2_P03511	GTTTCGCTAGTTTTGCTGAATATATTGGAGTGGATCATGTTCATCCGGAGTGGGGAATGG	sense	Smp_173030	Smp_173030	aminopeptidase A (M01 family)	157266300	NP_001141.2	3e-87	0.89	membrane alanine aminopeptidase precursor [Homo sapiens]
8444	1410	17	50	0.74452	*	YES	YES	YES	YES	|F GO:0003677|	YES	NP_001124161.1	Q2_P22819	CAGTTGTACAGGTCTATTGCATTTATAATGTTCTAACCCCCTTCTAATTCTTACCTAAAC	sense	Smp_000980	Smp_000980	high mobility group protein	194688135	NP_001124161.1	2e-37	0.82	high-mobility group box 2 [Homo sapiens]
8467	12349	146	24	0.397628	*	YES	YES	YES	YES	|C GO:0016021|	YES	NP_004347.1	Q2_P22830	GGACTCGTATCTATGTATGTATGTATATGTATAAGGTGCAATGAAAGGGGAACCTTTTTT	sense	Smp_100080	Smp_100080	tetraspanin, putative	4757944	NP_004347.1	1e-10	0.84	CD81 antigen [Homo sapiens]
8485	37623	443	53	0.417389	*	YES	YES	YES	YES	|F GO:0005488|	YES	NP_001317.1	Q2_P22839	GCTGGGGTTTCTTTAGGATCCACACTATCCGGTGTCTCTGGTGGTAGTGCAGGTGTAGTA	sense	Smp_147360	Smp_147360	cleavage stimulation factor, putative	4557495	NP_001317.1	0	0.87	cleavage stimulation factor subunit 3 isoform 1 [Homo sapiens]
8506	25284	298	39	0.421426	*	YES	YES	YES	YES	|F GO:0008270|	YES	NP_036370.2	Q2_P22851	CGGCATAATTCCAATGAGAATCTGTCTTTGAATAAACAATCATCGTTAAAACAACCTCGT	sense	Smp_138640	Smp_138640	chromatin regulatory protein sir2, putative	7657575	NP_036370.2	1e-98	0.68	sirtuin 1 isoform a [Homo sapiens]
8561	44100	519	70	0.348633	*	YES	YES	YES	YES	|F GO:0008168|	YES	NP_001107000.1	Q2_P03565	CTCCTTCCGATTCAGAGATAGATTCTAATCCAAGAAGTCGTTCAGCCAAGTTACGTATAG	sense	Smp_053120	Smp_053120	S-adenosyl-methyltransferase mraW, putative	165377209	NP_001107000.1	5e-38	1.06	methyltransferase 5 domain containing 1 isoform 1 [Homo sapiens]
8581	4194	50	29	0.418163	*	YES	YES	YES	YES	|F GO:0005509|	YES	NP_055470.1	Q2_P03577	ATTCAGTTGATTTCGGCTCCTCTAGCTGGCATTTCATCTGCTATCATTGTTAATCCTCTT	sense	Smp_038840	Smp_038840	mitochondrial carrier protein-related	45237193	NP_055470.1	2e-48	0.97	solute carrier family 25, member 44 isoform 1 [Homo sapiens]
8605	39343	463	73	0.392297	*	YES	YES	YES	YES	|F GO:0005086|	YES	NP_004184.1	Q2_P22904	CTGAATCTAATGAAGAACTAACTCATGAATCGTCAATGAGTGATGATCATATCAATGCAG	sense	Smp_101280	Smp_101280	golgi-specific brefeldin A-resistance factor, putative	4758416	NP_004184.1	0	0.82	golgi-specific brefeldin A resistant guanine nucleotide exchange factor 1 [Homo sapiens]
8617	15088	178	43	0.438834	*	YES	YES	YES	YES	|F GO:0003700|	YES	NP_057715.2	Q2_P03594	CGCTTCATGGGATCCTTTATCAGAGAAACAATCTTTACAACTTGTCAATTTAATGCGTAA	sense	Smp_170250	Smp_170250	gc-rich sequence DNA-binding factor, putative	22035565	NP_057715.2	5e-47	0.83	GC-rich sequence DNA-binding factor candidate isoform 1 [Homo sapiens]
8638	859	11	9	0.43938	*	YES	YES	YES	YES	|F GO:0016773|	YES	NP_477352.2	Q2_P03603	CGCGCTTGTGTTCAATCAATCAATTATCTATGTTCCATTGAATGATCAATGTATCCATGA	sense	Smp_150660	Smp_150660	phosphatidylinositol 4-kinase	155030226	NP_477352.2	0	0.9	phosphatidylinositol 4-kinase type 3 alpha isoform 2 [Homo sapiens]
8660	4210	50	45	0.467067	*	YES	YES	YES	YES	-	YES	NP_001073898.1	Q2_P03614	GGGGATTAACCAATGGTGAAATTGATTACTGTTACTATCTATACTATCCTAACAGTTGTG	sense	Smp_152120	Smp_152120	hypothetical protein	122937255	NP_001073898.1	5e-25	0.72	NEZHA isoform 1 [Homo sapiens]
8667	42158	496	83	0.408923	*	YES	YES	YES	YES	-	YES	NP_940869.2	Q2_P03617	CCTGAAAGTATTCATTCATCAGCTAATGAGTTAGCTAGTTAAAACCCACTCATGATTTCT	sense	Smp_034450	Smp_034450	hypothetical protein	158534055	NP_940869.2	3e-86	0.86	round spermatid basic protein 1-like [Homo sapiens]
8670	41937	494	32	0.502433	*	YES	YES	YES	YES	|C GO:0005737|	YES	NP_689575.1	Q2_P22938	TGGGTATAGGGGGTGATTCATATGTACGTAGGGTTCAGAATGTTTTCAGTGATTTCTTCT	sense	Smp_124980	Smp_124980	tumor necrosis factor induced protein, putative	22748781	NP_689575.1	3e-17	0.78	tumor necrosis factor, alpha-induced protein 8-like 1 [Homo sapiens]
8675	10606	125	66	0.319363	*	YES	YES	YES	YES	|F GO:0003824|	YES	NP_006293.2	Q2_P03621	GGTCAACGTGGTCATCCGTTTTCAGGATGGACAAGTTTAATTAGTTTAATAATTAGTGAT	sense	Smp_024580.1	Smp_024580.1	mannosyl-oligosaccharide glucosidase, putative	149999606	NP_006293.2	1e-125	1.03	mannosyl-oligosaccharide glucosidase isoform 1 [Homo sapiens]
8680	13556	160	41	0.404272	*	YES	YES	YES	YES	|F GO:0005524|	YES	NP_004530.1	Q2_P22943	GTGGATGTTTGTGATCGCATCATGAAACGATCCGGTGATCTGTTGTTAGATGTGAACCCG	sense	Smp_041450	Smp_041450	aspartyl-tRNA synthetase, putative	4758762	NP_004530.1	1e-157	0.99	asparaginyl-tRNA synthetase [Homo sapiens]
8686	8294	98	49	0.392072	*	YES	YES	YES	YES	|F GO:0004842|	YES	NP_008944.1	Q2_P22947	GGTGGACGGTTAATTGATAAAATCAGTGGCATACTGTGTTTTGAATAAACTGTGATCTAT	sense	Smp_165260	Smp_165260	nedd-4-like E3 ubiquitin-protein ligase	13654239	NP_008944.1	1e-157	0.61	WW domain containing E3 ubiquitin protein ligase 1 [Homo sapiens]
8698	41068	484	13	0.465226	*	YES	YES	YES	YES	|F GO:0005524|	YES	NP_005042.1	Q2_P22955	TTTGTGTGATTCCATCGAGAATATTACACATTCATTATGCACTAAGGAATTTCAGTCACG	sense	Smp_148050	Smp_148050	glutaminyl-tRNA synthetase (glutamine--tRNA ligase) (glnrs), putative	4826960	NP_005042.1	1e-103	0.68	glutaminyl-tRNA synthetase [Homo sapiens]
8747	42403	499	73	0.349602	*	YES	YES	YES	YES	|F GO:0004368|	YES	NP_000399.2	Q2_P22984	CACTTCCAAAACAGAATCATTTGTCCATCTACTACTGTCTATCACAGCAACTATTAGAAA	sense	Smp_121990.2	Smp_121990.2	glycerol-3-phosphate dehydrogenase, putative	133908616	NP_000399.2	0	1	glycerol-3-phosphate dehydrogenase 2, mitochondrial [Homo sapiens]
8766	7367	87	57	0.296125	*	YES	YES	YES	YES	|F GO:0050660|	YES	NP_077728.2	Q2_P03659	GTTAAAAACAGCTTTTACTGATGTAGCACAACCTAAATCATCTCGCCAATAGTTTCTAGT	sense	Smp_166580	Smp_166580	ferredoxin/ferredoxin--NADP reductase-related	111118981	NP_077728.2	1e-100	0.9	ferredoxin reductase isoform 1 precursor [Homo sapiens]
8769	11100	131	50	0.318484	*	YES	YES	YES	YES	|C GO:0016021|	YES	NP_001005417.1	Q2_P22995	GATTTTAATTGTATGCCATAGCAACAGGAACATTGCGAAAAGATCTTTTCCCATGATAGT	sense	Smp_021370	Smp_021370	beta-1,4-galactosyltransferase, putative	53759113	NP_001005417.1	4e-60	0.66	UDP-Gal:betaGlcNAc beta 1,4- galactosyltransferase 2 [Homo sapiens]
8777	5986	71	36	0.394477	*	YES	YES	YES	YES	-	YES	NP_060091.1	Q2_P03665	AAATCAGATCGTGGAGCTTGTATTGTACCGCACTATGATGATTCATGGTTGTGGGGTGAT	sense	Smp_081600	Smp_081600	hypothetical protein	8923019	NP_060091.1	2e-18	0.71	alkB, alkylation repair homolog 4 [Homo sapiens]
8778	29816	351	66	0.340385	*	YES	YES	YES	YES	|F GO:0003677|	YES	NP_778225.1	Q2_P03666	GCTGTTCGACTACTATTGCCTGGCGAACTTGCGAAACATGCTGTGTCTGAGGGTACAAAA	sense	Smp_036220	Smp_036220	histone H2B, putative	28173554	NP_778225.1	6e-44	0.72	histone cluster 3, H2bb [Homo sapiens]
8780	27373	323	3	0.356466	*	YES	YES	YES	YES	|C GO:0005634|	YES	NP_001035543.1	Q2_P23000	AAGGATCCAGTAATACTCCACAAGTATTTCTGAGTACTTCACTCCCATGTCTTTTCGAAA	sense	Smp_042990.2	Smp_042990.2	hypothetical protein	94721338	NP_001035543.1	6e-65	0.6	hypothetical protein LOC54629 isoform b [Homo sapiens]
8814	29834	351	84	0.528097	*	YES	YES	YES	YES	|F GO:0031625|	YES	NP_003583.2	Q2_P03686	AGTCTTTCTCAACATCTACGTTAACTGGAACTACTACATCCCCTAGCGAACCCTTGCCAT	sense	Smp_150270	Smp_150270	cullin, putative	32307161	NP_003583.2	1e-150	0.67	cullin 1 [Homo sapiens]
8821	42462	500	47	0.357102	*	YES	YES	YES	YES	|F GO:0005524|	YES	NP_071331.2	Q2_P23018	GTTGGCATGGCGACAACAGAATCATCACCTGAAAATGCAGTTGGCGTTGAACAAGATGAT	sense	Smp_180400	Smp_180400	serine/threonine kinase	98986450	NP_071331.2	1e-124	0.6	casein kinase 1, gamma 1 [Homo sapiens]
8839	20129	237	69	0.4212	*	YES	YES	YES	YES	|P GO:0016481|	YES	NP_945327.1	Q2_P23028	TGCCAATTATTCTAGTGTTTCACATTCAGAACTGAGCTTGATTAATTCCGAATCCCTTCC	sense	Smp_170060	Smp_170060	hypothetical protein	39812492	NP_945327.1	5e-16	0.62	TH1-like protein [Homo sapiens]
8856	10535	124	80	0.384467	*	YES	YES	YES	YES	|F GO:0004733|	YES	NP_060599.1	Q2_P23035	CGAACGACTAGCTCCATAGAAGTTTGTTTGATATGAGAAGTTTAGTTTACTGCTACTTTT	sense	Smp_051550.1	Smp_051550.1	pyridoxamine 5'-phosphate oxidase	8922498	NP_060599.1	9e-69	0.96	pyridoxine 5'-phosphate oxidase [Homo sapiens]
8863	7573	90	8	0.483796	*	YES	YES	YES	YES	|C GO:0005634|	YES	NP_056473.2	Q2_P03712	CTACCATTCTGGCAATTCTATGTACAACATAAACAAATTCGTTTTAACGAGTTGAATCGC	sense	Smp_154980	Smp_154980	yeast nucleolar complex, putative	157694511	NP_056473.2	4e-56	0.61	nucleolar complex associated 2 homolog [Homo sapiens]
8905	13121	155	31	0.41841	*	YES	YES	YES	YES	|P GO:0015031|	YES	NP_113619.1	Q2_P23059	CAGGATAAATCTACTACTTCTGATCTAGCAATTCAACCAGGACCTAATATGTCTTTAGCT	sense	Smp_130460	Smp_130460	hypothetical protein	13899251	NP_113619.1	1e-140	0.9	component of golgi transport complex 3 [Homo sapiens]
8946	45007	530	42	0.358311	*	YES	YES	YES	YES	|F GO:0005525|	YES	NP_001011553.2	Q2_P23081	AGAGAGCCGAGTTAATCGTCCGTGTCAGAATATCCCGGATCAGCGTGTACATGCATGCAT	sense	Smp_060070	Smp_060070	septin, putative	148352329	NP_001011553.2	1e-115	0.76	cell division cycle 10 isoform 2 [Homo sapiens]
8947	5421	64	66	0.361532	*	YES	YES	YES	YES	|F GO:0004516|	YES	NP_660202.3	Q2_P03752	TCTTTGTAGACATCCAACTCAAGCATCGAAACGTGTTTTCGTTGTACCTGGAAGAGTTAA	sense	Smp_035460	Smp_035460	nicotinate phosphoribosyltransferase, putative	194394158	NP_660202.3	1e-128	0.99	nicotinate phosphoribosyltransferase domain containing 1 [Homo sapiens]
8993	34545	407	35	0.417914	*	YES	YES	YES	YES	-	YES	NP_055121.1	Q2_P23103	CGCTTCCAACTAAATCCATGCATTCAATGCCTCTGTACACAAAATAAAATTGTTCTGTAT	sense	Smp_074870	Smp_074870	hypothetical protein	7657015	NP_055121.1	1e-112	0.87	hypothetical protein LOC51493 [Homo sapiens]
9005	10039	119	9	0.459068	*	YES	YES	YES	YES	|F GO:0005524|	YES	NP_003698.1	Q2_P23109	CTGAACATGAAAATCAGTTTATGCGCTGAATATACGTAATGTTGAAGCGTGTGCATAATT	sense	Smp_064050.2	Smp_064050.2	ruvb-related reptin and pontin	4506753	NP_003698.1	0	1	RuvB-like 1 [Homo sapiens]
9031	13153	155	63	0.428943	*	YES	YES	YES	YES	|F GO:0008565|	YES	NP_002262.3	Q2_P03792	CCTAGAGTACAAGCCAATGCGGGGGCTGCTCTAGTCAATTTCTGTGAGAAAGTACCACAG	sense	Smp_032510	Smp_032510	importin-beta 3, putative	24797086	NP_002262.3	0	0.98	importin 5 [Homo sapiens]
9048	22688	267	78	0.420363	*	YES	YES	YES	YES	|F GO:0005515|	YES	NP_056416.2	Q2_P23135	AGATACACTTTCTAATTTGACAATGGCTAATCCTGCTGACTTCAAAAAGTTACTTAGGGT	sense	Smp_142890	Smp_142890	hect E3 ubiquitin ligase, putative	37620181	NP_056416.2	0	1	hect domain and RLD 4 isoform b [Homo sapiens]
9091	42743	503	73	0.411445	*	YES	YES	YES	YES	|F GO:0015293|	YES	NP_001138762.1	Q2_P23161	CAAGTCGTCGTCAACAACGTCGAACATATTATCGACTTCAATCAACAATTACTACTTAAT	sense	Smp_084600.2	Smp_084600.2	solute carrier family 37 member 2 (glycerol-3- phosphate transporter, putative	223717983	NP_001138762.1	1e-81	0.95	solute carrier family 37 (glycerol-3-phosphate transporter), member 2 isoform 2 [Homo sapiens]
9109	10554	125	14	0.35919	*	YES	YES	YES	YES	|C GO:0016021|	YES	NP_005715.1	Q2_P23174	AGTTTTGCAAATTCATCCTGTATTCTAGTTTGAGTGTTGTGGAGTGGAAAATCAGTCAGA	sense	Smp_019340.2	Smp_019340.2	transmembrane 4 superfamily member, putative	5032201	NP_005715.1	4e-16	0.85	transmembrane 4 superfamily member 8 isoform 1 [Homo sapiens]
9113	45082	531	32	0.323216	*	YES	YES	YES	YES	|P GO:0008380|	YES	NP_116253.2	Q2_P23176	ATCAAGACATAAAGATCGTGAAGACAATGAACGCAAACACGATCGTGATAAAGCTCATAG	sense	Smp_046980	Smp_046980	hypothetical protein	24762236	NP_116253.2	6e-80	0.62	PRP38 pre-mRNA processing factor 38 (yeast) domain containing A [Homo sapiens]
9119	36110	425	70	0.366586	*	YES	YES	YES	YES	|C GO:0005634|	YES	NP_006016.1	Q2_P23180	CCAGCATCAGCATTTGATGTAAATATAGCCGGATGTAAAATACGTATAACTTGTCATGAA	sense	Smp_051640	Smp_051640	Endoribonuclease XendoU	5174623	NP_006016.1	6e-38	0.96	placental protein 11 precursor [Homo sapiens]
9141	30689	362	4	0.637128	*	YES	YES	YES	YES	|F GO:0005488|	YES	NP_006810.1	Q2_P23191	CAGGAAAGGAGCAGTATGCAATGCTATGAAGGATTTTACTCAAGCAAGGAAGGCTTTTCG	sense	Smp_064860	Smp_064860	heat shock protein 70 (hsp70)-interacting protein, putative	5803181	NP_006810.1	1e-105	0.99	stress-induced-phosphoprotein 1 (Hsp70/Hsp90-organizing protein) [Homo sapiens]
9142	33775	398	30	0.53738	*	YES	YES	YES	YES	|F GO:0003677|	YES	NP_002683.2	Q2_P23192	AACTAATCTGGATAGGCCAGATACTTTGGATCAGTTGACTACGCTTTTCAGTGGTTATTC	sense	Smp_124120	Smp_124120	DNA polymerase epsilon subunit b, putative	32189369	NP_002683.2	5e-77	0.96	DNA-directed DNA polymerase epsilon 2 [Homo sapiens]
9155	35298	416	23	0.458839	*	YES	YES	YES	YES	|C GO:0016021|	YES	NP_612192.1	Q2_P23198	GTTCTGTCATTACCACCACCTTCAGCACAAGTATCCTCCTCATCATCGTCGTCATCATCG	sense	Smp_181660	Smp_181660	Furin-like protein	20336180	NP_612192.1	3e-13	0.91	paired basic amino acid cleaving system 4 isoform b preproprotein [Homo sapiens]
9161	44486	524	31	0.372369	*	YES	YES	YES	YES	|F GO:0005509|	YES	NP_065779.1	Q2_P23201	GCCATTATTACCGCATCGAAAATTTACCTAACTTGAAAGTTGTTGGCCATTAAGCTAATA	sense	Smp_050630	Smp_050630	synaptotagmin, putative	45387945	NP_065779.1	2e-28	1.06	family with sequence similarity 62 (C2 domain containing) member B [Homo sapiens]
9171	11820	140	5	0.348745	*	YES	YES	YES	YES	-	YES	NP_006089.1	Q2_P23206	AGAGGGCTTACTGATAGCCCTAGCACTGTTTACGTGGTACAATAAAGTTTTTGAAAGGCA	sense	Smp_102040.2	Smp_102040.2	receptor for activated PKC, putative	5174447	NP_006089.1	1e-131	1	guanine nucleotide binding protein (G protein), beta polypeptide 2-like 1 [Homo sapiens]
9177	19396	229	16	0.433942	*	YES	YES	YES	YES	|F GO:0008270|	YES	NP_085096.1	Q2_P03856	GGAAACGGACTCTCGCTTAAATGAAGAGTTTTTAGCAAAGAAATCCCAAGACAAAACTAA	sense	Smp_084140.3	Smp_084140.3	chromatin regulatory protein sir2, putative	13775602	NP_085096.1	4e-72	0.91	sirtuin 2 isoform 2 [Homo sapiens]
9208	5453	65	13	0.568616	*	YES	YES	YES	YES	-	YES	NP_689647.2	Q2_P03871	TGATGACATAAATTCAATCGCTGCAAAGGTGATGCGAGCGGAATTGGAATCGAATCCTGT	sense	Smp_042050	Smp_042050	hypothetical protein	169234949	NP_689647.2	2e-59	0.71	CWF19-like 2, cell cycle control [Homo sapiens]
9258	42094	496	19	0.42683	*	YES	YES	YES	YES	|F GO:0005524|	YES	NP_004784.2	Q2_P23251	CATCATCATCTACGCCACTCCCTCCTGCAGTTCCACCATTAGCATTGTCTCCACAAAATA	sense	Smp_126490	Smp_126490	PIM1 peptidase (S16 family)	21396489	NP_004784.2	0	0.7	mitochondrial lon peptidase 1 [Homo sapiens]
9273	23261	274	56	0.404398	*	YES	YES	YES	YES	|F GO:0008889|	YES	NP_062539.1	Q2_P23259	GACTGGAGTAATAGTTGACCGATTAGATGAGTTTATGCATATGTACCATGATCAATACAA	sense	Smp_054800	Smp_054800	related to multifunctional cyclin-dependent kinase-related	25901062	NP_062539.1	2e-21	0.75	hypothetical protein LOC56261 [Homo sapiens]
9276	1759	21	59	0.369641	*	YES	YES	YES	YES	|P GO:0006350|	YES	NP_078805.3	Q2_P23262	GGTTGATCAACCAAATAAATTACTCTTAGATGAATGGAATCGTGTCGTAGCTGTTTTTGT	sense	Smp_144090.1	Smp_144090.1	hyperparathyroidism homolog, putative	40018640	NP_078805.3	1e-61	0.68	parafibromin [Homo sapiens]
9282	11598	137	38	0.460897	*	YES	YES	YES	YES	|F GO:0003779|	YES	NP_005722.1	Q2_P03904	GGGTCGAACAATGCGTACAGGCTAATATTTTCAATCAATCAATTTATTGATTTAGGAACG	sense	Smp_010690	Smp_010690	arp2/3, putative	5031599	NP_005722.1	7e-97	0.86	actin related protein 2/3 complex subunit 2 [Homo sapiens]
9323	14745	174	40	0.380871	*	YES	YES	YES	YES	|F GO:0008565|	YES	NP_001036053.1	Q2_P03927	TGTCTCCGAAACCATTACCTTCCGTCATCTAACAAACATAGTAACTATAAGTACTCGTCT	sense	Smp_134880	Smp_134880	hypothetical protein	110611151	NP_001036053.1	1e-25	1	snurportin 1 [Homo sapiens]
9326	42270	498	25	0.383682	*	YES	YES	YES	YES	|F GO:0005524|	YES	NP_004144.2	Q2_P23285	CAGTCGTTTAGGCTTAACTAGACTTACTTTTGCACCTTATTCTCACGAACAACTTGCTCA	sense	Smp_180380	Smp_180380	origin recognition complex subunit, putative	31795544	NP_004144.2	1e-50	0.61	origin recognition complex, subunit 1 [Homo sapiens]
9327	6593	78	48	0.4968	*	YES	YES	YES	YES	|F GO:0019904|	YES	NP_006752.1	Q2_P03928	AGACAACGTGAAGAAAGATACGGATGAGAAAGCCTAAGAAGTAGACTTAAAGATTGCTGG	sense	Smp_034840.2	Smp_034840.2	14-3-3 epsilon	5803225	NP_006752.1	3e-90	0.96	tyrosine 3/tryptophan 5 -monooxygenase activation protein, epsilon polypeptide [Homo sapiens]
9357	21268	251	18	0.387807	*	YES	YES	YES	YES	|F GO:0030552|	YES	NP_004148.1	Q2_P23303	GAAGAAATGTACTTTATTGAGGAGGGATGTGTTGTAATTTCTACCAAGAACTCTGTAAGA	sense	Smp_019280	Smp_019280	camp-dependent protein kinase regulatory chain, putative	4758958	NP_004148.1	4e-53	0.87	cAMP-dependent protein kinase, regulatory subunit alpha 2 [Homo sapiens]
9385	42165	497	5	0.482378	*	YES	YES	YES	YES	|F GO:0005524|	YES	NP_060813.1	Q2_P23316	CAGAGGAAATAAACCACAATAAGAATAATAAAAAAGATATTACCAGTGTGCAGGGGACAG	sense	Smp_043200	Smp_043200	serine/threonine-protein kinase rio2 (rio kinase 2), putative	8922905	NP_060813.1	2e-60	0.74	RIO kinase 2 [Homo sapiens]
9398	3287	39	57	0.315634	*	YES	YES	YES	YES	|F GO:0003735|	YES	NP_001002.1	Q2_P23323	CGTCCAGATCGAGTTTCCGGATTGGGTATTGTGAAAATATGTAATATAAGTTTAAAATGG	sense	Smp_021140	Smp_021140	putative ribosomal protein S7	4506741	NP_001002.1	4e-56	0.94	ribosomal protein S7 [Homo sapiens]
9399	6200	73	80	0.42133	*	YES	YES	YES	YES	|F GO:0008270|	YES	NP_001119576.1	Q2_P03962	AAAATTCCTACGCAGTCGAAGTACACCAAGTTTGGCATTAATTGAAGATATTCATGTAGT	sense	Smp_021590	Smp_021590	rac gtpase activating protein, putative	186910302	NP_001119576.1	1e-51	0.71	Rac GTPase activating protein 1 [Homo sapiens]
9402	31651	373	31	0.418685	*	YES	YES	YES	YES	|P GO:0042254|	YES	NP_057046.1	Q2_P23325	CCTATGGCACTGGGAGCTCCAAAGCTGTAAATATTTCCTGTTAAAGTATGATATTTAAAT	sense	Smp_083180.3	Smp_083180.3	hypothetical protein	7705730	NP_057046.1	5e-58	1.03	FCF1 small subunit [Homo sapiens]
9408	15165	179	35	0.41995	*	YES	YES	YES	YES	|F GO:0005488|	YES	NP_003818.2	Q2_P23329	GGTAAACTCTGCTATCTGTTGTTCATGTTTAACCTGGTAATTCCCACTATGAATAATCTT	sense	Smp_060950	Smp_060950	soluble NSF attachment protein (SNAP), putative	47933379	NP_003818.2	1e-87	0.94	N-ethylmaleimide-sensitive factor attachment protein, alpha [Homo sapiens]
9468	25618	302	33	0.640183	*	YES	YES	YES	YES	|F GO:0005515|	YES	NP_002563.1	Q2_P03992	CCCAATAGTTTTGTCGAAGATTCATAATTTCCAGGTTTCAGACATTTTGGTATTCTGTAC	sense	Smp_073600	Smp_073600	platelet-activating factor acetylhydrolase ib, putative	4505585	NP_002563.1	4e-50	0.89	platelet-activating factor acetylhydrolase, isoform Ib, beta subunit [Homo sapiens]
9474	13677	161	77	0.535323	*	YES	YES	YES	YES	|F GO:0005001|	YES	NP_109595.1	Q2_P03995	CCACTGGTTTTGAAATATCAGTTACATTACTTGAAACTAACCAGTCGGATTGTTTCATCA	sense	Smp_156870	Smp_156870	protein tyrosine phosphatase, putative	13677220	NP_109595.1	3e-30	0.92	receptor-type protein tyrosine phosphatase O isoform d precursor [Homo sapiens]
9481	41188	485	48	0.437722	*	YES	YES	YES	YES	|F GO:0003676|	YES	NP_001123561.1	Q2_P23370	CAATACCAACTTCAAAAACACAAAGTTCTCCAGGTCAAGAAACTAGTGAAACGCCACCTT	sense	Smp_104470.2	Smp_104470.2	lysyl-tRNA synthetase, putative	194272210	NP_001123561.1	1e-177	0.93	lysyl-tRNA synthetase isoform 1 [Homo sapiens]
9568	33620	396	45	0.440667	*	YES	YES	YES	YES	|F GO:0008026|	YES	NP_006819.2	Q2_P23416	ATGTCCATCAAAATGAATTACAATCAGTTGGTAATTATCATCCATGTGTTCCAATGACGC	sense	Smp_156920	Smp_156920	activating signal cointegrator 1 complex subunit 3, helc1, putative	76880486	NP_006819.2	0	0.74	activating signal cointegrator 1 complex subunit 3 isoform a [Homo sapiens]
9580	4309	51	59	0.408789	*	YES	YES	YES	YES	|F GO:0003743|	YES	NP_001092878.1	Q2_P23424	TGTTTTGCATTCCTTATACTTCTCTTGGCCGAACAAGGAGATTTTGTACATGTTTTCTTC	sense	Smp_001500	Smp_001500	eukaryotic translation initiation factor 4e, putative	150378456	NP_001092878.1	1e-29	0.91	eukaryotic translation initiation factor 4E family member 1B [Homo sapiens]
9583	8847	105	7	0.396351	*	YES	YES	YES	YES	|F GO:0003677|	YES	NP_009084.1	Q2_P23427	GTTTCATGAATGCACCAGGAGTTTCTTTTACTCAAGAACTGGCGAATGATAACATCATTC	sense	Smp_174800	Smp_174800	zinc finger protein, putative	6005976	NP_009084.1	4e-13	0.9	zinc finger protein 208 [Homo sapiens]
9631	20929	247	19	0.406844	*	YES	YES	YES	YES	|C GO:0005956|	YES	NP_001311.3	Q2_P23449	GACTTTACTGTTGATTGTTGTAAATCACGTCTGATTTAAGCGTGGTGGAAACTAATACTT	sense	Smp_025010.1	Smp_025010.1	casein kinase II beta subunit, putative	23503295	NP_001311.3	5e-97	0.97	casein kinase 2, beta polypeptide [Homo sapiens]
9636	8763	104	8	0.421585	*	YES	YES	YES	YES	|F GO:0003723|	YES	NP_002361.1	Q2_P23452	GTGTTCTCGCTGATTGGATTGCACTTCAAAATAAAGCCAATATAATACGTTCCGTTTCCT	sense	Smp_103470.3	Smp_103470.3	mago nashi protein homolog	4505087	NP_002361.1	8e-51	0.95	mago-nashi homolog [Homo sapiens]
9638	11423	135	33	0.42824	*	YES	YES	YES	YES	|F GO:0008270|	YES	NP_001019820.1	Q2_P23454	CCAGTGTTTCTTGCTTACGAGTATATTTTACTTCATTTTCATTTGAAGTCGACGTTTGTG	sense	Smp_043150	Smp_043150	SmIrV1 protein, putative	66933005	NP_001019820.1	1e-155	0.84	calnexin precursor [Homo sapiens]
9649	613	8	18	0.425735	*	YES	YES	YES	YES	|C GO:0016021|	YES	NP_056159.2	Q2_P04074	ATGGGGTGCTTGTGGACTTACGTTATCAGCAAATACACTTATGTTTGCAACCATCTTTTT	sense	Smp_055900.4	Smp_055900.4	hypothetical protein	189571652	NP_056159.2	1e-26	1.03	leptin receptor overlapping transcript-like 1 isoform 1 [Homo sapiens]
9658	16795	198	50	0.805114	*	YES	YES	YES	YES	|C GO:0005737|	YES	NP_005379.3	Q2_P23467	GATAAAACAGTCGTTCAGTCTACTGCAGCAATGGATTCGTGTTCTCGTCTTTGTAAAAAA	sense	Smp_036130	Smp_036130	phosducin-like protein (phlp)	88758594	NP_005379.3	5e-42	1.03	phosducin-like [Homo sapiens]
9659	30049	354	44	0.485207	*	YES	YES	YES	YES	|F GO:0005375|	YES	NP_001850.1	Q2_P23468	GTGCTCAAGACGTATTTCAATAATACCTTTTGGCTATTATGATGTTACCCTGTTATACTG	sense	Smp_048230	Smp_048230	high-affinity copper uptake protein, putative	4507015	NP_001850.1	5e-15	0.99	solute carrier family 31 (copper transporters), member 1 [Homo sapiens]
9660	15779	186	54	0.41287	*	YES	YES	YES	YES	|F GO:0016773|	YES	NP_001114.2	Q2_P23469	GAAAAGTAGCGGTCCTTATAAGCGAAAAACTACGTAGCATGGTTACCTACTTAGGAGCTG	sense	Smp_008400	Smp_008400	adenosine kinase, putative	32484973	NP_001114.2	3e-62	0.93	adenosine kinase isoform a [Homo sapiens]
9663	8337	99	7	0.392108	*	YES	YES	YES	YES	|C GO:0005737|	YES	NP_055144.3	Q2_P23471	CTACGTCTTTGGTCATGTTCTGATTGGTCTTGTTTACAAGTTATACAATTTTGTTCTGTG	sense	Smp_130750	Smp_130750	hypothetical protein	45827771	NP_055144.3	1e-29	0.67	autoantigen RCD8 [Homo sapiens]
9665	27731	327	21	0.460627	*	YES	YES	YES	YES	|F GO:0016779|	YES	NP_997192.2	Q2_P04079	GGACACGTAGATAGTGTTCATGACAAGCCTTTAATTGAAATTTCACCTTTGATTACTTAC	sense	Smp_043350	Smp_043350	UDP-n-acetylglucosamine pyrophosphorylase	187936958	NP_997192.2	1e-100	0.95	UDP-N-acteylglucosamine pyrophosphorylase 1-like 1 [Homo sapiens]
9677	19141	226	16	0.444231	*	YES	YES	YES	YES	|C GO:0005634|	YES	NP_004926.1	Q2_P23479	GCAGATCGAATGTCAGCTGATCAAGCATTAAAACATTCATATTTTGAGAGTATTCTGTGA	sense	Smp_073340	Smp_073340	serine/threonine kinase	4826675	NP_004926.1	1e-133	0.96	cyclin-dependent kinase 5 [Homo sapiens]
9695	41150	485	10	0.470637	*	YES	YES	YES	YES	|F GO:0004722|	YES	NP_002697.1	Q2_P23488	CTTCCTCAGCTTGCTAGCGGTGAAGATAGATCAGGATCCACTGCTGTCTGTGTGCTCATA	sense	Smp_148510	Smp_148510	protein phosphatase 2C, putative	4505995	NP_002697.1	1e-110	0.86	protein phosphatase 1B isoform 1 [Homo sapiens]
9704	22366	264	11	0.511725	*	YES	YES	YES	YES	|F GO:0003743|	YES	NP_065994.1	Q2_P23494	GATGAAGAACATAAACGTAGTGCCGCTGCAACTGCAGAGAATCAACAAACAATTATTGAT	sense	Smp_171070	Smp_171070	cell cycle control protein cwf22, putative	55749769	NP_065994.1	1e-163	0.76	CWC22 spliceosome-associated protein homolog [Homo sapiens]
9710	823	10	58	0.513165	*	YES	YES	YES	YES	|F GO:0008565|	YES	NP_001138910.1	Q2_P23499	CCGGAATCCGCCTTGTGATCTTACTTTTACGTAAACTTATCTCAGATTATTTTCAAAGTA	sense	Smp_035730	Smp_035730	fgf receptor activating protein, putative	224177563	NP_001138910.1	2e-29	0.96	FGF receptor activating protein 1 isoform 2 [Homo sapiens]
9711	33351	393	31	0.436539	*	YES	YES	YES	YES	|F GO:0004871|	YES	NP_067642.1	Q2_P23500	CTATTCGCTCCAGCCTCTCTTGCATTTACTTCATAATATAGAAGAGATCTCTGTAATTTT	sense	Smp_010230.2	Smp_010230.2	guanine nucleotide-binding protein beta 1, 4 (G protein beta1, 4), putative	11055998	NP_067642.1	1e-158	0.97	guanine nucleotide-binding protein, beta-4 subunit [Homo sapiens]
9728	5819	69	39	0.412127	*	YES	YES	YES	YES	-	YES	NP_005727.1	Q2_P23512	GAGAATATGATAGTGAAGGTGCACGTGTTCTACATCGTAAACTTCTTTAAAAATCTATGG	sense	Smp_072870	Smp_072870	actin, putative	5031569	NP_005727.1	0	0.99	ARP1 actin-related protein 1 homolog A, centractin alpha [Homo sapiens]
9734	39673	467	63	0.681459	*	YES	YES	YES	YES	-	YES	NP_001007794.1	Q2_P23516	AAGATGGCAATTTACTAGCTATTGCTTCTTCATACATGTATGAACGTGGTCCAATTGAAA	sense	Smp_045060	Smp_045060	mitotic checkpoint protein bub3, putative	56550081	NP_001007794.1	1e-103	0.91	budding uninhibited by benzimidazoles 3 isoform b [Homo sapiens]
9736	20940	247	30	0.376465	*	YES	YES	YES	YES	|F GO:0005515|	YES	NP_079229.2	Q2_P04106	CAAAAGATGTTCATCTGCCTAACGGGATTTCTAGTGATAACGACTTTGTTCATCCTGGGG	sense	Smp_026250.3	Smp_026250.3	peptide alpha-n-acetyltransferase-related	38679914	NP_079229.2	9e-31	0.67	mitochondrial distribution and morphology 20 [Homo sapiens]
9745	33030	389	50	0.414732	*	YES	YES	YES	YES	|F GO:0003674|	YES	NP_057485.2	Q2_P23522	GCCTTGTTCCGACTAACTTATCCATCAAAACAACGTATTAAACAACATACTGTGTACAAA	sense	Smp_027220	Smp_027220	hypothetical protein	21361535	NP_057485.2	2e-30	1.03	lethal, Chr 7, Rinchik 6 [Homo sapiens]
9748	22604	266	79	0.491557	*	YES	YES	YES	YES	-	YES	NP_061887.2	Q2_P23524	CGCCTCTTAAGACCAGTCAAAAATTTACAATGTCCAAAAAATTCAGCTGGTAAAGATGTT	sense	Smp_140690	Smp_140690	DNA-directed RNA polymerase I subunit, putative	33469941	NP_061887.2	0	1.01	RNA polymerase I polypeptide B isoform 1 [Homo sapiens]
9753	11178	132	43	0.382407	*	YES	YES	YES	YES	|F GO:0005524|	YES	NP_689509.1	Q2_P04113	TTTTCTTTGGCTTGAGTTACTCTCCTTTTCATATTCGTTGTGTGTATGTATGTATGTGTG	sense	Smp_130300	Smp_130300	na+/k+ atpase alpha subunit, putative	22748667	NP_689509.1	0	0.85	Na+/K+ -ATPase alpha 3 subunit [Homo sapiens]
9759	29972	353	52	0.477669	*	YES	YES	YES	YES	|P GO:0006438|	YES	NP_006286.1	Q2_P23531	TTTCTCGACAGTTATGGTGGGGACATCGTATTCCTGCTTATCATATTTCAATTCAACGTC	sense	Smp_097590	Smp_097590	valine-tRNA ligase	5454158	NP_006286.1	0	0.71	valyl-tRNA synthetase [Homo sapiens]
9760	14359	169	79	0.363978	*	YES	YES	YES	YES	|F GO:0005524|	YES	NP_060631.2	Q2_P23532	TTCGGGAAATGGCTATTCTGAACATGTACAGATAGGCTTGGAAACATGTGAAGAGCTTTG	sense	Smp_075060	Smp_075060	glutamine-dependent NAD(+) synthetase, putative	41393551	NP_060631.2	7e-86	0.97	NAD synthetase 1 [Homo sapiens]
9763	7702	91	52	0.700369	*	YES	YES	YES	YES	|F GO:0008233|	YES	NP_004270.2	Q2_P23534	CCATGCTTGATTACAATCGTATTCGGGATAAAACTTGGTGGCTTCTTCTATAGAAAAATT	sense	Smp_009650.1	Smp_009650.1	mitochondrial processing peptidase beta-subunit (M16 family)	94538354	NP_004270.2	1e-145	0.99	mitochondrial processing peptidase beta subunit precursor [Homo sapiens]
9777	19869	234	64	0.401052	*	YES	YES	YES	YES	-	YES	NP_006635.2	Q2_P23542	GCACAAATCATTCCAAAAAGTGTGTTGATGATGAACAAAACATGGACTTAGATTAATGGG	sense	Smp_069130.2	Smp_069130.2	heat shock protein 70 (hsp70)-4, putative	42544159	NP_006635.2	1e-123	0.81	heat shock 105kD [Homo sapiens]
9784	35824	422	39	0.481521	*	YES	YES	YES	YES	|F GO:0008966|	YES	NP_002624.2	Q2_P04124	GGTGCACATGATGATCGTCGTGCTGGTTATGGTGTTTACTGGGGACCTAATCATCCATGG	sense	Smp_180530.2	Smp_180530.2	phosphoglucomutase, putative	21361621	NP_002624.2	1e-121	1.02	phosphoglucomutase 1 [Homo sapiens]
9795	14987	177	27	0.374254	*	YES	YES	YES	YES	|F GO:0008233|	YES	NP_005177.2	Q2_P04129	GTTGTGGATCCAGATGAGTCAGATGAAGATGGTTATGGCACTCTTGTAGTTGGTTTGATG	sense	Smp_003980	Smp_003980	family C2 unassigned peptidase (C02 family)	12408656	NP_005177.2	1e-151	0.99	calpain 1, large subunit [Homo sapiens]
9803	11229	133	9	0.38835	*	YES	YES	YES	YES	-	YES	NP_056937.2	Q2_P23557	GCAAGAGAAACAGGAAGAGATTGAGCGTGAAAAGAAAAGACGTCAACAATCCAAGACGCT	sense	Smp_047360.2	Smp_047360.2	ubx6(yeast)-related	21361517	NP_056937.2	5e-16	0.98	UBX domain protein 1 [Homo sapiens]
9833	39227	462	42	0.433154	*	YES	YES	YES	YES	|F GO:0003677|	YES	NP_620604.2	Q2_P23579	TTTCACAAACTGGTCGAAACGTGATTTTCAACAATTCATCAAAGCTAACGAAAAACACGG	sense	Smp_008830	Smp_008830	helicase, putative	164419749	NP_620604.2	0	0.94	SWI/SNF-related matrix-associated actin-dependent regulator of chromatin a1 isoform b [Homo sapiens]
9838	38307	451	57	0.413408	*	YES	YES	YES	YES	|P GO:0015031|	YES	NP_057022.2	Q2_P23584	TGATCGTGTTGAACAACAAATTCCAATCGACTTCACAGTTCACACTCAACAATGTACCTC	sense	Smp_076630.2	Smp_076630.2	nonsense-mediated mRNA decay protein, putative	19923796	NP_057022.2	2e-90	0.98	NMD3 homolog [Homo sapiens]
9841	2700	32	65	0.820132	*	YES	YES	YES	YES	|F GO:0004607|	YES	NP_036452.1	Q2_P23586	AGTTTGGGGGCTAAATACGGTATGTACTTCTTAAAGTCAATGAAGAAAAGTTGGAAGAAT	sense	Smp_187980	Smp_187980	phosphatidylcholine-sterol acyltransferase (lecithin-cholesterol acyltransferase)/ Phospholipase A	6912484	NP_036452.1	6e-29	0.95	lysophospholipase 3 (lysosomal phospholipase A2) [Homo sapiens]
9861	8013	95	23	0.467296	*	YES	YES	YES	YES	|F GO:0004654|	YES	NP_061910.1	Q2_P23598	GTGTACGTAGTGGTTTTATCACCAGATGACTAACGTGATTCACCTTTATAAAAGAACATT	sense	Smp_012110	Smp_012110	ribonuclease pH related	9506689	NP_061910.1	4e-32	0.97	exosome component 4 [Homo sapiens]
9866	18049	213	29	0.486452	*	YES	YES	YES	YES	|F GO:0004521|	YES	NP_003721.2	Q2_P04151	GTGGAGTAAACATGGTGTTTGTGCAATAAGTGATCATCCACTTATATCAAATGAATTGGA	sense	Smp_158430	Smp_158430	ribonuclease t2, putative	5231228	NP_003721.2	2e-13	0.67	ribonuclease T2 precursor [Homo sapiens]
9883	44672	526	47	0.415002	*	YES	YES	YES	YES	-	YES	NP_004695.1	Q2_P23611	ACTGTTTCTCCTGCTCATCCTGTGGCAAAGTTATGCCCACCGTCGATATCAGAGCCTTTT	sense	Smp_144340	Smp_144340	hypothetical protein	4759276	NP_004695.1	1e-50	0.97	RNA, U3 small nucleolar interacting protein 2 [Homo sapiens]
9931	21909	258	64	0.410692	*	YES	YES	YES	YES	|F GO:0008270|	YES	NP_060679.1	Q2_P23633	CCGTTGTACGACATGATTCCAAATCTGAAAATAATGGTTACAATCGAAGAAGTCGTAAAA	sense	Smp_152370	Smp_152370	arf gtpase-activating protein, putative	8922652	NP_060679.1	6e-59	0.81	ADP-ribosylation factor GTPase activating protein 1 isoform a [Homo sapiens]
9945	14590	172	55	0.386976	*	YES	YES	YES	YES	|F GO:0005524|	YES	NP_001073335.1	Q2_P23640	TATGAAGGTATGCCAACACTCACTTTAAGTGGATTGTTAAATGCACTAGATGGTGTAACC	sense	Smp_083120.1	Smp_083120.1	mitochondrial chaperone BCS1, putative	119964730	NP_001073335.1	3e-90	0.96	BCS1-like [Homo sapiens]
9946	28561	337	1	0.503301	*	YES	YES	YES	YES	|F GO:0046872|	YES	NP_057291.1	Q2_P04192	GGCTTTACAAAGGGAGTATGAAGATGATGAAACATGTAGACTGGAAATATTTACACCTAA	sense	Smp_084380	Smp_084380	cleavage and polyadenylation specificity factor- related	7706427	NP_057291.1	0	0.97	cleavage and polyadenylation specific factor 3, 73kDa [Homo sapiens]
9947	2350	28	55	0.407753	*	YES	YES	YES	YES	|F GO:0003677|	YES	NP_060385.2	Q2_P23641	GAGAATCACAAGAAGTGACTAGGTATGAAAGAAGATCACAACAAACTATTCAACATTCCA	sense	Smp_169580.1	Smp_169580.1	hypothetical protein	90819239	NP_060385.2	3e-14	0.76	hypothetical protein LOC55010 [Homo sapiens]
9949	6211	74	6	0.38264	*	YES	YES	YES	YES	|F GO:0005524|	YES	NP_006249.1	Q2_P23642	GCATGGGGAATAAACAGTGGATGAATGAAATTGAAATGGATATTGTTGTTCTTGGTACTT	sense	Smp_080860	Smp_080860	serine/threonine kinase	10835242	NP_006249.1	4e-64	0.88	protein kinase, cGMP-dependent, type I isoform 2 [Homo sapiens]
9953	33679	397	19	0.418243	*	YES	YES	YES	YES	|F GO:0004731|	YES	NP_853628.1	Q2_P23644	GTTTGTGTAACAGTTGTAAATCGTCTTGAAACTGATGAAGTTACTACATCTACGGATGAA	sense	Smp_082420	Smp_082420	uridine phosphorylase, putative	31742508	NP_853628.1	3e-58	0.96	uridine phosphorylase 1 [Homo sapiens]
10001	8643	102	58	0.450919	*	YES	YES	YES	YES	|C GO:0016020|	YES	NP_006339.2	Q2_P23671	GGAACCTTTCCACTGACCACCACAATTGAAACAATGACACCAATTAAAAATCCACTTCAG	sense	Smp_133150	Smp_133150	hypothetical protein	32481216	NP_006339.2	5e-49	0.73	component of oligomeric golgi complex 5 isoform 1 [Homo sapiens]
10014	16659	196	84	0.420335	*	YES	YES	YES	YES	|F GO:0004103|	YES	NP_061108.2	Q2_P23679	CTGGGGTGTTTGGGCAGTCATATTATCAGTTCAAGAACAGACGAAATTTGATTATTTATC	sense	Smp_015050	Smp_015050	choline/ethanolamine kinase	10092615	NP_061108.2	3e-51	0.99	ethanolamine kinase 1 isoform A [Homo sapiens]
10016	6337	75	47	0.38788	*	YES	YES	YES	YES	|F GO:0005509|	YES	NP_002466.1	Q2_P23681	CAGGCATATTTGTATGCTTTACTACCTACCTATTCACTCATTCACCATTATGCATGAATA	sense	Smp_045220.1	Smp_045220.1	myosin light chain 1, putative	4505303	NP_002466.1	1e-16	0.85	smooth muscle and non-muscle myosin alkali light chain 6B [Homo sapiens]
10018	37640	443	70	0.473259	*	YES	YES	YES	YES	|F GO:0005509|	YES	NP_009167.1	Q2_P23683	CTCTTGTGAACACATAAAGAAAGGCATGAAATGACATGCATACTATACATATCTCTTGTG	sense	Smp_026420	Smp_026420	calcineurin B subunit, putative	6005731	NP_009167.1	2e-53	1.03	calcium binding protein P22 [Homo sapiens]
10020	706	9	26	0.451223	*	YES	YES	YES	YES	|F GO:0005515|	YES	NP_001092742.1	Q2_P23685	AATGTATAACCTGGATAGTCTCATAACGGCTTGCCTACGGTTTTTAGACTGCCTTGCACC	sense	Smp_077440	Smp_077440	hypothetical protein	151108413	NP_001092742.1	1e-29	0.85	BTB (POZ) domain containing 9 isoform a [Homo sapiens]
10029	8028	95	38	0.456351	*	YES	YES	YES	YES	|C GO:0005634|	YES	NP_006098.2	Q2_P23690	GCAGCCGTGGTAGGAGTGTAGAGCGAAAGTAATTTTGGAGTCATCGTCTATTGCGGAGGC	sense	Smp_031920.5	Smp_031920.5	hypothetical protein	52426743	NP_006098.2	5e-63	0.8	cisplatin resistance-associated overexpressed protein [Homo sapiens]
10030	43306	510	41	0.382598	*	YES	YES	YES	YES	|F GO:0008233|	YES	NP_006829.1	Q2_P04226	GGAGTGTTCCACTATATGTCTCAGTCATTATTGTTTTAATTGACTTTCCAGCTCTAACAA	sense	Smp_011120	Smp_011120	methionyl aminopeptidase 2 (M24 family)	5803092	NP_006829.1	1e-169	0.8	methionyl aminopeptidase 2 [Homo sapiens]
10037	30734	362	49	0.335842	*	YES	YES	YES	YES	|F GO:0008270|	YES	NP_002705.2	Q2_P23694	CGATGAGAAATACAACTATTTTCACTGCTGTTTCTTGTCCTTAGCTCTGTAAAAATCACT	sense	Smp_034980.1	Smp_034980.1	protein phosphatase, putative	25777671	NP_002705.2	1e-30	0.71	protein phosphatase 1, regulatory subunit 10 [Homo sapiens]
10045	27553	325	13	0.393044	*	YES	YES	YES	YES	|F GO:0015485|	YES	NP_006795.2	Q2_P23697	GCGTGTATATTTCGACCAATTCCTGATTGTCCAAATCAATGCAATTTAGTATGGTTCTTA	sense	Smp_137870	Smp_137870	steroidogenic acute regulatory protein, putative	31543657	NP_006795.2	1e-32	0.75	StAR-related lipid transfer (START) domain containing 3 [Homo sapiens]
10067	28276	333	56	0.392959	*	YES	YES	YES	YES	|F GO:0005525|	YES	NP_004277.2	Q2_P04244	GTCCAACAACGGATCAGCCAAATTGTAACGAATATTATCATCGACAAGTTCATTATTCAT	sense	Smp_169280	Smp_169280	GTP binding protein, putative	82546879	NP_004277.2	1e-155	0.67	GTP binding protein 1 [Homo sapiens]
10068	33684	397	24	0.466276	*	YES	YES	YES	YES	-	YES	NP_001129675.1	Q2_P23710	CAAGTCATCTAAATCCACAGTGACTAAGGAGCAACCGTCAAAGCTTACACAAGCGCAAAT	sense	Smp_004360.1	Smp_004360.1	hypothetical protein	209969700	NP_001129675.1	9e-25	0.88	coiled-coil domain containing 124 [Homo sapiens]
10088	40680	479	50	0.342112	*	YES	YES	YES	YES	|F GO:0008565|	YES	NP_036265.3	Q2_P23723	ATAGCTGATGCCATCGGTTGAGTTGTCATACTGAAAGACTTCCTTATTACTATATGACAT	sense	Smp_092770	Smp_092770	coatomer gamma subunit, putative	109134349	NP_036265.3	0	0.98	coatomer protein complex, subunit gamma 2 [Homo sapiens]
10093	5047	60	32	0.396046	*	YES	YES	YES	YES	|F GO:0005524|	YES	NP_005907.3	Q2_P23726	ACAGCACGAATTGCTGATATCGCTGAACGTTGTGCAACTAAAGGATATACACCAGCTCAG	sense	Smp_032500	Smp_032500	DNA replication licensing factor MCM7, putative	33469968	NP_005907.3	0	0.99	minichromosome maintenance complex component 7 isoform 1 [Homo sapiens]
10105	2254	27	44	0.408323	*	YES	YES	YES	YES	|P GO:0015031|	YES	NP_001027392.1	Q2_P23734	GGGTGGTATAAATGAAGAAAATCTAGCTAAATTAGTTCAACATGCTCAAATCCCATCATC	sense	Smp_131870	Smp_131870	syntaxin binding protein-1,2,3, putative	73760415	NP_001027392.1	0	0.96	syntaxin binding protein 1 isoform b [Homo sapiens]
10126	2164	26	39	0.419894	*	YES	YES	YES	YES	|F GO:0008270|	YES	NP_001006611.1	Q2_P23750	CCTCTCGACTTATTCACATCTTCATGTTTCCTAGTTCTTTCAAGCGCCTTAAAAATTAAA	sense	Smp_000650	Smp_000650	ubiquitin ligase sina (ec 6.3.2.-) (seven in absentia homolog)(smsina)	55749557	NP_001006611.1	1e-114	0.68	seven in absentia homolog 1 isoform b [Homo sapiens]
10128	611	8	16	0.377685	*	YES	YES	YES	YES	|F GO:0005515|	YES	NP_055428.1	Q2_P23752	GCTATTCCATTGTTAAATAGGTCCATGTATTATGTTTTTGGTGTAGTATTCTGTCCTCCA	sense	Smp_084610	Smp_084610	fas-associated factor-related	24797106	NP_055428.1	2e-61	0.91	UBX domain containing 8 [Homo sapiens]
10129	31042	366	17	0.670874	*	YES	YES	YES	YES	|F GO:0005524|	YES	NP_055606.1	Q2_P04263	CTCCTCAGTTATTTTACACTGATATGGTTCCAGTGAATAAAATGAACCTTCAATCTCGAG	sense	Smp_166150	Smp_166150	gsx family homeobox protein	7661974	NP_055606.1	9e-81	0.6	maternal embryonic leucine zipper kinase [Homo sapiens]
10136	39684	467	74	0.486172	*	YES	YES	YES	YES	|F GO:0016787|	YES	NP_061180.1	Q2_P23757	TTTTACAGGGTCCAGCTACACATGGAACGTTTGGTACTCCTCAAAGTCTACGTCTGTCGT	sense	Smp_022540.2	Smp_022540.2	hypothetical protein	24308165	NP_061180.1	2e-29	0.92	transmembrane protein 55A [Homo sapiens]
10174	34317	404	62	0.48378	*	YES	YES	YES	YES	|C GO:0016021|	YES	NP_001668.1	Q2_P04281	GTTTATTGTGGTTGGTGTTGTATTGTAACGCTCCAGAGAACCAACCGGCTAGAACTGGGG	sense	Smp_124240	Smp_124240	sodium/potassium-dependent atpase beta subunit, putative	4502277	NP_001668.1	2e-28	1.01	Na+/K+ -ATPase beta 1 subunit isoform a [Homo sapiens]
10195	13963	165	23	0.510461	*	YES	YES	YES	YES	|F GO:0008026|	YES	NP_003578.1	Q2_P23792	GAAACCGCTAATGAATTATTAATGGAGCGTACAAGAAAACTTGGGAGTAAAATTCGTGAA	sense	Smp_027970	Smp_027970	ATP-dependent RNA helicase, putative	4503293	NP_003578.1	0	0.97	DEAH (Asp-Glu-Ala-His) box polypeptide 16 [Homo sapiens]
10263	27943	329	63	0.412085	*	YES	YES	YES	YES	|F GO:0005524|	YES	NP_001129108.1	Q2_P23829	ACATCACCATCTTCTCCAAACGGTTCACAATTGCCTACGCGTCATGCTCATTTCACATCC	sense	Smp_124970	Smp_124970	phosphatidylinositol-4-phosphate 5-kinase type I, putative	208431774	NP_001129108.1	1e-109	0.61	phosphatidylinositol-4-phosphate 5-kinase, type I, alpha isoform 3 [Homo sapiens]
10292	18526	218	81	0.380538	*	YES	YES	YES	YES	|F GO:0005515|	YES	NP_001275.1	Q2_P23844	CTGTTTCAGCAATGCGTGATTTAAATCTTCATCAGAAATTCAAGGAAATACGTTTTCCAG	sense	Smp_034400.2	Smp_034400.2	adaptor-related protein complex	4502861	NP_001275.1	1e-77	0.95	adaptor-related protein complex 3, sigma 1 subunit [Homo sapiens]
10381	40150	473	30	0.406631	*	YES	YES	YES	YES	|F GO:0003723|	YES	NP_055278.1	Q2_P23888	GGTGTTATTCTAGTTTCACCTCCACAGAAAGATTAACCATTGTACAGTCAATTTTTATGC	sense	Smp_078640	Smp_078640	snrnp sm protein, putative	7657315	NP_055278.1	7e-29	0.82	Lsm3 protein [Homo sapiens]
10426	23988	283	18	0.383714	*	YES	YES	YES	YES	|F GO:0004867|	YES	NP_004146.1	Q2_P04403	GAATCACTGAGATGAAAAACACTGTCACTGGAGTTGTTTTTATTTATCTAAGTGCCTACT	sense	Smp_062120	Smp_062120	serpin, putative	4758906	NP_004146.1	2e-41	1	serpin peptidase inhibitor, clade B, member 9 [Homo sapiens]
10560	34817	410	52	0.498941	*	YES	YES	YES	YES	|F GO:0005515|	YES	NP_036250.2	Q2_P23980	CCTAATGGTCTACCGTCAGCTATATTTCCATCAGATCATATGAATTTAATTGCAGATTTC	sense	Smp_105040	Smp_105040	nocturnin, putative	31083028	NP_036250.2	4e-49	1.01	CCR4 carbon catabolite repression 4-like [Homo sapiens]
10623	8383	99	53	0.498597	*	YES	YES	YES	YES	|F GO:0016787|	YES	NP_001035830.1	Q2_P04500	GCCTTACTTCCTACGTATTTCCATTTACCAGTGATCGTTCTCTAACTAGTTTATTCAAAT	sense	Smp_030220	Smp_030220	phosphoglycolate/pyridoxal phosphate phosphatase, putative	108796653	NP_001035830.1	1e-42	1.03	phosphoglycolate phosphatase [Homo sapiens]
10652	12423	147	13	0.442629	*	YES	YES	YES	YES	|C GO:0005737|	YES	NP_006103.1	Q2_P24025	ACAGGAGAACGTGGATTCGGTTATCACAATTGTTGTTTCCATCGAGTTATACCACAATTC	sense	Smp_094810	Smp_094810	peptidyl-prolyl cis-trans isomerase (PPIase) E	5174637	NP_006103.1	6e-98	0.93	peptidylprolyl isomerase E isoform 1 [Homo sapiens]
10670	40411	476	36	0.388264	*	YES	YES	YES	YES	|F GO:0005089|	YES	NP_055893.2	Q2_P24036	CAAACGACTTGGGTGGCGAACTTAATTTTGACATTGAAGACTGGCTTACCAACAGGATAG	sense	Smp_081140	Smp_081140	dbl related	31742505	NP_055893.2	1e-21	0.92	Rho family guanine-nucleotide exchange factor [Homo sapiens]
10719	1883	23	13	0.47455	*	YES	YES	YES	YES	|F GO:0008661|	YES	NP_000916.2	Q2_P24063	GTCTAGCAATTTCGCTTCGGCTGTTGTTTTACATAATGTAAACCAGTTAGTCAATAAAGT	sense	Smp_002510	Smp_002510	pyruvate dehydrogenase (lipoamide)	156564403	NP_000916.2	1e-123	0.95	pyruvate dehydrogenase (lipoamide) beta [Homo sapiens]
10764	26485	312	50	0.388316	*	YES	YES	YES	YES	-	YES	NP_060191.3	Q2_P04565	GTTTCTTATTCCCCTTCTGTCTCTAATAAAGCAACTACTTCTGTTTCACCATCATCATCT	sense	Smp_045980	Smp_045980	CC2D1B protein , putative	96974985	NP_060191.3	3e-30	0.65	coiled-coil and C2 domain containing 1A [Homo sapiens]
11022	42508	501	8	0.359036	*	YES	YES	YES	YES	|F GO:0005509|	YES	NP_001124146.1	Q2_P04689	CGTTTGACTAACCATACCACTCACGGGAACAATGTTAAGATAGTTGAATAAATTAGACAT	sense	Smp_103740.1	Smp_103740.1	EF hand containing protein	194578885	NP_001124146.1	9e-19	0.78	calumenin isoform b precursor [Homo sapiens]
11049	4465	53	45	0.329863	*	YES	YES	YES	YES	|P GO:0006914|	YES	NP_071933.2	Q2_P24234	CCAATTTCTTTGAGGTGGATCGTTCGTTGACTTTAGTGATTAATACATACAAGTTTGTGT	sense	Smp_077400	Smp_077400	autophagocytosis protein aut1-related	19526773	NP_071933.2	4e-92	1.02	Apg3p [Homo sapiens]
11051	9941	117	81	0.540912	*	YES	YES	YES	YES	|F GO:0050662|	YES	NP_001491.1	Q2_P24236	GATTCAGAAACAGGGAATGTTCTTGTTCGTGTCAATGAACGTTACTTCCGTCCTGCAGAA	sense	Smp_153490	Smp_153490	GDP-mannose 4,6-dehydratase	4504031	NP_001491.1	1e-122	0.96	GDP-mannose 4,6-dehydratase [Homo sapiens]
11052	35359	416	84	0.435037	*	YES	YES	YES	YES	|F GO:0030145|	YES	NP_001108092.1	Q2_P24237	ATTGCCCCACCTTCCAATTGGTCAGGTTATAATGAATCATGGGTATAGCGAAAGTTTTTT	sense	Smp_026930	Smp_026930	alpha-1,3-mannosyl-glycoprotein beta-1, 2-n- acetylglucosaminyltransferase, putative	167857786	NP_001108092.1	2e-86	0.97	mannosyl (alpha-1,3-)-glycoprotein beta-1,2-N-acetylglucosaminyltransferase [Homo sapiens]
11151	26326	310	61	0.43779	*	YES	YES	YES	YES	|F GO:0003779|	YES	NP_001360.1	Q2_P04748	GACCATTGGATTTTAAGAGGAGTTGCTCTATTAGGTGATGTCAAATAGGTAATAATAGTC	sense	Smp_153140	Smp_153140	ciliary outer arm dynein beta heavy chain-related	19115954	NP_001360.1	0	0.79	dynein, axonemal, heavy chain 5 [Homo sapiens]
11304	25209	297	49	0.413999	*	YES	YES	YES	YES	|F GO:0004721|	YES	NP_001135826.1	Q2_P24371	TGTGATTTCCTACAGACCAACAGTCTTCTCTCTATAATACGTGCACATGAAGCTCAAGAT	sense	Smp_126260	Smp_126260	protein phosphatase-2b, putative	215272354	NP_001135826.1	0	0.77	protein phosphatase 3, catalytic subunit, beta isoform c [Homo sapiens]
11392	38713	456	38	0.536795	*	YES	YES	YES	YES	|F GO:0042626|	YES	NP_000434.1	Q2_P04863	GGGTTGTTTCTGTTCAATCATATCAGGATTATTACAACCAGCTTTTTCACTTCTTTACTC	sense	Smp_055780	Smp_055780	smdr2	4505771	NP_000434.1	0	0.99	ATP-binding cassette, subfamily B, member 4 isoform A [Homo sapiens]
11629	28227	333	7	0.41757	*	YES	YES	YES	YES	|C GO:0005634|	YES	NP_004690.1	Q2_P24538	AAAAGTTGTACTACATTTTAGATCCCTCAAGATGATTTGTAGACCGAACAAAAACCTCAG	sense	Smp_161290	Smp_161290	xap-5 protein-related	4758220	NP_004690.1	4e-84	0.97	XAP-5 protein [Homo sapiens]
11655	41482	489	2	0.49856	*	YES	YES	YES	YES	|C GO:0016021|	YES	NP_055545.1	Q2_P24558	GGTATTGCGATTATTAGTGATCTTGCCCATTATTCATTCTTTGTAGGTTATGTACGAATG	sense	Smp_005060.1	Smp_005060.1	hypothetical protein	7661948	NP_055545.1	1e-42	0.96	malectin [Homo sapiens]
11658	27328	322	43	0.484137	*	YES	YES	YES	YES	|F GO:0005525|	YES	NP_001379.1	Q2_P04984	TCAAATATCACTTCAAGAAGTTGACAGATTAGCAAGACAGCCTCATTCAGTTGTTGTTAG	sense	Smp_080550	Smp_080550	developmentally regulated GTP-binding protein 2 (drg 2), putative	4557537	NP_001379.1	1e-155	1	developmentally regulated GTP binding protein 2 [Homo sapiens]
11665	44079	519	49	0.630702	*	YES	YES	YES	YES	|F GO:0005544|	YES	NP_001092315.1	Q2_P24564	TAGAAGATGCTTTAAAATCTGAAATGTCAGGAAATTTACTACAGGCTCTTTTGGCCATTG	sense	Smp_045560	Smp_045560	annexin, putative	149588958	NP_001092315.1	2e-81	0.93	annexin A8-like 1 [Homo sapiens]
11673	19214	227	4	0.332086	*	YES	YES	YES	YES	|F GO:0005488|	YES	NP_060918.2	Q2_P24570	CACGTACCACTAATGGTTAAGAATCGAACCAATACCATAGTTATAACAATAGGAAAAGAC	sense	Smp_170510	Smp_170510	tip120, putative	21361794	NP_060918.2	7e-95	0.83	TIP120 protein [Homo sapiens]
11674	3177	38	32	0.370117	*	YES	YES	YES	YES	|C GO:0016021|	YES	NP_060717.1	Q2_P24571	CCTAGCGCTCGTAAATATCAAACAATTTTCCGTACGAAAACTTGTTAATCATTCCATAAG	sense	Smp_014020.1	Smp_014020.1	cdc50-related	8922720	NP_060717.1	8e-67	0.95	transmembrane protein 30A isoform 1 [Homo sapiens]
11676	23870	281	70	0.466699	*	YES	YES	YES	YES	|F GO:0003756|	YES	NP_055866.1	Q2_P04990	GAAAGAGGGAGAACGTTCGTCTATCAGTTGTTTATCTCTGTTCTATTTGAATCTACTTTA	sense	Smp_144840	Smp_144840	thioredoxin-like protein, putative	52487191	NP_055866.1	4e-34	1.01	thioredoxin domain containing 4 (endoplasmic reticulum) [Homo sapiens]
11680	26393	311	43	0.372881	*	YES	YES	YES	YES	|F GO:0008270|	YES	NP_006340.1	Q2_P24574	CACGATGTATGAAATGGGTCGCTTAAATAACCCTCGTAATATTACGATCACTTGTAAATA	sense	Smp_103830.1	Smp_103830.1	hypothetical protein	5453617	NP_006340.1	1e-18	1.03	zinc finger, HIT domain containing 1 [Homo sapiens]
11683	20473	241	73	0.515528	*	YES	YES	YES	YES	|F GO:0005509|	YES	NP_110407.2	Q2_P24576	TAAACTAATTGCAGCTGTCATAACTTATCCGTACCAAGTTGTTCGTTCAAGAATGCAAGA	sense	Smp_044020	Smp_044020	folate carrier protein, putative	21314739	NP_110407.2	3e-74	0.94	solute carrier family 25, member 32 [Homo sapiens]
11689	3885	46	60	0.388221	*	YES	YES	YES	YES	|P GO:0016485|	YES	NP_056146.1	Q2_P24580	CTGCACAAACCTACCTACCACTGGGCCTACATGAAACAAAGATATCGCATCTAGTCAGTA	sense	Smp_167240	Smp_167240	hypothetical protein	24638433	NP_056146.1	1e-37	0.62	nicastrin precursor [Homo sapiens]
11692	7609	90	44	0.347099	*	YES	YES	YES	YES	|F GO:0008270|	YES	NP_659499.1	Q2_P04997	AATACGTTCGTCAATCATAGAATGTCGTGCCCCTTCCGGCCCTGGTGGAACTCACCCATA	sense	Smp_091190.2	Smp_091190.2	family C78 non-peptidase homologue (C78 family)	21450836	NP_659499.1	1e-31	0.96	zinc finger with UFM1-specific peptidase domain [Homo sapiens]
11702	37564	442	79	0.339903	*	YES	YES	YES	YES	|F GO:0004725|	YES	NP_612485.2	Q2_P05002	CTGGTTCCAAAACTGCTCACTTTAAAAGATTTCATGAATTATCTGGTATAGACTATGCAG	sense	Smp_095410.2	Smp_095410.2	Magnesium-dependent phosphatase 1 (EC 3.1.3.-), putative	33457311	NP_612485.2	6e-35	0.88	magnesium-dependent phosphatase 1 [Homo sapiens]
11703	1708	21	8	0.346139	*	YES	YES	YES	YES	|F GO:0008083|	YES	NP_006001.2	Q2_P24587	ATGCACAAGCATGATCCTGAAGCAGCAGCTTATCTTCAAGCAAGGGGGGAGCTTTGAATT	sense	Smp_042400	Smp_042400	hypothetical protein	54873600	NP_006001.2	7e-37	0.96	mesencephalic astrocyte-derived neurotrophic factor [Homo sapiens]
11705	3315	39	85	0.324181	*	YES	YES	YES	YES	|F GO:0004129|	YES	NP_001854.1	Q2_P24588	CCGTTGTATCCCTTGTTTGTTCAACAGATAAAGGTAGCATGGTTATTGAAATATATTAGC	sense	Smp_144010.1	Smp_144010.1	cytochrome C oxidase polypeptide vib, putative	4502985	NP_001854.1	6e-14	0.78	cytochrome c oxidase subunit VIb polypeptide 1 [Homo sapiens]
11706	42248	498	3	0.435067	*	YES	YES	YES	YES	|F GO:0003723|	YES	NP_115553.2	Q2_P24589	CTCTTGAATTTTACTACCTTACGGAAGATATCGAGAACAATGGAGGTCTCTATTTAATGG	sense	Smp_043070	Smp_043070	hypothetical protein	66392146	NP_115553.2	3e-20	0.69	RNA U, small nuclear RNA export adaptor (phosphorylation regulated) [Homo sapiens]
11707	2553	31	3	0.393352	*	YES	YES	YES	YES	|F GO:0003682|	YES	NP_006782.1	Q2_P24590	TTAAGCTTCGGGACATGGTTTCTTTTACCAAAGTCGATGTAAATAGTCTGCCTATTTTAG	sense	Smp_140950	Smp_140950	transcription factor mrg-related	5803102	NP_006782.1	3e-65	0.83	MORF-related gene 15 isoform 1 [Homo sapiens]
11715	21483	253	63	0.469559	*	YES	YES	YES	YES	|F GO:0017061|	YES	NP_002442.2	Q2_P05006	GCTCACGTCAAGACTTACTTCATCAAGGAAGTAATGACAAATAAATATGAGGTTAATTGG	sense	Smp_102440	Smp_102440	methylthioadenosine phosphorylase, putative	47132622	NP_002442.2	7e-30	0.89	5'-methylthioadenosine phosphorylase [Homo sapiens]
11718	32594	384	39	0.399244	*	YES	YES	YES	YES	|P GO:0006417|	YES	NP_060909.1	Q2_P24596	AAGTCAAAGCACCATCACAGTCTGTGTCGGAAAATCACAAACAATCAAGTTCGGTTGTAT	sense	Smp_029370	Smp_029370	hypothetical protein	8923819	NP_060909.1	7e-42	0.89	Impact homolog [Homo sapiens]
11723	27985	330	20	0.293671	*	YES	YES	YES	YES	|F GO:0008270|	YES	NP_071748.2	Q2_P24599	CTATCCAGTGATATTTTCCAACCATAAGTAGTAGTACTCACTCCTGTTTAAACTTTGGAA	sense	Smp_125030	Smp_125030	Mername-AA018 peptidase (M22 family)	116812636	NP_071748.2	2e-63	0.97	O-sialoglycoprotein endopeptidase-like 1 [Homo sapiens]
11727	27504	324	49	0.491682	*	YES	YES	YES	YES	|P GO:0006888|	YES	NP_057230.1	Q2_P24602	GAATGTTGCCGTGTTCATTGTTTCGAAACCCATACCGGTGTTAAGTTCTTACTTGTTACT	sense	Smp_028940	Smp_028940	synbindin, putative	7706667	NP_057230.1	1e-39	0.97	trafficking protein particle complex 4 [Homo sapiens]
11729	36218	427	8	0.398541	*	YES	YES	YES	YES	|F GO:0004871|	YES	NP_006569.1	Q2_P24604	CGGAAAAAGTTTCATGAACCCATGAACTCATTGAATAATATACATTCGTGTTACCTGACA	sense	Smp_075130	Smp_075130	guanine nucleotide-binding protein beta 5 (G protein beta5), putative	5729852	NP_006569.1	1e-132	1	guanine nucleotide-binding protein, beta-5 subunit isoform a [Homo sapiens]
11736	23197	273	77	0.348054	*	YES	YES	YES	YES	|F GO:0043565|	YES	NP_006328.2	Q2_P24611	AGGCGACACAAAATAAATATGCGCCACATAAATCATCCAATTTTGTGAGCGCTAGAATAC	sense	Smp_173800	Smp_173800	hypothetical protein	29893564	NP_006328.2	1e-11	0.65	microspherule protein 1 isoform 1 [Homo sapiens]
11742	7031	83	61	0.391118	*	YES	YES	YES	YES	-	YES	NP_001017964.1	Q2_P24616	CCTGATGGTCCTGATTTATTTTCACAGTCAAGTGATCGAGAACATGAAATGTTTTTTCTT	sense	Smp_007290	Smp_007290	hypothetical protein	63054868	NP_001017964.1	5e-11	0.97	YdjC homolog [Homo sapiens]
11745	12314	145	74	0.49923	*	YES	YES	YES	YES	|P GO:0042254|	YES	NP_004044.3	Q2_P24618	CCTGAAGAACTACGGGATCACTTAAATCTTCTAATTGATGTACTTAGAAGTTACAGAAGT	sense	Smp_046550	Smp_046550	bystin, putative	51173724	NP_004044.3	5e-34	0.72	bystin [Homo sapiens]
11746	4877	58	32	0.359036	*	YES	YES	YES	YES	-	YES	NP_000170.1	Q2_P24619	CATGTCCGAAAAGCTATGGTTTCAATGCAGCTCGTTTAGCTATGCTACCTGATAAGGTTA	sense	Smp_042670.2	Smp_042670.2	hypothetical protein	4504191	NP_000170.1	0	0.92	mutS homolog 6 [Homo sapiens]
11747	39595	466	70	0.417322	*	YES	YES	YES	YES	|F GO:0008270|	YES	NP_057437.1	Q2_P24620	GAATGAGATCTATCTTTGTCACTTACATGTGTTCATACAATTCTGGCTGGATTTGTGATA	sense	Smp_074930	Smp_074930	zinc finger protein, putative	7705949	NP_057437.1	4e-51	0.81	zinc finger, DHHC-type containing 2 [Homo sapiens]
11749	27379	323	9	0.367205	*	YES	YES	YES	YES	|P GO:0007275|	YES	NP_919258.2	Q2_P05014	CGGACTCAATGGTATAATCTATGGTTTATCTTACTTTCTGTATGACATTGCCCATACATT	sense	Smp_178740	Smp_178740	tesmin-related	169234719	NP_919258.2	2e-60	0.63	lin-54 homolog isoform a [Homo sapiens]
11753	28929	341	29	0.536253	*	YES	YES	YES	YES	|F GO:0003677|	YES	NP_542432.2	Q2_P24624	AGAAGGTGATTGTAGAGCGATGCTTCGATTAGTCCAGTATTTAGGATCACCTGCTATCGA	sense	Smp_146310	Smp_146310	hypothetical protein	63079718	NP_542432.2	7e-29	0.84	three prime repair exonuclease 2 [Homo sapiens]
11756	31571	372	36	0.3466	*	YES	YES	YES	YES	|F GO:0005509|	YES	NP_001138417.1	Q2_P24626	CTGTCCCTATGTATTACTTGTACACACTATTATATGAAACTGTTGAGTGTTATCCACGTT	sense	Smp_132670.1	Smp_132670.1	myosin regulatory light chain, putative	222144326	NP_001138417.1	4e-51	0.78	myosin regulatory light chain MRCL2 isoform A [Homo sapiens]
11760	31836	375	46	0.348202	*	YES	YES	YES	YES	|F GO:0008565|	YES	NP_036227.1	Q2_P05018	TTAAGCATTTACACTTAATTCCCCATCCTTGTTATCCTGTGTCTTTGTTGTTGTTGTTGT	sense	Smp_027010.2	Smp_027010.2	clathrin coat adaptor ap3 medium chain, putative	6912240	NP_036227.1	1e-122	1	adaptor-related protein complex 3, mu 1 subunit [Homo sapiens]
11762	1201	15	11	0.389302	*	YES	YES	YES	YES	|F GO:0005488|	YES	NP_660153.2	Q2_P24630	AACTCTCCAACTTGTGCTACGTGGCTAGGTGTTGGTAAAGCTTGTTATAGAGTAAGTCAA	sense	Smp_156720	Smp_156720	o-linked n-acetylglucosamine transferase, ogt, putative	40255087	NP_660153.2	2e-81	0.96	tetratricopeptide repeat domain 18 [Homo sapiens]
11765	19771	233	51	0.427313	*	YES	YES	YES	YES	|P GO:0006810|	YES	NP_055484.3	Q2_P05020	CCTCTCCCGTGGGCATTATATGCTTTAATGCGTTGCTTATCAGCGAAGTGTGGTCGGGCT	sense	Smp_103100	Smp_103100	nuclear pore complex protein nup93 (nucleoporin nup93) (dead eye protein), putative	208609990	NP_055484.3	1e-103	1	nucleoporin 93kDa [Homo sapiens]
11768	777	10	12	0.414875	*	YES	YES	YES	YES	|F GO:0020037|	YES	NP_002993.1	Q2_P24633	CACCGACTACTTTTATGTATTAGCATGTTATACTTTAATACCCAAATCTAACATGGGGCT	sense	Smp_037910	Smp_037910	succinate dehydrogenase, putative	4506865	NP_002993.1	6e-12	0.92	succinate dehydrogenase complex, subunit D precursor [Homo sapiens]
11769	9743	115	53	0.34475	*	YES	YES	YES	YES	|F GO:0005515|	YES	NP_004466.2	Q2_P24634	CCGTTGCTTCATTTTGTTACTCTTTTTGTTCTTCTTACTTTGTGAATTCGGTTTAGAACC	sense	Smp_033970	Smp_033970	flotillin-2, putative	94538362	NP_004466.2	1e-143	0.93	flotillin 2 [Homo sapiens]
11774	5038	60	23	0.273451	*	YES	YES	YES	YES	|F GO:0019843|	YES	NP_009035.3	Q2_P24638	CCAGTGCTGACCAAGTTCGGGAAGTTTCCGAGTGCAGTCACACACAACGAGCCACTAGTC	sense	Smp_042090.3	Smp_042090.3	60S ribosomal protein L10a, putative	15431288	NP_009035.3	1e-73	0.99	ribosomal protein L10a [Homo sapiens]
11778	38772	457	12	0.430798	*	YES	YES	YES	YES	-	YES	NP_057107.3	Q2_P24642	CTCGGTGAACACTACAATTCCTGTCTAAAGAAACAAGGATTTCAATGATTCCTAAAAGAA	sense	Smp_030280.2	Smp_030280.2	C64 protease (C64 family)	157364937	NP_057107.3	2e-33	0.76	OTU domain containing 6B [Homo sapiens]
11782	35708	421	8	0.467801	*	YES	YES	YES	YES	|C GO:0005634|	YES	NP_001252.1	Q2_P05023	CAACAACCTATGCAGAGTTTATTTCAGTCCCCCTAAGATTTGTATTTTTCTAGTCTCATT	sense	Smp_003000	Smp_003000	Cell division protein kinase 9-B (EC 2.7.11.22) (EC 2.7.11.23) (Cyclin-dependent kinase 9-B), putative	4502747	NP_001252.1	1e-105	0.77	cyclin-dependent kinase 9 [Homo sapiens]
11787	22052	260	37	0.398521	*	YES	YES	YES	YES	|F GO:0008233|	YES	NP_001299.1	Q2_P24649	GCAATCTACGTAATGGTGGACCCTTAGACCATTTACAACCTGATGAAATCGATGTGGAGA	sense	Smp_142190	Smp_142190	carboxypeptidase N (M14 family)	4503011	NP_001299.1	9e-52	0.98	carboxypeptidase N, polypeptide 1 precursor [Homo sapiens]
11790	22450	265	10	0.569822	*	YES	YES	YES	YES	|F GO:0030145|	YES	NP_000036.2	Q2_P05026	TAAGAGCATGTTTAGGCCATTGTCGTTCGGGTCATTTACCATTCAAAGTTCGTAATTTAA	sense	Smp_059980	Smp_059980	arginase, putative	10947139	NP_000036.2	2e-68	0.89	arginase 1 [Homo sapiens]
11793	9143	108	48	0.494768	*	YES	YES	YES	YES	|F GO:0004750|	YES	NP_954699.1	Q2_P24653	ACTTGGATATTGAAGTTGATGGTGGTGTCACCCTGAAGAACGTTCGAGATTGCGTCGAAG	sense	Smp_104580.2	Smp_104580.2	ribulose-phosphate 3-epimerase	40385883	NP_954699.1	2e-74	0.9	ribulose-5-phosphate-3-epimerase isoform 1 [Homo sapiens]
11796	32744	386	19	0.37806	*	YES	YES	YES	YES	|F GO:0008233|	YES	NP_015557.2	Q2_P24655	CGTTTCTTGAAGCAACAGCAATTGAACGTGTGTTCTTCTGACGTGATTTGTTATTATTAT	sense	Smp_153960	Smp_153960	subfamily A22A unassigned peptidase (A22 family)	195947397	NP_015557.2	4e-80	0.99	presenilin 1 isoform I-463 [Homo sapiens]
11797	5692	67	82	0.405275	*	YES	YES	YES	YES	|F GO:0003677|	YES	NP_996820.1	Q2_P24656	ATACTTGGATTCGTCAATTTCCTCGTATTCCACATTTCATCAAAGAGAGTTGGTTAACTG	sense	Smp_148660	Smp_148660	DNA ligase IV, putative	46255052	NP_996820.1	8e-98	1	DNA ligase IV [Homo sapiens]
11819	29136	343	66	0.396629	*	YES	YES	YES	YES	|F GO:0008641|	YES	NP_060697.4	Q2_P24669	CGGCGACTACGACAACAATAAATGATCCTGAACAACGTTTAATTCAACTAAAATCTAGAA	sense	Smp_136500	Smp_136500	hypothetical protein	150417996	NP_060697.4	5e-10	0.88	ubiquitin-activating enzyme E1-like 2 [Homo sapiens]
11822	2683	32	48	0.341503	*	YES	YES	YES	YES	|F GO:0003723|	YES	NP_003161.2	Q2_P24671	TGGCTGCAATGGAGCCGGAATTAGAGCCTGGTGCAATTATTATTCGTCCAAGTAGAAAGG	sense	Smp_180420	Smp_180420	suppressor of ty, putative	27597090	NP_003161.2	0	0.72	suppressor of Ty 6 homolog [Homo sapiens]
11823	32913	388	18	0.493351	*	YES	YES	YES	YES	-	YES	NP_060600.2	Q2_P24672	TCTACCATGGTCTATTGATAAAAATACTAATAGTTCACCGGAATTCTCATCTGATGAACG	sense	Smp_121810	Smp_121810	hypothetical protein	56550033	NP_060600.2	1e-52	0.94	SHQ1 homolog [Homo sapiens]
11839	39128	461	28	0.42697	*	YES	YES	YES	YES	|F GO:0005509|	YES	NP_001124146.1	Q2_P24681	CGATGGATTGCTGCTGATTTAGATGAAGATGATAGTTTAAATAAGACTGAGTTCACTGAT	sense	Smp_147680	Smp_147680	EF hand containing protein, putative	194578885	NP_001124146.1	6e-51	0.86	calumenin isoform b precursor [Homo sapiens]
11842	11736	139	6	0.424483	*	YES	YES	YES	YES	|F GO:0008270|	YES	NP_001036083.1	Q2_P24683	GGCAGAGGTTTACAAATTGCTCCACCTGAAGCTCCATCTACTGGATATATGTTTGGAAAA	sense	Smp_145810.1	Smp_145810.1	poly [ADP-ribose] polymerase, putative	110825963	NP_001036083.1	1e-136	0.99	poly (ADP-ribose) polymerase family, member 2 isoform 2 [Homo sapiens]
11844	21192	250	27	0.488242	*	YES	YES	YES	YES	|C GO:0005737|	YES	NP_000294.1	Q2_P24685	CCGGAAAATACAGAAGCTCAACTCAAAGCGTTATTCCCTGAATATTGTTAATCATGTATA	sense	Smp_087860	Smp_087860	phosphomannomutase	4557839	NP_000294.1	7e-76	0.97	phosphomannomutase 2 [Homo sapiens]
11846	15882	187	72	0.545703	*	YES	YES	YES	YES	|C GO:0016020|	YES	NP_005104.2	Q2_P24687	GAAAATCCTCCTATTGAAGGTAATCAACTTCCTCTTGTTTTAGATAAACCATGAATTGGG	sense	Smp_168930	Smp_168930	Golgin-84, putative	30260188	NP_005104.2	1e-12	0.82	Golgi autoantigen, golgin subfamily a, 5 [Homo sapiens]
11858	32274	380	59	0.507478	*	YES	YES	YES	YES	|F GO:0003875|	YES	NP_060295.1	Q2_P05051	CACTGGCTATATGTGGAGCACTTATGCAAGCATATGCTATACAAATGATTTTCTCTTTAA	sense	Smp_147630	Smp_147630	ADP-ribosylglycohydrolase, putative	8923417	NP_060295.1	1e-39	1.01	ADP-ribosylhydrolase like 2 [Homo sapiens]
11859	32976	388	81	0.383204	*	YES	YES	YES	YES	-	YES	NP_001106678.1	Q2_P24694	CGCTGTTAAAACTTGTTGTAAGGTAACACCATTTGACTTTGCTTTTGCAGATATGTGTTA	sense	Smp_007450.2	Smp_007450.2	hypothetical protein	163965377	NP_001106678.1	1e-15	0.65	putative thiosulfate sulfurtransferase KAT isoform 1 [Homo sapiens]
11874	2177	26	52	0.440958	*	YES	YES	YES	YES	|F GO:0005515|	YES	NP_001077057.1	Q2_P24704	CAGAAGGTGTTTGCGATTTATTTGATATTCCTGTTATCTCCACATCTACCAACTAACTAT	sense	Smp_093310	Smp_093310	E2F/DP family, putative	134142809	NP_001077057.1	7e-60	1.05	E2F transcription factor 5 isoform 2 [Homo sapiens]
11879	15586	184	31	0.321186	*	YES	YES	YES	YES	|F GO:0005525|	YES	NP_057215.2	Q2_P24708	CCTTCATAATCCACGTGGTGTATATGTTGATGTTTGGGGTTGTAAAAGTAATATGAAAAG	sense	Smp_014660.1	Smp_014660.1	rab-related GTP-binding protein	33695095	NP_057215.2	2e-63	0.89	ras-related GTP-binding protein RAB10 [Homo sapiens]
11887	4558	54	53	0.44794	*	YES	YES	YES	YES	|P GO:0015031|	YES	NP_861974.1	Q2_P05059	CGATTCTTACTCATTTTCTAACCAAACTTTCCAAATTGTTAACCTGTACAGCTTCGGTTT	sense	Smp_154960.2	Smp_154960.2	cop-coated vesicle membrane protein P24 (emp24/gp25l family), putative	32996709	NP_861974.1	1e-25	0.9	transmembrane emp24 protein transport domain containing 7 [Homo sapiens]
11896	27498	324	43	0.464841	*	YES	YES	YES	YES	|F GO:0008270|	YES	NP_002426.1	Q2_P24720	CAAGGATCTGTGTTTTTCATCAATGCTGGAACTGCTTTCATTGTTCATCAATTACAGAAA	sense	Smp_089590	Smp_089590	mannose-6-phosphate isomerase, putative	4505235	NP_002426.1	9e-84	0.84	mannose-6- phosphate isomerase [Homo sapiens]
11904	7179	85	39	0.341582	*	YES	YES	YES	YES	|C GO:0016021|	YES	NP_001013682.2	Q2_P05066	CGTTTGTGCGCCGGCTAATCTTGTCTTGTTTTTGCTTTTGGTTCAAATTCTTTTTAATTA	sense	Smp_196110	Smp_196110	ceramidase	147900821	NP_001013682.2	5e-33	0.79	stromal cell derived factor receptor 2 homolog [Homo sapiens]
11908	17615	208	20	0.513829	*	YES	YES	YES	YES	|C GO:0005764|	YES	NP_680093.1	Q2_P24728	CCCTACTGGTTAATTGCGAATTCATGGAATAGTGATTGGGGTGATAAAGGTTATTTTAAA	sense	Smp_141610	Smp_141610	SmCB2 peptidase (C01 family)	22538437	NP_680093.1	1e-88	0.92	cathepsin B preproprotein [Homo sapiens]
11916	14153	167	43	0.488046	*	YES	YES	YES	YES	|C GO:0016021|	YES	NP_000363.1	Q2_P24734	CATGATGGACGACCTCCATATTCCTGTTCAAGAATGGAAACTATAACAAAAGGTTATTAT	sense	Smp_050270	Smp_050270	tyrosinase precursor	4507753	NP_000363.1	7e-50	0.95	tyrosinase precursor [Homo sapiens]
11927	10205	121	5	0.385217	*	YES	YES	YES	YES	|P GO:0015031|	YES	NP_002446.2	Q2_P24742	AGTGTCATGTGAAATGATGATGTGGTCTCTGAACTATAGGAGTAGACTCTAAAGATGGTG	sense	Smp_176760	Smp_176760	metaxin, putative	38569475	NP_002446.2	5e-18	0.65	metaxin 1 isoform 1 [Homo sapiens]
11936	22245	262	60	0.344233	*	YES	YES	YES	YES	|F GO:0008270|	YES	NP_055211.2	Q2_P24747	GAGAAAATCATCGGTCATGGGCAATTTTTCATTGTAATCATATTTGTCATGGAGACTGTT	sense	Smp_073110	Smp_073110	vacuolar protein sorting vps41, putative	114199475	NP_055211.2	2e-65	0.93	vacuolar protein sorting 41 isoform 1 [Homo sapiens]
11938	43150	508	55	0.456691	*	YES	YES	YES	YES	|F GO:0016564|	YES	NP_036443.1	Q2_P24749	CGTTTCTTTGGATGATATTTGCAAATTGTCAGAAGCAAGACAGGAACGGTAGAATTTTTT	sense	Smp_023250.2	Smp_023250.2	hypothetical protein	13124883	NP_036443.1	3e-84	0.77	HsKin17 protein [Homo sapiens]
11949	33747	398	2	0.43718	*	YES	YES	YES	YES	|F GO:0005509|	YES	NP_000936.1	Q2_P24757	CCCATGTTTTAAAATCACTGTGGATTTTCATCATGCTCAAATCTTTTTGAATGGTGCATG	sense	Smp_064950	Smp_064950	calcineurin B, putative	4506025	NP_000936.1	1e-80	1	protein phosphatase 3, regulatory subunit B, alpha isoform 1 [Homo sapiens]
11952	14151	167	41	0.374812	*	YES	YES	YES	YES	|F GO:0005515|	YES	NP_116264.2	Q2_P24759	GCTAGCTTTGGCGTGTATCTACGGTAATCTGTGAATTTGTCTCCGTGTCATATATATATA	sense	Smp_097020.4	Smp_097020.4	fbxl20, putative	27734755	NP_116264.2	2e-74	0.96	F-box and leucine-rich repeat protein 20 [Homo sapiens]
11954	3086	37	26	0.366268	*	YES	YES	YES	YES	|F GO:0008757|	YES	NP_060866.2	Q2_P24761	GTCTGGAAAAGATTCAGAACAAGGTTGATCGCAGATTAATTGTAAATCGCAAAAAGAAGT	sense	Smp_037930	Smp_037930	methyltransferase-related	93141204	NP_060866.2	7e-63	0.67	methyltransferase like 2B [Homo sapiens]
11955	23673	279	43	0.406867	*	YES	YES	YES	YES	|C GO:0005634|	YES	NP_060725.1	Q2_P24762	GCAATTAGATACTTGGCGACATCTGGTGATGATGGAATTGTACGAATTTTTAAAATCAAC	sense	Smp_050730	Smp_050730	hypothetical protein	8922735	NP_060725.1	3e-97	0.94	elongator protein 2 [Homo sapiens]
11958	7074	84	19	0.456535	*	YES	YES	YES	YES	|F GO:0050662|	YES	NP_078969.2	Q2_P05081	GGATGCTTATGCAATAGCTTCAGATGCGATGGTTAAAAATTTACAACTCAATGATACCAA	sense	Smp_024930	Smp_024930	enoyl hydratase	31542718	NP_078969.2	2e-40	0.94	enoyl Coenzyme A hydratase domain containing 3 [Homo sapiens]
11967	31576	372	41	0.389742	*	YES	YES	YES	YES	|F GO:0005524|	YES	NP_006457.2	Q2_P24768	TGGATGCAGAGTTTATTTCTATTTTAAGAACAGCCTGCCTAAAGTATCTTCAGGATAAGG	sense	Smp_165980	Smp_165980	rna polymerase III (DNA directed), 39kD subunit- related	33598952	NP_006457.2	1e-27	0.99	DNA-directed RNA polymerase III 39 kDa polypeptide F [Homo sapiens]
11972	8736	103	66	0.408862	*	YES	YES	YES	YES	|F GO:0005544|	YES	NP_004297.2	Q2_P24772	GTCTCTGGGTTATCATTGGTAAATGACAAACTATTTTCCACTTCAACAATGAAGCTTCAT	sense	Smp_077720	Smp_077720	annexin, putative	51895795	NP_004297.2	3e-42	0.97	annexin A13 isoform a [Homo sapiens]
11978	2387	29	7	0.368118	*	YES	YES	YES	YES	|F GO:0005097|	YES	NP_653229.1	Q2_P05089	GGTGAATTGTAAGGGGAAAAAGGAATCTGTTTGTTTTTCTCCTTAGGAAACTTTATGATG	sense	Smp_194930	Smp_194930	TBC1 domain family	21389447	NP_653229.1	3e-39	0.8	TBC1 domain family, member 20 [Homo sapiens]
11979	45062	531	12	0.464023	*	YES	YES	YES	YES	|F GO:0004772|	YES	NP_003092.4	Q2_P24776	CAACTTTAGTTTATCGTGAAAAGTATCCACGCACACGTAGTATACGATGGTATTTTGTTT	sense	Smp_134390	Smp_134390	sterol O-acyltransferase 1	49533617	NP_003092.4	3e-83	0.97	sterol O-acyltransferase 1 [Homo sapiens]
11983	21798	257	38	0.38589	*	YES	YES	YES	YES	-	YES	NP_954587.2	Q2_P24779	GTCCTCTCTCTGCTTTTTCATGGTTAAGTTAATTTTCTGATAGAAAACTAGTTCCGAAGA	sense	Smp_143220	Smp_143220	hypothetical protein	188219618	NP_954587.2	2e-14	0.74	hypothetical protein LOC340277 isoform 1 [Homo sapiens]
11984	12239	144	84	0.45307	*	YES	YES	YES	YES	|C GO:0005634|	YES	NP_001013433.1	Q2_P05091	ATGTTTAACTGGGGATGCATGGCATATAATATGCGGTTCGGATGATAAATCTATTAAGGT	sense	Smp_047540	Smp_047540	f-box and wd40 domain protein, putative	61743926	NP_001013433.1	2e-27	0.81	F-box and WD repeat domain containing 7 isoform 3 [Homo sapiens]
11996	15017	177	57	0.411649	*	YES	YES	YES	YES	|F GO:0005515|	YES	NP_057093.1	Q2_P24788	ACTCTTTTTTGGTCCCAAATTCTTCGCGTTCCCCATCGATTTAAACTGCTCGTCTTTTTT	sense	Smp_163720	Smp_163720	endophilin B1, putative	7705773	NP_057093.1	2e-11	1.08	SH3-containing protein SH3GLB1 [Homo sapiens]
12002	44446	523	76	0.329557	*	YES	YES	YES	YES	|F GO:0046872|	YES	NP_001014811.1	Q2_P24792	GTATTCATACCTTTCTTCTGTAAGACTATTTTTCTGTCAAACGGTTTGTACGATCTGTGA	sense	Smp_134440.3	Smp_134440.3	malic enzyme, putative	62420882	NP_001014811.1	1e-131	1.05	mitochondrial malic enzyme 3 [Homo sapiens]
12024	22525	265	85	0.400727	*	YES	YES	YES	YES	|F GO:0003677|	YES	NP_008909.1	Q2_P24804	AGGCATTTCATTATTTTGCATGATTTGTCGCAAAGACTATAAAGACCCAGTTGTAACCAT	sense	Smp_033590	Smp_033590	hypothetical protein	5902158	NP_008909.1	2e-75	0.87	ring finger protein 113A [Homo sapiens]
12027	26855	316	80	0.507392	*	YES	YES	YES	YES	|F GO:0005488|	YES	NP_055157.1	Q2_P24805	GGTCACATTGGCATTTGTTCTTCACTCTTCTAGTCAATGTAATTCTGTATAGTTTCCATA	sense	Smp_053800	Smp_053800	mitochondrial carrier, putative	7657347	NP_055157.1	2e-18	0.9	mitochondrial carrier 2 [Homo sapiens]
12029	26181	309	1	0.47172	*	YES	YES	YES	YES	|P GO:0006744|	YES	NP_064708.1	Q2_P05110	GTTCTCGGATGGAATCGTAACACTTAGGATGAAATGTTTACTTATTGGTTTCTTTTTGTG	sense	Smp_038420	Smp_038420	hypothetical protein	40789233	NP_064708.1	2e-37	0.88	coenzyme Q9 homolog [Homo sapiens]
12036	9944	117	84	0.318722	*	YES	YES	YES	YES	|P GO:0006464|	YES	NP_008868.3	Q2_P24811	CTATGTGACATCCATAGATGATGGCTTGTCAAATCTTCAGCTACGCATTTTCTTTAATAT	sense	Smp_045510	Smp_045510	ubiquitin-like protein sumo/smt3-related	54792069	NP_008868.3	1e-24	1.04	SMT3 suppressor of mif two 3 homolog 2 isoform a precursor [Homo sapiens]
12040	38433	453	13	0.339172	*	YES	YES	YES	YES	|F GO:0005515|	YES	NP_055421.1	Q2_P05113	TTTATTTATTTTCAAATTCAGTTACCATGGGGCGCATGTATGTGTGTGTGCGTGCGTGTG	sense	Smp_192840	Smp_192840	hect E3 ubiquitin ligase, putative	7657152	NP_055421.1	4e-12	0.98	hect domain and RLD 3 [Homo sapiens]
12049	42374	499	44	0.388636	*	YES	YES	YES	YES	|F GO:0005524|	YES	NP_001014795.1	Q2_P24820	GAAAGTTGTTTCTTTTTTCCTTAGGTCTATGGATATTTGATTTCTCTACTGGTGCCTCTC	sense	Smp_079760.1	Smp_079760.1	protein kinase	62420875	NP_001014795.1	1e-117	1	integrin-linked kinase [Homo sapiens]
12050	20583	243	13	0.413803	*	YES	YES	YES	YES	-	YES	NP_056496.1	Q2_P05116	GTGCAAACCCAAGGCTTCGTAGATATCATATTCAATATCGCTGTAAAAAATCTACAGAAT	sense	Smp_011740	Smp_011740	eppb9, putative	7661536	NP_056496.1	7e-59	0.84	B9 protein [Homo sapiens]
12054	20164	238	19	0.439157	*	YES	YES	YES	YES	|C GO:0016021|	YES	NP_004472.1	Q2_P24823	TACATTCAAAGTAACTGACAGTCTTGGATGGTGATTTGATTGTGGAGTTTCTAAGGATAA	sense	Smp_136920	Smp_136920	n-acetylgalactosaminyltransferase, putative	4758412	NP_004472.1	7e-58	0.93	polypeptide N-acetylgalactosaminyltransferase 2 [Homo sapiens]
12058	15612	184	57	0.360066	*	YES	YES	YES	YES	|F GO:0005524|	YES	NP_006132.1	Q2_P24826	CTAGCTTCAGCGAGCAACCAAGTCAAGTTTAGTTATGCATTAATTCTTATTATTTCCGAT	sense	Smp_130410	Smp_130410	dynein light intermediate chain, putative	5453634	NP_006132.1	1e-50	0.66	dynein, cytoplasmic, light intermediate polypeptide 2 [Homo sapiens]
12060	27200	320	85	0.449458	*	YES	YES	YES	YES	|F GO:0030976|	YES	NP_006835.2	Q2_P24827	TTTTTGGAGACCATATCTAACAATTCAAGCTGATGTTGGGACAACCCTAAGAGATTTATC	sense	Smp_005390.2	Smp_005390.2	acetolactate synthase	21361361	NP_006835.2	1e-113	0.94	ilvB (bacterial acetolactate synthase)-like [Homo sapiens]
12061	13247	156	72	0.495219	*	YES	YES	YES	YES	|F GO:0004477|	YES	NP_005947.3	Q2_P24828	GCATCTTGTGATGTATAATGTAAAATACCCCAACTACAAACAAAAGCACACAGCTCTTAT	sense	Smp_147650	Smp_147650	formate-tetrahydrofolate ligase, putative	222136639	NP_005947.3	8e-68	0.95	methylenetetrahydrofolate dehydrogenase 1 [Homo sapiens]
12080	1806	22	21	0.433287	*	YES	YES	YES	YES	|F GO:0004316|	YES	NP_057226.1	Q2_P24840	GTGGAAGAATTCACAACAGGTTGTTTTGCTCATGCACTACAAAGTTACGTATTAACTTCA	sense	Smp_009430	Smp_009430	steroid dehydrogenase, putative	7705855	NP_057226.1	1e-51	0.77	hydroxysteroid (17-beta) dehydrogenase 12 [Homo sapiens]
12083	45155	532	20	0.370511	*	YES	YES	YES	YES	|C GO:0005634|	YES	NP_006288.2	Q2_P24842	TGAGTAATGAAGTCCAATACGTTATAACAAGGTCCGCTTGGGATGTCGAGTTTGATAATG	sense	Smp_074070.1	Smp_074070.1	transient receptor potential channel 2 isoform 3 , putative	190684675	NP_006288.2	6e-50	0.63	X-ray repair cross complementing protein 1 [Homo sapiens]
12088	35938	423	68	0.36127	*	YES	YES	YES	YES	|F GO:0016787|	YES	NP_542395.1	Q2_P24845	GAAATCAATGATGGAATGAACTTAGAACTGTATTACCAGTGACATGCTCAGAATTTGTTC	sense	Smp_094530	Smp_094530	hypothetical protein	18087837	NP_542395.1	3e-26	0.73	hypothetical protein LOC112487 [Homo sapiens]
12092	6461	77	1	0.383216	*	YES	YES	YES	YES	|F GO:0005488|	YES	NP_001073138.1	Q2_P05130	GCTTCTGTTTGGTGATATTCCTCATGTTGTATACTACACTTGTTACAGTTATTACCATCA	sense	Smp_007170	Smp_007170	hypothetical protein	118766335	NP_001073138.1	1e-84	0.97	calcium binding protein 39-like [Homo sapiens]
12093	18571	219	41	0.37615	*	YES	YES	YES	YES	|F GO:0005524|	YES	NP_002721.1	Q2_P24849	CGTTACGGTAATTTAAAAAACGGTGTCGATGATATCAAATGTCATAAATGGTTCCGGCCA	sense	Smp_080770	Smp_080770	serine/threonine kinase	4506055	NP_002721.1	1e-91	0.99	cAMP-dependent protein kinase catalytic subunit alpha isoform 1 [Homo sapiens]
12102	8702	103	32	0.437008	*	YES	YES	YES	YES	|C GO:0016021|	YES	NP_001120738.1	Q2_P24854	CTATAGGTGGGGTGTTCTTTTCTTCATTCTCGTTTTTCTGGTTTCTTATTCTGTTCATAA	sense	Smp_069810	Smp_069810	hypothetical protein	187936961	NP_001120738.1	4e-44	0.93	transmembrane protein 129 isoform a [Homo sapiens]
12104	2401	29	21	0.403509	*	YES	YES	YES	YES	|F GO:0046872|	YES	NP_919255.2	Q2_P05136	CAAAAGTTGCTCTTGCGGTGTTTCATTCAGTACTAAACTTGACTAACTAAACTGTTTTCT	sense	Smp_034530.1	Smp_034530.1	hes-B related	160420328	NP_919255.2	3e-18	0.74	iron-sulfur cluster assembly 2 [Homo sapiens]
12111	3507	42	22	0.486772	*	YES	YES	YES	YES	|F GO:0008270|	YES	NP_001121128.1	Q2_P24859	CGGTGGGAATATCTGGCACAAGCGTTGTTTTTGTTGTTCTAAATGTGATATGCTACTGAA	sense	Smp_079270	Smp_079270	crp-related	189083753	NP_001121128.1	5e-10	0.72	cysteine and glycine-rich protein 3 [Homo sapiens]
12112	14111	167	1	0.289622	*	YES	YES	YES	YES	-	YES	NP_056493.3	Q2_P24860	CAAGAAACCGTTGTTATGTTTCCCCTCGAGCACTTTCTCATTGTAAAAATATTGTAAGTT	sense	Smp_153830	Smp_153830	neurobeachin, putative	62422577	NP_056493.3	2e-53	0.64	neurobeachin [Homo sapiens]
12121	43980	518	35	0.33055	*	YES	YES	YES	YES	|F GO:0016787|	YES	NP_066983.1	Q2_P05142	CGCTTTTTCTTCCTGTAATAACACAGTTGTATTCGGAATTACTCTTTCTTAATCGGTTTC	sense	Smp_084790	Smp_084790	protein bat5 (S09 family)	15100151	NP_066983.1	1e-46	0.92	HLA-B associated transcript 5 [Homo sapiens]
12131	11470	135	80	0.424517	*	YES	YES	YES	YES	|C GO:0016021|	YES	NP_001072980.1	Q2_P24871	CTAAATCCGGTTCAAATACCACATCTGGGGGTGGTCTACCATTAGTTGCCTAAGAAAAAA	sense	Smp_056850	Smp_056850	hypothetical protein	118421083	NP_001072980.1	2e-33	0.85	hypothetical protein LOC780776 [Homo sapiens]
12132	23594	278	49	0.698702	*	YES	YES	YES	YES	|F GO:0008270|	YES	NP_078914.1	Q2_P24872	CATGTCTCTAACTGGCGTTTTCCTCTTAACATTCTAACTGTTGATAAAACAAATGAGTTC	sense	Smp_102810	Smp_102810	queuine tRNA-ribosyltransferase, putative	13375872	NP_078914.1	9e-38	0.93	queuine tRNA-ribosyltransferase domain containing 1 [Homo sapiens]
12134	17920	211	70	0.493386	*	YES	YES	YES	YES	|C GO:0016021|	YES	NP_004347.1	Q2_P24874	ATCATCATGTTAGCACATGTCTAAATGCATTACTGTCACCCGAAGAAGTTTATAAAGAAG	sense	Smp_095630	Smp_095630	CD9-like protein Sm-TSP-1	4757944	NP_004347.1	3e-22	0.95	CD81 antigen [Homo sapiens]
12143	34741	409	61	0.479999	*	YES	YES	YES	YES	|C GO:0016021|	YES	NP_060939.3	Q2_P24878	CGTGTTGGAGAAAAAGTTGTTACAATGTCACGTATATTGGAATGGATTGAGAGAAAAATG	sense	Smp_134280	Smp_134280	hypothetical protein	38679909	NP_060939.3	2e-29	0.73	testis expressed sequence 2 [Homo sapiens]
12145	32555	383	85	0.493469	*	YES	YES	YES	YES	|F GO:0008270|	YES	NP_005848.2	Q2_P05153	GGCATTCACCATTTGTTGTTCACTTTTGCAAAGTTTTCTCAGTGTTTCTAAGTAAGATGT	sense	Smp_082620	Smp_082620	farnesylated-protein converting enzyme 1 (M48 family)	18379366	NP_005848.2	1e-123	0.99	zinc metallopeptidase STE24 [Homo sapiens]
12150	30683	361	83	0.368065	*	YES	YES	YES	YES	|C GO:0016021|	YES	NP_775954.2	Q2_P05155	GCGACCGGCTTGATGCCAGCAATAGATTGACAACAAAAATTTCTGTAATAAAAATATTAG	sense	Smp_125590	Smp_125590	hypothetical protein	89886484	NP_775954.2	3e-39	1.06	XK, Kell blood group complex subunit-related family, member 6 isoform b [Homo sapiens]
12152	18853	222	68	0.346403	*	YES	YES	YES	YES	|F GO:0008270|	YES	NP_919442.1	Q2_P24883	CCACTCCACCTTTTGGCAGAAATAAAAGTAAATACTCAGAAGAGGGTTTTTTCATATTTC	sense	Smp_049970.3	Smp_049970.3	zinc finger protein, putative	37622894	NP_919442.1	4e-22	0.67	ring finger protein 126 [Homo sapiens]
12156	22658	267	48	0.409365	*	YES	YES	YES	YES	|F GO:0005525|	YES	NP_036359.1	Q2_P24886	CGAACACTGTATTTCTCTCCTTGAACCATAATCTTTTACAAATTGTTTGGCATGCAACAT	sense	Smp_016550.1	Smp_016550.1	GTP-binding protein hflx, putative	6912588	NP_036359.1	5e-39	0.85	pseudoautosomal GTP-binding protein-like protein [Homo sapiens]
12162	1902	23	32	0.355621	*	YES	YES	YES	YES	|F GO:0005506|	YES	NP_004246.2	Q2_P05158	TCAACGGATAGTAAGTACTGAATGTTTTAGCTCCTACTGAACAAATACACTCCTGCTCAC	sense	Smp_148800	Smp_148800	hypothetical protein	190885499	NP_004246.2	4e-17	0.66	cytochrome c oxidase subunit Va precursor [Homo sapiens]
12165	8171	97	11	0.381185	*	YES	YES	YES	YES	|F GO:0005524|	YES	NP_004751.2	Q2_P05160	TCCGTTTTGTATTTGACCTGTACACTCGCTTGTCTGTTCAGCAGTGTTTTGTCTTCAATT	sense	Smp_018290	Smp_018290	serine/threonine kinase	109255245	NP_004751.2	3e-57	0.72	serine/threonine kinase 17a [Homo sapiens]
12167	16672	197	12	0.38876	*	YES	YES	YES	YES	|F GO:0016787|	YES	NP_612207.1	Q2_P24893	CTTCGACAACGATCTTGGACGCATAATAAACAATAATCACAGTTAAGGACGATCTAATTT	sense	Smp_060290	Smp_060290	family C86 unassigned peptidase (C86 family)	19923879	NP_612207.1	3e-31	0.92	Josephin domain containing 2 [Homo sapiens]
12168	12195	144	40	0.418127	*	YES	YES	YES	YES	|F GO:0008233|	YES	NP_258428.1	Q2_P24894	GATTCAATCTGATTGCTCTAAGCTCTATTCACCAGAAATCGTTTACATAAACTTGCATTG	sense	Smp_000755	Smp_000755	family M13 non-peptidase homologue (M13 family)	15991813	NP_258428.1	5e-33	0.93	membrane metallo-endopeptidase-like 1 [Homo sapiens]
12188	41631	490	66	0.424814	*	YES	YES	YES	YES	|F GO:0046872|	YES	NP_001014811.1	Q2_P24905	CTTTTTCGTCTCAATAGTAGCATGGCTATATTTTAGGGTAATTTAGCCAACGTACTATTC	sense	Smp_128360	Smp_128360	malic enzyme, putative	62420882	NP_001014811.1	1e-172	0.92	mitochondrial malic enzyme 3 [Homo sapiens]
12195	5098	60	83	0.588905	*	YES	YES	YES	YES	|F GO:0004144|	YES	NP_477513.2	Q2_P24910	CCAGATGGAGATCTAATGTTTGTTTGAAGCTGAGATAATCTTGTTTTCGCAGTTTATTCT	sense	Smp_158510	Smp_158510	diacylglycerol O-acyltransferase 1	148746191	NP_477513.2	3e-54	0.9	monoacylglycerol O-acyltransferase 1 [Homo sapiens]
12200	29467	347	57	0.456609	*	YES	YES	YES	YES	|F GO:0005338|	YES	NP_036375.1	Q2_P24914	CCCACGTATCTGTGATAGCTAGGATATAAAATCTAGCTACTTTCGTTTTGTTCTTTGTAT	sense	Smp_008580	Smp_008580	sugar transporter, putative	6912668	NP_036375.1	2e-62	0.85	solute carrier family 35 member 3A [Homo sapiens]
12203	20993	247	83	0.563944	*	YES	YES	YES	YES	|P GO:0006633|	YES	NP_073563.1	Q2_P24916	CTTGGACCTAAATGGAGAAAATACTTATGGTGGAAACGTTACTTGACAATGCTACAAATG	sense	Smp_051810	Smp_051810	elongation of fatty acids protein 1	12232379	NP_073563.1	4e-45	1.01	elongation of very long chain fatty acids-like 4 [Homo sapiens]
12204	30664	361	64	0.421228	*	YES	YES	YES	YES	|F GO:0005515|	YES	NP_998760.1	Q2_P05174	CTTGCTGAAGATGCTATCCAGGCTGCTATTAAAGATTATAAGAAAAAGTCTACTTGAGTA	sense	Smp_077090	Smp_077090	nitrogen fixation protein nifu, putative	56699456	NP_998760.1	4e-58	0.89	iron-sulfur cluster assembly enzyme isoform ISCU2 precursor [Homo sapiens]
12209	37930	447	20	0.372034	*	YES	YES	YES	YES	|F GO:0030145|	YES	NP_006081.1	Q2_P05176	CCAGGTGTCAATCTATGTATCTTCCTGTTTTGAATTTTTGTATGTATTTGTGGGCATTGT	sense	Smp_071020	Smp_071020	choline/ethanolaminephosphotransferase 1	5174415	NP_006081.1	4e-65	0.93	choline/ethanolaminephosphotransferase [Homo sapiens]
12210	15368	181	68	0.395285	*	YES	YES	YES	YES	|F GO:0000166|	YES	NP_038464.1	Q2_P24920	TGAAACTTCCGGTACTACACGTTCAAATATTATGTCATCATCATCATCGACGACAACAAC	sense	Smp_001390	Smp_001390	hypothetical protein	7305303	NP_038464.1	0	0.97	NCK-associated protein 1 isoform 1 [Homo sapiens]
12213	16096	190	31	0.428782	*	YES	YES	YES	YES	|F GO:0004720|	YES	NP_002309.1	Q2_P05178	GGACATACAAATCATCATTATGCTGCATTATCAAAGTGTCGTTTAGTACATCCGTATGAT	sense	Smp_068180	Smp_068180	lysyl oxidase-like	4505011	NP_002309.1	1e-42	0.87	lysyl oxidase-like 2 precursor [Homo sapiens]
12220	11923	141	23	0.395115	*	YES	YES	YES	YES	|P GO:0015031|	YES	NP_005787.1	Q2_P24926	CATGTTCTCGTTCTCTCAGTGGATCTCCGCATTATTTTTAATCCTATTGTTATAATAGTC	sense	Smp_037700	Smp_037700	nuclear transport factor, putative	5031985	NP_005787.1	7e-22	0.93	nuclear transport factor 2 [Homo sapiens]
12221	392	5	52	0.330546	*	YES	YES	YES	YES	|P GO:0006512|	YES	NP_478136.1	Q2_P05181	GATCTATCCTGATTTTATTTCCGGTTTATGTGGGAACTTGTCAACCTCTTTTCTTTCTTT	sense	Smp_132210	Smp_132210	hypothetical protein	17158037	NP_478136.1	6e-19	1.05	F-box only protein 32 isoform 1 [Homo sapiens]
12223	23800	280	85	0.40145	*	YES	YES	YES	YES	|F GO:0003999|	YES	NP_000476.1	Q2_P24927	CCGACTGACCTTAAGTACTGAAATATCGTCCTATTAAATAATAGACTGTAGCTAGTTATG	sense	Smp_054410	Smp_054410	Adenine phosphoribosyltransferase, putative	4502171	NP_000476.1	1e-28	0.94	adenine phosphoribosyltransferase isoform a [Homo sapiens]
12226	42514	501	14	0.28524	*	YES	YES	YES	YES	|F GO:0005488|	YES	NP_004850.1	Q2_P05185	ATGGGGTTTTTTCTAATGAACTGGCTATACGTTGTATCATTCATGGTCGAATTCGTTTTA	sense	Smp_154420.1	Smp_154420.1	clathrin heavy chain, putative	4758012	NP_004850.1	0	0.99	clathrin heavy chain 1 [Homo sapiens]
12227	37808	445	68	0.377905	*	YES	YES	YES	YES	|C GO:0005737|	YES	NP_064583.2	Q2_P05186	GTATGTTCGTGTGTTTGATATATTGACTATGGAGCATAAAGTTCATTGGTGCGTACAAAT	sense	Smp_140080	Smp_140080	adipocyte-specific protein 4-related	171906582	NP_064583.2	7e-80	0.72	coiled-coil domain containing 47 [Homo sapiens]
12228	18350	216	75	0.399245	*	YES	YES	YES	YES	|F GO:0030145|	YES	NP_056167.1	Q2_P24928	AATCAAAGAGGCTTGGAAGTATTGTGCAATTCCACAAGTAAAGCTACCAACTACTGGTGG	sense	Smp_065240	Smp_065240	hypothetical protein	27436889	NP_056167.1	5e-65	0.91	protein O-fucosyltransferase 1 isoform 1 precursor [Homo sapiens]
12229	25372	299	42	0.367165	*	YES	YES	YES	YES	|F GO:0003677|	YES	NP_002379.2	Q2_P24929	ATAGTCCTTTTTTGGCTTCAGATAAAACCATATTTGTCACTAGCATTTTCACACACACAC	sense	Smp_037590	Smp_037590	DNA replication licensing factor MCM3, putative	6631095	NP_002379.2	0	1.01	minichromosome maintenance complex component 3 [Homo sapiens]
12233	9214	109	34	0.291341	*	YES	YES	YES	YES	-	YES	NP_078874.2	Q2_P24932	GAGCTTTTTGTGGTGTAATGGGAATGTTCGTAAGAAGTATTCAACAGAAACACTAAACAA	sense	Smp_053550.2	Smp_053550.2	hypothetical protein	42716283	NP_078874.2	2e-24	0.85	hypothetical protein LOC79650 [Homo sapiens]
12236	29281	345	41	0.425666	*	YES	YES	YES	YES	|F GO:0004316|	YES	NP_001138723.1	Q2_P24934	GTCTGTATGAATACGCCAATACAGGCATGTATGTTGATCAATTGAAGCTTTATCGAAAAA	sense	Smp_000190	Smp_000190	oxidoreductase, short chain dehydrogenase/reductase family, putative	223646115	NP_001138723.1	1e-35	0.87	short chain dehydrogenase/reductase family 16C, member 6 [Homo sapiens]
12239	30426	358	81	0.392762	*	YES	YES	YES	YES	|F GO:0008270|	YES	NP_006581.2	Q2_P05190	GAAGAGACTATGGATACAGATATTAATGAGTCACAAAACTGATTCGTCCTTTTTTGTTGC	sense	Smp_017890	Smp_017890	family C19 non-peptidase homologue (C19 family)	56550051	NP_006581.2	1e-172	0.83	ubiquitin specific protease 39 [Homo sapiens]
12244	33049	389	69	0.409489	*	YES	YES	YES	YES	-	YES	NP_056155.1	Q2_P05193	CTTACACCTATTGCACCAATTTATGCATCTGAATTATGGTCTGGTATACAATTTGCTTGT	sense	Smp_122780	Smp_122780	leucyl-tRNA synthetase, putative	7661872	NP_056155.1	1e-144	0.93	leucyl-tRNA synthetase 2, mitochondrial precursor [Homo sapiens]
12246	33147	390	82	0.376428	*	YES	YES	YES	YES	|F GO:0005524|	YES	NP_006169.2	Q2_P05194	CACTCATTCCCTTTAACACAAAATCATAATGAGCCAGTTTAGAACAGACATATCGTGATA	sense	Smp_057320	Smp_057320	vesicular-fusion protein nsf, putative	156564401	NP_006169.2	0	1	vesicle-fusing ATPase [Homo sapiens]
12248	5449	65	9	0.402853	*	YES	YES	YES	YES	|F GO:0030528|	YES	NP_005457.2	Q2_P24939	CTGCCTGTAGATCGAAAACCTCGTGTTTAACATGTTTTTAGTTTCTTCAATTGATACTGT	sense	Smp_008120	Smp_008120	med-6-related	42544155	NP_005457.2	2e-47	0.69	mediator of RNA polymerase II transcription, subunit 6 homolog [Homo sapiens]
12261	22620	267	10	0.372176	*	YES	YES	YES	YES	|F GO:0008419|	YES	NP_057300.2	Q2_P24948	CAGTTCACAAATTTAAATAAATCAGAGCAAGTGTACATTCCTCAACTTTTGCCTGATTCC	sense	Smp_007190	Smp_007190	RNA lariat debranching enzyme, putative	56549113	NP_057300.2	1e-107	0.73	debranching enzyme homolog 1 [Homo sapiens]
12262	43756	515	66	0.357876	*	YES	YES	YES	YES	-	YES	NP_115736.1	Q2_P05200	GATCATCCACTTCACATGCTCACCAATATTGTATTGCTTACCAATGCATATGAAATAAAC	sense	Smp_147930	Smp_147930	acyl-coenzyme A binding domain containing, putative	14150169	NP_115736.1	4e-38	0.93	acyl-coenzyme A binding domain containing 6 [Homo sapiens]
12264	27968	330	3	0.365525	*	YES	YES	YES	YES	|F GO:0046872|	YES	NP_057310.1	Q2_P24949	CTGCGATACAGTTATATGTGTACACTCTAGTCAATAATGAACATAAAGTTTCTCGCATAG	sense	Smp_050350.4	Smp_050350.4	hypothetical protein	7706441	NP_057310.1	4e-69	0.97	vacuolar protein sorting 29 isoform 1 [Homo sapiens]
12266	24767	292	32	0.392411	*	YES	YES	YES	YES	|F GO:0008312|	YES	XP_001720178.1	Q2_P24951	GAAGTCTCTTGCTCAAATTTCTGAATCCAATGTACTTTGTTATTCATGTAAGTCACTTCC	sense	Smp_103310.1	Smp_103310.1	signal recognition particle 9 kD protein, putative	169201709	XP_001720178.1	1e-18	0.64	PREDICTED: signal recognition particle 9-like 1 [Homo sapiens]
12280	33692	397	32	0.535312	*	YES	YES	YES	YES	|F GO:0005509|	YES	NP_065392.1	Q2_P24961	CCATGCTTCCATTCAAACCAACACCAAAAGGAAAATCATCAATGTTAATTCGTTTAGATG	sense	Smp_161220	Smp_161220	strictosidine synthase-related	24308201	NP_065392.1	1e-33	0.89	chromosome 20 open reading frame 3 [Homo sapiens]
12286	32787	386	62	0.415103	*	YES	YES	YES	YES	|F GO:0005544|	YES	NP_001147.1	Q2_P24965	CAGTAAAAGATGATACATCAGGTGATTATCGTAGAACCTTATGTGTTCTAATGGGTGAAA	sense	Smp_074150.2	Smp_074150.2	annexin, putative	4502111	NP_001147.1	1e-59	0.91	annexin VII isoform 1 [Homo sapiens]
12288	39620	467	10	0.528266	*	YES	YES	YES	YES	|F GO:0016772|	YES	NP_113660.1	Q2_P05208	CGTTATGCATACATATTACATTACACTTGGACAGCCCACTTTCATATGTTTATCTGTATC	sense	Smp_142480	Smp_142480	tRNA splicing 2' phosphotransferase 1 , putative	13899325	NP_113660.1	1e-23	0.87	tRNA phosphotransferase 1 isoform 2 [Homo sapiens]
12290	13525	160	10	0.413949	*	YES	YES	YES	YES	|C GO:0005737|	YES	NP_620446.1	Q2_P05210	CTTTCTTTTTCTTAATTTTATTGCCTGGAAACTGTGAATAGATCTGGTGGTGGTGGTGGT	sense	Smp_172240	Smp_172240	serine/threonine kinase	20986506	NP_620446.1	1e-155	0.79	mitogen-activated protein kinase 10 isoform 3 [Homo sapiens]
12305	16807	198	62	0.442162	*	YES	YES	YES	YES	|F GO:0008270|	YES	NP_000058.1	Q2_P24977	GATAATTTTCGTCCAATTTGTCCAATTGGTTCACGTTCAGTCAGATGTTCATTTAGAGTT	sense	Smp_028670.1	Smp_028670.1	carbonic anhydrase II (carbonate dehydratase II), putative	4557395	NP_000058.1	2e-50	1.01	carbonic anhydrase II [Homo sapiens]
12306	12933	153	13	0.377794	*	YES	YES	YES	YES	|F GO:0005524|	YES	NP_056651.1	Q2_P24978	TCAATTGGCCACAAAACGTTTAGATCTAATTTATTCTGCCATTGGTTGTAAGATACCAGT	sense	Smp_150680	Smp_150680	tryptophanyl-tRNA synthetase, putative	7710154	NP_056651.1	3e-54	0.92	mitochondrial tryptophanyl tRNA synthetase 2 isoform 1 precursor [Homo sapiens]
12307	12371	146	46	0.367834	*	YES	YES	YES	YES	|F GO:0008270|	YES	NP_001035919.1	Q2_P24979	GCCTCTGAATGAGTGTTGGGTGTATGTTTTTTATTGCCCAAACACTATTTGATGTAAAAA	sense	Smp_140310	Smp_140310	paxillin-related	109638745	NP_001035919.1	1e-22	0.92	transforming growth factor beta 1 induced transcript 1 isoform 1 [Homo sapiens]
12311	12566	148	71	0.468335	*	YES	YES	YES	YES	|F GO:0003674|	YES	NP_078849.1	Q2_P24981	CCCTGTTGTACTCTCTCTTCTCGATACTTATTTATCATATGCTCTCGCTAGCATTTATTT	sense	Smp_049140	Smp_049140	hypothetical protein	13375746	NP_078849.1	1e-51	0.95	hypothetical protein LOC79624 [Homo sapiens]
12315	17965	212	30	0.360749	*	YES	YES	YES	YES	|C GO:0005576|	YES	NP_055058.1	Q2_P05219	GTGTTTATTTTGCAACAGAGTTTGTATTTGATCCAGGGAATCCAATGAGTAAATCAGCCG	sense	Smp_146730	Smp_146730	ADAMTS14 peptidase (M12 family)	21265037	NP_055058.1	1e-66	0.9	ADAM metallopeptidase with thrombospondin type 1 motif, 3 proprotein [Homo sapiens]
12316	3558	42	73	0.328829	*	YES	YES	YES	YES	|C GO:0016021|	YES	NP_689926.1	Q2_P24983	GCTTGTACGAATATTCCGGGTAAAACCATATGCAAATCGAGGAGTTAACTAATTTTTGTA	sense	Smp_075860.1	Smp_075860.1	60S ribosomal protein L35, putative	22749415	NP_689926.1	0	0.99	integral membrane protein 1 [Homo sapiens]
12322	41342	487	32	0.412469	*	YES	YES	YES	YES	|F GO:0005525|	YES	NP_816931.1	Q2_P05222	CTTTGCTGAAAAGATAGAAGACTGTTGGAATTTGTGTCAAAACGCTAGAAATTTACGTTC	sense	Smp_105480	Smp_105480	ADP-ribosylation factor-like 6, arl6	29826299	NP_816931.1	7e-55	0.97	ADP-ribosylation factor-like 6 [Homo sapiens]
12328	21981	259	51	0.636157	*	YES	YES	YES	YES	|F GO:0003677|	YES	NP_542380.1	Q2_P05224	CGGAAGTGATCACTGTCCAGTTGTTCTATATCTTCAAATCTAAAACTCCATTTAACAAGA	sense	Smp_051320	Smp_051320	ap endonuclease, putative	18375505	NP_542380.1	8e-53	0.7	APEX nuclease 1 [Homo sapiens]
12331	29634	349	54	0.356242	*	YES	YES	YES	YES	|F GO:0004842|	YES	NP_919237.1	Q2_P05226	GGCCGAGTCTTTTCGAAATCCCAACTTGTAATTTTCTACATTTCATCTCAAGATATAAGA	sense	Smp_103710	Smp_103710	ubiquitin-conjugating enzyme E2 I, putative	35494003	NP_919237.1	1e-68	0.92	ubiquitin-conjugating enzyme E2I [Homo sapiens]
12337	13665	161	65	0.356344	*	YES	YES	YES	YES	|C GO:0005634|	YES	NP_060353.2	Q2_P05230	CCAATAAACAAACATCTACGGGTGTTGTCACCATTTTACAGGGACATACGGCTCCAGTGC	sense	Smp_019680.2	Smp_019680.2	hypothetical protein	16445426	NP_060353.2	1e-33	0.65	WD repeat domain 13 protein [Homo sapiens]
12358	35452	418	7	0.369695	*	YES	YES	YES	YES	|F GO:0005524|	YES	NP_001027005.1	Q2_P25006	CCTTCACAGGTATTTGTGAAACATTCTTTTAGTATTTAAACATCCTTATAGTGTGGCCAC	sense	Smp_161680	Smp_161680	phosphorylase B kinase beta, kpbb, putative	73611906	NP_001027005.1	1e-171	0.77	phosphorylase kinase, beta isoform b [Homo sapiens]
12359	362	5	22	0.362391	*	YES	YES	YES	YES	|F GO:0004607|	YES	NP_036452.1	Q2_P25007	CTAGCTGTATTGGAACAAACTTCACATGAAGATATTGTGCAAGATGATCGTTTTCTTAAG	sense	Smp_160880	Smp_160880	phosphatidylcholine-sterol acyltransferase (lecithin-cholesterol acyltransferase)/ Phospholipase A	6912484	NP_036452.1	8e-48	1	lysophospholipase 3 (lysosomal phospholipase A2) [Homo sapiens]
12368	19524	230	59	0.342497	*	YES	YES	YES	YES	|P GO:0008203|	YES	NP_057217.2	Q2_P25013	CAAGTAAAACCCTTTCTTGAGAACTCTTTTTGTCTTCAGTAACTATCCGAATCTCATATG	sense	Smp_027340	Smp_027340	insulin-inducedprotein, putative	38327533	NP_057217.2	4e-37	0.64	insulin induced protein 2 [Homo sapiens]
12373	30097	355	7	0.462068	*	YES	YES	YES	YES	|F GO:0003677|	YES	NP_004506.2	Q2_P05244	TCATTATGTTGTAATGAATAATCCATCACGTCAACCCTTGCCACTTAATCATGCGTTCAG	sense	Smp_141000	Smp_141000	interleukin enhancer binding factor, putative	24234747	NP_004506.2	6e-72	0.81	interleukin enhancer binding factor 2 [Homo sapiens]
12388	11992	142	7	0.481044	*	YES	YES	YES	YES	|F GO:0008270|	YES	NP_000022.3	Q2_P25027	TGACGTACCTAGAACTCTTGAACGTTTAGCGGAAATATCTAAACGATTTGCCCTAGAAGG	sense	Smp_045810.2	Smp_045810.2	porphobilinogen synthase	189083849	NP_000022.3	1e-100	0.96	delta-aminolevulinic acid dehydratase [Homo sapiens]
12391	34697	409	17	0.412568	*	YES	YES	YES	YES	|F GO:0005525|	YES	NP_060654.1	Q2_P25029	CATATATTTTTTGCATCCATGTGAACGCGTTTTTCATTTGGTGATAAAATGCCTTGGTAG	sense	Smp_166930	Smp_166930	ADP-ribosylation factor-like 10, arl10	8922601	NP_060654.1	3e-93	1	ADP-ribosylation factor-like 10C [Homo sapiens]
12401	19787	233	67	0.44202	*	YES	YES	YES	YES	|F GO:0004842|	YES	NP_003327.2	Q2_P05253	GCCTGTGATTTAGAGACTCATCTGCTTGTGTTAAAGTCGAGTCAATAAAATTTGTTTATC	sense	Smp_169440	Smp_169440	ubiquitin-conjugating enzyme rad6, putative	32967280	NP_003327.2	1e-61	0.6	ubiquitin-conjugating enzyme E2A isoform 1 [Homo sapiens]
12403	25921	305	81	0.382623	*	YES	YES	YES	YES	|C GO:0005634|	YES	NP_003185.1	Q2_P25036	CACTCTTTACACATTAAGATTTTCTGCTCGTCCCTCACTATTTTTCCAAGTGTATCTTTA	sense	Smp_098950	Smp_098950	TATA-box binding protein, putative	4507379	NP_003185.1	4e-86	0.65	TATA box binding protein [Homo sapiens]
12419	16300	192	65	0.351749	*	YES	YES	YES	YES	|F GO:0016251|	YES	NP_004119.1	Q2_P25047	CGGAATAAACCACGTAAACGTACACCAATTTGTAAATTAATAAAAGCGTTCTTCCCTGTA	sense	Smp_121640	Smp_121640	transcription initiation factor iif (tfiif), beta subunit-related	4758488	NP_004119.1	2e-43	0.94	general transcription factor IIF, polypeptide 2, 30kDa [Homo sapiens]
12426	14749	174	44	0.381797	*	YES	YES	YES	YES	|C GO:0005634|	YES	NP_073617.1	Q2_P05262	TTATTTCTCCTGCCATGTCGTAATTGTGTGAGGCACTCCACATCTCTTCATATATATATA	sense	Smp_084400.1	Smp_084400.1	sporulation protein rmd5-related (glucose- induced degradation protein 2)	12232469	NP_073617.1	8e-37	0.83	required for meiotic nuclear division 5 homolog A [Homo sapiens]
12436	40829	481	29	0.29433	*	YES	YES	YES	YES	|F GO:0008190|	YES	NP_004087.1	Q2_P25056	GCGAAGATGCACCATTTGAAATGGATGTTTGAGGAAATAAACCTTAGTAAATGACGTTTA	sense	Smp_074390	Smp_074390	eukaryotic translation initiation factor 4e- binding protein, putative	4758260	NP_004087.1	5e-20	1	eukaryotic translation initiation factor 4E binding protein 2 [Homo sapiens]
12445	36783	433	63	0.471435	*	YES	YES	YES	YES	|F GO:0003674|	YES	NP_116056.3	Q2_P25062	CATCACTTTCAGTTTCATTACAAGTCTATGGCTGTAGTAACTCAAATATTTCCCCCTATT	sense	Smp_046900	Smp_046900	hypothetical protein	40068505	NP_116056.3	3e-16	0.75	seipin isoform 2 [Homo sapiens]
12447	43915	517	55	0.496494	*	YES	YES	YES	YES	|F GO:0005215|	YES	NP_001123475.1	Q2_P25063	GTAGTGCGCACTCAAACAAGTCTTCATATACTGTTCTTTCAAGAATTAGATCAACTACAT	sense	Smp_080100	Smp_080100	Synaptophysin/synaptoporin, putative	194018518	NP_001123475.1	3e-29	0.99	synaptoporin isoform 1 [Homo sapiens]
12448	26927	317	67	0.451742	*	YES	YES	YES	YES	|P GO:0006886|	YES	NP_003464.1	Q2_P05271	TTCATTCTCAACTACTACTCACTCACTAGTAGTAGTTCATCCGTTGTTGTCTTGTTTTTT	sense	Smp_126520	Smp_126520	signal transducing adapter molecule (stam), putative	4507249	NP_003464.1	1e-64	0.71	signal transducing adaptor molecule 1 [Homo sapiens]
12453	7867	93	47	0.357154	*	YES	YES	YES	YES	|C GO:0005634|	YES	NP_036276.1	Q2_P05274	CCAGAAGTTGAAATTAAAAAGTTGGAGAAAATCTTATCTTTGGCTGGCTGAAATAGTCCA	sense	Smp_082830	Smp_082830	axonemal dynein intermediate chain polypeptide, putative	6912338	NP_036276.1	7e-75	0.9	dynein, axonemal, intermediate chain 1 [Homo sapiens]
12460	6634	79	4	0.398471	*	YES	YES	YES	YES	|F GO:0046872|	YES	NP_057164.3	Q2_P25069	GCCTCAGATAAAAGTGATGAATGGTTCAATAAACATGGTGGCAAGACAACAAAATAAAAC	sense	Smp_001410.2	Smp_001410.2	glyoxalase I (lactoylglutathione lyase)	217330598	NP_057164.3	1e-100	0.98	glyoxalase domain containing 4 [Homo sapiens]
12462	26473	312	38	0.37117	*	YES	YES	YES	YES	|F GO:0005488|	YES	NP_057117.2	Q2_P25070	GCTGTTGAAGAAGCTGTAAAGTGTTTTTTCATCTGTCCAATTAATTGACAAGATCTCGTA	sense	Smp_089220.2	Smp_089220.2	hypothetical protein	116875831	NP_057117.2	7e-27	0.74	regulator of microtubule dynamics 1 [Homo sapiens]
12465	18993	224	38	0.354421	*	YES	YES	YES	YES	-	YES	NP_006793.1	Q2_P05280	GGCAATGTTGTATCTCGTAAAACTTATGAAGATTTAAAACGTCAAGGTCTTCTCTGAAGA	sense	Smp_003630.1	Smp_003630.1	splicing factor 3a, putative	5803167	NP_006793.1	1e-160	1	splicing factor 3a, subunit 3 [Homo sapiens]
12474	38074	448	79	0.447212	*	YES	YES	YES	YES	|F GO:0005515|	YES	NP_055629.1	Q2_P25077	GCTTTCGATTAGACACAATTTTCCATATCATACGAATTGGATTCTTTTTTGGAGATAGGG	sense	Smp_052870	Smp_052870	26S proteasome non-ATPase regulatory subunit, putative	7661914	NP_055629.1	1e-119	1	proteasome (prosome, macropain) 26S subunit, non-ATPase, 6 [Homo sapiens]
12477	2822	34	17	0.378473	*	YES	YES	YES	YES	|F GO:0005529|	YES	NP_006807.1	Q2_P25080	ACGGGCAGTGTATATTTACGGGTATTAGAAACTGGAGTCGTGACTACATCCTTTGTTTTT	sense	Smp_174580	Smp_174580	vesicular integral-membrane protein vip36 (mannose-binding lectin 2)-related	5803023	NP_006807.1	3e-57	0.84	lectin, mannose-binding 2 precursor [Homo sapiens]
12485	36796	433	76	0.382232	*	YES	YES	YES	YES	|F GO:0004719|	YES	NP_005380.1	Q2_P25086	GGGGTGGGAGAAATTAAACTATCAAGTCGTTCTTATTTAGTGTGCTTTTTTACGACTTAT	sense	Smp_058140.2	Smp_058140.2	protein-l-isoaspartate o-methyltransferase, putative	4885539	NP_005380.1	7e-71	0.95	protein-L-isoaspartate (D-aspartate) O-methyltransferase [Homo sapiens]
12486	38783	457	23	0.395136	*	YES	YES	YES	YES	|F GO:0005525|	YES	NP_002061.1	Q2_P25087	CTGTTTAACTTCCGAGTACTCAAGTGTAACAAGAATGTAACAGCTTCAAGCCATATATAT	sense	Smp_016250.1	Smp_016250.1	GTP-binding protein (I) alpha-2 subunit, gnai2, putative	4504041	NP_002061.1	1e-144	1	guanine nucleotide binding protein (G protein), alpha inhibiting activity polypeptide 2 [Homo sapiens]
12504	35766	421	66	0.392667	*	YES	YES	YES	YES	|F GO:0005351|	YES	NP_005818.1	Q2_P05294	GATAGGGACGGTATTAATATTTTCTGGTTTATTACTTGATCAGACCTATGGTAAAACACG	sense	Smp_171120	Smp_171120	UDP-galactose transporter, putative	5032213	NP_005818.1	3e-61	0.91	solute carrier family 35, member B1 [Homo sapiens]
12512	402	5	62	0.674831	*	YES	YES	YES	YES	|P GO:0007049|	YES	NP_055724.1	Q2_P05297	GAGTCGACGAGAAAATCTGATGTATAAACCGCTTAACTTTCCAGTAATGAAAATTGTCAT	sense	Smp_133170	Smp_133170	Vasohibin, putative	7662454	NP_055724.1	7e-40	0.84	vasohibin 1 [Homo sapiens]
12514	42202	497	42	0.496431	*	YES	YES	YES	YES	|F GO:0003993|	YES	NP_004888.2	Q2_P25103	CGCACTGAACAATCAAAGGCATAGTCCATAACAGAATTCAAATCAATAACATATTGAGAC	sense	Smp_179560	Smp_179560	multiple inositol polyphosphate phosphatase- related	19923761	NP_004888.2	3e-37	0.83	multiple inositol polyphosphate histidine phosphatase 1 [Homo sapiens]
12516	18676	220	61	0.340777	*	YES	YES	YES	YES	|F GO:0005525|	YES	NP_004302.1	Q2_P25104	TTAGAGATAGACCATGGCAAATTCAGGGCTGTTCAGCTATAACTGGCAATGGTGTACAAG	sense	Smp_159930	Smp_159930	ADP-ribosylation factor-like 3, arl3	4757774	NP_004302.1	1e-63	0.65	ADP-ribosylation factor-like 3 [Homo sapiens]
12523	43013	507	3	0.522324	*	YES	YES	YES	YES	|F GO:0004322|	YES	NP_002023.2	Q2_P25109	CACGACTTCATTCAGTTGAACTGTTCATTCATTGTTATGTGCCTTATTTTATTCTCTGCA	sense	Smp_047660	Smp_047660	ferritin, putative	56682959	NP_002023.2	6e-45	0.95	ferritin, heavy polypeptide 1 [Homo sapiens]
12526	35282	416	7	0.522971	*	YES	YES	YES	YES	|F GO:0015035|	YES	NP_003013.1	Q2_P25111	GTTATTCTACCGCATCCTTTCATTGCCAGTTTTGGTGTTTATTATAACTTATCTTGACAG	sense	Smp_033330	Smp_033330	sh3 domain-binding glutamic acid-rich-like protein	4506925	NP_003013.1	1e-17	1.03	SH3 domain binding glutamic acid-rich protein like [Homo sapiens]
12527	11739	139	9	0.351143	*	YES	YES	YES	YES	|C GO:0016021|	YES	NP_115897.1	Q2_P25112	CCAACGTATGATTAAAGATGACTCTTTATCACTTCCGGATTAGAGTACCTAAATCTAATG	sense	Smp_072990	Smp_072990	seven transmembrane receptor, putative	22296884	NP_115897.1	3e-13	0.64	transmembrane protein 185A [Homo sapiens]
12528	39816	469	36	0.492031	*	YES	YES	YES	YES	|F GO:0000179|	YES	NP_057104.2	Q2_P05302	GCCAATCGTGTTCGTCAAGAAATATATGGATTTAGTCAGTAATGGCTATACGCTATTATT	sense	Smp_162620	Smp_162620	dimethyladenosine transferase, putative	156415992	NP_057104.2	5e-61	0.94	transcription factor B1, mitochondrial [Homo sapiens]
12532	44533	524	78	0.351076	*	YES	YES	YES	YES	|C GO:0016021|	YES	NP_004162.2	Q2_P05303	CGTCTAGTTTAAATCGTCATCATAAAAAACGTATGAGTTTAGCTGCTGCTATACGTTTAC	sense	Smp_016600	Smp_016600	solute carrier family 1 (glial high affinity glutamate transporter, putative	40254478	NP_004162.2	1e-131	0.82	excitatory amino acid transporter 2 [Homo sapiens]
12550	469	6	44	0.554924	*	YES	YES	YES	YES	|F GO:0008233|	YES	NP_005993.1	Q2_P25127	GTTTTAGAGGATTTCGAAAATAAGACACCCGCTGAACGTGGAGTTATCGTGGAGAGTAAA	sense	Smp_168800.2	Smp_168800.2	family C12 unassigned peptidase (C12 family)	5174741	NP_005993.1	5e-27	1.04	ubiquitin carboxyl-terminal esterase L3 [Homo sapiens]
12551	4974	59	44	0.28148	*	YES	YES	YES	YES	|F GO:0008270|	YES	NP_066272.1	Q2_P25128	CTCCTGAACCTGGCATGAAAGCTGTTGTTGTTTATAAATAACAGGTGAACTTTGAAAAAA	sense	Smp_022340	Smp_022340	pdz and lim domain protein, putative	13994151	NP_066272.1	7e-25	1.02	PDZ and LIM domain 1 [Homo sapiens]
12552	14546	172	11	0.354185	*	YES	YES	YES	YES	|F GO:0008419|	YES	NP_060764.3	Q2_P05310	AAAACTTTTTGGACGAATTCCAAAAGATCGTATTTCGAGTGCGAACTTACAATTTGGTCG	sense	Smp_152510	Smp_152510	hypothetical protein	93352551	NP_060764.3	6e-86	0.99	CWF19-like 1, cell cycle control [Homo sapiens]
12555	39774	468	79	0.457509	*	YES	YES	YES	YES	-	YES	NP_057346.1	Q2_P05312	GGTTTCGATACTGGCATGTTTGATTCAAGCGCTAATTCACTTCAGGAATTAATAATTCAA	sense	Smp_028360.2	Smp_028360.2	tubulin epsilon chain, putative	7705915	NP_057346.1	1e-142	1.03	tubulin, epsilon 1 [Homo sapiens]
12556	18553	219	23	0.382362	*	YES	YES	YES	YES	|F GO:0008270|	YES	NP_036373.1	Q2_P25130	GGAATATCAGTTGGACAAGAAGAATGAAACCAGTTAATGAACCGATAAACCTTTTCTGTA	sense	Smp_055090	Smp_055090	chromatin regulatory protein sir2, putative	6912664	NP_036373.1	6e-77	0.9	sirtuin 5 isoform 1 [Homo sapiens]
12564	2004	24	49	0.366854	*	YES	YES	YES	YES	|F GO:0008270|	YES	NP_001004318.1	Q2_P05318	GATTGATTCCTTCACAATCATCAAGGATAAACATGGGCCAGGTTTATATACTTGTCATAA	sense	Smp_140610	Smp_140610	acid phosphatase-related	51972210	NP_001004318.1	1e-78	0.91	FLJ16165 protein [Homo sapiens]
12571	32553	383	83	0.405661	*	YES	YES	YES	YES	|F GO:0005509|	YES	NP_001129278.1	Q2_P25136	CCCCCTTTCTTTGATTGAATTTGTGTCCATGGATAAATCACAGCTCATTTTCAAAAATTC	sense	Smp_175900	Smp_175900	synaptotagmin 1,2, putative	209447073	NP_001129278.1	6e-87	0.82	synaptotagmin I [Homo sapiens]
12575	25270	298	25	0.632762	*	YES	YES	YES	YES	|F GO:0008474|	YES	NP_000301.1	Q2_P05323	ATCAGAATGGATCGTCGACAAATACAACAACGTTACAAGACAGCATTCTGTATACTGAAG	sense	Smp_142970	Smp_142970	palmitoyl-protein thioesterase, putative	4506031	NP_000301.1	1e-63	0.93	palmitoyl-protein thioesterase 1 isoform 1 precursor [Homo sapiens]
12577	19330	228	35	0.535	*	YES	YES	YES	YES	|P GO:0006915|	YES	NP_009148.2	Q2_P25139	GCAAACCTACTGGTTAGCCAAACCAACCTAATTTTGTTTGTAGTTCATGATGTAAATTGA	sense	Smp_031950.2	Smp_031950.2	hypothetical protein	20127517	NP_009148.2	8e-27	0.84	programmed cell death 10 [Homo sapiens]
12579	17411	205	71	0.417783	*	YES	YES	YES	YES	|F GO:0008270|	YES	NP_036590.1	Q2_P05325	CGTAGATGCTTGGAATCTAGTCTCTAAAGTTTTCGCATCACGCATCAAACGTGAAGCCGA	sense	Smp_061560	Smp_061560	hypothetical protein	11024700	NP_036590.1	3e-25	0.79	translocase of inner mitochondrial membrane 13 [Homo sapiens]
12580	35785	421	85	0.423606	*	YES	YES	YES	YES	|P GO:0015031|	YES	NP_861974.1	Q2_P25141	CAAATCAACGATCTGCAAAGCCCATTCCCATGTCTACTCCACAACTGCATACAGTTGGTT	sense	Smp_140180	Smp_140180	cop-coated vesicle membrane protein P24 (emp24/gp25l family), putative	32996709	NP_861974.1	1e-24	0.81	transmembrane emp24 protein transport domain containing 7 [Homo sapiens]
12583	16531	195	41	0.385945	*	YES	YES	YES	YES	|F GO:0003777|	YES	NP_542408.1	Q2_P05327	GGATGGATACTTTAGTTACTTTCAATACCAAGGGAAATCAATGATTGTCTTTCGAACACA	sense	Smp_051400	Smp_051400	cytoplasmic dynein light chain, putative	18087855	NP_542408.1	3e-16	0.98	dynein, light chain, LC8-type 2 [Homo sapiens]
12588	20293	239	63	0.396409	*	YES	YES	YES	YES	|F GO:0004164|	YES	NP_001070863.1	Q2_P25146	ATACACCTACACAACGAAACAGTCCGCATCATGCAACCTACGCTTGACCACACTTAGTAT	sense	Smp_025570.2	Smp_025570.2	diphthine synthase, putative	117190324	NP_001070863.1	3e-70	0.88	diphthine synthase isoform b [Homo sapiens]
12591	8329	98	84	0.456636	*	YES	YES	YES	YES	|F GO:0005515|	YES	NP_057093.1	Q2_P25148	CGGAACACTTTAAAGCATGTTCAGATGCGGTAGAATCGGCATTACGTGCGATCTAAAAAA	sense	Smp_003230.2	Smp_003230.2	sh3 domain grb2-like protein B1 (endophilin B1)	7705773	NP_057093.1	1e-26	0.97	SH3-containing protein SH3GLB1 [Homo sapiens]
12606	21497	253	77	0.410118	*	YES	YES	YES	YES	|F GO:0008312|	YES	NP_003126.1	Q2_P05338	GGAACAAACTTTCCAAGGAAAGAAAAACAAGCGAAAAAGGAAGTGAATACATGGATTTCA	sense	Smp_024590	Smp_024590	signal recognition particle 19 kD protein, putative	4507213	NP_003126.1	1e-16	0.7	signal recognition particle 19kDa [Homo sapiens]
12611	24395	287	85	0.430091	*	YES	YES	YES	YES	|C GO:0005737|	YES	NP_066187.2	Q2_P25157	CCTCCTTTACAATATGTCGCATACTTTCTTCACATGTCCTGCATATTTTGTTTGTCTATT	sense	Smp_020760.1	Smp_020760.1	ankyrin repeat-containing, putative	52426737	NP_066187.2	2e-26	0.66	ankyrin 2 isoform 2 [Homo sapiens]
12612	16918	200	3	0.420029	*	YES	YES	YES	YES	|F GO:0008270|	YES	NP_003110.1	Q2_P05341	CCAACGTCCAACAAAAATTAGACCTCGACTATAATGTACTTTTGTTGTAATTCCTTCCAT	sense	Smp_018620	Smp_018620	paraplegin (M41 family)	4507173	NP_003110.1	4e-98	0.71	spastic paraplegia 7 isoform 1 [Homo sapiens]
12616	7998	95	8	0.309598	*	YES	YES	YES	YES	|F GO:0008565|	YES	NP_001025178.1	Q2_P25160	AAGTTCAATATAGGTGTTCATTCAGTTGTGGCAGTTATACTGTTTGCAAGTAATTACACC	sense	Smp_092530.2	Smp_092530.2	adapter-related protein complex 1 gamma subunit (gamma-adaptin)	71773010	NP_001025178.1	1e-164	1	adaptor-related protein complex 1, gamma 1 subunit isoform a [Homo sapiens]
12617	40307	475	17	0.38753	*	YES	YES	YES	YES	|F GO:0016798|	YES	NP_001116849.1	Q2_P25161	GTCATGGTAGATTGGATAGACTTCATATTCATCCAAAATACTTTTCATACGTTCGCACAA	sense	Smp_082030	Smp_082030	family C56 non-peptidase homologue (C56 family)	183227678	NP_001116849.1	2e-29	0.94	Parkinson disease protein 7 [Homo sapiens]
12618	29708	350	43	0.318233	*	YES	YES	YES	YES	|F GO:0008233|	YES	NP_002789.1	Q2_P05343	GGTGATGAAGTTCCAGTGTATCGGTTTTCCTGAAATATAAATATAACCGTATGAATGTGA	sense	Smp_034490	Smp_034490	proteasome catalytic subunit 1 (T01 family)	23110925	NP_002789.1	7e-67	0.93	proteasome beta 6 subunit [Homo sapiens]
12619	7937	94	32	0.44048	*	YES	YES	YES	YES	|P GO:0007049|	YES	NP_006014.2	Q2_P25162	AGAAAAATTGCTGTCTTTTCAATTCCAAACCGATTCTTGTTCTACGGAGGTGGTATGACT	sense	Smp_167410	Smp_167410	hypothetical protein	221316620	NP_006014.2	1e-56	0.94	cell division cycle 123 [Homo sapiens]
12620	24937	294	32	0.341872	*	YES	YES	YES	YES	|F GO:0051082|	YES	NP_004598.1	Q2_P05344	CACTGTAATATATAGTGCTGTACATTAAGAGTAGGGTTACTTCCCATTCTGAATCGTTTT	sense	Smp_019050.1	Smp_019050.1	hypothetical protein	4759212	NP_004598.1	5e-10	0.92	tubulin-specific chaperone a [Homo sapiens]
12631	15476	183	6	0.406127	*	YES	YES	YES	YES	|F GO:0008270|	YES	NP_006314.2	Q2_P25168	CATCGCTGTTTTTGGTGCCTTTATAGTTGAATAGTAGTGATAAATTAATCAGCTCATGCT	sense	Smp_128740	Smp_128740	sec24-related A, B	112382212	NP_006314.2	1e-103	1	SEC24 (S. cerevisiae) homolog B isoform a [Homo sapiens]
12640	5496	65	56	0.338868	*	YES	YES	YES	YES	|F GO:0050660|	YES	NP_071439.3	Q2_P05355	GCTTCCATCCATCAATGTGGGTGAATGTCAGAAATATATAGACTTATTGAACAAACTTCA	sense	Smp_096200	Smp_096200	tRNA-dihydrouridine synthase, putative	40807366	NP_071439.3	5e-98	0.93	PP3111 protein [Homo sapiens]
12641	21898	258	53	0.407691	*	YES	YES	YES	YES	|F GO:0005509|	YES	NP_524144.1	Q2_P25172	CAGCTGAATTAAGACATTTACTAACAGCATTAGGTGAAAAACTACGTGATAATGAAGTGG	sense	Smp_062250.3	Smp_062250.3	myosin light chain, putative	17986273	NP_524144.1	5e-30	1.02	fast skeletal myosin alkali light chain 1 isoform 1f [Homo sapiens]
12643	38893	458	48	0.342031	*	YES	YES	YES	YES	|F GO:0005524|	YES	NP_006204.1	Q2_P25174	CAGGTAATAATCCTTGTTTACTTCTTTCGTTCGAATCCTTCGTTTGTTTGTTGTTGTTGT	sense	Smp_098840	Smp_098840	serine/threonine kinase	5453882	NP_006204.1	1e-102	0.88	phosphorylase kinase gamma subunit 1 [Homo sapiens]
12656	19002	224	47	0.369574	*	YES	YES	YES	YES	|C GO:0000118|	YES	NP_001518.2	Q2_P25183	GTACAGCTCTTGCAAACGTATACCATTTGCTATTTTAATGTCCAGTGAATTCAATTTTGC	sense	Smp_005210	Smp_005210	histone deacetylase 1	116284376	NP_001518.2	1e-179	0.96	histone deacetylase 2 [Homo sapiens]
12660	45196	532	61	0.339235	*	YES	YES	YES	YES	|C GO:0005737|	YES	NP_002706.1	Q2_P25186	TTGTGTTCTCACCTCATAATCTGTGACACCGTTAATGATAAATAAATTTCCCCAACAGCA	sense	Smp_165490	Smp_165490	protein phsophatase-2a, putative	4506017	NP_002706.1	1e-174	0.72	protein phosphatase 2, catalytic subunit, alpha isoform [Homo sapiens]
12673	5907	70	42	0.397049	*	YES	YES	YES	YES	|F GO:0003779|	YES	NP_001094.1	Q2_P25195	GAGTTGTGAAATAACTTGCATGATTTTGATGAAGTTAACGTTCAGTACATGCACTCGATT	sense	Smp_034550	Smp_034550	alpha-actinin, putative	4501893	NP_001094.1	0	1	actinin, alpha 2 [Homo sapiens]
12674	10061	119	31	0.392151	*	YES	YES	YES	YES	|F GO:0050662|	YES	NP_003304.1	Q2_P25196	GACACTATTCGGTGCTAGTTGTGTCTAGAATTATCTGTGGATAATCACTAATATGATTAG	sense	Smp_104720	Smp_104720	NAD dependent epimerase/dehydratase, putative	4507709	NP_003304.1	1e-116	0.89	tissue specific transplantation antigen P35B [Homo sapiens]
12678	6230	74	25	0.464372	*	YES	YES	YES	YES	|F GO:0004482|	YES	NP_003790.1	Q2_P25200	CGTTCAAGCCCACAAGACCCAAAGGATTTGCTCAAGAGAATGGAAGCTTTAGAACCATGG	sense	Smp_038940	Smp_038940	mRNA (guanine-7-)methyltransferase, putative	4506567	NP_003790.1	2e-59	0.93	RNA (guanine-7-) methyltransferase [Homo sapiens]
12679	38516	454	11	0.329592	*	YES	YES	YES	YES	|F GO:0051082|	YES	NP_002615.2	Q2_P25201	CCGGGACATAGTGTCTCCTAACAATGTCAATATCTGGAAAACTAAAAGCCTTGTAAATAC	sense	Smp_073540	Smp_073540	prefoldin subunit, putative	22202633	NP_002615.2	3e-34	0.78	prefoldin subunit 5 isoform alpha [Homo sapiens]
12681	38967	459	37	0.565401	*	YES	YES	YES	YES	|C GO:0016021|	YES	NP_008964.3	Q2_P25203	CTTATTTTTATGTACTGCTTTTTGTACTTCTTGTGATGAATCCTACTCGTTCCTCTGAGT	sense	Smp_019490.1	Smp_019490.1	RER1 protein, putative	116812591	NP_008964.3	2e-44	0.98	RER1 retention in endoplasmic reticulum 1 [Homo sapiens]
12682	12771	151	21	0.39635	*	YES	YES	YES	YES	|F GO:0005488|	YES	NP_064581.2	Q2_P25204	CGACGTAGTGTTCAAGCAACTTATAATACACGTGTTAGTTTTGTTGCAAGTCAACTACAA	sense	Smp_166240	Smp_166240	hcnp homolog, putative	55770906	NP_064581.2	1e-171	0.94	XPA binding protein 2 [Homo sapiens]
12683	29106	343	36	0.467559	*	YES	YES	YES	YES	|F GO:0005515|	YES	NP_001007069.1	Q2_P25205	GTTCGTAATGGTTTAATTAAAGCAATCGTTAAAGACTCAAGTGCTGCACGTAATGGTATA	sense	Smp_068530	Smp_068530	syntenin, putative	55749504	NP_001007069.1	6e-51	1.02	syntenin isoform 2 [Homo sapiens]
12691	34256	404	1	0.355737	*	YES	YES	YES	YES	|F GO:0051861|	YES	NP_001025056.1	Q2_P25210	CGCAAGGTATATAACTGTATTCAAGCTGTTTTCGAGAAACATGATATGCTAAATTTGCCA	sense	Smp_076390	Smp_076390	glycolipid transfer protein (gltp), putative	71274150	NP_001025056.1	2e-23	0.99	glycolipid transfer protein domain containing 1 [Homo sapiens]
12692	33978	400	63	0.405657	*	YES	YES	YES	YES	|F GO:0008233|	YES	NP_002717.3	Q2_P25211	CCTCGTCACTGTTGTCAATAATATCTATAGGTTCATTTTACTAACTGGCCTTGATTTGAT	sense	Smp_011590.2	Smp_011590.2	prolyl oligopeptidase (S09 family)	41349456	NP_002717.3	0	0.99	prolyl endopeptidase [Homo sapiens]
12704	29765	351	15	0.375882	*	YES	YES	YES	YES	|F GO:0005524|	YES	NP_004292.1	Q2_P25220	GCACTGTGTGTGTGTATGTAAGGGTGTATTAACATGTATAATATAAGTGTAACCTGCATT	sense	Smp_063040.1	Smp_063040.1	actin-like protein 6, acl6	4757718	NP_004292.1	1e-128	1.02	actin-like 6A isoform 1 [Homo sapiens]
12709	1578	19	48	0.492807	*	YES	YES	YES	YES	|F GO:0043565|	YES	NP_982288.1	Q2_P05372	CAGAAATTCATTGGTATTATATGGTACAACTTGGATACTACACAGCTTCTTTACTATGGG	sense	Smp_042440	Smp_042440	(dihydro)ceramide Synthase (LAG1)	45007002	NP_982288.1	4e-56	1	longevity assurance homolog 6 [Homo sapiens]
12711	1548	19	18	0.399955	*	YES	YES	YES	YES	|P GO:0006355|	YES	NP_004266.2	Q2_P25224	TATTCAGCCCATCGTTTTTACAAGCTGTTGAAACGGGCACATTTGATGCACCACGTTGGC	sense	Smp_042780	Smp_042780	hypothetical protein	30023851	NP_004266.2	6e-19	0.68	Trf (TATA binding protein-related factor)-proximal homolog [Homo sapiens]
12712	15812	187	2	0.516256	*	YES	YES	YES	YES	|C GO:0016021|	YES	NP_115501.2	Q2_P25225	GTGTTTACTCGTTCTTCCCAGCTTTATGATGAAACAGTTATCATTGATGCCGAATATTTT	sense	Smp_055420.2	Smp_055420.2	hypothetical protein	148277052	NP_115501.2	1e-27	0.88	transmembrane protein 222 [Homo sapiens]
12713	6707	79	77	0.422847	*	YES	YES	YES	YES	|F GO:0003677|	YES	NP_055296.2	Q2_P05374	CTGATGTCTCATATAAATGGATCTGATCATTGCCCAATATATGCAGATCTACCGTATTTT	sense	Smp_167500	Smp_167500	ap endonuclease, putative	18375507	NP_055296.2	5e-53	0.96	apurinic/apyrimidinic endonuclease 2 [Homo sapiens]
12714	27854	328	59	0.41668	*	YES	YES	YES	YES	|F GO:0008565|	YES	NP_001646.2	Q2_P25226	GGCTTTGTTATTCAGTTTGCCTAATCATCTGTGATTTGGATTATTGTAATGGGGTTTTCA	sense	Smp_031860	Smp_031860	coatomer delta subunit, putative	11863154	NP_001646.2	3e-65	0.83	archain isoform 1 [Homo sapiens]
12716	41880	493	60	0.325304	*	YES	YES	YES	YES	|C GO:0005737|	YES	NP_004948.4	Q2_P05375	CCATCTGTAAATTAATGACGCGTTTCTAGATTCCCGCATGTTTAGTGAAATTATAGTTGT	sense	Smp_162030	Smp_162030	folylpolyglutamate synthase	66932984	NP_004948.4	5e-63	0.79	folylpolyglutamate synthase isoform a precursor [Homo sapiens]
12717	15191	179	61	0.360082	*	YES	YES	YES	YES	|F GO:0004437|	YES	NP_054735.3	Q2_P05376	CTCTCAAGTTATGATATAAGACGTTACTTTTTGCTCATTCCTTGACCAATCATTTTGGTG	sense	Smp_060420.7	Smp_060420.7	suppressor of actin (sac), putative	190014578	NP_054735.3	1e-131	0.99	suppressor of actin 1 [Homo sapiens]
12718	36687	432	52	0.314931	*	YES	YES	YES	YES	|F GO:0000049|	YES	NP_003391.1	Q2_P05377	CCACTTGTAATGCAATACTTACATTAAATCTCTGCGAAGCTATACACAGTTACCCTAAAA	sense	Smp_124820.2	Smp_124820.2	chromosome region maintenance protein 1/exportin, putative	4507943	NP_003391.1	0	1.03	exportin 1 [Homo sapiens]
12728	34677	408	82	0.532649	*	YES	YES	YES	YES	|F GO:0008425|	YES	NP_057109.3	Q2_P25232	CGTCCTATTGAAGTGCTTGAAATTATTGACAGTGAATTATGGGAAATACAATTGTCTAGC	sense	Smp_001940	Smp_001940	hypothetical protein	116014336	NP_057109.3	2e-59	1	methyltransferase like 9 isoform 1 [Homo sapiens]
12729	3407	41	7	0.52709	*	YES	YES	YES	YES	|F GO:0003674|	YES	NP_006101.1	Q2_P25233	GATCAGCTTGTTCAAGGCGGAGATTTCGATGTTTATCAAAAAACATTCCATGATATCAAA	sense	Smp_100130.2	Smp_100130.2	hypothetical protein	5174409	NP_006101.1	2e-27	0.88	CD2 antigen (cytoplasmic tail) binding protein 2 [Homo sapiens]
12730	14317	169	37	0.48143	*	YES	YES	YES	YES	|F GO:0003735|	YES	NP_057267.2	Q2_P25234	CGTATGAAAAGAAAGGCGAATCATTTGTTAACGAAGCTATGGAAGAGGACTAATACTTTT	sense	Smp_134420	Smp_134420	mRNA turnover protein 4 mrt4, putative	18490987	NP_057267.2	1e-22	0.83	mRNA turnover 4 homolog [Homo sapiens]
12745	8929	106	4	0.469297	*	YES	YES	YES	YES	|F GO:0003723|	YES	NP_054763.2	Q2_P05388	TGGATCATTACAAATCATTTCTTCGTCGATTCATCCAAAAGTCGTTCACAACTCAACACA	sense	Smp_029040	Smp_029040	hypothetical protein	21361476	NP_054763.2	2e-67	0.9	unc-50 homolog [Homo sapiens]
12750	36752	433	32	0.416518	*	YES	YES	YES	YES	|F GO:0005524|	YES	NP_001005735.1	Q2_P05391	GGCTGTGATCAGAAAACGTCCTACTTTAAATTCACTTGATTCAGTATTGAAATCTCCAAA	sense	Smp_171370	Smp_171370	serine/threonine kinase	54112407	NP_001005735.1	5e-98	0.67	protein kinase CHK2 isoform c [Homo sapiens]
12752	6984	83	14	0.328206	*	YES	YES	YES	YES	|F GO:0008270|	YES	NP_001912.2	Q2_P25247	GAGGATCTTGATACAAAAAACGGATAACCTACACCGGACTGTTACTTTTTGTATTCATAT	sense	Smp_009530	Smp_009530	deoxycytidylate deaminase, putative	61742819	NP_001912.2	1e-55	0.92	dCMP deaminase isoform b [Homo sapiens]
12757	42576	501	76	0.46404	*	YES	YES	YES	YES	-	YES	NP_000135.2	Q2_P05393	CTGGCAATCGGAACTATCTGAGTATTAATACATTGAATACGATAGATACGTTGTTGTACA	sense	Smp_137190	Smp_137190	frataxin homolog, mitochondrial precursor, putative	31077081	NP_000135.2	3e-27	0.76	frataxin isoform 1 preproprotein [Homo sapiens]
12762	16315	192	80	0.369718	*	YES	YES	YES	YES	|F GO:0005215|	YES	NP_001034288.1	Q2_P25253	CCCATCTACTCCCGTGTAATGGTGGTTTAAACGGGACTGGACCTTCAGTTCCATCATATG	sense	Smp_170200	Smp_170200	retinaldehyde binding protein-related	85861243	NP_001034288.1	3e-41	0.93	tocopherol (alpha) transfer protein-like [Homo sapiens]
12763	29145	343	75	0.628364	*	YES	YES	YES	YES	|F GO:0005244|	YES	NP_039234.1	Q2_P25254	CCACTTTCTGATCCCAGGGTGTTCCATTTGGTTTTCTTTATTATTAACATTTCTTTATCC	sense	Smp_137920	Smp_137920	chloride intracellular channel, putative	7330335	NP_039234.1	6e-19	0.98	chloride intracellular channel 4 [Homo sapiens]
12764	29517	348	22	0.308631	*	YES	YES	YES	YES	|F GO:0005515|	YES	NP_057185.1	Q2_P25255	CGATATTGGGGAGTATATTCGATCGGAAGAAACTATCGTCTGAAATACATGAATAACATT	sense	Smp_021760	Smp_021760	60S ribosome subunit biogenesis protein nip7- related	7705437	NP_057185.1	8e-55	1	60S ribosome subunit biogenesis protein NIP7 homolog [Homo sapiens]
12766	32986	389	6	0.463305	*	YES	YES	YES	YES	|F GO:0008430|	YES	NP_004252.2	Q2_P25257	CCAGAGTGCTATTGATTAGTCTGTATTTGTTTATACTGTTTCTCCACCTTTTTGTAAACC	sense	Smp_196130.1	Smp_196130.1	15 kDa selenoprotein	42741648	NP_004252.2	9e-14	0.85	15 kDa selenoprotein isoform 1 precursor [Homo sapiens]
12777	7116	84	61	0.440976	*	YES	YES	YES	YES	|F GO:0008270|	YES	NP_001093131.1	Q2_P25263	GATTCATGCTCGTCAGTATTATTACTTACCATAGTTTATTGAAGGTGAATAATGGGACTC	sense	Smp_000480	Smp_000480	eukaryotic translation initiation factor 3 subunit 8	153791492	NP_001093131.1	1e-143	0.65	eukaryotic translation initiation factor 3, subunit C-like [Homo sapiens]
12780	36014	424	59	0.344046	*	YES	YES	YES	YES	|F GO:0015293|	YES	NP_071365.3	Q2_P25266	CATCGAGTGAACTGTTTCAATTTCGATGATCCGCATAAATTGAAAACTCCTACCTTTTTT	sense	Smp_171630	Smp_171630	sodium-dependent phosphate transporter, putative	154350196	NP_071365.3	1e-65	1	vesicular nucleotide transporter SLC17A9 [Homo sapiens]
12783	27150	320	35	0.481762	*	YES	YES	YES	YES	|C GO:0016021|	YES	NP_001034579.1	Q2_P05402	CTGCTATTCAAAAGCACCAAAGATGGATCGTTAAATGCCACACTTCAAAAATTTTAGTAG	sense	Smp_013370.3	Smp_013370.3	tetraspanin, putative	87159824	NP_001034579.1	2e-13	1	CD151 antigen [Homo sapiens]
12788	478	6	53	0.398851	*	YES	YES	YES	YES	|F GO:0005488|	YES	NP_000311.2	Q2_P25270	CAGAGTGTGTCCCAGTTTAATTCGAATATAAGGATCTCTTACGTCAATTTCTAAAAGTGA	sense	Smp_086210	Smp_086210	dihydropteridine reductase	208973246	NP_000311.2	1e-61	0.98	quinoid dihydropteridine reductase [Homo sapiens]
12793	24476	288	81	0.632513	*	YES	YES	YES	YES	|F GO:0046872|	YES	NP_060810.2	Q2_P05407	CCCCCCATCTTTTAGTCATATTTGCTATGCCTGTGATTGAATTTTCTATGGTTTGTTTTA	sense	Smp_168170	Smp_168170	hypothetical protein	153251270	NP_060810.2	6e-54	0.95	calcineurin-like phosphoesterase domain containing 1 isoform a [Homo sapiens]
12794	11406	135	16	0.349898	*	YES	YES	YES	YES	|F GO:0016209|	YES	NP_004580.1	Q2_P25273	GGACAATTCTCCGACTATTACGGACAAAATAAATCAGTACAGGAGATAGTACGAAATATT	sense	Smp_034700.3	Smp_034700.3	sco1-related	4759068	NP_004580.1	4e-51	0.68	cytochrome oxidase deficient homolog 1 [Homo sapiens]
12796	42400	499	70	0.484034	*	YES	YES	YES	YES	|F GO:0004519|	YES	NP_002533.1	Q2_P25275	TACAGCACGTGGTTTACGCTTATTAAGGCAAGATCCAGAAGAAACATTATTCTCTTTCAT	sense	Smp_074010.2	Smp_074010.2	8-oxoguanine DNA glycosylase, putative	4505495	NP_002533.1	4e-54	0.95	8-oxoguanine DNA-glycosylase 1 isoform 1a [Homo sapiens]
12797	23124	273	4	0.493097	*	YES	YES	YES	YES	|F GO:0008270|	YES	NP_001121128.1	Q2_P25276	GGTAAAATAATAAACCCAGCCAAATACAATCGATATGTTCATCTTGCTCGATAGCCTTTT	sense	Smp_087250	Smp_087250	crp1/csrp1/crip1, putative	189083753	NP_001121128.1	1e-25	0.88	cysteine and glycine-rich protein 3 [Homo sapiens]
12803	25114	296	39	0.31687	*	YES	YES	YES	YES	|F GO:0009982|	YES	NP_689473.1	Q2_P25280	CTCTCCATATGTTGTTCAGTTTCATTTCGTTTTGTATTTGATGGGAGAAGTGGATAGTTA	sense	Smp_047860	Smp_047860	ribosomal pseudouridine synthase, putative	23308689	NP_689473.1	3e-71	0.98	RNA pseudouridylate synthase domain containing 2 [Homo sapiens]
12807	26616	314	11	0.49178	*	YES	YES	YES	YES	|F GO:0008253|	YES	NP_057573.2	Q2_P05411	GTTCTGTCGAAAAGAATTTGTATTCTACTTGTTGGTGATTCAACTAGTGATGCAAAGATG	sense	Smp_060620	Smp_060620	hypothetical protein	70608211	NP_057573.2	3e-27	0.86	5'-nucleotidase, cytosolic III isoform 2 [Homo sapiens]
12810	2674	32	39	0.378443	*	YES	YES	YES	YES	|P GO:0007275|	YES	NP_006315.1	Q2_P25284	CAGTCCCACACTTCAGTGTATTTATATGATGCAAATAGTTGTGGTTAATTATACTGGCAA	sense	Smp_036390	Smp_036390	craniofacial development protein (bcnt), putative	5453567	NP_006315.1	4e-19	0.61	craniofacial development protein 1 [Homo sapiens]
12817	28887	340	72	0.62887	*	YES	YES	YES	YES	|P GO:0042254|	YES	NP_004468.1	Q2_P25289	CTTTTTACGAAACATGTATTATTTGTTCACTGAAGTGTTGTCGAAATCGTCGAGACAGTT	sense	Smp_037290	Smp_037290	hypothetical protein	4758404	NP_004468.1	2e-48	0.86	FSHD region gene 1 [Homo sapiens]
12823	7586	90	21	0.495598	*	YES	YES	YES	YES	|F GO:0004316|	YES	NP_113651.3	Q2_P25294	GTCCTCCTACATTCGACTATTACGCTACCACAGATTATATCACTATCGATTTCATTAAAA	sense	Smp_102190	Smp_102190	steroid dehydrogenase, putative	24432037	NP_113651.3	1e-35	0.88	hydroxysteroid dehydrogenase like 1 [Homo sapiens]
12833	31839	375	49	0.407817	*	YES	YES	YES	YES	|F GO:0008270|	YES	NP_001121056.1	Q2_P25301	CTTACCTTGCTTGTTCAGAGATCAAGTTTAAAATTTACGACAGCTTTATTGTCCCTCTAT	sense	Smp_120980	Smp_120980	inhibitor of growth family, member 5, putative	189083828	NP_001121056.1	4e-46	1.07	inhibitor of growth family, member 4 isoform 4 [Homo sapiens]
12838	8993	106	68	0.686252	*	YES	YES	YES	YES	|F GO:0050661|	YES	NP_079352.2	Q2_P25304	GATTAGCTCGTCGTACAAATGCAAAATTTTTATTCGCTTCTACTTCAGAAATTTATGGCG	sense	Smp_135100	Smp_135100	dtdp-glucose 4-6-dehydratase, putative	42516563	NP_079352.2	1e-129	0.87	UDP-glucuronate decarboxylase 1 [Homo sapiens]
12840	15750	186	25	0.498441	*	YES	YES	YES	YES	|F GO:0005524|	YES	NP_689761.2	Q2_P05421	GTGAAGAAATGCGTGAAGGTTTTCATACAATGCATGATACATTAACTAGTGCAAAATCTG	sense	Smp_042700	Smp_042700	subfamily M23B non-peptidase homologue (M23 family)	115430110	NP_689761.2	1e-10	0.99	hypothetical protein LOC153643 [Homo sapiens]
12842	34194	403	24	0.343283	*	YES	YES	YES	YES	|F GO:0008270|	YES	NP_733762.2	Q2_P05422	CACCCAATTTTTGTGCTTTCAAGTTGGTACTGACAACAATGTCTACCTAATCTTTTTGTA	sense	Smp_005020	Smp_005020	cbl, putative	54112420	NP_733762.2	1e-132	0.73	Cas-Br-M (murine) ecotropic retroviral transforming sequence b [Homo sapiens]
12846	9698	115	8	0.34175	*	YES	YES	YES	YES	|P GO:0006810|	YES	NP_055037.1	Q2_P25309	GACTTGGATACATTTGACGTACCCGAACGTTTAAAGCATAGAGAAAAATTAAACGAACTA	sense	Smp_027480	Smp_027480	hypothetical protein	7657369	NP_055037.1	2e-27	0.75	NADH dehydrogenase (ubiquinone) 1 alpha subcomplex, 8, 19kDa [Homo sapiens]
12855	12029	142	44	0.323826	*	YES	YES	YES	YES	|F GO:0003779|	YES	NP_001367.2	Q2_P25314	GGTCAGGTTGCTGTCTTGTACTTACTTCTTTTGGATCTCTATCCTTTTATATATACACAT	sense	Smp_157410	Smp_157410	hypothetical protein	33350932	NP_001367.2	0	0.64	cytoplasmic dynein 1 heavy chain 1 [Homo sapiens]
12857	39870	470	5	0.348883	*	YES	YES	YES	YES	|F GO:0016251|	YES	NP_001135779.1	Q2_P25316	TAATGTAAATATCTGTACAGATCGAATTTTTCGGGATTTTGCTTCGCGATTTTCTGTCTC	sense	Smp_011980	Smp_011980	hypothetical protein	214831601	NP_001135779.1	8e-85	1.01	general transcription factor IIH, polypeptide 1, 62kDa [Homo sapiens]
12872	32810	386	85	0.400967	*	YES	YES	YES	YES	|F GO:0008233|	YES	NP_001860.2	Q2_P25326	GACAAGTTGGAAGACAATTATGGACAGCGTTAACTGTACTTGCAAATGATATTATTCCTA	sense	Smp_088270	Smp_088270	subfamily M14A unassigned peptidase (M14 family)	217416390	NP_001860.2	2e-57	0.89	carboxypeptidase A2 (pancreatic) precursor [Homo sapiens]
12881	4102	49	22	0.46568	*	YES	YES	YES	YES	|F GO:0004316|	YES	NP_065956.1	Q2_P25330	GCTGTACATCCTGGTGCAGTACGAACAGAAATATCAAATACAGGAGATCATCGATATCAG	sense	Smp_081430	Smp_081430	short chain dehydrogenase, putative	10190746	NP_065956.1	3e-40	0.92	retinol dehydrogenase 14 (all-trans and 9-cis) [Homo sapiens]
12900	31097	366	72	0.332167	*	YES	YES	YES	YES	|F GO:0008233|	YES	NP_055704.2	Q2_P25341	GGGAACGTGTAACAATGATGGTTTAGATCTACTACTACATTTGTAATGCAACTCATCAAT	sense	Smp_146140	Smp_146140	eupitrilysin (M16 family)	41352061	NP_055704.2	0	1.02	metalloprotease 1 [Homo sapiens]
12915	2059	25	19	0.358833	*	YES	YES	YES	YES	|F GO:0015171|	YES	NP_001070253.1	Q2_P25350	GTGTATATGATTTGGATTCTGTATCTCACTTTCACTTTGTCTCTCTCTCACTCCTATTTT	sense	Smp_054010	Smp_054010	cationic amino acid transporter, putative	115648063	NP_001070253.1	4e-99	0.89	solute carrier family 7 (cationic amino acid transporter, y+ system), member 6 [Homo sapiens]
12921	22699	268	4	0.340441	*	YES	YES	YES	YES	|F GO:0005515|	YES	NP_054829.2	Q2_P25355	CCGTGATAACAGATGGAATGTACAAAACTTTTTCTGTTTACTATCATACGGATGCCAAGT	sense	Smp_157940	Smp_157940	nuclear inhibitor of protein phosphatase-1, putative	13699256	NP_054829.2	2e-76	0.74	protein phosphatase 1 regulatory inhibitor subunit 8 isoform alpha [Homo sapiens]
12938	4683	56	8	0.386875	*	YES	YES	YES	YES	|F GO:0005515|	YES	NP_037478.2	Q2_P25369	GCATACATGTGTGTGTATTCATTTGCCTATCTCTAGGATCATCAGTAAATGTACTAATCA	sense	Smp_091730	Smp_091730	sorting nexin, putative	23111030	NP_037478.2	1e-59	0.95	sorting nexin 12 [Homo sapiens]
12939	43754	515	64	0.375957	*	YES	YES	YES	YES	|P GO:0007049|	YES	NP_056147.2	Q2_P25370	ACTAGACGATGAGGCGCAGGCTAAAATCCAACAGTTAATGTATGATGAACAGCGCAAGCG	sense	Smp_128650.2	Smp_128650.2	nuclear movement protein related	122939165	NP_056147.2	3e-41	1.04	NudC domain containing 3 [Homo sapiens]
12944	43309	510	44	0.476373	*	YES	YES	YES	YES	|F GO:0008200|	YES	NP_071738.1	Q2_P25374	CGTTGATAGATAGTTCTAAACGAAGCAGGTCAGATGAAACTATACCAAACAAAAACGAAG	sense	Smp_124060	Smp_124060	venom allergen-like (VAL) 13 protein	11641247	NP_071738.1	3e-25	0.64	GLI pathogenesis-related 2 [Homo sapiens]
12945	316	4	61	0.410431	*	YES	YES	YES	YES	|F GO:0008270|	YES	NP_115695.1	Q2_P25375	CAGGATGATACTTCCAGACGAGTGCAGATACCGTGTGCGTTTATGAATGGAAAAGATGGG	sense	Smp_088620	Smp_088620	protease, putative	14150090	NP_115695.1	4e-27	0.91	chromosome 2 open reading frame 7 [Homo sapiens]
12950	1166	14	61	0.316734	*	YES	YES	YES	YES	|F GO:0043565|	YES	NP_003783.1	Q2_P25379	GACTAAATAGGCTACCCTCGACTTGCTGCTGCTGCGTATCTGAATATAATTTTTTCCTGA	sense	Smp_140680.1	Smp_140680.1	endothelial differentiation-related factor 1	4503453	NP_003783.1	3e-25	0.98	endothelial differentiation-related factor 1 isoform alpha [Homo sapiens]
12951	37451	441	51	0.335263	*	YES	YES	YES	YES	|C GO:0005737|	YES	NP_002291.1	Q2_P05458	CCAAAGAAAGCTAGCTTTTCGACCTTTCATGTATGTTCTCTCTGTTTTTCAATTAGTAAG	sense	Smp_038950	Smp_038950	L-lactate dehydrogenase, putative	4557032	NP_002291.1	5e-99	1	L-lactate dehydrogenase B [Homo sapiens]
12959	976	12	41	0.653058	*	YES	YES	YES	YES	|C GO:0005764|	YES	NP_001805.3	Q2_P25384	TTCCGAACAACCTATCTTGTCTCCTCAAGCTGTGGTTGACTGTAGCCCCTACTCCGAAGG	sense	Smp_019030	Smp_019030	cathepsin C, putative	189083844	NP_001805.3	1e-118	0.98	cathepsin C isoform a preproprotein [Homo sapiens]
12961	12044	142	59	0.426798	*	YES	YES	YES	YES	|F GO:0019843|	YES	NP_073750.2	Q2_P25386	CGGTCATGGGAGAAGACCTAAAAAACAACGTAGGATTTAAAAGGAACATTTATATCAATC	sense	Smp_013410.2	Smp_013410.2	28S ribosomal protein S11, putative	16554609	NP_073750.2	2e-15	0.6	mitochondrial ribosomal protein S11 isoform a [Homo sapiens]
12964	7446	88	51	0.344374	*	YES	YES	YES	YES	|F GO:0004152|	YES	NP_001352.2	Q2_P25388	TCTCCAGATGAAAATGACCAAAATTTAAAGGATATAGTGGAAGTCGCTTTGGATTCGAAA	sense	Smp_078730	Smp_078730	dihydroorotate dehydrogenase	45006951	NP_001352.2	3e-86	1	dihydroorotate dehydrogenase precursor [Homo sapiens]
12969	14447	170	82	0.659808	*	YES	YES	YES	YES	|F GO:0008270|	YES	NP_055112.2	Q2_P25393	TCATGATTATTTGGGCAACACTATGACAACTGTTGGTGAGGAAAAGACATGTAATCCTCG	sense	Smp_165640	Smp_165640	beta lactamase domain, putative	41327741	NP_055112.2	1e-35	0.98	ETHE1 protein [Homo sapiens]
12970	24381	287	71	0.354327	*	YES	YES	YES	YES	|C GO:0005634|	YES	NP_079351.2	Q2_P25394	CCTTGATTGACTTCGCTTCAATCTTGATACGATCTTTGTACGTACGTCTTGTAAATATAA	sense	Smp_059810	Smp_059810	hypothetical protein	156151381	NP_079351.2	6e-44	0.9	Ngg1 interacting factor 3 like 1 binding protein 1 [Homo sapiens]
12971	24961	294	56	0.564769	*	YES	YES	YES	YES	|P GO:0015031|	YES	NP_955376.1	Q2_P25395	TGGTTCCGTGATATGTTCTGATTGGCTGAATTTCTTAAAAATTTGCTTTCAATCGTTCGG	sense	Smp_002100	Smp_002100	hypothetical protein	40786408	NP_955376.1	1e-42	1.01	SFT2 domain containing 2 [Homo sapiens]
12972	32754	386	29	0.310124	*	YES	YES	YES	YES	|F GO:0016787|	YES	NP_775745.1	Q2_P25396	CTTCTGCAGTTGCATCAGAAGACCCTTTAACAAACGTTAAAATATAACCTCACTGTAATA	sense	Smp_066830	Smp_066830	Protein N-terminal asparagine amidohydrolase, putative	27735049	NP_775745.1	8e-10	0.84	N-terminal Asn amidase [Homo sapiens]
12979	14177	167	67	0.463721	*	YES	YES	YES	YES	|F GO:0000166|	YES	NP_005773.2	Q2_P25400	CTTGTTTTTGGAGTAGACTCAACAAAGTCTGTCAACTCTCCAAATCTCTTGTTCCCATTT	sense	Smp_005260.1	Smp_005260.1	RNA and export factor binding protein, putative	55770864	NP_005773.2	3e-29	0.83	THO complex 4 [Homo sapiens]
12985	2973	35	83	0.401658	*	YES	YES	YES	YES	|F GO:0005096|	YES	NP_001484.1	Q2_P25404	CCTCCACCAATGGATATCAAAAAGGATACTATTTCTCACGCCTTCAATAGTTTTAATATC	sense	Smp_024520	Smp_024520	rab GDP-dissociation inhibitor, putative	4503971	NP_001484.1	1e-128	0.99	GDP dissociation inhibitor 1 [Homo sapiens]
12991	24592	290	27	0.354731	*	YES	YES	YES	YES	|C GO:0016021|	YES	NP_057021.2	Q2_P25409	GAACAGAATACATCAACGAGTGCTCCAGGCAATCACGATAAAAATGACTAATTTGATTAA	sense	Smp_020210	Smp_020210	hypothetical protein	23397653	NP_057021.2	2e-66	0.87	phosphatidylinositol glycan anchor biosynthesis, class T precursor [Homo sapiens]
12992	38571	454	66	0.612313	*	YES	YES	YES	YES	|F GO:0003676|	YES	NP_060354.4	Q2_P25410	GAGCCATCAAATCATGAAGAAGGTGAACTGATCACACCACCTGTAGATCCTGATAAAAAA	sense	Smp_010140.1	Smp_010140.1	hypothetical protein	148747556	NP_060354.4	4e-16	0.69	PIN2-interacting protein 1 [Homo sapiens]
12997	5254	62	69	0.298102	*	YES	YES	YES	YES	|F GO:0005509|	YES	NP_001124457.1	Q2_P25414	GGTTGGAGTTTAAATGGTCGTTACAGGACCTTGATTGATATTCTTAAAATTCACTCCTAA	sense	Smp_141010	Smp_141010	fer-1-related	195976775	NP_001124457.1	0	1.01	dysferlin isoform 4 [Homo sapiens]
12998	37250	439	20	0.377916	*	YES	YES	YES	YES	|F GO:0008270|	YES	NP_002019.1	Q2_P25415	GATTGTCACTGAATTGTGTCGGTTTTTGGTGTGTAAATATATCTACGTTCTGGTCAAGCT	sense	Smp_065780	Smp_065780	protein farnesyltransferase beta subunit (caax farnesyltransferase beta subunit) (ras proteins prenyltransferase beta) (ftase-beta), putative	10835059	NP_002019.1	1e-91	0.85	farnesyltransferase, CAAX box, beta [Homo sapiens]
13013	13258	156	83	0.398841	*	YES	YES	YES	YES	|F GO:0050660|	YES	NP_683725.1	Q2_P25423	CCTCCGTGTTTATGTTTACACACTGTGATTTTTCCGTAAATCTTTCCTTCTGTGTTTAAT	sense	Smp_066010.1	Smp_066010.1	cytochrome b5, putative	41281768	NP_683725.1	5e-24	0.76	cytochrome b-5 isoform 1 [Homo sapiens]
13014	24376	287	66	0.324867	*	YES	YES	YES	YES	|C GO:0005737|	YES	NP_060174.2	Q2_P25424	GAAATACACCTTATGGAGATATTTGTTACGCATTCAGTGAACCAGCAACTAATTTGTGAA	sense	Smp_069840	Smp_069840	fetal globin-inducing factor, putative	41350198	NP_060174.2	2e-25	0.78	fetal globin inducing factor [Homo sapiens]
13015	30580	360	65	0.282883	*	YES	YES	YES	YES	|F GO:0003735|	YES	NP_000982.2	Q2_P25425	GCACAATCAGCCCCGAAAACCAAGAAGACATAGGTTTTTATTGTCTTGGTAAAATAAAAT	sense	Smp_084460	Smp_084460	60S ribosomal protein L28, putative	13904866	NP_000982.2	9e-21	1	ribosomal protein L28 isoform 2 [Homo sapiens]
13016	24008	283	38	0.377657	*	YES	YES	YES	YES	|F GO:0003999|	YES	NP_000476.1	Q2_P25426	TGTTGGTTGTGGAGTGTATCTCTTAAGTAATTGGGTTCACTTCTGTATGTAGATGCTGAT	sense	Smp_054360	Smp_054360	Adenine phosphoribosyltransferase, putative	4502171	NP_000476.1	4e-30	0.97	adenine phosphoribosyltransferase isoform a [Homo sapiens]
13017	26643	314	38	0.351726	*	YES	YES	YES	YES	|F GO:0004748|	YES	NP_001025.1	Q2_P25427	GATGTGTCAGTACATTGAATTTATCGCTGACAGGCTACTGGTTGAACTTGGTTATGAAAA	sense	Smp_055890	Smp_055890	ribonucleoside-diphosphate reductase small chain, putative	4557845	NP_001025.1	1e-148	0.89	ribonucleotide reductase M2 polypeptide [Homo sapiens]
13022	10410	123	40	0.383112	*	YES	YES	YES	YES	|F GO:0004867|	YES	NP_002965.1	Q2_P25431	CCTCATTTGACATGACCAGTTTACCAGATTTGAAATCACGTGCTATTAAGATACCATTTA	sense	Smp_062080	Smp_062080	serpin, putative	28076869	NP_002965.1	5e-46	1.02	serine (or cysteine) proteinase inhibitor, clade B (ovalbumin), member 4 [Homo sapiens]
13023	27902	329	22	0.385233	*	YES	YES	YES	YES	|F GO:0008270|	YES	NP_001004434.1	Q2_P25432	GGACCTCATGATGAATTCAGTGAGCTTCAAAGAGCTTCCTAAAGCTACTATTATTATTAT	sense	Smp_176100	Smp_176100	cation efflux protein/ zinc transporter, putative	52352805	NP_001004434.1	4e-39	0.63	solute carrier family 30, member 2 isoform 1 [Homo sapiens]
13029	44514	524	59	0.461325	*	YES	YES	YES	YES	|F GO:0004316|	YES	NP_004484.1	Q2_P25437	CCTTAAGACTAGATGGCGGAGGGAGACTTATATTTGTATAAGACAATGTCATATTTTACT	sense	Smp_151030	Smp_151030	3-hydroxyacyl-CoA dehydrogenase	4758504	NP_004484.1	3e-70	1	hydroxysteroid (17-beta) dehydrogenase 10 isoform 1 [Homo sapiens]
13030	36435	429	55	0.347545	*	YES	YES	YES	YES	|F GO:0005509|	YES	NP_059118.2	Q2_P25438	CTGTCATGATTTGAAGTCGCTGAATCACTCACAGTCAATCATTCTTAGTGAAAATCTAAT	sense	Smp_096410.2	Smp_096410.2	similar to 16 kDa calcium-binding protein	223278387	NP_059118.2	9e-11	0.95	calmodulin-like 5 [Homo sapiens]
13033	2831	34	26	0.464983	*	YES	YES	YES	YES	|F GO:0016301|	YES	NP_055723.1	Q2_P25440	CGTCGTTGGCCTGGATCACATCGAACATTCCTAGGATCTTTCGCTTCTTTCTTTTCTCAA	sense	Smp_048540	Smp_048540	hypothetical protein	7662482	NP_055723.1	4e-24	0.68	dolichol kinase [Homo sapiens]
13049	12341	146	16	0.390226	*	YES	YES	YES	YES	|F GO:0003723|	YES	XP_002347285.1	Q2_P25451	CTTTTGCCTTTGATGATGAGATCCGCTAGATATTTTTCCACCTAATTATCCCAAACATTT	sense	Smp_175430	Smp_175430	DNA repair protein xp-E, putative	239750064	XP_002347285.1	0	0.8	PREDICTED: hypothetical protein XP_002347285 [Homo sapiens]
13050	8283	98	38	0.357619	*	YES	YES	YES	YES	|F GO:0003677|	YES	NP_653324.1	Q2_P25452	GGTAAGAGATCAAAGTGACCGTTGTACACATTTGTAAATAATCAGTTCCTGTAATTGTGT	sense	Smp_095680	Smp_095680	zinc finger protein, putative	21389511	NP_653324.1	1e-48	1.01	zinc finger, matrin type 2 [Homo sapiens]
13055	20037	236	62	0.374933	*	YES	YES	YES	YES	|F GO:0008233|	YES	NP_002784.1	Q2_P05487	CGTGCTCTAAATAGTTTAATCCAAGTCTCATTTCTGTTGTCAAAGTTTTATTCGTGACTC	sense	Smp_025800	Smp_025800	proteasome subunit beta 1 (T01 family)	4506193	NP_002784.1	5e-60	1	proteasome beta 1 subunit [Homo sapiens]
13058	4257	51	7	0.422977	*	YES	YES	YES	YES	-	YES	NP_037458.3	Q2_P05489	GTAAGTGTACTGCGCCATGATGCACCTAATAAAGTATACGTTGTGTTGAATTTGTAAATT	sense	Smp_175100	Smp_175100	hypothetical protein	89242141	NP_037458.3	3e-25	1.1	colon cancer-associated protein Mic1 [Homo sapiens]
13062	4119	49	39	0.392679	*	YES	YES	YES	YES	|P GO:0016192|	YES	NP_001007026.1	Q2_P05492	CTTGTAATTTCAAAATACGAATGAGGTGCGTGTGAGTATGTACATGTATTTCTGCTATTG	sense	Smp_077230	Smp_077230	hypothetical protein	55770858	NP_001007026.1	8e-34	0.98	golgi SNAP receptor complex member 1 isoform 2 [Homo sapiens]
13064	6963	82	78	0.361256	*	YES	YES	YES	YES	|F GO:0030145|	YES	NP_008830.2	Q2_P05494	CACTCATAGTTGATCCGAAATCGATAGCCTTTCATTTTCCATTATTTTAAAGCTTGCTTC	sense	Smp_018680	Smp_018680	isocitrate dehydrogenase, putative	28178821	NP_008830.2	1e-103	0.87	isocitrate dehydrogenase 3, beta subunit isoform a precursor [Homo sapiens]
13069	19419	229	39	0.299335	*	YES	YES	YES	YES	|C GO:0005634|	YES	NP_115898.2	Q2_P05499	ATAGACTGTGAGTAGCTTCTCCAACATACAAAACTGGGACCAGTTGAATTCATTTGTTCA	sense	Smp_050360.2	Smp_050360.2	MAK16 protein homolog (SmMAK16), putative	31543091	NP_115898.2	5e-46	0.72	MAK16 homolog [Homo sapiens]
13079	24046	283	76	0.364153	*	YES	YES	YES	YES	-	YES	NP_001896.2	Q2_P25460	GCAGAGTAACTAATCCCAAAGAGTGTACTTTACTGTAATGTAAATCCATCAAGAGAATTC	sense	Smp_134650	Smp_134650	CTP synthase, putative	148491070	NP_001896.2	1e-172	0.87	CTP synthase [Homo sapiens]
13080	27105	319	75	0.36198	*	YES	YES	YES	YES	|F GO:0003735|	YES	NP_064576.1	Q2_P05506	CAGCAAGCTCGCGAAAGTATCAAAATGAACATAGAAAACCAAGGATAATACTCAGTTATT	sense	Smp_012410	Smp_012410	hypothetical protein	9910244	NP_064576.1	2e-27	0.63	mitochondrial ribosomal protein S22 [Homo sapiens]
13089	7361	87	51	0.36297	*	YES	YES	YES	YES	|F GO:0005351|	YES	NP_775271.1	Q2_P05512	GCTTCGTCATCTGTTTGTGTGGAATCACTCTTCATATAGTTGCAAAAGCTGTCAACAGTA	sense	Smp_066150	Smp_066150	solute carrier family 35 member C2, putative	27881499	NP_775271.1	6e-77	0.97	solute carrier family 35, member C2 isoform a [Homo sapiens]
13090	42174	497	14	0.538879	*	YES	YES	YES	YES	|F GO:0008270|	YES	NP_060790.2	Q2_P05513	CCGACTCTTACAAAATGCATGTTCTCAGATGTTCCTTCTTACAATTGAAACTTGTAAATC	sense	Smp_161580	Smp_161580	hypothetical protein	21361732	NP_060790.2	1e-92	0.97	ring finger protein 121 [Homo sapiens]
13096	39194	462	9	0.369846	*	YES	YES	YES	YES	-	YES	NP_036273.1	Q2_P05517	GGCCTTATTTTCATAATCTTAACCTTTTGCCCACTAGTTTGTACACTGTTGATATACAAC	sense	Smp_066820.1	Smp_066820.1	dice1/dead/h box polypeptide, putative	11024694	NP_036273.1	2e-70	0.8	integrator complex subunit 6 isoform a [Homo sapiens]
13099	40378	476	3	0.394696	*	YES	YES	YES	YES	|F GO:0005525|	YES	NP_001010942.1	Q2_P25467	TGGACTTGCTTAATGACTATCATGTGGTTTGGCACTAAATACATATATGCGGTTACATTC	sense	Smp_071250	Smp_071250	rap1 and, putative	58219792	NP_001010942.1	4e-73	0.94	RAP1B, member of RAS oncogene family [Homo sapiens]
13101	11402	135	12	0.409836	*	YES	YES	YES	YES	|F GO:0003677|	YES	NP_076999.2	Q2_P05520	CGGACGTTTATTAACTCAACGACATTCGAAGTAGAAATCATCTTCATATCTTACTGTGTA	sense	Smp_145550	Smp_145550	dcc1-related	223555955	NP_076999.2	3e-12	0.72	defective in sister chromatid cohesion 1 [Homo sapiens]
13105	13309	157	49	0.502621	*	YES	YES	YES	YES	|F GO:0030145|	YES	NP_006388.2	Q2_P05522	GAGACAACCATTTTTTGTACGAACTGGTCTTGTGCATGTTCAAACTATCACGTAAATTAT	sense	Smp_041890.2	Smp_041890.2	ribonuclease hi large subunit, putative	38455391	NP_006388.2	5e-36	0.96	ribonuclease H2, large subunit [Homo sapiens]
13106	29152	343	82	0.310052	*	YES	YES	YES	YES	|F GO:0008270|	YES	NP_853559.1	Q2_P05523	CTAGTTGGCTGATGACCACACGCAACAAAAATTGTATGCATGAAACCACTTTAAATTATT	sense	Smp_026700	Smp_026700	tRNA-dihydrouridine synthase, putative	31742496	NP_853559.1	1e-50	0.94	dihydrouridine synthase 4-like [Homo sapiens]
13126	18106	214	1	0.408547	*	YES	YES	YES	YES	|C GO:0005576|	YES	NP_001091984.1	Q2_P05535	GCATTTACAAATCGTTTAATACATGTTAAAGGATCAACGTATTTACCATCTGGCATCCCA	sense	Smp_060570	Smp_060570	SARG904 , putative	148664194	NP_001091984.1	6e-21	0.7	hypothetical protein LOC146556 isoform 2 [Homo sapiens]
13140	44072	519	42	0.403467	*	YES	YES	YES	YES	|F GO:0008270|	YES	NP_060341.2	Q2_P05547	CGATGATGAAACTCGTGAAAGATCAACAGCTCTACGTCGTACAGCTAACCTACAATCAAA	sense	Smp_073830	Smp_073830	cleavage and polyadenylation specificity factor, putative	33300633	NP_060341.2	0	0.87	cleavage and polyadenylation specific factor 3-like [Homo sapiens]
13142	19179	226	54	0.555921	*	YES	YES	YES	YES	|C GO:0005737|	YES	NP_002805.1	Q2_P05549	GTAGACGTTGCTCCGGACCATTTGCGTATGAATTTATCAAAACTATTAAAAGCCAAATAA	sense	Smp_064320.3	Smp_064320.3	26S proteasome subunit P28-related	4506217	NP_002805.1	2e-22	0.98	proteasome 26S non-ATPase subunit 10 isoform 1 [Homo sapiens]
13151	27437	323	67	0.436325	*	YES	YES	YES	YES	-	YES	NP_689558.4	Q2_P05557	GAATATAGTGTATGCCTTCGTGCTTTGGAATTCCTACTAATGAAGATATAACAACACCAA	sense	Smp_093220	Smp_093220	hypothetical protein	124517699	NP_689558.4	1e-104	0.85	ankyrin repeat domain 13B [Homo sapiens]
13153	13192	156	17	0.385298	*	YES	YES	YES	YES	|F GO:0003779|	YES	NP_001093582.1	Q2_P05558	CAGTCCAGTCAGATATAATCATTTACCAATACCAATTATTGTACGTACCTGTCAATCAAC	sense	Smp_021920.2	Smp_021920.2	paramyosin, putative	153791586	NP_001093582.1	5e-87	0.93	myosin, heavy chain 2, skeletal muscle, adult [Homo sapiens]
13165	1633	20	18	0.333615	*	YES	YES	YES	YES	|F GO:0016758|	YES	NP_001020948.1	Q2_P05566	GCATTCCTTTCTTCCTTCAATACAAAGAAAAACAAGTTCTCGATCAAGAAAATGCCCATT	sense	Smp_133700	Smp_133700	udp-glucose glycoprotein:glucosyltransferase, putative	71061441	NP_001020948.1	0	0.99	UDP-glucose ceramide glucosyltransferase-like 1 isoform 2 [Homo sapiens]
13167	35182	414	77	0.367312	*	YES	YES	YES	YES	|F GO:0004190|	YES	NP_115717.3	Q2_P05567	GGTCAATCCAGATAATAAATTGGAATACCAATTCCTGACTATCCGTTTATTGTTCTTCGT	sense	Smp_063670	Smp_063670	hypothetical protein	62955833	NP_115717.3	7e-41	1	DNA-damage inducible protein 2 [Homo sapiens]
13173	37666	444	11	0.411799	*	YES	YES	YES	YES	-	YES	NP_005443.2	Q2_P05571	AAAGAAATTAGCGAAAAGACGCACAAACACTGCTCTTGATGTGTTGATTCCACCAAAAGA	sense	Smp_120350	Smp_120350	hypothetical protein	9954875	NP_005443.2	1e-105	0.85	WD repeat domain 46 [Homo sapiens]
13177	41856	493	36	0.340012	*	YES	YES	YES	YES	|F GO:0005542|	YES	NP_001010867.1	Q2_P05573	CTGCAGATATAGCACCAACAATCAAACGAATTATATGTACATAAATAAGCTGTTTTGCCG	sense	Smp_170950	Smp_170950	hypothetical protein	58197556	NP_001010867.1	5e-23	0.6	hypothetical protein LOC200205 [Homo sapiens]
13179	5021	60	6	0.627688	*	YES	YES	YES	YES	|F GO:0008233|	YES	NP_037511.2	Q2_P05575	GAGGTACAAACAATTCGTTCGTGGCTTGATTTATGAAACTTCTAAATGTTCTTACTACAC	sense	Smp_071610	Smp_071610	family S28 unassigned peptidase (S28 family)	62420888	NP_037511.2	1e-112	0.94	dipeptidyl peptidase 7 preproprotein [Homo sapiens]
13191	19417	229	37	0.552548	*	YES	YES	YES	YES	|C GO:0016021|	YES	NP_001073941.1	Q2_P05586	GCTGTTCCTTTCAAATATTATAAAACGAAATCCTGGCTTGTAACCATGCAAAATACCGTC	sense	Smp_018210	Smp_018210	hypothetical protein	122937337	NP_001073941.1	2e-27	0.84	fat storage-inducing transmembrane protein 2 [Homo sapiens]
13192	38335	451	85	0.435803	*	YES	YES	YES	YES	|P GO:0006915|	YES	NP_714913.1	Q2_P05587	TGTCAATTCTATAATATGTCCTCATCAGCCAGCATCCAAGACTTCAACGAATTTTACTGT	sense	Smp_148950	Smp_148950	engulfment and cell motility, putative	24308456	NP_714913.1	3e-31	0.7	ELMO/CED-12 domain containing 2 [Homo sapiens]
13200	35884	423	14	0.402511	*	YES	YES	YES	YES	|F GO:0008026|	YES	NP_001116137.1	Q2_P05592	GTCACGTGGAATTTGCCAGCTTTTTGAATCTGTCGGTAATTTAGATAAAGTTCCAAAATT	sense	Smp_154320	Smp_154320	DEAD box ATP-dependent RNA helicase, putative	169881239	NP_001116137.1	1e-67	0.72	DEAD (Asp-Glu-Ala-Asp) box polypeptide 3, Y-linked [Homo sapiens]
13203	19248	227	38	0.43689	*	YES	YES	YES	YES	|F GO:0008270|	YES	NP_005138.3	Q2_P05594	GATCCAAATGAACCTCAAGAAGAATCAAAGTCTCAAGAAATTGATTCAGATACTGTAGTG	sense	Smp_096010	Smp_096010	DNAj homolog subfamily A member, putative	205360838	NP_005138.3	1e-112	0.86	DnaJ (Hsp40) homolog, subfamily A, member 3 isoform 1 [Homo sapiens]
13209	17389	205	49	0.338312	*	YES	YES	YES	YES	|F GO:0008233|	YES	NP_002790.1	Q2_P05597	GTTGTTCGAGATATACCTGCTCATAGTGTTGAGACAATGGATCTTTCTTAAGTGTATTTT	sense	Smp_073410	Smp_073410	proteasome catalytic subunit 2 (T01 family)	4506203	NP_002790.1	4e-82	0.97	proteasome beta 7 subunit proprotein [Homo sapiens]
13213	26670	314	65	0.476718	*	YES	YES	YES	YES	-	YES	NP_689787.1	Q2_P05600	CAAACAAACAAACAACCAAGCTCACTTATTATAGTCGGATCCATATTAAGGATGATTGAC	sense	Smp_133370	Smp_133370	hypothetical protein	22749191	NP_689787.1	6e-82	0.91	tetratricopeptide repeat domain 39B [Homo sapiens]
13218	5308	63	38	0.496996	*	YES	YES	YES	YES	|C GO:0016021|	YES	NP_060545.3	Q2_P05602	CGTTTGTTGAACCCTAAAAAAGATAATTAATCGCATGAAGATAGTGCACATGAATGTACG	sense	Smp_162650	Smp_162650	Anoctamin, putative	94536803	NP_060545.3	1e-36	0.82	transmembrane protein 16K [Homo sapiens]
13220	16224	191	74	0.421443	*	YES	YES	YES	YES	-	YES	NP_005403.2	Q2_P05603	CCCAAACTGTGATTGGATTTATTTGTGTTCTGTTAACTTTTGTATCACTTATGGTGTGAC	sense	Smp_144570	Smp_144570	serine hydroxymethyltransferase putative	19923315	NP_005403.2	1e-140	0.94	serine hydroxymethyltransferase 2 (mitochondrial) [Homo sapiens]
13221	1678	20	63	0.397756	*	YES	YES	YES	YES	|F GO:0008195|	YES	NP_795714.1	Q2_P05604	GCTCCCAATCATTGGCTACAAAAAGAAAATTGGAACTGGAGTTACTTCTTTTTCTTTAAC	sense	Smp_085240.1	Smp_085240.1	diacylglycerol pyrophosphate (phosphatidic acid) phosphatase 1	29171738	NP_795714.1	2e-30	0.85	phosphatidic acid phosphatase type 2A isoform 2 [Homo sapiens]
13227	37914	447	4	0.372808	*	YES	YES	YES	YES	|F GO:0004707|	YES	NP_001034892.1	Q2_P05608	CCTCGTCTTTCTAGTATATGTGACTGCGTTATTGATAATGATTTTTCGTGCGAATAATCT	sense	Smp_090980	Smp_090980	serine/threonine kinase	89903018	NP_001034892.1	7e-87	0.93	cell cycle related kinase isoform 3 [Homo sapiens]
13232	9710	115	20	0.382502	*	YES	YES	YES	YES	|F GO:0016740|	YES	NP_958800.1	Q2_P25508	GTTTTCACCACTGTTCAGTACCACACGTATCTTGGATATGCTTTGACAATAAATTTTCAG	sense	Smp_126650	Smp_126650	molybdopterin-binding, putative	41872403	NP_958800.1	1e-57	0.97	flavin adenine dinucleotide synthetase isoform 2 [Homo sapiens]
13234	15715	185	75	0.367844	*	YES	YES	YES	YES	|F GO:0008565|	YES	NP_001091680.1	Q2_P05612	TTGTTCTTGAAGAGTAGTGAACTAGCTCATCCATTTATGACAATGTGTTGTTTGTCTTGA	sense	Smp_023550	Smp_023550	beta-catenin, putative	148227672	NP_001091680.1	1e-150	0.7	catenin (cadherin-associated protein), beta 1, 88kDa [Homo sapiens]
13246	21826	257	66	0.355005	*	YES	YES	YES	YES	|C GO:0016021|	YES	XP_001717074.2	Q2_P05619	CTGTGGTCAGTAGTTGCAGATTTAGGAATAAGAGTTCATACTATTTTAGGGAGATTTGAT	sense	Smp_002920.1	Smp_002920.1	hypothetical protein	239756685	XP_001717074.2	5e-26	0.74	PREDICTED: TLC domain containing 2 [Homo sapiens]
13251	23472	277	12	0.382482	*	YES	YES	YES	YES	|F GO:0005524|	YES	NP_006342.2	Q2_P05624	CAATGGGATGATCACGTTCTAGACAGAAGTAATCTTTTGAGCATATACATCAAAGATGAG	sense	Smp_158380	Smp_158380	mitochondrial import inner membrane translocase subunit tim44, putative	33636719	NP_006342.2	3e-96	0.97	translocase of inner mitochondrial membrane 44 [Homo sapiens]
13254	13856	164	1	0.4323	*	YES	YES	YES	YES	|F GO:0008233|	YES	NP_005031.1	Q2_P05626	CTTTCTTCATTTAAATAGTGCGAATGAATCGTGTAGCGTAGTTGGAAATGTTTGTTGACT	sense	Smp_002600.2	Smp_002600.2	lysosomal Pro-Xaa carboxypeptidase (S28 family)	4826940	NP_005031.1	1e-98	0.87	prolylcarboxypeptidase isoform 1 preproprotein [Homo sapiens]
13257	21863	258	18	0.372592	*	YES	YES	YES	YES	-	YES	NP_065995.1	Q2_P05629	GGTGACTTACCTTAGTTAATTGACTTTCTTCAAATCCTGCTTCTTTCTATATTCTGTCGA	sense	Smp_155750.1	Smp_155750.1	bile acid beta-glucosidase-related	24308251	NP_065995.1	1e-149	0.98	bile acid beta-glucosidase [Homo sapiens]
13259	1335	16	60	0.413097	*	YES	YES	YES	YES	|F GO:0005525|	YES	NP_002085.2	Q2_P05631	GAGAAACAATTGCCATTGGGAAAGTTGTTAAAATTTTGAACTCTTCTGACCAGTGAAATG	sense	Smp_005180	Smp_005180	hypothetical protein	194018520	NP_002085.2	1e-162	0.85	G1 to S phase transition 1 isoform 1 [Homo sapiens]
13265	8240	97	80	0.453406	*	YES	YES	YES	YES	|C GO:0016021|	YES	NP_612402.1	Q2_P05634	CACTGCTGCTACCAATTCAAGCCAAACCTCTCTTAAATGATATGACGAGGTGTGTGTGTG	sense	Smp_010370	Smp_010370	polyposis locus protein 1 homolog, putative	19923919	NP_612402.1	2e-40	1	receptor accessory protein 6 [Homo sapiens]
13268	19059	225	19	0.389335	*	YES	YES	YES	YES	|C GO:0005737|	YES	NP_001014432.1	Q2_P05637	CCGTTAGACCAAGCACAGCTTACCTGCATATTCTAAAAAGCAATATCATCATAACATTAT	sense	Smp_073930.2	Smp_073930.2	rac-alpha serine/threonine-protein kinase (ec 2.7.1.37) (rac-pk-alpha)(akt1 kinase) (protein kinase b) (pkb) (c-akt) (thymoma viral proto-oncogene)	62241015	NP_001014432.1	1e-156	0.81	AKT1 kinase [Homo sapiens]
13295	25545	301	45	0.378984	*	YES	YES	YES	YES	|F GO:0008233|	YES	NP_005923.2	Q2_P05654	CCTGGTTTATTCAGACCAGGATCTTACGATTAACAACAAGAGAGAAGAGAACTTATTAAT	sense	Smp_075220.2	Smp_075220.2	mitochondrial intermediate peptidase (M03 family)	156105687	NP_005923.2	1e-116	0.95	mitochondrial intermediate peptidase [Homo sapiens]
13304	5221	62	36	0.357782	*	YES	YES	YES	YES	|F GO:0008270|	YES	NP_054781.1	Q2_P05661	GCAGAAGCTTTTTACAAGGTATACATGCTGAGCATGGCCTTAAACCAACAAGAGGCAAGG	sense	Smp_064510	Smp_064510	rna-binding protein nob1, putative	7661532	NP_054781.1	2e-43	0.97	nin one binding protein [Homo sapiens]
13308	24002	283	32	0.340931	*	YES	YES	YES	YES	|C GO:0016021|	YES	NP_113683.1	Q2_P05664	CTGTGGGAAGAAAACTGCCCCTAGATTTATATATACATATACGGTAGTTCCTCATTTTTT	sense	Smp_176390	Smp_176390	cadherin, putative	14165405	NP_113683.1	3e-55	0.63	protocadherin alpha 2 isoform 2 precursor [Homo sapiens]
13321	8041	95	51	0.382886	*	YES	YES	YES	YES	|F GO:0003677|	YES	NP_002676.1	Q2_P05671	CGATCATATAACAGTGAAATCATTGTTAAAACAACACCTAACTTCGGTGATGATGAAGTG	sense	Smp_131150	Smp_131150	polymyositis/scleroderma autoantigen-related	4505917	NP_002676.1	1e-108	0.66	exosome component 10 isoform 2 [Homo sapiens]
13323	12165	144	10	0.39931	*	YES	YES	YES	YES	|F GO:0005515|	YES	NP_031382.2	Q2_P05672	CTTTCAACGTATTAACCGTAGGAAGAAGAAGAGGAAGAAGGAGAATCATTATGAAAAGTT	sense	Smp_148790	Smp_148790	laminin beta chain-related	143770880	NP_031382.2	0	1.04	laminin, beta 4 [Homo sapiens]
13327	28449	335	59	0.430719	*	YES	YES	YES	YES	|F GO:0000030|	YES	NP_060307.2	Q2_P05674	CCACCATTGTCTTCAGTATATTAGACTGAACAACAACCATTCGTTTGGTACTGATTTTAT	sense	Smp_177040	Smp_177040	hypothetical protein	21361771	NP_060307.2	2e-48	0.92	phosphatidylinositol glycan class V [Homo sapiens]
13331	37743	445	3	0.39962	*	YES	YES	YES	YES	|F GO:0005484|	YES	NP_004594.1	Q2_P05676	CTTCATTTTTAAACCGTACGCTACTGCTTGGCTGAAATTGTTCTGCTTGTTGAATATATA	sense	Smp_066670.1	Smp_066670.1	syntaxin, putative	4759182	NP_004594.1	7e-36	0.72	syntaxin 1A (brain) [Homo sapiens]
13339	7445	88	50	0.330586	*	YES	YES	YES	YES	|F GO:0016813|	YES	NP_001473.1	Q2_P05681	GTGCGATATAAGACGGCAAGGTAAACTTGAATCATATTTCGACTGGTCCAAAGGTGAAAT	sense	Smp_144220	Smp_144220	glycine amidinotransferase	4503933	NP_001473.1	1e-113	0.95	L-arginine:glycine amidinotransferase precursor [Homo sapiens]
13341	12699	150	34	0.537129	*	YES	YES	YES	YES	|F GO:0008233|	YES	NP_061092.3	Q2_P05683	TTAAGTCGTCGTAGTGCATTAGATCACGCTGCACATGCTGGTGGTTTGGTCTTTGGCATG	sense	Smp_032420	Smp_032420	Rhomboid-7 peptidase (S54 family)	20127652	NP_061092.3	8e-15	0.98	presenilin associated, rhomboid-like isoform 1 preproprotein [Homo sapiens]
13345	7405	88	10	0.452196	*	YES	YES	YES	YES	|P GO:0006633|	YES	NP_001098028.1	Q2_P05686	CTTACTCCCCCTCCCTCATTTATTGTTCTTTTCAATCTTTGTAAAATTGCATGAATTGTG	sense	Smp_130370	Smp_130370	elongation of fatty acids protein 1	157388949	NP_001098028.1	2e-31	0.81	elongation of very long chain fatty acids-like 7 [Homo sapiens]
13353	44295	522	10	0.371658	*	YES	YES	YES	YES	|F GO:0005515|	YES	NP_008937.1	Q2_P05692	GCATACAACGATTGAGTTCACATGTAAACGTTTCCAATGAATATCTTTACGACTCCATAT	sense	Smp_002190	Smp_002190	pre-mRNA cleavage factor im, 25kD subunit, putative	5901926	NP_008937.1	5e-79	1	cleavage and polyadenylation specific factor 5 [Homo sapiens]
13363	4066	48	71	0.439885	*	YES	YES	YES	YES	|F GO:0005524|	YES	NP_002604.1	Q2_P05699	GAGTACTTCGATCCACTTAGGCATTTAATTCCATGAAACTCTTTAGACAAACGACTTATT	sense	Smp_094250	Smp_094250	serine/threonine kinase	4505695	NP_002604.1	1e-102	1	3-phosphoinositide dependent protein kinase-1 isoform 1 [Homo sapiens]
13379	25570	301	70	0.351802	*	YES	YES	YES	YES	|F GO:0005198|	YES	NP_001104547.1	Q2_P05710	AAGAAAAACAATTCTAGCTTCTCAACATCTTATAAGATATTTTGCTTGTGGCCTTCCCGT	sense	Smp_066760.3	Smp_066760.3	merlin/moesin/ezrin/radixin, putative	161702986	NP_001104547.1	4e-56	1.12	ezrin [Homo sapiens]
13392	36031	424	76	0.364217	*	YES	YES	YES	YES	|C GO:0005737|	YES	NP_116584.2	Q2_P05720	CCAATGTTCCTACTTTGATGACTTTAGATGCCTCCAAAAATCCCTTGTTAATTAAACGTA	sense	Smp_053560	Smp_053560	serine/threonine kinase	32481209	NP_116584.2	1e-100	0.94	mitogen-activated protein kinase-activated protein kinase 2 isoform 2 [Homo sapiens]
13393	8353	99	23	0.375337	*	YES	YES	YES	YES	|F GO:0008934|	YES	NP_055029.1	Q2_P05721	CAATGCAGCATTTATCTTCACTTGTATGTGTGTGTCTAATTATCTAGTGAGTGTTTATCG	sense	Smp_095000.1	Smp_095000.1	inositol monophosphatase	7657236	NP_055029.1	2e-45	1.19	inositol(myo)-1(or 4)-monophosphatase 2 [Homo sapiens]
13398	12909	152	74	0.446458	*	YES	YES	YES	YES	|P GO:0016192|	YES	NP_057654.2	Q2_P05725	CTGCACCATCAGAGAATGTATTAAATCCAGACTCAGATACTTGATTTGTACAATTTAGTC	sense	Smp_164200	Smp_164200	ptx1 protein, putative	50959176	NP_057654.2	2e-59	0.76	PTX1 protein [Homo sapiens]
13408	34136	402	51	0.308765	*	YES	YES	YES	YES	-	YES	NP_060552.3	Q2_P05731	CTTCGTTTAAGGGCTGCTTATCATAGCAGTATACACACTAAATCTAAGTGATTCATTTTG	sense	Smp_153760.1	Smp_153760.1	DNA-directed RNA polymerase III subunit, putative	42476127	NP_060552.3	0	0.99	DNA-directed RNA polymerase III B [Homo sapiens]
13415	7459	88	64	0.377687	*	YES	YES	YES	YES	|C GO:0016600|	YES	NP_005794.1	Q2_P05736	GATCTGTACAGGTGAAGGTGATATTGGTGTTGCGAAATTAACTGGTGAATTATTTACAAT	sense	Smp_016200.4	Smp_016200.4	flotillin-1, putative	5031699	NP_005794.1	1e-109	0.76	flotillin 1 [Homo sapiens]
13420	15899	188	4	0.313969	*	YES	YES	YES	YES	|F GO:0005524|	YES	NP_663306.1	Q2_P05740	AGTACATGTGAAGTAATCTTACAGTATCCATTTGGTTAGCCGTGCCTAATAGTAGTTCAC	sense	Smp_058790	Smp_058790	protein kinase	21735566	NP_663306.1	6e-24	0.91	mitogen-activated protein kinase kinase kinase 7 isoform D [Homo sapiens]
13427	18272	215	82	0.373862	*	YES	YES	YES	YES	|F GO:0005515|	YES	NP_258441.1	Q2_P05745	CGACTTCTCTAACTATTTTCATCATTGATTTTAATCCACTCGCGTTTACTTTAATGGAGG	sense	Smp_053060.4	Smp_053060.4	hypothetical protein	15812201	NP_258441.1	5e-30	0.76	F-box only protein 9 isoform 2 [Homo sapiens]
13434	16739	197	79	0.343349	*	YES	YES	YES	YES	|F GO:0046872|	YES	NP_057078.1	Q2_P05750	CTCAGCTGATCATGCTCCAAATATTCTAAACCAAGATGAAAATGAAGGACAAATTCTCTT	sense	Smp_103200	Smp_103200	ATP synthase subunit d, putative	7706757	NP_057078.1	2e-65	1.06	H(+)-transporting two-sector ATPase [Homo sapiens]
13437	33381	393	61	0.344935	*	YES	YES	YES	YES	|F GO:0005515|	YES	NP_001020766.1	Q2_P05752	GTGACTTCGGTGATACTAATTATGGACATTTACAGTGCTTTGGGTTTCGAACTTTTTAAA	sense	Smp_073210	Smp_073210	ADP-ribosylation factor interacting protein, putative	71040094	NP_001020766.1	1e-45	0.81	ADP-ribosylation factor interacting protein 1 isoform 1 [Homo sapiens]
13439	3627	43	57	0.416178	*	YES	YES	YES	YES	|F GO:0005488|	YES	NP_008878.3	Q2_P05754	CTAATACAGCTAAACAGCAACAAAAGAAAGGTCGTAAGAAAGGCCGATAATATCATCAAA	sense	Smp_048280.2	Smp_048280.2	signal recognition particle 72 kDa subunit, putative	109638749	NP_008878.3	8e-69	0.98	signal recognition particle 72kDa [Homo sapiens]
13440	5193	62	8	0.339013	*	YES	YES	YES	YES	-	YES	NP_940961.1	Q2_P05755	CTTGAATATCAGGTTTTCCGTTTTTGTTTTCACCCGATGTACTTTGGTAACTGCATAATT	sense	Smp_085080	Smp_085080	hypothetical protein	38348396	NP_940961.1	4e-41	0.94	hypothetical protein LOC375307 [Homo sapiens]
13452	26745	315	55	0.568458	*	YES	YES	YES	YES	|F GO:0008565|	YES	NP_001274.1	Q2_P05762	CTTTATTTGGGTCGCCAGATTATTTAGGTCTTACGTTTACCTCCCACCATGACATTGTCA	sense	Smp_019990	Smp_019990	clathrin adapter complex protein, putative	4557471	NP_001274.1	2e-57	1	adaptor-related protein complex 1, sigma 1 subunit [Homo sapiens]
13459	36833	434	28	0.433477	*	YES	YES	YES	YES	|F GO:0016783|	YES	NP_006850.2	Q2_P05767	GATACGAGATTGAACAACTGAGCACACAAATACAGTTCATATGATGAGAACTTTGGAAAT	sense	Smp_010100	Smp_010100	lipoic acid synthetase	37577166	NP_006850.2	1e-109	0.87	lipoic acid synthetase isoform 1 precursor [Homo sapiens]
13474	38037	448	42	0.360767	*	YES	YES	YES	YES	|F GO:0003677|	YES	NP_002589.2	Q2_P05778	GTCTCTTCATATTAACTTGTAATGTCTACACCATTGATATGTCTGTATCGATGACGTAAG	sense	Smp_165560	Smp_165560	pcdc2/rp-8 (programmed cell death protein 2), putative	21735592	NP_002589.2	7e-57	1	programmed cell death 2 isoform 1 [Homo sapiens]
13480	20172	238	27	0.338332	*	YES	YES	YES	YES	|C GO:0005634|	YES	NP_115570.1	Q2_P05783	GTGCTAGCAAACGGCGTAAACTGTTTACTGATGCTTAACCAAATATACTCTTTTACTCTC	sense	Smp_028340	Smp_028340	brix domain containing protein, putative	39930469	NP_115570.1	2e-50	0.94	brix domain containing 1 [Homo sapiens]
13487	32861	387	51	0.727443	*	YES	YES	YES	YES	|C GO:0016021|	YES	NP_870989.1	Q2_P05789	GGAGTATATTTCGCGAAGAAATTTCCCTTGTCTATACTTTCTTCAAGTTCTTTCGTTTTG	sense	Smp_128940	Smp_128940	metabotropic glutamate receptor, putative	32528268	NP_870989.1	1e-63	0.77	glutamate receptor, metabotropic 7 isoform b precursor [Homo sapiens]
13507	20736	244	81	0.297635	*	YES	YES	YES	YES	|F GO:0008270|	YES	NP_001017420.1	Q2_P25591	CGCAGATTTTGCTGTATCTTACACAGGCCGAGAAGATTTCTTAATATACTGATTTTATAC	sense	Smp_065150	Smp_065150	establishment of cohesion 1 (eco1) homolog, putative	62899035	NP_001017420.1	1e-22	1	establishment of cohesion 1 homolog 2 [Homo sapiens]
13509	39199	462	14	0.352758	*	YES	YES	YES	YES	|C GO:0005634|	YES	NP_001017405.1	Q2_P05804	TTGAGTACAACTTCATACCAAGAAAATCTAAATAAAGACTGCCACTTCCGATTTTCCAAC	sense	Smp_008470.2	Smp_008470.2	erythroblast macrophage protein emp, putative	62953131	NP_001017405.1	5e-20	0.78	macrophage erythroblast attacher isoform 1 [Homo sapiens]
13512	12974	153	54	0.308648	*	YES	YES	YES	YES	|F GO:0008270|	YES	NP_005171.4	Q2_P05806	CCCTTTTCAGTGTGATACAAATTGTGCGGTTCATGGTTTGCTGAATTTATAAAGCTTTAT	sense	Smp_089230	Smp_089230	polycomb complex protein bmi-1, putative	27883842	NP_005171.4	3e-45	0.68	BMI1 polycomb ring finger oncogene [Homo sapiens]
13522	40624	478	79	0.434817	*	YES	YES	YES	YES	|F GO:0046872|	YES	NP_006243.2	Q2_P05813	CGTCGCCCTTATCTCTTACAGACGATGTAATGTTTTAATTCGATTTCCATTTACACATAT	sense	Smp_142990	Smp_142990	serine/threonine kinase	46877068	NP_006243.2	1e-176	0.77	AMP-activated protein kinase alpha 2 catalytic subunit [Homo sapiens]
13525	27441	323	71	0.35466	*	YES	YES	YES	YES	|F GO:0015035|	YES	NP_006532.2	Q2_P05815	GTTCCGTGAATGCGGCAAATAAAACACCTTCATTCTTTAAACCTCTGTCATTTATTGTAT	sense	Smp_006550.2	Smp_006550.2	glutaredoxin, grx, putative	95113651	NP_006532.2	3e-51	0.96	glutaredoxin 3 [Homo sapiens]
13529	7845	93	25	0.401884	*	YES	YES	YES	YES	|F GO:0005525|	YES	NP_008839.2	Q2_P05817	CCTTAAGCTGTGCACAGTATTTTCCAACAATGTGCGCATTAATATAACTTTACTGGTATG	sense	Smp_062300.1	Smp_062300.1	rac gtpase, putative	9845511	NP_008839.2	1e-82	1.02	ras-related C3 botulinum toxin substrate 1 isoform Rac1 [Homo sapiens]
13535	43484	512	49	0.373218	*	YES	YES	YES	YES	|P GO:0007275|	YES	NP_000421.1	Q2_P05822	CGCTTTTAGATGTCTTCCCAGATCATTGGTTTAAAGAGGTACTGATATTTAACCTGAAAA	sense	Smp_129340	Smp_129340	hypothetical protein	4557741	NP_000421.1	1e-154	1.02	platelet-activating factor acetylhydrolase, isoform Ib, alpha subunit [Homo sapiens]
13537	36681	432	46	0.356877	*	YES	YES	YES	YES	|C GO:0016021|	YES	NP_149358.1	Q2_P05823	CCTGGATCTATCCAATTATCAGTCAAGATAAAATGGTAGACAGTTTTACAGGAAACTTTG	sense	Smp_006930	Smp_006930	beta-1,3 galactosyltransferase	15451877	NP_149358.1	3e-33	0.7	UDP-Gal:betaGlcNAc beta 1,3-galactosyltransferase 1 [Homo sapiens]
13539	5559	66	34	0.361963	*	YES	YES	YES	YES	|P GO:0015031|	YES	NP_009190.2	Q2_P05825	CCAACCCGTCGTTTATATGGAAATTCAAGAAGTAACATCCTTTACGGACTATTACAATAA	sense	Smp_104520	Smp_104520	vacuolar protein sorting-associated, putative	18105063	NP_009190.2	1e-137	0.94	vacuolar protein sorting 45A [Homo sapiens]
13540	37154	438	9	0.386291	*	YES	YES	YES	YES	|P GO:0007049|	YES	NP_620133.1	Q2_P05826	TGTGGGTGTTTGCAGCATTCAAAATTATCCTGACGTAGATTATTCTATTTCTACCGGAAG	sense	Smp_124490	Smp_124490	retinoblastoma-binding protein-related	24308452	NP_620133.1	2e-29	0.98	WD repeat domain 85 [Homo sapiens]
13555	28405	335	15	0.368296	*	YES	YES	YES	YES	|F GO:0030170|	YES	NP_068766.1	Q2_P05835	GGGGTATAACCTCAGATTTGTGCGTAAAAGCTCATCAGTGTTTATAAAGTAAACAATCAT	sense	Smp_137520	Smp_137520	threonine dehydratase/deaminase, putative	11345492	NP_068766.1	5e-29	0.72	serine racemase [Homo sapiens]
13561	40096	472	61	0.325815	*	YES	YES	YES	YES	|F GO:0003779|	YES	NP_060692.1	Q2_P05840	GGGGTTGTATCTCACTGAATGTATTCATTACTACCAAATAGAATGGGGTTTTGTCTTTTT	sense	Smp_171530	Smp_171530	beta-parvin-related	8922673	NP_060692.1	9e-60	0.91	parvin, alpha [Homo sapiens]
13563	3025	36	50	0.489565	*	YES	YES	YES	YES	|F GO:0004316|	YES	NP_689656.2	Q2_P05842	TGACGAAATTTGCAATCATGTGTGGAAAACTTCGGAAGCGCTTATTGACGAGTGGGAATC	sense	Smp_076580	Smp_076580	short chain dehydrogenase, putative	186928839	NP_689656.2	3e-47	0.94	retinol dehydrogenase 12 [Homo sapiens]
13568	3501	42	16	0.317448	*	YES	YES	YES	YES	|P GO:0015031|	YES	NP_004883.2	Q2_P05846	CCTTCAATCGGCCTACGTCAAATACATACTTTTTTGCATCTTGATATTAGTAGTTTTCAC	sense	Smp_035300.2	Smp_035300.2	snare protein sec22, putative	94429050	NP_004883.2	2e-62	1	SEC22 vesicle trafficking protein homolog B [Homo sapiens]
13577	24749	292	14	0.354048	*	YES	YES	YES	YES	|F GO:0016757|	YES	NP_003850.1	Q2_P05852	CACGTTGTACTTCACGTGGTTATGTTTTTCAAATGGAAATGATAGTATTAGCTTCTTCAC	sense	Smp_042790	Smp_042790	dolichol-phosphate beta-D-mannosyltransferase	4503363	NP_003850.1	4e-93	0.98	dolichyl-phosphate mannosyltransferase 1 [Homo sapiens]
13583	34639	408	44	0.392766	*	YES	YES	YES	YES	|P GO:0007275|	YES	NP_699196.2	Q2_P05856	GAGGGACAAATTAGTTGACTCAACTTGTGTAATTTAATGGCTGCACATTTCTTGTATGTA	sense	Smp_175200	Smp_175200	hypothetical protein	130977756	NP_699196.2	1e-71	0.94	transmembrane anterior posterior transformation 1 [Homo sapiens]
13592	17658	208	63	0.487657	*	YES	YES	YES	YES	|C GO:0016021|	YES	NP_149351.1	Q2_P05862	GTGTAGTAGTGTATGTCATGAATAGTACTACTACCACCTGATAACAATGTACTTGTTTGA	sense	Smp_174450	Smp_174450	surfeit locus protein, putative	19557691	NP_149351.1	2e-62	0.96	surfeit 4 [Homo sapiens]
13594	31767	374	62	0.353765	*	YES	YES	YES	YES	|C GO:0005634|	YES	NP_001120675.1	Q2_P05864	GCTGACAGGTAGTATGGCTAGTTTAAAATGAAATTCTACCCATTATACTGGATTATGTAG	sense	Smp_148440	Smp_148440	hypothetical protein	224451003	NP_001120675.1	1e-120	0.98	PCI domain containing 2 [Homo sapiens]
13618	4331	51	81	0.402482	*	YES	YES	YES	YES	|F GO:0003824|	YES	NP_055299.1	Q2_P05879	GATCCCAACTTTCCTACATACTGACCCGCTCAAACAGTTATTATTTTTATTAAACTAGTC	sense	Smp_035280	Smp_035280	ubiquitin-activating enzyme e1, putative	7657339	NP_055299.1	4e-78	0.92	molybdenum cofactor synthesis 3 [Homo sapiens]
[truncated: 42,088 more rows]
