# Supplementary material for: Synergy of Omeprazole and Praziquantel In Vitro Treatment against Schistosoma mansoni Adult Worms
Source: PLoS Negl Trop Dis. 2015 Sep 24;9(9):e0004086. doi: 10.1371/journal.pntd.0004086 (PMC4581627; doi:10.1371/journal.pntd.0004086)
Supplement: S2 Table — All probes are in the sense strand and represent S. mansoni protein-coding genes that were associated to putative human homolog genes. (XLSX) [file pntd.0004086.s003.xlsx]

## Sheet: S2 Table
S2 Table – Complete list of the GI number of each human putative homolog gene associated to the corresponding S. mansoni probe on the array. All probes are in the sense strand and represent S. mansoni protein-coding genes that were associated to putative human homologue genes.
#	Feature Number	Row	Col	Probe Name	Probe CV (Coeff Variation)	CV Best	ESTs Contig	Probe Sequence	Gene Smp	Gene Sjc	GI	Gene category	NR Gene (Sma, Sjc, GI or Contig)	Gene annotation GI	Human GI	Human Refseq	E-value Human	Coverage Human	Human annotation
1	43767	515	77	Q2_P17882	0.362721	*	C800001.1	CCAGATGGACGACCGAAACAATGGAAAAAACTGTTATTCGACAGTATATTTAATGCTATA	Smp_028620	Sjc_0201540	gi|226479714	S. mansoni Gene Predictions	Smp_028620	gi|226479714 putative exocyst complex component Sec6 [Schistosoma japonicum] (e-160/cov=94%/id=88%)	31083351	NP_009208.2	6e-22	0.94	Sec6 protein [Homo sapiens]
2	1904	23	34	Q2_P17883	0.305936	*	C800002.1	GCCCTTATCACTCGACTAAAAGATCAATTGCAAAAGTTGAGACAAAACCAAATTCAGATT	Smp_066610.2	-	gi|256083315	S. mansoni Gene Predictions	Smp_066610.x	gi|256083315 hypothetical protein [Schistosoma mansoni] expressed protein [Schistosoma mansoni] (1e-84/cov=31%/id=100%)	189491675	NP_116211.2	7e-19	0.83	hypothetical protein LOC84908 [Homo sapiens]
13	22773	268	78	Q2_P17891	0.336179	*	C800012.1	CTTCGTGATTATACTGCTATTATCACTTTTCGCCCCTACTTTCTATCTTCCTCTCCCTCT	Smp_039080	Sjc_0303280	gi|256077975	S. mansoni Gene Predictions	Smp_039080	gi|256077975 hypothetical protein [Schistosoma mansoni] expressed protein [Schistosoma mansoni] (0.0/cov=85%/id=97%)	24432067	NP_660289.2	2e-57	0.65	FRA10AC1 protein [Homo sapiens]
17	15173	179	43	Q2_P17894	0.397259	*	C800015.1	CCTGAAGATCCATACTACCTCCCATGAATTTAACCTGTTAATATAACTGATGGTCATTTA	Smp_070240	-	gi|256093018	S. mansoni Gene Predictions	Smp_070240	gi|256093018 venom allergen-like (VAL) 7 protein [Schistosoma mansoni] venom allergen-like protein 7 [Schistosoma mansoni] DIF_9 [Schistosoma mansoni] venom allergen-like (VAL) 7 protein [Schistosoma mansoni] (e-104/cov=41%/id=100%)	22749527	NP_689992.1	2e-17	0.78	GLI pathogenesis-related 1 like 1 [Homo sapiens]
21	2092	25	52	Q2_P17897	0.573426	*	C800018.1	TAAATTGGTGCTATTTTGGTTTTGTACCATCTGGCTTGTTTAACAATGTGTATGTCCGAT	Smp_007630.1	Sjc_0209510	gi|256071828	S. mansoni Gene Predictions	Smp_007630.x	gi|256071828 polyadenylate binding protein [Schistosoma mansoni] polyadenylate binding protein, putative [Schistosoma mansoni] (e-107/cov=62%/id=100%)	4758876	NP_004634.1	3e-40	0.72	poly(A) binding protein, nuclear 1 [Homo sapiens]
23	19914	235	24	Q2_P17899	0.423835	*	C800020.1	CATTTTGAACGCTCTCAATCGTGACGCTGTATCTGGTTGGGGTGCTAGAGTCTATTTATT	Smp_121430.1	Sjc_0305610	gi|256070135	S. mansoni Gene Predictions	Smp_121430.x	gi|256070135 proteasome subunit beta 3 (T01 family) [Schistosoma mansoni] proteasome subunit beta 3 (T01 family) [Schistosoma mansoni] (e-116/cov=79%/id=100%)	22538465	NP_002786.2	8e-76	1	proteasome beta 3 subunit [Homo sapiens]
25	27488	324	33	Q2_P17901	0.330551	*	C800022.1	CTTGCGTTCACTCTTTTCATTAGGTAAAAGGGACTATCCACACAAAATGATTTTCTAATG	Smp_038510.1	-	gi|256077837	S. mansoni Gene Predictions	Smp_038510.x	gi|256077837 60S ribosomal protein L6 [Schistosoma mansoni] 60S ribosomal protein L6, putative [Schistosoma mansoni] (e-132/cov=64%/id=100%)	67189747	NP_001019833.1	2e-47	0.76	ribosomal protein L6 [Homo sapiens]
26	24868	293	48	Q2_P17902	0.492732	*	C800023.1	ACAAGTGGTCACTTTATCGATGTCATACTATTATGAATTGCACAGAAACATGCCCAAAAG	Smp_089640.2	Sjc_0062650	gi|256087662	S. mansoni Gene Predictions	Smp_089640.x	gi|256087662 succinate dehydrogenase iron-sulfur protein [Schistosoma mansoni] succinate dehydrogenase iron-sulfur protein, putative [Schistosoma mansoni] (e-151/cov=85%/id=95%)	115387094	NP_002991.2	5e-87	0.93	succinate dehydrogenase complex, subunit B, iron sulfur (Ip) precursor [Homo sapiens]
29	44162	520	47	Q2_P17905	0.476591	*	C800026.1	AATAACGATTGTTTGATTGTATCCATTCAGTTATTAGCTCCTTTAGAACTCGTCACTTGC	Smp_106130.1	Sjc_0026230	gi|256090832	S. mansoni Gene Predictions	Smp_106130.x	gi|256090832 heat shock protein 70 [Schistosoma mansoni] heat shock protein 70 (hsp70), putative [Schistosoma mansoni] (0.0/cov=80%/id=96%)	24234688	NP_004125.3	0	0.96	heat shock 70kDa protein 9 precursor [Homo sapiens]
44	9101	108	6	Q2_P17916	0.380828	*	C800037.1	GCAGATGGTTATACAGCTGAAACGATCAATGAAGCAATCATAAAAATTTGCGGTTAAATC	Smp_075800.1	-	gi|729709	S. mansoni Gene Predictions	Smp_075800.x	gi|729709 RecName: Full=Hemoglobinase; AltName: Full=Antigen SM32; Flags: Precursor (0.0/cov=85%/id=99%)	56682964	NP_001008530.1	6e-79	1.03	legumain preproprotein [Homo sapiens]
45	8631	102	46	Q2_P17917	0.421539	*	C800038.1	AATCGGGCATCTTTGCTGCAACCAGAATGTCAGAATCAACAACTGTTGGTTCGATACAAG	Smp_085640.2	Sjc_0046570	gi|256086995	S. mansoni Gene Predictions	Smp_085640.x	gi|256086995 cop9 complex subunit [Schistosoma mansoni] cop9 complex subunit, putative [Schistosoma mansoni] (4e-91/cov=87%/id=92%)	38373690	NP_057213.2	2e-72	0.98	COP9 signalosome subunit 4 [Homo sapiens]
46	5875	70	10	Q2_P17918	0.393202	*	C800039.1	CTTTTGGTATTCTTAAGTTTTGAAAGCATACTCTTCTGCCGAATTCACTGTTGATCAGAA	Smp_059340.3	Sjc_0302810	gi|256081943	S. mansoni Gene Predictions	Smp_059340.x	gi|256081943 Guanine nucleotide-binding protein G(s) subunit alpha (Adenylate cyclase-stimulating G alpha protein) [Schistosoma mansoni] RecName: Full=Guanine nucleotide-binding protein G(s) subunit alpha; AltName: Full=Adenylate cyclase-stimulating G alpha protein G protein alpha subunit [Schistosoma mansoni] Guanine nucleotide-binding protein G(s) subunit alpha (Adenylate cyclase-stimulating G …	117938765	NP_001070957.1	1e-142	0.9	GNAS complex locus isoform g [Homo sapiens]
47	2944	35	54	Q2_P17919	0.31727	*	C800040.1	GAAAACATCACCTTGAATAACAACAGCATGTCAATGACGAATTTCACATAAATCCCTCAT	Smp_165900.1	-	gi|256086045	S. mansoni Gene Predictions	Smp_165900.x	gi|256086045 n2n2-dimethylguanosine tRNA methyltranserase related [Schistosoma mansoni] n2,n2-dimethylguanosine tRNA methyltranserase related [Schistosoma mansoni] (2e-50/cov=33%/id=98%)	8923219	NP_060192.1	1e-76	0.88	tRNA methyltransferase 1 isoform 1 [Homo sapiens]
58	17858	211	8	Q2_P17924	0.457043	*	C800047.1	TTGGCCAATATACTGGGCAATCATACGAGGCTACAACAATTCATCATAGAAAATCTCAAA	Smp_156890	-	gi|256082907	S. mansoni Gene Predictions	Smp_156890	gi|256082907 protein kinase [Schistosoma mansoni] protein kinase [Schistosoma mansoni] (6e-81/cov=59%/id=100%)	47604944	NP_060458.3	4e-35	0.62	SCY1-like 2 protein [Homo sapiens]
60	6643	79	13	Q2_P17926	0.44884	*	C800049.1	CGCCGGCAAAAAGTATAGAGTGATTAATACATCACTGATCTTCAAAATGTCAAACTAAGT	Smp_004350	-	gi|256071132	S. mansoni Gene Predictions	Smp_004350	gi|256071132 ubiquitin-conjugating enzyme E2 l [Schistosoma mansoni] ubiquitin-conjugating enzyme E2 l, putative [Schistosoma mansoni] (4e-86/cov=48%/id=100%)	4507789	NP_003338.1	4e-57	0.97	ubiquitin-conjugating enzyme E2L 3 isoform 1 [Homo sapiens]
70	1920	23	50	Q2_P00021	0.399502	*	C800059.1	TTTAGCCTGTTCAGCCGGGAGAACGGATGATCAACAGTACCCGGGTAAAATCATCATTCA	Smp_155400	Sjc_0020230	gi|256082418	S. mansoni Gene Predictions	Smp_155400	gi|256082418 ligatin [Schistosoma mansoni] ligatin, putative [Schistosoma mansoni] (1e-83/cov=65%/id=98%)	56699485	NP_008824.2	9e-34	1.06	ligatin [Homo sapiens]
73	11815	139	85	Q2_P00022	0.570702	*	C800062.1	TTAGTTTCCCAAAAAACCCGTTTCCCTAAGGGTTGCAATTAGCAGGAATTGTAAAGTTAG	-	-	gi|256085680	GenBank homolog	gi|256085680	gi|256085680 ADPATP carrier protein [Schistosoma mansoni] ADP,ATP carrier protein, putative [Schistosoma mansoni] (4e-22/cov=61%/id=64%)	13775208	NP_112581.1	2e-27	0.73	solute carrier family 25 (mitochondrial carrier; adenine nucleotide translocator), member 31 [Homo sapiens]
77	3648	43	78	Q2_P17941	0.553413	*	C800066.1	CTAGTCAATTAAATGGATTATTTGGTATCCAGTTAAATCGTGCTACAGGACCTTTTCGTA	-	Sjc_0206530	gi|226466544	S. japonicum Gene Predictions	Sjc_0206530	gi|226466544 cadherin, EGF LAG seven-pass G-type receptor 3 [Schistosoma japonicum] (e-113/cov=98%/id=70%)	39752683	NP_945350.1	1e-101	0.95	prestin isoform a [Homo sapiens]
87	22866	270	1	Q2_P17949	0.31064	*	C800074.1	TATGGTTGGTCTCGTTGCTGGTGGCGGTCGGGTAGACAAACCAATTTTAAAAGCTGGTCG	Smp_051260	Sjc_0201040	gi|256080313	S. mansoni Gene Predictions	Smp_051260	gi|256080313 60S ribosomal protein L8 [Schistosoma mansoni] 60S ribosomal protein L8, putative [Schistosoma mansoni] (e-101/cov=93%/id=100%)	4506663	NP_000964.1	1e-107	0.92	ribosomal protein L8 [Homo sapiens]
102	35667	420	52	Q2_P17962	0.381539	*	C800087.1	TACACAAGATTCAACTTTACGTCTATTCGATGCGTTAACCGGTGAACTTCTTAACAGATA	Smp_049890	Sjc_0100270	gi|256080048	S. mansoni Gene Predictions	Smp_049890	gi|256080048 hypothetical protein [Schistosoma mansoni] WD-repeat protein, putative [Schistosoma mansoni] (e-132/cov=96%/id=94%)	153791298	NP_001093207.1	3e-69	0.95	mitogen-activated protein kinase organizer 1 [Homo sapiens]
108	44184	520	69	Q2_P17966	0.31607	*	C800091.1	CCTTTTCCCGATGGCCTTTTCCCGATGTCCTTTTCGCCTTTCGAACAGAATATATATATA	Smp_142930	-	gi|256077794	S. mansoni Gene Predictions	Smp_142930	gi|256077794 paired box protein pax-6 [Schistosoma mansoni] paired box protein pax-6, putative [Schistosoma mansoni] (1e-08/cov=8%/id=93%)	60460887	NP_848621.1	8e-72	1	solute carrier family 25, member 42 [Homo sapiens]
110	18880	223	10	Q2_P17968	0.33822	*	C800093.1	ATGAAATGATATCCTACTCAAACATTGTCTTTGGAAATGAATCTGAAGCTGAAGCTTACG	Smp_008360	-	gi|256071973	S. mansoni Gene Predictions	Smp_008360	gi|256071973 adenosine kinase [Schistosoma mansoni] adenosine kinase, putative [Schistosoma mansoni] (e-129/cov=99%/id=100%)	32484975	NP_006712.2	8e-56	0.98	adenosine kinase isoform b [Homo sapiens]
124	41196	485	56	Q2_P00035	0.346191	*	C800104.1	GATCGCTTCAAAGTTCACATTTCACAAACTGATGGGATGTTTTTCTTGTGAAGTTTTGTT	Smp_102690.2	Sjc_0103990	gi|256090158	S. mansoni Gene Predictions	Smp_102690.x	gi|256090158 eukaryotic translation initiation factor 2c [Schistosoma mansoni] eukaryotic translation initiation factor 2c, putative [Schistosoma mansoni] (0.0/cov=86%/id=95%)	29294647	NP_079128.2	2e-53	0.87	eukaryotic translation initiation factor 2C, 3 isoform a [Homo sapiens]
126	15679	185	39	Q2_P17977	0.43232	*	C800106.1	ATTGGTATCTTGTGGAAGATGTACATGCACTGAATGATCCTATTTACGATGTTTCATTCG	Smp_060180	-	gi|256082130	S. mansoni Gene Predictions	Smp_060180	gi|256082130 nucleoporin seh1 (sec13-like protein) [Schistosoma mansoni] nucleoporin seh1 (sec13-like protein) [Schistosoma mansoni] (e-151/cov=89%/id=94%)	61743969	NP_112493.2	8e-94	0.87	sec13-like protein isoform 2 [Homo sapiens]
129	20815	245	75	Q2_P00036	0.389594	*	C800109.1	CCACTACTGCTATCTTCATCCAGACTGGGTTACAAATAATAAAAAGGCTGATTGAGAAAA	Smp_082850.2	-	gi|256086374	S. mansoni Gene Predictions	Smp_082850.x	gi|256086374 cullin [Schistosoma mansoni] cullin, putative [Schistosoma mansoni] (4e-68/cov=45%/id=100%)	57165424	NP_001008895.1	1e-168	1	cullin 4A isoform 1 [Homo sapiens]
130	35686	420	71	Q2_P17980	0.872975	*	C800110.1	CTGGAATGAGGCATTAAAGTACTATCTGCGTTGTGCTTTTAAAATGAATAGGCTGAAATA	Smp_149900	Sjc_0211340	gi|256080438	S. mansoni Gene Predictions	Smp_149900	gi|256080438 chaperonin containing t-complex protein 1 eta subunit tcph [Schistosoma mansoni] chaperonin containing t-complex protein 1, eta subunit, tcph, putative [Schistosoma mansoni] (0.0/cov=95%/id=96%)	5453607	NP_006420.1	0	0.95	chaperonin containing TCP1, subunit 7 isoform a [Homo sapiens]
131	33890	399	60	Q2_P17981	0.430148	*	C800111.1	CCAAAGGAGCTAATGAAGCAGTACTACAAGTGTTTAATGTACCTACATCAGATATCGAGC	Smp_133940	-	gi|256074603	S. mansoni Gene Predictions	Smp_133940	gi|256074603 hypothetical protein [Schistosoma mansoni] expressed protein [Schistosoma mansoni] (e-119/cov=69%/id=100%)	6005948	NP_009118.1	2e-19	0.66	WW domain-containing binding protein 4 [Homo sapiens]
137	148	2	63	Q2_P00039	0.455331	*	C800115.1	GCTGGATGATCCATATGATCCAGATCAAAGAATAAAACTCTGATCAAAAAGCAAACAAAC	Smp_097370	-	gi|57118280	S. mansoni Gene Predictions	Smp_097370	gi|57118280 putative fructose-1,6-bisphosphatase [Schistosoma mansoni] (8e-97/cov=51%/id=100%)	16579888	NP_000498.2	1e-118	0.99	fructose-1,6-bisphosphatase 1 [Homo sapiens]
145	44065	519	35	Q2_P17989	0.357783	*	C800121.1	GTATTGAACGAACCTTCCTGCTAACTAATGTGAAATCGGAAATATTGGACAGAGAAAAGT	Smp_059240	-	gi|256081917	S. mansoni Gene Predictions	Smp_059240	gi|256081917 hypothetical protein [Schistosoma mansoni] expressed protein [Schistosoma mansoni] (e-104/cov=52%/id=88%)	218749843	NP_056236.2	5e-15	0.79	transmembrane protein 186 [Homo sapiens]
147	36797	433	77	Q2_P17991	0.482564	*	C800123.1	TCAGGGTGGAACTAATTTTGGATTTTGGAACGGTGGTGCAAGACCTGAATCATCAATTAC	Smp_011990	Sjc_0309200	gi|256072678	S. mansoni Gene Predictions	Smp_011990	gi|256072678 beta-galactosidase [Schistosoma mansoni] beta-galactosidase, putative [Schistosoma mansoni] (e-175/cov=86%/id=100%)	40255043	NP_078782.3	2e-95	0.96	galactosidase, beta 1-like [Homo sapiens]
148	18094	213	74	Q2_P17992	0.699811	*	C800124.1	CACAGATTAAGTTTTCGAACTCTTTTTTCCCCAACTCTTTACATCCTCATTAGAATCTGT	Smp_055600	Sjc_0305950	gi|256081140	S. mansoni Gene Predictions	Smp_055600	gi|256081140 lin-7-like proteins [Schistosoma mansoni] lin-7-like proteins [Schistosoma mansoni] (5e-92/cov=64%/id=91%)	11545920	NP_071448.1	5e-75	0.99	lin-7 homolog B [Homo sapiens]
153	44945	529	65	Q2_P17997	0.69472	*	C800129.1	TTCGCGGATTTGTCTTGCTGCCATCAAAGATTGTTCACGGAATACAAGTGCTAGTCCACG	Smp_051010	-	gi|256080252	S. mansoni Gene Predictions	Smp_051010	gi|256080252 hypothetical protein [Schistosoma mansoni] expressed protein [Schistosoma mansoni] (e-145/cov=33%/id=98%)	5902146	NP_008950.1	1e-46	0.88	ubiquitin-conjugating enzyme E2C isoform 1 [Homo sapiens]
154	32813	387	3	Q2_P00043	0.426305	*	C800130.1	GGGGTTCAAAGAAAGAAGTTGGCGGTTATGTAATTTGCCATTTTATGGCATAATAGGGAA	-	-	gi|291236875	GenBank homolog	gi|291236875	gi|291236875 PREDICTED: ATP-binding cassette, sub-family C, member 9-like [Saccoglossus kowalevskii] (0.71/cov=35%/id=30%)	110832837	NP_064693.2	0	1.04	ATP-binding cassette, sub-family C, member 9 isoform SUR2B [Homo sapiens]
155	25929	306	4	Q2_P17998	0.5319	*	C800131.1	AGGGGCCGATTTTCATTTAGGTCCAACATATTCAAACTTGTAAAACCATATGGTCAGTAT	Smp_145760	-	gi|256052135	S. mansoni Gene Predictions	Smp_145760	gi|256052135 helicase [Schistosoma mansoni] helicase, putative [Schistosoma mansoni] (2e-93/cov=64%/id=92%)	52851437	NP_079232.3	1e-52	0.93	transmembrane protein 62 [Homo sapiens]
167	2660	32	25	Q2_P18009	0.438946	*	C800143.1	GCTATTTGACAGTGCATTTCCATGAAAGTGTTTCTCGAGTTTTCTTTTTGTACCATCTTA	Smp_056760	Sjc_0208190	gi|256081420	S. mansoni Gene Predictions	Smp_056760	gi|256081420 protein disulfide-isomerase [Schistosoma mansoni] protein disulfide-isomerase, putative [Schistosoma mansoni] (0.0/cov=74%/id=97%)	20070125	NP_000909.2	1e-120	0.94	prolyl 4-hydroxylase, beta subunit precursor [Homo sapiens]
169	25785	304	30	Q2_P18011	0.667388	*	C800145.1	GCCTCAAGTATATCTGGTCCACAAGCTAATTTATTGAGAGCACAAGCAACAACACTATCT	Smp_142300	Sjc_0301020	gi|256077594	S. mansoni Gene Predictions	Smp_142300	gi|256077594 polypyrimidine tract binding protein [Schistosoma mansoni] polypyrimidine tract binding protein, putative [Schistosoma mansoni] (0.0/cov=97%/id=100%)	38569466	NP_005147.3	1e-71	0.98	ROD1 regulator of differentiation 1 [Homo sapiens]
185	23246	274	41	Q2_P18022	0.401547	*	C800156.1	CCCGGATCCTGCGTATATCAAATAGAAACACTGATAAGGACCAGTGACACTATTTTCTTA	Smp_071590	-	gi|256084259	S. mansoni Gene Predictions	Smp_071590	gi|256084259 TBX2 protein [Schistosoma mansoni] TBX2 protein , putative [Schistosoma mansoni] (e-130/cov=75%/id=99%)	24308007	NP_055976.1	1e-10	0.73	ADP-ribosylation factor-like 6 interacting protein [Homo sapiens]
191	28074	331	24	Q2_P18026	0.397254	*	C800161.1	CAGTCATTTTAACCTTTCAAAACCAACACCGATCGCCTTTACTATAGTTGTAGAAAATGA	Smp_043670.1	Sjc_0211970	gi|256078851	S. mansoni Gene Predictions	Smp_043670.x	gi|256078851 6-phosphofructokinase [Schistosoma mansoni] 6-phosphofructokinase [Schistosoma mansoni] (0.0/cov=78%/id=100%)	4505749	NP_000280.1	0	0.96	phosphofructokinase, muscle [Homo sapiens]
202	24973	294	68	Q2_P18034	0.481321	*	C800169.1	AACATTGAAATCTATGGGTATTGTCGATTTGTTTAATCCAGTAGCAGCTAATCTATCAGG	Smp_090080	-	gi|256087748	S. mansoni Gene Predictions	Smp_090080	gi|256087748 serpin [Schistosoma mansoni] serpin [Schistosoma mansoni] (0.0/cov=86%/id=96%)	170295807	NP_001116224.1	1e-30	0.86	neuroserpin precursor [Homo sapiens]
209	2993	36	18	Q2_P18038	0.343107	*	C800174.1	GATCACGATAGTTCGTCGGTCTTAAATTGTGATTACCGAAGAATAATGTTGTCATTTGAG	Smp_125550	-	gi|256071547	S. mansoni Gene Predictions	Smp_125550	gi|256071547 hypothetical protein [Schistosoma mansoni] expressed protein [Schistosoma mansoni] (e-124/cov=98%/id=99%)	75832029	NP_065880.1	1e-105	0.7	connexin 43-interacting protein 150 isoform a [Homo sapiens]
211	7130	84	75	Q2_P00059	0.458341	*	C800175.1	TCATTTTGTCCATCGACTCGATTGTCCAACAAGCGGTTTAATATGCATTGCTTATGATAC	Smp_101330	-	gi|256089816	S. mansoni Gene Predictions	Smp_101330	gi|256089816 ribosomal pseudouridine synthase [Schistosoma mansoni] ribosomal pseudouridine synthase, putative [Schistosoma mansoni] (2e-79/cov=49%/id=98%)	17158025	NP_478072.1	3e-29	0.69	RNA pseudouridylate synthase domain containing 1 [Homo sapiens]
214	4214	50	49	Q2_P18040	0.354083	*	C800178.1	CTAATTCAGCTGTTGTACTTCAATGGAATAATTTAATTGCTATTATCAGTGCACAGTCCG	Smp_123510	-	gi|256070794	S. mansoni Gene Predictions	Smp_123510	gi|256070794 vacuolar protein sorting vps16 [Schistosoma mansoni] vacuolar protein sorting vps16, putative [Schistosoma mansoni] (0.0/cov=85%/id=97%)	17978479	NP_072097.2	8e-94	1.01	vacuolar protein sorting 16 isoform 1 [Homo sapiens]
218	41344	487	34	Q2_P18042	0.448577	*	C800181.1	GTGGTTCACATTGGCCAATGAATTCAAACTTGAGTACAAGATTACAGAAATCCAATTCAA	-	-	gi|56756539	GenBank homolog	gi|56756539	gi|56756539 SJCHGC01599 protein [Schistosoma japonicum] (2e-81/cov=73%/id=79%)	75677351	NP_071936.2	4e-12	0.7	suppressor of defective silencing 3 [Homo sapiens]
228	40773	480	58	Q2_P00067	0.299001	*	C800189.1	CTTGACGGCTTCAAACCTACAACATTTCGATAACTTTCCATTTTCATTAGTCTTTCATCT	Smp_042060	-	gi|256078538	S. mansoni Gene Predictions	Smp_042060	gi|256078538 hypothetical protein [Schistosoma mansoni] conserved hypothetical protein [Schistosoma mansoni] (4e-69/cov=54%/id=100%)	20270349	NP_620153.1	4e-51	0.91	MIT, microtubule interacting and transport, domain containing 1 [Homo sapiens]
234	18433	217	73	Q2_P00069	0.403581	*	C800194.1	TACGCTGACGGTGAGGATGCCTACGCTATGAAAAGGGATCTTAAGACATTATGGGACAAA	Smp_050590	Sjc_0031810	gi|256080191	S. mansoni Gene Predictions	Smp_050590	gi|256080191 n-terminal acetyltransferase complex ard1 subunit [Schistosoma mansoni] n-terminal acetyltransferase complex ard1 subunit, putative [Schistosoma mansoni] (2e-98/cov=90%/id=100%)	10835057	NP_003482.1	1e-73	0.9	alpha-N-acetyltransferase 1A [Homo sapiens]
235	4645	55	55	Q2_P18052	0.331886	*	C800195.1	CGTGGATAATGACTAAAATTTGTCCAAGCAATGTTTTCTGATGTACAGTATAACGCGAAA	Smp_141820.1	Sjc_0099160	gi|256077438	S. mansoni Gene Predictions	Smp_141820.x	gi|256077438 hypothetical protein [Schistosoma mansoni] expressed protein [Schistosoma mansoni] (e-117/cov=74%/id=90%)	13376429	NP_079222.1	1e-10	0.65	hypothetical protein LOC80011 [Homo sapiens]
239	39545	466	20	Q2_P18055	0.524319	*	C800198.1	GGATCCAACTGTGATAGTATCTCCGTGTTTAACCTTCAAACTTGTCCATAATACTTATTT	Smp_064030	Sjc_0013380	gi|256082866	S. mansoni Gene Predictions	Smp_064030	gi|256082866 hypothetical protein [Schistosoma mansoni] expressed protein [Schistosoma mansoni] (e-139/cov=86%/id=94%)	13236514	NP_077270.1	3e-14	0.85	chromosome 6 open reading frame 106 isoform a [Homo sapiens]
241	11319	134	14	Q2_P00071	0.374758	*	C800200.1	CGACTGACCAAACTAGTGTCTTTTCTACTAATCTTTAAACTCTCTGTATTCTAATGTTCC	Smp_079490	-	gi|256085750	S. mansoni Gene Predictions	Smp_079490	gi|256085750 eukaryotic translation initiation factor 4b/4h [Schistosoma mansoni] eukaryotic translation initiation factor 4b/4h, putative [Schistosoma mansoni] (e-123/cov=77%/id=100%)	11559923	NP_071496.1	9e-11	0.75	eukaryotic translation initiation factor 4H isoform 1 [Homo sapiens]
242	44754	527	44	Q2_P18057	0.434089	*	C800201.1	AAAGATATTTCTCGTCCAGTACTTGGACCTGTTCGTATTCTGTGGGGTTCATTAAATTCA	Smp_084810	Sjc_0011340	gi|256086811	S. mansoni Gene Predictions	Smp_084810	gi|256086811 hypothetical protein [Schistosoma mansoni] conserved hypothetical protein [Schistosoma mansoni] (e-157/cov=95%/id=96%)	23097292	NP_055844.1	1e-30	0.79	processing of precursor 1, ribonuclease P/MRP subunit [Homo sapiens]
246	25662	302	77	Q2_P18060	0.380126	*	C800205.1	GTACCAGCACAACATTTTTGTCCAAGCGCAATAAAAAACTGCTTTTTTGATAGTGATATG	Smp_014010	Sjc_0203560	gi|256073099	S. mansoni Gene Predictions	Smp_014010	gi|256073099 adenylyl cyclase-associated protein [Schistosoma mansoni] adenylyl cyclase-associated protein, putative [Schistosoma mansoni] (e-152/cov=50%/id=99%)	157649073	NP_001099000.1	1e-100	1.01	adenylyl cyclase-associated protein [Homo sapiens]
248	25000	295	10	Q2_P18062	0.352957	*	C800207.1	GATGAAAGTAGAAGATGACAGTGTATTTTCATCGTTCACGCAGTATGGTTAGAAGAAAAA	-	-	gi|256087454	GenBank homolog	gi|256087454	gi|256087454 hypothetical protein [Schistosoma mansoni] Spectrin beta chain, brain 4 (Spectrin, non-erythroid beta chain 4) (Beta-V spectrin) (BSPECV), putative [Schistosoma mansoni] (0.0/cov=78%/id=89%)	154759259	NP_003118.2	0	0.87	spectrin, alpha, non-erythrocytic 1 (alpha-fodrin) isoform 2 [Homo sapiens]
252	21776	257	16	Q2_P18065	0.400436	*	C800210.1	GGAATCGCTGTCGCTTGGATTGGTCGTAATAGATTCGCAGTTTTGGAAAGTTCTGGATCA	Smp_142910	Sjc_0076260	gi|256077786	S. mansoni Gene Predictions	Smp_142910	gi|256077786 coatomer alpha subunit [Schistosoma mansoni] coatomer alpha subunit, putative [Schistosoma mansoni] (0.0/cov=100%/id=98%)	148536853	NP_004362.2	0	0.99	coatomer protein complex, subunit alpha isoform 2 [Homo sapiens]
259	32717	385	77	Q2_P18069	0.433999	*	C800215.1	CCAGGCATACCATTCTCACAGATATTTACCGCAGCTAGTACGGATCTTATAAATTTACTA	Smp_150040.2	-	gi|256080476	S. mansoni Gene Predictions	Smp_150040.x	gi|256080476 serine/threonine protein kinase [Schistosoma mansoni] serine/threonine kinase [Schistosoma mansoni] (e-160/cov=96%/id=100%)	4502743	NP_001790.1	3e-98	0.77	cyclin-dependent kinase 7 [Homo sapiens]
261	43462	512	27	Q2_P18071	0.36024	*	C800217.1	ATTGAAAGTGCAAAAGCCGACACAAAGAAAGCTGTTAAATATCAAAGTTCAGCTCGGAAG	Smp_019890	Sjc_0218380	gi|226483575	S. mansoni Gene Predictions	Smp_019890	gi|226483575 Syntaxin 1A [Schistosoma japonicum] (e-136/cov=77%/id=98%)	16418379	NP_443106.1	5e-84	0.9	syntaxin 1B [Homo sapiens]
267	1522	18	77	Q2_P18076	0.438075	*	C800222.1	AACACCTTTGAGTGTGAATCATTTTCGTGTGGGTGATTATTTGGATATAACTGCAAGAAC	Smp_087440	Sjc_0212870	gi|256087284	S. mansoni Gene Predictions	Smp_087440	gi|256087284 50S ribosomal protein L3 [Schistosoma mansoni] 50S ribosomal protein L3, putative [Schistosoma mansoni] (e-144/cov=80%/id=99%)	6005862	NP_009139.1	1e-48	0.8	mitochondrial ribosomal protein L3 [Homo sapiens]
269	43085	507	75	Q2_P18078	0.466655	*	C800224.1	CAGATGTCAAGAACCAGATGATTTAGTTAAAGTGCAATCTCTTTCATGGGATCCTATTAT	Smp_162270	Sjc_0207940	gi|226467802	S. mansoni Gene Predictions	Smp_162270	gi|226467802 putative ATP synthase mitochondrial F1 complex assembly factor 2 [Schistosoma japonicum] (1e-92/cov=76%/id=78%)	21735485	NP_663729.1	4e-29	0.87	ATP synthase mitochondrial F1 complex assembly factor 2 [Homo sapiens]
278	20261	239	31	Q2_P18085	0.355535	*	C800231.1	GATGAAGAACAGGATGACTCATTTGATTCCGATTAAAGTTATTGAACTTCACCAATTCCT	-	Sjc_0042440	gi|256079675	S. japonicum Gene Predictions	Sjc_0042440	gi|256079675 cytosolic purine 5-nucleotidase [Schistosoma mansoni] cytosolic purine 5-nucleotidase, putative [Schistosoma mansoni] (0.0/cov=89%/id=96%)	197276664	NP_001127845.1	1e-129	1.02	5'-nucleotidase, cytosolic II [Homo sapiens]
282	13450	159	20	Q2_P18088	0.494674	*	C800234.1	TATCTGGAACATTGGAAAAGGACTAGTTCATTTTTAGCTTATCGCTGGAGTTCATGGGAT	Smp_002890	-	gi|56759058	S. mansoni Gene Predictions	Smp_002890	gi|56759058 SJCHGC07598 protein [Schistosoma japonicum] (6e-96/cov=62%/id=87%)	39725938	NP_008986.2	2e-88	0.72	polymerase (RNA) III (DNA directed) polypeptide A, 155kDa [Homo sapiens]
283	33474	394	69	Q2_P18089	0.409218	*	C800235.1	GGAACGTGCTCGTAGTCTATGCTTTGTATTACGATATCAATTGCATATTTACTTAGCTGG	Smp_144770	-	gi|256078429	S. mansoni Gene Predictions	Smp_144770	gi|256078429 hypothetical protein [Schistosoma mansoni] expressed protein [Schistosoma mansoni] (0.0/cov=98%/id=96%)	74271832	NP_001028217.1	7e-85	0.96	G protein-coupled receptor 155 isoform 9 [Homo sapiens]
294	21676	256	1	Q2_P18098	0.422994	*	C800244.1	CAGTATATGCCTGCATAGCATCCTGATAATTATTTTAATCTGATTTGAAGAGAGCCTTTG	Smp_062260.3	-	gi|256082516	S. mansoni Gene Predictions	Smp_062260.x	gi|256082516 uridine cytidine kinase I [Schistosoma mansoni] uridine cytidine kinase I, putative [Schistosoma mansoni] (e-119/cov=67%/id=89%)	18699734	NP_036606.2	3e-47	0.91	uridine-cytidine kinase 2 [Homo sapiens]
301	25647	302	62	Q2_P00084	0.425845	*	C800250.1	GAATTTTCTTACCACTGCCAATCTATGTGCACGTACACACTGAAAATTTAATATCTTGTC	Smp_141890	-	gi|256077466	S. mansoni Gene Predictions	Smp_141890	gi|256077466 hypothetical protein [Schistosoma mansoni] kelch-like protein [Schistosoma mansoni] (7e-45/cov=30%/id=100%)	166235129	NP_059111.2	1e-153	0.62	kelch-like 3 [Homo sapiens]
305	9196	109	16	Q2_P18106	0.437224	*	C800253.1	CCAATGTTCTTAACACAACAAATTACACTTCATTAACTCAATTGGCAAGTTCACCAGATG	Smp_134080	Sjc_0070630	gi|256074667	S. mansoni Gene Predictions	Smp_134080	gi|256074667 inositol transporter [Schistosoma mansoni] inositol transporter [Schistosoma mansoni] (e-118/cov=86%/id=88%)	110835708	NP_008864.3	1e-162	0.78	solute carrier family 5 (inositol transporters), member 3 [Homo sapiens]
310	32453	382	68	Q2_P18110	0.652284	*	C800257.1	CACTTCACTATTTGTCAAGGGCACTAATCAAATGATCTTTGCATGGAAAGCATATATTAC	-	-	gi|256086024	GenBank homolog	gi|256086024	gi|256086024 dynein heavy chain [Schistosoma mansoni] dynein heavy chain, putative [Schistosoma mansoni] (3e-20/cov=22%/id=91%)	19115954	NP_001360.1	0	1.01	dynein, axonemal, heavy chain 5 [Homo sapiens]
312	30939	364	84	Q2_P18111	0.453732	*	C800259.1	GTTAATCAATGAAGGTCGTGTGTATATTTCCAACTCCTCATGGATTGATCTTGAACCTTA	Smp_074770	-	gi|256084880	S. mansoni Gene Predictions	Smp_074770	gi|256084880 hypothetical protein [Schistosoma mansoni] expressed protein [Schistosoma mansoni] (8e-58/cov=28%/id=91%)	224465209	NP_699167.2	8e-30	0.87	phosphoseryl-tRNA kinase [Homo sapiens]
319	18010	212	75	Q2_P18117	0.405427	*	C800265.1	CAGAAAACTCTTTAACTGATTTTCCAGCCAACATTCATCGTTGTCGCAAACTAAATGTTT	Smp_063230	Sjc_0002890	gi|256082704	S. mansoni Gene Predictions	Smp_063230	gi|256082704 hypothetical protein [Schistosoma mansoni] leucine-rich repeat-containing protein, putative [Schistosoma mansoni] (e-105/cov=92%/id=94%)	24308207	NP_065761.1	4e-39	1	leucine rich repeat containing 47 [Homo sapiens]
323	9248	109	68	Q2_P18120	0.569761	*	C800268.1	CCCCCGTTTATACATATGCATAAAATGCCCTTTGGATTATAATATGCCTTCATGTTTCAA	Smp_063640	-	gi|256082787	S. mansoni Gene Predictions	Smp_063640	gi|256082787 G-protein beta subunit [Schistosoma mansoni] G-protein, beta subunit, putative [Schistosoma mansoni] (0.0/cov=53%/id=96%)	11055998	NP_067642.1	1e-161	1	guanine nucleotide-binding protein, beta-4 subunit [Homo sapiens]
326	5455	65	15	Q2_P18123	0.358443	*	C800271.1	TCAGTTCTTTATTACTTTCCGAAAGTGCAAGCATCTGGATCGCAAGCACACTGTATTCGG	Smp_021160.2	Sjc_0043890	gi|256074495	S. mansoni Gene Predictions	Smp_021160.x	gi|256074495 peptidyl-prolyl cis-trans isomerase-like 2 ppil2 [Schistosoma mansoni] peptidyl-prolyl cis-trans isomerase-like 2, ppil2 [Schistosoma mansoni] (0.0/cov=49%/id=100%)	22547212	NP_680480.1	1e-135	1.01	peptidylprolyl isomerase-like 2 isoform a [Homo sapiens]
336	16067	190	2	Q2_P00092	0.374518	*	C800279.1	GATGGGAAGGGGGTGAATAATCTCTTTTGAACAATTGCCTTTCTAATTTCATTAATCTCA	Smp_034410.2	-	gi|256077197	S. mansoni Gene Predictions	Smp_034410.x	gi|256077197 cathepsin F (C01 family) [Schistosoma mansoni] cathepsin F (C01 family) [Schistosoma mansoni] (3e-71/cov=46%/id=100%)	6042196	NP_003784.2	2e-74	0.69	cathepsin F [Homo sapiens]
343	13337	157	77	Q2_P18135	0.507503	*	C800284.1	ATTTTGTGTAATGGTCCTGGGACATGTATCCCCATATGCTTCGTGGCTATTTTACTTCAC	Smp_045430.3	-	gi|256079173	S. mansoni Gene Predictions	Smp_045430.x	gi|256079173 glycosyltransferase-related [Schistosoma mansoni] glycosyltransferase-related [Schistosoma mansoni] (e-110/cov=67%/id=99%)	21450685	NP_659425.1	3e-32	0.97	asparagine-linked glycosylation 14 homolog [Homo sapiens]
344	30724	362	39	Q2_P18136	0.406082	*	C800285.1	ATTAGCTTTACAATGAGGAGATTTTGAATTATGCCAACAAAGAGCCAGGATGTGAGCTCA	-	-	gi|256073322	GenBank homolog	gi|256073322	gi|256073322 coatomer beta subunit [Schistosoma mansoni] coatomer beta subunit, putative [Schistosoma mansoni] (0.0/cov=95%/id=99%)	4758032	NP_004757.1	0	0.9	coatomer protein complex, subunit beta 2 (beta prime) [Homo sapiens]
345	8734	103	64	Q2_P18137	0.475281	*	C800286.1	CAAAATATCCAAAGAAATGGAGCTACTAGTCAAAGAAAAGGGAGTGAATTCTTTTAGGGT	Smp_085110.4	-	gi|256086876	S. mansoni Gene Predictions	Smp_085110.x	gi|256086876 dihydropyrimidinase related protein-2 (M38 family) [Schistosoma mansoni] dihydropyrimidinase related protein-2 (M38 family) [Schistosoma mansoni] (e-101/cov=77%/id=77%)	4503377	NP_001377.1	1e-150	0.98	dihydropyrimidinase-like 2 [Homo sapiens]
348	26241	309	61	Q2_P18140	0.484121	*	C800289.1	GGAAATTTCGGTGATTGTGAATTAGAGGAAGATCAAATAACATGGGCTAGACATAATGTT	Smp_169400	-	gi|256087214	S. mansoni Gene Predictions	Smp_169400	gi|256087214 hypothetical protein [Schistosoma mansoni] expressed protein [Schistosoma mansoni] (7e-80/cov=62%/id=100%)	56790935	NP_149079.2	1e-48	0.67	hypothetical protein LOC85369 [Homo sapiens]
350	9012	107	2	Q2_P18142	0.482003	*	C800291.1	GTTGGTGTTGTTGTTGCTATAGTTAATCCTTCATGATGATTCTCTCGTTCTTGAAATCAA	Smp_015070.1	Sjc_0301850	gi|226467680	S. mansoni Gene Predictions	Smp_015070.x	gi|226467680 Vacuolar H+-ATPase SFD subunit [Schistosoma japonicum] (0.0/cov=74%/id=95%)	47717100	NP_998784.1	4e-34	0.98	ATPase, H+ transporting, lysosomal 50/57kDa, V1 subunit H isoform 2 [Homo sapiens]
351	40282	474	77	Q2_P18143	0.377258	*	C800293.1	GACTACAGGAGACTTTATCCTATTTAGATGCAGCTATGAACACCTTAATGTATCTAATGA	Smp_136980	-	gi|256075739	S. mansoni Gene Predictions	Smp_136980	gi|256075739 hypothetical protein [Schistosoma mansoni] expressed protein [Schistosoma mansoni] (e-127/cov=83%/id=98%)	13375779	NP_078865.1	6e-13	1.1	leucine zipper domain protein [Homo sapiens]
352	38483	453	63	Q2_P18144	0.389255	*	C800294.1	AAACAGTTCTACAACACCATCGCATTTACTAAAACTGGGGAATATTCTGGACGAATGCAA	Smp_134250	-	gi|256074757	S. mansoni Gene Predictions	Smp_134250	gi|256074757 heparan sulfate n-deacetylase/n-sulfotransferase [Schistosoma mansoni] heparan sulfate n-deacetylase/n-sulfotransferase, putative [Schistosoma mansoni] (e-138/cov=93%/id=88%)	4505353	NP_003626.1	1e-143	0.84	heparan glucosaminyl N-deacetylase/N-sulfotransferase 2 [Homo sapiens]
368	6252	74	47	Q2_P18154	0.606582	*	C800306.1	GCGACCCAACCTAAAGTACCTCGACCCAGTAATGATACTGGTGCTGATGGAGAACTAAGT	-	Sjc_0011870	gi|256071128	S. japonicum Gene Predictions	Sjc_0011870	gi|256071128 ATP-binding cassette sub-family E (oabp) member [Schistosoma mansoni] ATP-binding cassette, sub-family E (oabp), member, putative [Schistosoma mansoni] (0.0/cov=76%/id=100%)	108773784	NP_001035809.1	0	0.98	ATP-binding cassette, sub-family E, member 1 [Homo sapiens]
369	11750	139	20	Q2_P18155	0.459239	*	C800307.1	GAGAATAGACAACAATTACAGGTGATACTACGTACTCAATCATCGATTGGTTCTTTGCCT	Smp_194920	-	gi|256077596	S. mansoni Gene Predictions	Smp_194920	gi|256077596 T-cell immunomodulatory protein [Schistosoma mansoni] T-cell immunomodulatory protein [Schistosoma mansoni] (e-145/cov=97%/id=95%)	21361933	NP_110417.2	1e-37	0.92	integrin alpha FG-GAP repeat containing 1 [Homo sapiens]
371	497	6	72	Q2_P18156	0.521979	*	C800309.1	GGAAGGCAAGATACTGTTCAAAAGACTAACTCTAGAATGGTAGTTATAAGTATGGTGTTA	Smp_024180.2	-	gi|256075101	S. mansoni Gene Predictions	Smp_024180.x	gi|256075101 Placenta-specificprotein 8 protein (C15 protein) [Schistosoma mansoni] Placenta-specificprotein 8 protein (C15 protein), putative [Schistosoma mansoni] (3e-53/cov=41%/id=88%)	195222740	NP_001124188.1	1e-16	0.91	placenta-specific 8 [Homo sapiens]
373	28039	330	74	Q2_P18157	0.441974	*	C800310.1	GCTTCTTCTTCTAGACCGAAATTCTTACCCTTCCAGTCTTTGAGTGAAAAGAAGAAAAAA	Smp_168730	-	gi|256087016	S. mansoni Gene Predictions	Smp_168730	gi|256087016 carbonic anhydrase [Schistosoma mansoni] carbonic anhydrase, putative [Schistosoma mansoni] (e-139/cov=43%/id=96%)	4502515	NP_001209.1	7e-29	0.86	carbonic anhydrase XII isoform 1 precursor [Homo sapiens]
380	37095	437	35	Q2_P18164	0.522603	*	C800317.1	CTAGCATCAATCGTAGTCCAGCGGCTTATTTAGAGAATCCAGTAGAAGAACAAGCTCGGT	Smp_147460	Sjc_0208750	gi|256079533	S. mansoni Gene Predictions	Smp_147460	gi|256079533 ceramidase [Schistosoma mansoni] ceramidase [Schistosoma mansoni] (e-115/cov=87%/id=90%)	221218981	NP_063946.2	1e-169	0.96	N-acylsphingosine amidohydrolase 2 isoform a [Homo sapiens]
382	26614	314	9	Q2_P18166	0.334598	*	C800319.1	TCTGTGAAGTACATGTTACTGTATGGTTTCTTTTCCACCCTTCTCTTTCTTTCCTTTTTT	-	Sjc_0214870	gi|3859490	S. japonicum Gene Predictions	Sjc_0214870	gi|3859490 calcium ATPase 2 [Schistosoma mansoni] (0.0/cov=71%/id=98%)	27886529	NP_775293.1	0	0.99	ATPase, Ca++ transporting, fast twitch 1 isoform a [Homo sapiens]
383	24599	290	34	Q2_P18167	0.420621	*	C800320.1	GGTTGTTGTTTTATACATTGTGAAGCTGGTATTTCACGTGCACCATCTATTATTATTGCA	Smp_084930	-	gi|256086838	S. mansoni Gene Predictions	Smp_084930	gi|256086838 dual specificity protein phosphatase [Schistosoma mansoni] dual specificity protein phosphatase, putative [Schistosoma mansoni] (2e-95/cov=53%/id=88%)	18254478	NP_543152.1	1e-16	0.99	dual specificity phosphatase 19 isoform 1 [Homo sapiens]
384	18254	215	64	Q2_P18168	0.450619	*	C800321.1	TCGTGAACAGGGTCATGCGCTTAGTCGACAATTAAATTGTTCATTTATGGAAACAAGTGC	Smp_142450	Sjc_0082930	gi|256077651	S. mansoni Gene Predictions	Smp_142450	gi|256077651 rap1 and [Schistosoma mansoni] rap1 and, putative [Schistosoma mansoni] (6e-83/cov=77%/id=92%)	58219792	NP_001010942.1	5e-70	1	RAP1B, member of RAS oncogene family [Homo sapiens]
387	3468	41	68	Q2_P18171	0.359706	*	C800324.1	CACACACACTTTTGTGGTTGTATTCTTATTTGTTTAACTGTTGAGTCGCTAGCAATAATC	Smp_022810.1	-	gi|256074809	S. mansoni Gene Predictions	Smp_022810.x	gi|256074809 rab-2414 [Schistosoma mansoni] rab-2,4,14, putative [Schistosoma mansoni] (e-119/cov=37%/id=100%)	21361884	NP_116235.2	3e-91	1.04	RAB2B protein [Homo sapiens]
388	14246	168	51	Q2_P18172	0.507969	*	C800325.1	AAAATTACTTAGCTCCAAATGACGACCCACAAATTGAGATTGAAACATATGTACGTACTC	Smp_134010.1	-	gi|256074637	S. mansoni Gene Predictions	Smp_134010.x	gi|256074637 zinc finger protein [Schistosoma mansoni] zinc finger protein, putative [Schistosoma mansoni] (e-104/cov=79%/id=99%)	4508021	NP_003895.1	2e-83	1	zinc finger protein 259 [Homo sapiens]
390	36902	435	12	Q2_P18174	0.457004	*	C800327.1	GGATTTTCTGGTCTCTTAGCTAAGACAATTGTGTATCCTCTTGATTTAGCTAAAAAACGT	Smp_058130.1	Sjc_0097530	gi|256081688	S. mansoni Gene Predictions	Smp_058130.x	gi|256081688 mitochondrial carrier protein [Schistosoma mansoni] mitochondrial carrier protein-related [Schistosoma mansoni] (e-115/cov=96%/id=94%)	186928856	NP_068380.3	1e-43	1	solute carrier family 25, member 19 [Homo sapiens]
392	44126	520	11	Q2_P18176	0.403502	*	C800329.1	CTGATTACTGGCTGGAATCAAGTCCCCGATAATGATCCATTAACTGAAATCTTATTAAAT	Smp_141150	Sjc_0016960	gi|256092864	S. mansoni Gene Predictions	Smp_141150	gi|256092864 phospholipase DDHD1 [Schistosoma mansoni] phospholipase DDHD1, putative [Schistosoma mansoni] (e-135/cov=93%/id=95%)	45120113	NP_085140.1	3e-93	0.7	DDHD domain containing 1 [Homo sapiens]
401	27794	327	84	Q2_P18182	0.44108	*	C800336.1	CCAGTGAATCCAAACTGTAAAGAATGTTTAAATCTATCAATTTGTCCATCTGCGTCGAAA	Smp_006710	Sjc_0205880	gi|256071646	S. mansoni Gene Predictions	Smp_006710	gi|256071646 endonuclease III [Schistosoma mansoni] endonuclease III, putative [Schistosoma mansoni] (e-152/cov=82%/id=100%)	4505471	NP_002519.1	3e-79	0.99	nth endonuclease III-like 1 [Homo sapiens]
405	9906	117	46	Q2_P18185	0.459263	*	C800339.1	TTAGAAATGCTACTGATCCTTTTCAATGTTTTCGTCTGCTTGAAGATATTCCATCGTCTT	Smp_149430	Sjc_0204760	gi|256080278	S. mansoni Gene Predictions	Smp_149430	gi|256080278 phenylalanyl-tRNA synthetase mitochondrial [Schistosoma mansoni] phenylalanyl-tRNA synthetase mitochondrial, putative [Schistosoma mansoni] (e-111/cov=50%/id=99%)	5729820	NP_006558.1	1e-110	0.93	phenylalanyl-tRNA synthetase 2 precursor [Homo sapiens]
411	37655	443	85	Q2_P00110	0.412687	*	C800345.1	ACCTAGCTAAAAACCTTTTTTCTTCGCAGAAAATGTCCATTTTAACGATCCACGCTCGTC	Smp_024120	-	gi|256075081	S. mansoni Gene Predictions	Smp_024120	gi|256075081 Ubiquinol-cytochrome c reductase complex 14 kDa protein [Schistosoma mansoni] RecName: Full=Cytochrome b-c1 complex subunit 7; AltName: Full=Ubiquinol-cytochrome c reductase complex 14 kDa protein; AltName: Full=Complex III subunit 7; AltName: Full=Complex III subunit VII ubiquinol-cytochrome C reductase complex ubiquinol binding protein [Schistosoma mansoni] Ubiquinol-cytochrome c r…	5454152	NP_006285.1	5e-14	0.7	ubiquinol-cytochrome c reductase binding protein [Homo sapiens]
412	41899	493	79	Q2_P18188	0.403693	*	C800346.1	CCCTGTTTTTATTTCTCTCACCACTCATCATCAATACACATGATCATTGTCATAGCTTTT	Smp_097720	-	gi|256089116	S. mansoni Gene Predictions	Smp_097720	gi|256089116 pinn [Schistosoma mansoni] pinn, putative [Schistosoma mansoni] (0.0/cov=64%/id=80%)	33356174	NP_002678.2	2e-10	0.69	pinin, desmosome associated protein [Homo sapiens]
413	34717	409	37	Q2_P18189	0.391861	*	C800347.1	TTATTTCCTTACACCGACTTTTCCTCAACGCATAAAAATTACAAAAAGCGTACGATTTGC	Smp_020050	Sjc_0051650	gi|256074285	S. mansoni Gene Predictions	Smp_020050	gi|256074285 cop9 signalosome complex subunit [Schistosoma mansoni] cop9 signalosome complex subunit, putative [Schistosoma mansoni] (0.0/cov=76%/id=100%)	4759264	NP_004227.1	0	0.97	COP9 constitutive photomorphogenic homolog subunit 2 isoform 1 [Homo sapiens]
415	19074	225	34	Q2_P18191	0.362909	*	C800349.1	CCATATGGCCAGTATACAATATCCGAGAAAAGTGGAAAACTATAAACGAAGAAAAAAGTG	Smp_062510.2	-	gi|256082575	S. mansoni Gene Predictions	Smp_062510.x	gi|256082575 ral [Schistosoma mansoni] ral, putative [Schistosoma mansoni] (3e-69/cov=52%/id=100%)	33946329	NP_005393.2	1e-48	0.85	ras related v-ral simian leukemia viral oncogene homolog A [Homo sapiens]
418	9871	117	11	Q2_P00111	0.363516	*	C800352.1	CCCCCCTGTTTACCCTGTATCCTGAAACTAATGTAATTTATACTTTGAATTGTTGTTGTA	Smp_156880	-	-	S. mansoni Gene Predictions	Smp_156880	No hits	38373671	NP_940999.1	0	0.71	SEC24-related protein C [Homo sapiens]
426	17833	210	68	Q2_P18199	0.57291	*	C800357.1	CACCTTCATTAAGTGATCATTCGGAAGCTTCATCAATTGTATCACGTGTATTCAATGATA	Smp_135160	Sjc_0301430	gi|76157118	S. mansoni Gene Predictions	Smp_135160	gi|76157118 SJCHGC04988 protein [Schistosoma japonicum] (e-130/cov=58%/id=72%)	6005812	NP_009138.1	1e-28	0.67	dual specificity phosphatase 10 isoform a [Homo sapiens]
429	45086	531	36	Q2_P00115	0.414241	*	C800359.1	GGGTACATTTGGTGGAGGTTCTTTTATATCAGCTGAACAAATGATGACAATGAATATGAA	Smp_146750	-	gi|256079230	S. mansoni Gene Predictions	Smp_146750	gi|256079230 sodium/hydrogen exchanger [Schistosoma mansoni] sodium/hydrogen exchanger, putative [Schistosoma mansoni] (3e-53/cov=54%/id=73%)	15529998	NP_003039.2	5e-56	0.76	solute carrier family 9 (sodium/hydrogen exchanger), member 2 [Homo sapiens]
431	41022	483	52	Q2_P18202	0.379199	*	C800360.1	ATCTGGAAAGAGAAGAAATAGCCATTTATGTGTCGAAGTCCCAATTACTACCTGAACATG	Smp_012740.1	-	gi|256072837	S. mansoni Gene Predictions	Smp_012740.x	gi|256072837 ankyrin repeat and mynd domain containing [Schistosoma mansoni] ankyrin repeat and mynd domain containing, putative [Schistosoma mansoni] (6e-91/cov=71%/id=98%)	28461129	NP_064715.1	3e-64	0.98	ankyrin repeat and MYND domain containing 2 [Homo sapiens]
439	19730	233	10	Q2_P00119	0.42885	*	C800367.1	CTTGGATTTTGCGTAAAACGACACGATCAAATCCAGTCATTTAAACCAGAAACATTTTGG	Smp_169790	Sjc_0045500	gi|256052775	S. mansoni Gene Predictions	Smp_169790	gi|256052775 prokaryotic DNA topoisomerase [Schistosoma mansoni] prokaryotic DNA topoisomerase, putative [Schistosoma mansoni] (e-123/cov=99%/id=93%)	4507635	NP_003926.1	0	0.7	topoisomerase (DNA) III beta [Homo sapiens]
442	2065	25	25	Q2_P00121	0.366342	*	C800369.1	GGGATGTCCGTTACTAATTTTCAGTCGTATAACTTTCACAAAGTGGTTCTAATTGTATCT	Smp_035030	Sjc_0016940	gi|256092860	S. mansoni Gene Predictions	Smp_035030	gi|256092860 ATP-dependent RNA Helicase [Schistosoma mansoni] ATP-dependent RNA Helicase, putative [Schistosoma mansoni] (0.0/cov=89%/id=93%)	100913206	NP_001348.2	0	0.92	DEAH (Asp-Glu-Ala-His) box polypeptide 9 [Homo sapiens]
446	3099	37	39	Q2_P18211	0.498948	*	C800373.1	GTTGGGACTAAATTAAAGGAAGCTGAAGTAAAAGAGACTGCACGTTTATTGGAATTGAAA	Smp_029500	Sjc_0015820	gi|256076199	S. mansoni Gene Predictions	Smp_029500	gi|256076199 thimet oligopeptidase (M03 family) [Schistosoma mansoni] thimet oligopeptidase (M03 family) [Schistosoma mansoni] (4e-74/cov=52%/id=100%)	4507491	NP_003240.1	0	0.98	thimet oligopeptidase 1 [Homo sapiens]
447	24834	293	14	Q2_P18212	0.396468	*	C800374.1	GATAAAATGTCTGATAACATAGATAGTAACCCAGGTGTGGTTGGTGGGACATCGAAAGGT	Smp_154580	-	gi|256082187	S. mansoni Gene Predictions	Smp_154580	gi|256082187 rab 3 and [Schistosoma mansoni] rab 3 and, putative [Schistosoma mansoni] (e-123/cov=83%/id=99%)	19923985	NP_612462.1	2e-94	0.88	RAB3C, member RAS oncogene family [Homo sapiens]
449	43447	512	12	Q2_P00122	0.472707	*	C800376.1	AGGGGGTTTTGAAGGGCCCGTTTTCCCCGGGATAAAGGGAAAGTTCCCCCCTCCTTTTTT	-	-	gi|256087610	GenBank homolog	gi|256087610	gi|256087610 hypothetical protein [Schistosoma mansoni] expressed protein [Schistosoma mansoni] (3e-28/cov=82%/id=45%)	116875831	NP_057117.2	7e-27	0.74	regulator of microtubule dynamics 1 [Homo sapiens]
453	12000	142	15	Q2_P18217	0.39198	*	C800380.1	AACGAATTCTCTTTGATCAGTTCCATAGTATTCATTATCCATCTGGTTTTATTCCTCGAG	Smp_154140	Sjc_0047820	gi|256081975	S. mansoni Gene Predictions	Smp_154140	gi|256081975 site-1 peptidase (S08 family) [Schistosoma mansoni] site-1 peptidase (S08 family) [Schistosoma mansoni] (e-106/cov=99%/id=98%)	4506775	NP_003782.1	0	0.94	membrane-bound transcription factor site-1 protease preproprotein [Homo sapiens]
458	16440	194	35	Q2_P18221	0.424317	*	C800384.1	GCGCTCGTTATAGTCCTCAAGGAAATAATATTATATCTGTAGGAGATGATAGATCTATCA	Smp_049520	-	gi|29841234	S. mansoni Gene Predictions	Smp_049520	gi|29841234 similar to GenBank Accession Number U30261 G protein beta subunit-like [Schistosoma japonicum] (e-176/cov=83%/id=97%)	13376840	NP_079510.1	3e-77	0.97	WD repeat domain 61 [Homo sapiens]
466	38852	458	7	Q2_P00126	0.362301	*	C800390.1	GACGTAATCGTGATGAAGATTAAAGAAAAAAGATGGTCTTCATTTCTTGACCGTTCAACT	Smp_044000	Sjc_0304850	gi|256078890	S. mansoni Gene Predictions	Smp_044000	gi|256078890 bax inhibitor [Schistosoma mansoni] bax inhibitor, putative [Schistosoma mansoni] (e-118/cov=60%/id=94%)	148746181	NP_001092046.1	2e-43	0.92	testis enhanced gene transcript (BAX inhibitor 1) isoform 2 [Homo sapiens]
468	39142	461	42	Q2_P18227	0.367503	*	C800391.1	GTGTGTGAATATGCCAAGTGTTACTATCCCTCTGGATTTATTTTTCCTTCATTTTGATCT	-	-	gi|169206246	GenBank homolog	gi|169206246	gi|169206246 PREDICTED: hypothetical protein, partial [Homo sapiens] (0.003/cov=17%/id=26%)	169206246	XP_001716022.1	4e-92	1	PREDICTED: hypothetical protein, partial [Homo sapiens]
479	29156	344	1	Q2_P18234	0.525186	*	C800401.1	CAAAAAAGGGATCGTAAATTAGTTTTGGGCGTTTGTTTCACATTGATGCAGGCATATATA	Smp_037230	Sjc_0300750	gi|495668	S. mansoni Gene Predictions	Smp_037230	gi|495668 fimbrin [Schistosoma mansoni] (0.0/cov=67%/id=96%)	167614506	NP_002289.2	2e-82	0.82	L-plastin [Homo sapiens]
480	14377	170	12	Q2_P00132	0.40411	*	C800402.1	ATTGCTTCTCCACCATTATCAATAGCCGCAGCACCAGGATTGATATTAGCTCATGGACAT	-	-	gi|256090163	GenBank homolog	gi|256090163	gi|256090163 sortilin [Schistosoma mansoni] sortilin, putative [Schistosoma mansoni] (6e-66/cov=44%/id=100%)	17149834	NP_002950.3	5e-32	0.96	sortilin 1 preproprotein [Homo sapiens]
487	18052	213	32	Q2_P18239	0.388712	*	C800408.1	TTATCATTAGAGACGATATGGATAGCTGATGAGAAAAGTAGTTTACCAGAAACTGCCTAT	Smp_143830	-	gi|256078107	S. mansoni Gene Predictions	Smp_143830	gi|256078107 FFA transport protein [Schistosoma mansoni] FFA transport protein, putative [Schistosoma mansoni] (e-126/cov=73%/id=100%)	38524616	NP_940982.1	1e-113	0.94	solute carrier family 27, member 1 [Homo sapiens]
509	33201	391	51	Q2_P18253	0.438526	*	C800424.1	GTCAGTTACATTCGCTCTCTTCTTTACTATCAGTAAATGTGTTGCCTTATTTTCTTTTGC	Smp_045610	-	gi|256079210	S. mansoni Gene Predictions	Smp_045610	gi|256079210 rho GDP-dissociation inhibitor-related [Schistosoma mansoni] rho GDP-dissociation inhibitor-related [Schistosoma mansoni] (e-113/cov=36%/id=100%)	4757768	NP_004300.1	7e-35	0.89	Rho GDP dissociation inhibitor (GDI) alpha [Homo sapiens]
514	10878	128	83	Q2_P18257	0.390604	*	C800428.1	CAATATCCAACTTAAGTATATGGGGATGTGAATTCGCTCCTACAGTACGTGAATCGATGA	Smp_157930	Sjc_0301820	gi|256083249	S. mansoni Gene Predictions	Smp_157930	gi|256083249 leukocyte receptor cluster (lrc) member 4 protein [Schistosoma mansoni] leukocyte receptor cluster (lrc) member 4 protein, putative [Schistosoma mansoni] (0.0/cov=96%/id=99%)	23308572	NP_077274.2	4e-67	0.87	leukocyte receptor cluster (LRC) member 4 protein [Homo sapiens]
515	3207	38	62	Q2_P18258	0.42413	*	C800429.1	CTGTCAGTTCTAACAGGTGAACAAGTAGCACATATTATGATTCATGGGAAACCAAATGGA	Smp_035390	Sjc_0034980	gi|256092940	S. mansoni Gene Predictions	Smp_035390	gi|256092940 protein tyrosine phosphatase n11 (shp2) [Schistosoma mansoni] protein tyrosine phosphatase n11 (shp2), putative [Schistosoma mansoni] (e-110/cov=70%/id=97%)	33356177	NP_002825.3	1e-160	0.82	protein tyrosine phosphatase, non-receptor type 11 [Homo sapiens]
527	19777	233	57	Q2_P18267	0.354964	*	C800438.1	CCACAGCTACACAAAAATTATCGCAATGGAATAACGGGTTAACCAACAGTATTCTAAATT	Smp_054220	-	gi|256080893	S. mansoni Gene Predictions	Smp_054220	gi|256080893 vacuolar ATP synthase subunit G [Schistosoma mansoni] vacuolar ATP synthase subunit G, putative [Schistosoma mansoni] (1e-40/cov=63%/id=75%)	4757818	NP_004879.1	7e-10	0.98	vacuolar H+ ATPase G1 [Homo sapiens]
528	2441	29	61	Q2_P18268	0.406427	*	C800439.1	CGTATGACTGTTATTTACCTTTTTTGGTTGTAACCCTAAATACTCGTCTGTATAGGTCTA	Smp_135950	Sjc_0304110	gi|256075333	S. mansoni Gene Predictions	Smp_135950	gi|256075333 cell polarity protein; inorganic pyrophosphatase ; lethal giant larvae homolog 2 [Schistosoma mansoni] cell polarity protein; inorganic pyrophosphatase, putative; lethal giant larvae homolog 2 [Schistosoma mansoni] (e-170/cov=68%/id=100%)	73427803	NP_001026973.1	7e-86	0.65	lethal giant larvae homolog 2 isoform c [Homo sapiens]
531	2621	31	71	Q2_P18270	0.526389	*	C800442.1	CCCCATATATGTTAGAATGGTGGGAATTAGCTCATGAAGTAATTATTGAATGTGGAATAC	Smp_097180	Sjc_0051280	gi|256088994	S. mansoni Gene Predictions	Smp_097180	gi|256088994 hypothetical protein [Schistosoma mansoni] conserved hypothetical protein [Schistosoma mansoni] (1e-69/cov=57%/id=93%)	70608082	NP_001002010.1	3e-60	0.85	5'-nucleotidase, cytosolic III isoform 1 [Homo sapiens]
535	31551	372	16	Q2_P18273	0.499771	*	C800445.1	GTAACTTTCATCTCTTTTTAGTGGATATTAAAATAGCAGTAGTCTTTTGTGCCGCTAGCT	Smp_052060	Sjc_0303530	gi|256080484	S. mansoni Gene Predictions	Smp_052060	gi|256080484 succinyl-CoA synthetase-related [Schistosoma mansoni] succinyl-CoA synthetase-related [Schistosoma mansoni] (e-158/cov=68%/id=91%)	109452591	NP_003840.2	1e-103	0.85	succinate-CoA ligase, GDP-forming alpha subunit [Homo sapiens]
537	4725	56	50	Q2_P18275	0.404505	*	C800447.1	GTTGACTTGTGTGTGCGCTTGGTTTCTATAAACATGACCTTTCTAATTAGTTTATTACTC	Smp_143840	Sjc_0083460	gi|226468334	S. mansoni Gene Predictions	Smp_143840	gi|226468334 hypotherical protein [Schistosoma japonicum] (0.0/cov=65%/id=93%)	5032009	NP_005600.1	0	0.99	muscle glycogen phosphorylase [Homo sapiens]
538	21108	249	28	Q2_P18276	0.489543	*	C800448.1	ATTAACTGTGCTTTCGACACCTCGTCGACAGTTTGAAATAGCTTTTCGTATGTTTGATAT	-	-	gi|256079287	GenBank homolog	gi|256079287	gi|256079287 calcium binding atopy-related autoantigen [Schistosoma mansoni] calcium binding atopy-related autoantigen [Schistosoma mansoni] (e-156/cov=69%/id=100%)	116256483	NP_006068.2	1e-109	0.8	calcium binding atopy-related autoantigen 1 [Homo sapiens]
539	689	9	9	Q2_P18277	0.432417	*	C800449.1	GTGTAGTCACCTATTTATCCGGTTTGGCTAATGTATGTACTGCAATTGGTATGATATTAA	Smp_029360	Sjc_0310360	gi|256076171	S. mansoni Gene Predictions	Smp_029360	gi|256076171 amino acid transporter [Schistosoma mansoni] amino acid transporter, putative [Schistosoma mansoni] (e-166/cov=96%/id=98%)	41352721	NP_510968.2	2e-41	0.78	solute carrier family 36 member 1 [Homo sapiens]
542	13339	157	79	Q2_P18279	0.390822	*	C800451.1	GCTCGCTGAAACTACAGCTGAAGTACATTTACAAGAGAATGAAATTGAAAATCTACGTAA	Smp_035010	-	gi|256092854	S. mansoni Gene Predictions	Smp_035010	gi|256092854 chibby protein pkd2 interactor [Schistosoma mansoni] chibby protein pkd2 interactor, putative [Schistosoma mansoni] (7e-66/cov=56%/id=90%)	50959132	NP_001002880.1	5e-14	0.94	PKD2 interactor, golgi and endoplasmic reticulum associated 1 isoform b [Homo sapiens]
548	24351	287	41	Q2_P18284	0.380798	*	C800457.1	CCGGTCTTGTTTGAGTATTTCGTTCGAAGAGACCTTTATTTCTGTTAATGTTTGATTTGT	Smp_043940.2	Sjc_0014900	gi|256078874	S. mansoni Gene Predictions	Smp_043940.x	gi|256078874 synaptosomal associated protein [Schistosoma mansoni] synaptosomal associated protein, putative [Schistosoma mansoni] (e-120/cov=74%/id=93%)	4759154	NP_004773.1	7e-20	1.08	synaptosomal-associated protein 29 [Homo sapiens]
549	24577	290	12	Q2_P00151	0.453568	*	C800458.1	CGTTATTACCAGCAAAAGTTCAAAGTTTGGCTGCACAATTAATGCTTGTTACTAGAAATC	Smp_048520.3	Sjc_0052490	gi|256079777	S. mansoni Gene Predictions	Smp_048520.x	gi|256079777 dehydrodolichyl diphosphate synthase (dedol-pp synthase) [Schistosoma mansoni] dehydrodolichyl diphosphate synthase (dedol-pp synthase), putative [Schistosoma mansoni] (e-110/cov=93%/id=99%)	45580742	NP_079163.2	4e-70	0.81	dehydrodolichyl diphosphate synthase isoform a [Homo sapiens]
555	34667	408	72	Q2_P18290	0.338337	*	C800465.1	TCAGTTGCCCAATTTCGCTGGCCCCTTTACTCAAGCCGCAAATACAAATATATACTCTAT	-	Sjc_0021440	gi|256069909	S. japonicum Gene Predictions	Sjc_0021440	gi|256069909 tsg101-related [Schistosoma mansoni] tsg101-related [Schistosoma mansoni] (e-146/cov=87%/id=96%)	5454140	NP_006283.1	3e-37	0.98	tumor susceptibility gene 101 [Homo sapiens]
559	35913	423	43	Q2_P18294	0.47991	*	C800469.1	GATGAAATGCCAATGAACGTTTCAGACCTTGTATAATTCTTGGCATTCTTTTCGTACTTT	Smp_034190.2	Sjc_0055030	gi|256077147	S. mansoni Gene Predictions	Smp_034190.x	gi|256077147 DEAD box ATP-dependent RNA helicase [Schistosoma mansoni] DEAD box ATP-dependent RNA helicase, putative [Schistosoma mansoni] (0.0/cov=93%/id=100%)	7661920	NP_055555.1	0	0.97	eukaryotic translation initiation factor 4A, isoform 3 [Homo sapiens]
561	39298	463	28	Q2_P00152	0.320018	*	C800471.1	CAGGCGCTCGTGTTTCATTCTCTTATTTTCATTGAAATAAAACACTTTTTCCACCGAAAA	-	-	gi|256079452	GenBank homolog	gi|256079452	gi|256079452 glucose transport protein [Schistosoma mansoni] glucose transport protein, putative [Schistosoma mansoni] (4e-74/cov=34%/id=100%)	4557851	NP_000331.1	2e-76	0.99	solute carrier family 2 (facilitated glucose transporter), member 2 [Homo sapiens]
566	11532	136	57	Q2_P18298	0.392035	*	C800474.1	CTCAAATCTAACATTTTAGGGTGTTTGGGCATTAATTCTTTCTAACCGTTCATGTCTTTC	Smp_067810	-	gi|256083537	S. mansoni Gene Predictions	Smp_067810	gi|256083537 protein kinase [Schistosoma mansoni] protein kinase [Schistosoma mansoni] (0.0/cov=58%/id=98%)	68303572	NP_001883.4	1e-144	0.84	casein kinase 1, alpha 1 isoform 2 [Homo sapiens]
570	42269	498	24	Q2_P18302	0.444229	*	C800478.1	CTATTGATCCTACAGATATACTTGTTGATGCAGTTCACAATTTTCATCCTACTTATCGTC	Smp_076520	-	gi|256085219	S. mansoni Gene Predictions	Smp_076520	gi|256085219 organic solute transporter [Schistosoma mansoni] organic solute transporter, putative [Schistosoma mansoni] (0.0/cov=80%/id=99%)	148276981	NP_001091089.1	2e-77	0.66	transmembrane protein 184A [Homo sapiens]
571	10129	120	14	Q2_P18303	0.428754	*	C800479.1	AAGAAGTTAAAGATATGACAGAGAAACGTGATCATGTGTCGGTGATGAGCGTAGACTTCT	Smp_059150	-	gi|256081890	S. mansoni Gene Predictions	Smp_059150	gi|256081890 hypothetical protein [Schistosoma mansoni] expressed protein [Schistosoma mansoni] (5e-85/cov=91%/id=91%)	154354962	NP_001093639.1	4e-43	0.74	inner membrane protein, mitochondrial isoform 2 [Homo sapiens]
576	24447	288	52	Q2_P18306	0.352718	*	C800483.1	GGATGTTTTGGATGAATTAGAGCGTTCACCTGTTGAAGAAAAAACTTATAGACCTTTAAC	Smp_080150	-	gi|256085850	S. mansoni Gene Predictions	Smp_080150	gi|256085850 peptidyl-prolyl cis-trans isomerase [Schistosoma mansoni] peptidyl-prolyl cis-trans isomerase-like 3, putative (ppiase)(rotamase) (cyclophilin-like protein ppil3) (cyp10l) [Schistosoma mansoni] (9e-74/cov=67%/id=100%)	19557636	NP_570981.1	2e-60	0.95	peptidylprolyl isomerase-like 3 isoform PPIL3b [Homo sapiens]
579	41562	489	82	Q2_P18308	0.39328	*	C800485.1	CTATCCCTTGCTCTATTCTTACGTCTTCCATCTAATTTAATTGTGCCTGAAACATTATCA	Smp_122030	-	gi|256070232	S. mansoni Gene Predictions	Smp_122030	gi|256070232 sh3-containing grb2-like protein 1 (endophilin II) [Schistosoma mansoni] sh3-containing grb2-like protein 1 (endophilin II) [Schistosoma mansoni] (0.0/cov=59%/id=96%)	4506929	NP_003016.1	4e-45	1.03	SH3-domain GRB2-like 1 [Homo sapiens]
580	42606	502	21	Q2_P18309	0.36265	*	C800486.1	GTACAAATTCTTGCTTGGCTTTTGTAGCTCATTGTCATTGACAGAGATTCATCAAAGTAA	Smp_104110	-	gi|256066457	S. mansoni Gene Predictions	Smp_104110	gi|256066457 gtpase_rho [Schistosoma mansoni] gtpase_rho, putative [Schistosoma mansoni] (e-104/cov=48%/id=98%)	10835049	NP_001655.1	3e-72	0.96	ras homolog gene family, member A [Homo sapiens]
589	35333	416	58	Q2_P00161	0.384786	*	C800492.1	CCTGGACAACCTTCTGCACAGCCTTAAAAAGATTCCCCTATTAACATATGATTTTTATTA	Smp_087620.2	-	gi|256052779	S. mansoni Gene Predictions	Smp_087620.x	gi|256052779 programmed cell death protein [Schistosoma mansoni] programmed cell death 6-interacting protein, putative [Schistosoma mansoni] (e-144/cov=78%/id=84%)	22027538	NP_037506.2	2e-85	0.87	programmed cell death 6 interacting protein isoform 1 [Homo sapiens]
590	45099	531	49	Q2_P18315	0.390811	*	C800493.1	TGATCTGAAATTTCCGATACGTTTGGAAGGTGTACAGTTGGCCAATGAACAGATGACACA	Smp_073680.1	-	gi|256084656	S. mansoni Gene Predictions	Smp_073680.x	gi|256084656 TATA-box binding protein [Schistosoma mansoni] TATA-box binding protein, putative [Schistosoma mansoni] (e-116/cov=53%/id=100%)	4507379	NP_003185.1	1e-65	0.95	TATA box binding protein [Homo sapiens]
591	29673	350	8	Q2_P18316	0.390952	*	C800494.1	GTGATCTTTTGTATGTGGTTGTAAAAAGATGCAACTCTTTCCACTTTGATTTGAGTCAAC	Smp_004910	-	gi|256071246	S. mansoni Gene Predictions	Smp_004910	gi|256071246 rab-2414 [Schistosoma mansoni] rab-2,4,14, putative [Schistosoma mansoni] (e-126/cov=41%/id=100%)	19923483	NP_057406.2	1e-88	0.97	GTPase Rab14 [Homo sapiens]
592	14933	176	58	Q2_P18317	0.465176	*	C800495.1	GCTCGTACACAAGTTGCTAAATAATCGTTTGTAAATGTACATCCCGATTTTTAATACCTC	Smp_049170	-	gi|256079898	S. mansoni Gene Predictions	Smp_049170	gi|256079898 camp-regulated phosphoprotein [Schistosoma mansoni] camp-regulated phosphoprotein, putative [Schistosoma mansoni] (9e-52/cov=48%/id=83%)	157426827	NP_001094856.1	3e-11	0.64	hypothetical protein LOC643896 [Homo sapiens]
597	18542	219	12	Q2_P18322	0.436397	*	C800500.1	CGACTACATTTGGATAATAGTGCTGTTTATCTGATGGATAAAGAATTTCGTTGAACTGGT	Smp_063530.2	Sjc_0305720	gi|256082767	S. mansoni Gene Predictions	Smp_063530.x	gi|256082767 apoferritin-2 [Schistosoma mansoni] apoferritin-2 [Schistosoma mansoni] (e-108/cov=68%/id=100%)	56682959	NP_002023.2	2e-12	0.84	ferritin, heavy polypeptide 1 [Homo sapiens]
598	10567	125	27	Q2_P18323	0.420213	*	C800501.1	CACAGATTTCTCATTTCGTTTCTTTCCTGGATGAAAATAGTAACTTTCGAGATTCAGTTG	Smp_040540	-	gi|256078255	S. mansoni Gene Predictions	Smp_040540	gi|256078255 ATP-dependent transporter [Schistosoma mansoni] ATP-dependent transporter, putative [Schistosoma mansoni] (4e-55/cov=50%/id=100%)	27881506	NP_009120.1	0	0.84	ATP-binding cassette, sub-family F, member 2 isoform a [Homo sapiens]
603	44953	529	73	Q2_P18327	0.458264	*	C800505.1	CAGTTAGAAAAAGAAAGGGGAATCATCATGTCAACTAAAAGAAAAGCGGAGTGAAATTTC	Smp_008660.1	Sjc_0303060	gi|256072034	S. mansoni Gene Predictions	Smp_008660.x	gi|256072034 gelsolin [Schistosoma mansoni] gelsolin, putative [Schistosoma mansoni] (0.0/cov=78%/id=100%)	4504165	NP_000168.1	7e-47	0.82	gelsolin isoform a precursor [Homo sapiens]
608	37517	442	32	Q2_P18332	0.352887	*	C800510.1	GAAGTGACAATGACAAAGGTATGTATGCATAAAGGAGTTTTTGGAATATGCTTACAGAAC	Smp_012440	Sjc_0093040	gi|256072768	S. mansoni Gene Predictions	Smp_012440	gi|256072768 glucose transport protein [Schistosoma mansoni] glucose transport protein [Schistosoma mansoni] glucose transport protein, putative [Schistosoma mansoni] (0.0/cov=89%/id=85%)	166795299	NP_006507.2	2e-63	0.93	solute carrier family 2 (facilitated glucose transporter), member 1 [Homo sapiens]
623	12386	146	61	Q2_P18343	0.321548	*	C800521.1	GCCAGCAGCAGTGCTGGATATGTAACATGTGATAAATAAAATGTTTGGGAATGCCTTAAA	Smp_175420	-	gi|256088962	S. mansoni Gene Predictions	Smp_175420	gi|256088962 microsomal signal peptidase 23 kD subunit (spc22/23) [Schistosoma mansoni] microsomal signal peptidase 23 kD subunit (spc22/23), putative [Schistosoma mansoni] (9e-86/cov=51%/id=100%)	11345462	NP_068747.1	3e-40	0.96	signal peptidase complex subunit 3 [Homo sapiens]
624	36170	426	45	Q2_P00167	0.527289	*	C800522.1	GGTCTTCTTCTTCTTACGCTTCTAAATTTTGTCTCTTCTCATGTCAGTTACTTGCTTTTT	Smp_003990	Sjc_0304690	gi|1351281	S. mansoni Gene Predictions	Smp_003990	gi|1351281 RecName: Full=Triosephosphate isomerase; Short=TIM; AltName: Full=Triose-phosphate isomerase triose phosphate isomerase [Schistosoma mansoni] triose phosphate isomerase [Schistosoma mansoni] (e-143/cov=63%/id=100%)	4507645	NP_000356.1	2e-91	0.99	triosephosphate isomerase 1 isoform 1 [Homo sapiens]
640	14649	173	29	Q2_P18357	0.51845	*	C800540.1	TGCTAATCCAGCTCAAGATCAAACTGCTGGATTATTTGATGCTGCCTTCGATAGAATTGT	Smp_103950	Sjc_0014710	gi|256090451	S. mansoni Gene Predictions	Smp_103950	gi|256090451 serine/threonine protein kinase [Schistosoma mansoni] serine/threonine kinase [Schistosoma mansoni] (0.0/cov=90%/id=100%)	148596926	NP_443714.3	1e-136	0.86	cyclin-dependent kinase 10 isoform a [Homo sapiens]
644	13439	159	9	Q2_P00171	0.424635	*	C800543.1	CTTCACATCGATTTGATCAATGTATTTCTTCACTTCTAGCTACAAATGCTAGTTCTGGTT	Smp_091740.1	Sjc_0115410	gi|256088077	S. mansoni Gene Predictions	Smp_091740.x	gi|256088077 hypothetical protein [Schistosoma mansoni] expressed protein [Schistosoma mansoni] (5e-98/cov=66%/id=100%)	7706429	NP_057293.1	5e-29	0.8	trafficking protein particle complex 2-like [Homo sapiens]
646	42143	496	68	Q2_P18361	0.454142	*	C800545.1	GTTGTCATGCTTACTGGGATTGCAATTATGATTGTATACTTTGTTTTGGGACCAAATAAG	Smp_181470	Sjc_0204690	gi|256090830	S. mansoni Gene Predictions	Smp_181470	gi|256090830 recs1 protein (responsive to centrifugal force and shear stressprotein 1 protein) [Schistosoma mansoni] recs1 protein (responsive to centrifugal force and shear stressprotein 1 protein), putative [Schistosoma mansoni] (e-120/cov=93%/id=82%)	50593008	NP_071435.2	2e-51	0.74	transmembrane BAX inhibitor motif containing 1 [Homo sapiens]
647	44943	529	63	Q2_P18362	0.478917	*	C800546.1	GGTACAAGAGAATTCATTAAGTGATCTACCAGAAACATTAGCACAATGTACACAATTACG	Smp_129120	Sjc_0305880	gi|256072891	S. mansoni Gene Predictions	Smp_129120	gi|256072891 shoc2 [Schistosoma mansoni] shoc2, putative [Schistosoma mansoni] (e-105/cov=72%/id=100%)	41281398	NP_031399.2	1e-133	0.88	soc-2 suppressor of clear homolog [Homo sapiens]
651	35539	419	9	Q2_P18365	0.492382	*	C800550.1	CCTTCCGGAGCATTTATAAGTCGCTGGGGATTCTCAAAAGTATTTGAATTATAGAATATA	Smp_099300	Sjc_0201250	gi|256089331	S. mansoni Gene Predictions	Smp_099300	gi|256089331 28S ribosomal protein S10 [Schistosoma mansoni] Mitochondrial 28S ribosomal protein S10 (S10mt) (MRP-S10), putative [Schistosoma mansoni] (5e-90/cov=82%/id=100%)	16554607	NP_060611.2	6e-29	0.72	mitochondrial ribosomal protein S10 [Homo sapiens]
652	24736	292	1	Q2_P18366	0.389492	*	C800551.1	CAAGTGTCGATTCCACTGAGACATATGCAAACCATTCGAAATCAATTGAATGATGAATTA	Smp_080110	Sjc_0200080	gi|256085834	S. mansoni Gene Predictions	Smp_080110	gi|256085834 pre-mRNA splicing factor [Schistosoma mansoni] pre-mRNA splicing factor, putative [Schistosoma mansoni] (e-101/cov=81%/id=100%)	21389497	NP_653317.1	4e-27	0.86	coiled-coil domain containing 12 [Homo sapiens]
653	2447	29	67	Q2_P18367	0.310339	*	C800552.1	TAAGCAATAGTATCTGTTCTGTATGGGGGTGACATTGGTGTCGATATATTCCAAGTGTTT	Smp_081510	Sjc_0059170	gi|256086101	S. mansoni Gene Predictions	Smp_081510	gi|256086101 hypothetical protein [Schistosoma mansoni] hyvh1 dual specificity phosphatase, putative [Schistosoma mansoni] (e-145/cov=51%/id=100%)	6005956	NP_009171.1	2e-27	0.91	dual specificity phosphatase 12 [Homo sapiens]
662	20691	244	36	Q2_P18375	0.4437	*	C800560.1	GCATCGTAAGGAAACCAATGAACCATTCATTCGTTTACCCATTGATAATGATAAAGAGTT	Smp_104270	Sjc_0086960	gi|256066485	S. mansoni Gene Predictions	Smp_104270	gi|256066485 ectonucleotide pyrophosphatase/phosphodiesterase [Schistosoma mansoni] ectonucleotide pyrophosphatase/phosphodiesterase, putative [Schistosoma mansoni] (0.0/cov=88%/id=100%)	11034849	NP_067547.1	1e-68	0.72	ectonucleotide pyrophosphatase/phosphodiesterase 5 (putative function) [Homo sapiens]
663	31189	367	79	Q2_P18376	0.380406	*	C800561.1	GCCAGTGTATGAAAAAGCAATTCATACTAACCCCTGTAAAAACAAAGATAATTAGACGGT	Smp_005010	Sjc_0077160	gi|256071271	S. mansoni Gene Predictions	Smp_005010	gi|256071271 chitobiosyldiphosphodolichol alpha-mannosyltransferase [Schistosoma mansoni] chitobiosyldiphosphodolichol alpha-mannosyltransferase [Schistosoma mansoni] (0.0/cov=74%/id=98%)	41350216	NP_061982.3	7e-68	0.87	beta-1,4-mannosyltransferase [Homo sapiens]
667	25881	305	41	Q2_P18378	0.425402	*	C800564.1	CTATCAGCGATTACTTTTTCAACTTACGGAACTTTATCTGTTGTAGTACTGAATGCTTTC	Smp_037540.2	-	gi|146149938	S. mansoni Gene Predictions	Smp_037540.x	gi|146149938 permease 1 heavy chain [Schistosoma mansoni] (0.0/cov=85%/id=94%)	187423904	NP_000332.2	2e-25	0.85	solute carrier family 3, member 1 [Homo sapiens]
669	24757	292	22	Q2_P18380	0.389528	*	C800566.1	CAATCACCTATAAGCAGAGATACACGTACAGTTTATTATGCGTACTCGTAAGCAAATTAT	Smp_070680	-	gi|256084085	S. mansoni Gene Predictions	Smp_070680	gi|256084085 hypothetical protein [Schistosoma mansoni] expressed protein [Schistosoma mansoni] (e-139/cov=63%/id=94%)	110349740	NP_115648.2	6e-27	0.89	MAF1 protein [Homo sapiens]
670	8412	99	82	Q2_P18381	0.412893	*	C800567.1	GTAAATGTTCGTTAAGACTGCCTTAAACTTTCGAGATTATCTAATCGCATTGTTGCTACT	Smp_019880	Sjc_0304990	gi|256074249	S. mansoni Gene Predictions	Smp_019880	gi|256074249 der1-like protein derlin [Schistosoma mansoni] der1-like protein, derlin [Schistosoma mansoni] (e-121/cov=68%/id=92%)	31455614	NP_057125.2	7e-66	0.96	Der1-like domain family, member 2 [Homo sapiens]
674	36112	425	72	Q2_P18384	0.414478	*	C800570.1	ATACACGTAGGAAGAAGACTAAAGGACCCAATCCACTATCGTGTAAGCAAAAATTACACA	Smp_012540	-	gi|256072787	S. mansoni Gene Predictions	Smp_012540	gi|256072787 hypothetical protein [Schistosoma mansoni] expressed protein [Schistosoma mansoni] (e-124/cov=84%/id=100%)	223468687	NP_115710.2	4e-15	0.85	UTP23, small subunit (SSU) processome component, homolog [Homo sapiens]
678	24202	285	62	Q2_P18387	0.491552	*	C800574.1	CTGTGAAAGGAGTAAGCGAAGAAGAACTAGCTGAAGTAACATATCGAAATTCAATTGATT	Smp_000810.1	-	gi|256070441	S. mansoni Gene Predictions	Smp_000810.x	gi|256070441 similar to TatD DNase domain containing 1 [Schistosoma mansoni] similar to TatD DNase domain containing 1 [Schistosoma mansoni] (e-176/cov=82%/id=100%)	14042943	NP_114415.1	2e-80	0.98	TatD DNase domain containing 1 isoform a [Homo sapiens]
681	40064	472	29	Q2_P18390	0.463808	*	C800577.1	CACCGTTCACTTTTCCTTTCCTACTCCAGATTATATGTACGTAAATAGTTACATTTTCAC	Smp_082790	-	gi|256086358	S. mansoni Gene Predictions	Smp_082790	gi|256086358 tfiih polypeptide [Schistosoma mansoni] tfiih, polypeptide, putative [Schistosoma mansoni] (0.0/cov=87%/id=97%)	4504201	NP_001508.1	1e-109	0.99	general transcription factor IIH, polypeptide 4, 52kDa [Homo sapiens]
687	13015	154	10	Q2_P18396	0.440789	*	C800583.1	CTGTTGGATTGGTCGAACTAATCGGTTTTCGTGATCTCTAAACTGTTTGAAATTACATAA	-	-	gi|256086246	GenBank homolog	gi|256086246	gi|256086246 histone H3 [Schistosoma mansoni] SJCHGC01198 protein [Schistosoma japonicum] Histone H3.3 [Schistosoma japonicum] Histone H3.3 [Schistosoma japonicum] Histone H3.3 [Schistosoma japonicum] Histone H3.3 [Schistosoma japonicum] Histone H3.3 [Schistosoma japonicum] Histone H3.3 [Schistosoma japonicum] Histone H3.3 [Schistosoma japonicum] Histone H3.3 [Schistosoma japonicum] Histone H3.3 …	4885385	NP_005315.1	4e-74	1	H3 histone, family 3B [Homo sapiens]
688	11872	140	57	Q2_P18397	0.465251	*	C800584.1	GGGATCGATGAACACTTGGATTTTGTTTAGTTATCTAATTTGTGCATTTCATTGTGCTTG	Smp_026190	-	gi|256075488	S. mansoni Gene Predictions	Smp_026190	gi|256075488 hypothetical protein [Schistosoma mansoni] expressed protein [Schistosoma mansoni] (e-140/cov=79%/id=100%)	156415994	NP_057121.2	9e-19	1.06	UTP11-like, U3 small nucleolar ribonucleoprotein [Homo sapiens]
691	22831	269	51	Q2_P18398	0.468709	*	C800587.1	GGTGGTAGAGTTTTGGGAAAAGTTGTATAAATTGTGTATGTATGACTGGGTGAATGTACC	Smp_139080	Sjc_0114960	gi|256076550	S. mansoni Gene Predictions	Smp_139080	gi|256076550 bestrophin-related [Schistosoma mansoni] bestrophin-related [Schistosoma mansoni] (e-133/cov=95%/id=94%)	119703742	NP_060152.2	6e-71	0.62	vitelliform macular dystrophy 2-like 1 [Homo sapiens]
692	23636	279	6	Q2_P18399	0.447522	*	C800588.1	GTTCCCTTTACTAGTTGTGCATTGTCAAATCGTCCTGGTAATATTCATTTTGTTTGACAA	Smp_002180.2	-	gi|256070715	S. mansoni Gene Predictions	Smp_002180.x	gi|256070715 transcription factor btf3 [Schistosoma mansoni] transcription factor btf3, putative [Schistosoma mansoni] (9e-64/cov=53%/id=82%)	56847620	NP_689478.1	9e-29	0.98	basic transcription factor 3-like 4 isoform 1 [Homo sapiens]
699	14576	172	41	Q2_P00183	0.349366	*	C800592.1	GTTCTGAGAATGACACAACGAATAATGATCTTATGAGCAGGTTATCTGAATTGATGTGTT	Smp_025680	-	gi|256075395	S. mansoni Gene Predictions	Smp_025680	gi|256075395 hypothetical protein [Schistosoma mansoni] conserved hypothetical protein [Schistosoma mansoni] (e-118/cov=91%/id=100%)	5729779	NP_006701.1	2e-13	0.9	COP9 signalosome subunit 8 isoform 1 [Homo sapiens]
701	26019	307	9	Q2_P00185	0.430996	*	C800594.1	CCATCTCTTTAATGTCTGCCCTATTCAATATTCATCTTTATCTGTACTCTACACTTTGCA	Smp_134850	-	gi|256074955	S. mansoni Gene Predictions	Smp_134850	gi|256074955 Rootletin (Ciliary rootlet coiled-coil protein) [Schistosoma mansoni] Rootletin (Ciliary rootlet coiled-coil protein), putative [Schistosoma mansoni] (2e-94/cov=49%/id=91%)	4885399	NP_005436.1	0	1	structural maintenance of chromosomes 3 [Homo sapiens]
702	34474	406	49	Q2_P00186	0.350053	*	C800595.1	TGAATGGAAATTGGGCGCTTTAGATTTTGTCGGACCTGTTAATGAACCTCCACCGCCTAT	Smp_176440	Sjc_0045270	gi|256089242	S. mansoni Gene Predictions	Smp_176440	gi|256089242 protein kinase [Schistosoma mansoni] protein kinase [Schistosoma mansoni] (e-116/cov=87%/id=99%)	115430241	NP_065731.3	1e-106	0.71	SCY1-like 1 isoform A [Homo sapiens]
726	42077	496	2	Q2_P00196	0.357485	*	C800614.1	GACTGGTTACATGATAACCGTTTAAAGCAACTCTTGCATATATGTCAGATTTTAAACCCT	Smp_081450	-	gi|256086091	S. mansoni Gene Predictions	Smp_081450	gi|256086091 adenosine diphosphatase [Schistosoma mansoni] adenosine diphosphatase, putative [Schistosoma mansoni] (e-102/cov=42%/id=95%)	166235893	NP_001238.2	2e-70	0.79	ectonucleoside triphosphate diphosphohydrolase 6 isoform 1 [Homo sapiens]
731	40250	474	45	Q2_P18420	0.339133	*	C800620.1	GGTGGTCAAGATGTTGAGAATGAAAACTTTCCTTCAACTGGAATATTTATTACACGTATC	Smp_039650	Sjc_0215250	gi|256078087	S. mansoni Gene Predictions	Smp_039650	gi|256078087 Crumbs complex protein; Patj homolog; cell polarity protein [Schistosoma mansoni] Crumbs complex protein; Patj homolog; cell polarity protein [Schistosoma mansoni] (e-139/cov=86%/id=99%)	4557529	NP_001356.1	2e-36	0.81	post-synaptic density protein 95 isoform 1 [Homo sapiens]
733	40405	476	30	Q2_P18422	0.398632	*	C800622.1	CCTCCAGCTGTTCAAGTTGAGAAATTATCTTAAAGACATCCTCCATAAGCATCTATAAAT	Smp_152840	-	gi|256081513	S. mansoni Gene Predictions	Smp_152840	gi|256081513 ATP-dependent RNA Helicase [Schistosoma mansoni] ATP-dependent RNA Helicase, putative [Schistosoma mansoni] (5e-98/cov=46%/id=98%)	167830433	NP_065916.2	1e-121	0.64	DEAH (Asp-Glu-Ala-His) box polypeptide 36 isoform 1 [Homo sapiens]
734	30707	362	22	Q2_P00198	0.359839	*	C800623.1	GAGCGAGAGAAAAAGAATACTCTAACTGTACCCAATGAAAGTTATATGTGCGTATATGTA	-	-	gi|1176560	GenBank homolog	gi|1176560	gi|1176560 RecName: Full=Protein YME1 homolog ATPase (putative) [Schistosoma mansoni] (3e-24/cov=48%/id=62%)	7657689	NP_055078.1	1e-118	0.81	YME1-like 1 isoform 3 [Homo sapiens]
738	43554	513	34	Q2_P00201	0.493039	*	C800626.1	TTGGGCTATTCCTGATAAACATGATACAACTTTAGGTAAAGGTGATTGTGCATATGACAG	Smp_130090	-	gi|56756601	S. mansoni Gene Predictions	Smp_130090	gi|56756601 SJCHGC04525 protein [Schistosoma japonicum] (4e-47/cov=43%/id=86%)	4826698	NP_004935.1	8e-19	0.93	deoxyribonuclease I-like 3 precursor [Homo sapiens]
741	17242	203	72	Q2_P18426	0.42462	*	C800630.1	TAGGAGTTATTTGTTATCGTTTATCTCAACATGGATGGCAAGAACTGGCTAGTATGCTGG	Smp_168070	-	gi|242347898	S. mansoni Gene Predictions	Smp_168070	gi|242347898 TNFR [Schistosoma mansoni] (e-114/cov=54%/id=98%)	4505393	NP_002498.1	1e-20	0.62	nerve growth factor receptor precursor [Homo sapiens]
751	2429	29	49	Q2_P18433	0.371832	*	C800638.1	GGTCTCCGAAATCTCCAAAATATTAAACGGGACTGCTAAACAGTAATAAGATTTTTCTGT	Smp_042280.2	Sjc_0003440	gi|256078594	S. mansoni Gene Predictions	Smp_042280.x	gi|256078594 hypothetical protein [Schistosoma mansoni] expressed protein [Schistosoma mansoni] (9e-74/cov=65%/id=100%)	24041018	NP_705582.1	1e-20	0.96	ubiquitously-expressed transcript isoform 1 [Homo sapiens]
752	39948	470	83	Q2_P18434	0.404648	*	C800639.1	GACCAAACTACCGCCCAGTTCAGGAAATACAACACAAAAATTAACTTTTATCGTTTATTG	Smp_168310.2	-	gi|257206598	S. mansoni Gene Predictions	Smp_168310.x	gi|257206598 glycerol-3-phosphate dehydrogenase [Schistosoma japonicum] (e-170/cov=57%/id=77%)	24307999	NP_055956.1	2e-25	0.62	glycerol-3-phosphate dehydrogenase 1-like [Homo sapiens]
755	43076	507	66	Q2_P18437	0.441459	*	C800643.1	CGCGTTTCATATTGTCCATTGATTATGGGTTAAAATGATAAGAGGGTCATGAGTTTCTAA	Smp_074950.1	-	gi|256084916	S. mansoni Gene Predictions	Smp_074950.x	gi|256084916 hypothetical protein [Schistosoma mansoni] expressed protein [Schistosoma mansoni] (3e-91/cov=74%/id=92%)	116256479	NP_689895.2	4e-32	1.01	RWD domain containing 4A [Homo sapiens]
756	31483	371	33	Q2_P18438	0.412939	*	C800644.1	TAAAATAATATCGTGTTGCCCATTTTGTTGTATTGTTTTTGATTTCAACCAGTTGGCGCG	Smp_040570.1	-	gi|256078263	S. mansoni Gene Predictions	Smp_040570.x	gi|256078263 rab5 [Schistosoma mansoni] rab5, putative [Schistosoma mansoni] (e-106/cov=35%/id=99%)	19923262	NP_004153.2	9e-68	0.98	RAB5A, member RAS oncogene family [Homo sapiens]
757	3204	38	59	Q2_P18439	0.387379	*	C800645.1	TTAGTGAAAAAACAGTTCCTGGAGTTATTGAGAAGGACTTATGTCTCTCCTGTTCATTAA	Smp_090690	-	gi|256087878	S. mansoni Gene Predictions	Smp_090690	gi|256087878 hypothetical protein [Schistosoma mansoni] expressed protein [Schistosoma mansoni] (0.0/cov=90%/id=96%)	61676108	NP_001012780.1	1e-18	0.66	cytoplasmic tRNA 2-thiolation protein 2 isoform 2 [Homo sapiens]
758	4572	54	67	Q2_P18440	0.538874	*	C800646.1	GCTGAATTACACATTGTTTTCTCAGTTGCATCATAATTTTACTGGGTTAACGTCATGTTG	-	-	gi|156543334	GenBank homolog	gi|156543334	gi|156543334 PREDICTED: hypothetical protein [Nasonia vitripennis] (2e-90/cov=35%/id=82%)	8392875	NP_037374.1	1e-108	0.99	transcription factor IIB [Homo sapiens]
763	40182	473	62	Q2_P18444	0.388527	*	C800651.1	GTGTATGTAGTCGTGGTTTTTTCCAACAACTCCAATTGATCAATCATTTGTTCTATCTCA	Smp_098710	-	gi|76156276	S. mansoni Gene Predictions	Smp_098710	gi|76156276 SJCHGC06250 protein [Schistosoma japonicum] (0.0/cov=70%/id=67%)	13325075	NP_002817.2	2e-30	0.67	quiescin Q6 sulfhydryl oxidase 1 isoform a [Homo sapiens]
773	3183	38	38	Q2_P18451	0.415338	*	C800659.1	GTTAACAGAGTGGTTGAAAGTAAGGACAACAAAACTTCAGGTAACTGTCCATTGCCGCAG	Smp_152860	-	gi|256081521	S. mansoni Gene Predictions	Smp_152860	gi|256081521 hypothetical protein [Schistosoma mansoni] expressed protein [Schistosoma mansoni] (e-156/cov=98%/id=99%)	42476022	NP_060205.3	3e-99	0.75	tetratricopeptide repeat domain 27 [Homo sapiens]
775	15166	179	36	Q2_P18452	0.42458	*	C800660.1	ATGTTCTTCATAGGGATCTTAAGCCGTGCAACATCTTGTTGAATGCAGCGTGTGACTTAA	Smp_142050	-	gi|256077516	S. mansoni Gene Predictions	Smp_142050	gi|256077516 serine/threonine protein kinase [Schistosoma mansoni] serine/threonine kinase [Schistosoma mansoni] (1e-73/cov=62%/id=100%)	91718899	NP_002737.2	1e-142	0.9	mitogen-activated protein kinase 3 isoform 1 [Homo sapiens]
785	27683	326	58	Q2_P18457	0.457044	*	C800668.1	CTTCCCTTGGCTCTTCATTTTTTCTAGTTTGTCTTTTTTCACAAGTGTTTACGTCACTTC	-	-	gi|239742911	GenBank homolog	gi|239742911	gi|239742911 PREDICTED: similar to serine/threonine-protein kinase, putative [Homo sapiens] PREDICTED: similar to serine/threonine-protein kinase, putative [Homo sapiens] (0.37/cov=37%/id=23%)	239748878	XP_001727039.2	3e-52	0.82	PREDICTED: similar to serine/threonine-protein kinase, putative [Homo sapiens]
793	36123	425	83	Q2_P18462	0.389923	*	C800675.1	ATTGTCTCTTGTTGCTAGGATTATCTCCTTGATGTATCTCCCCTTATTACTCTCTTTTTT	Smp_194460	Sjc_0216460	gi|226477856	S. mansoni Gene Predictions	Smp_194460	gi|226477856 putative dihydrolipoamide S-acetyltransferase (E2 component of pyruvate dehydrogenase complex) [Schistosoma japonicum] (0.0/cov=73%/id=71%)	31711992	NP_001922.2	2e-71	0.93	dihydrolipoamide S-acetyltransferase [Homo sapiens]
794	22902	270	37	Q2_P18463	0.400376	*	C800676.1	GTAAACGTGGTGTAATTCGAATCCTCTGTCCTAGTATGGCTAGTTGTCCTGCTAGTCTTG	Smp_165220	Sjc_0055160	gi|256085807	S. mansoni Gene Predictions	Smp_165220	gi|256085807 embryonic ectoderm development protein [Schistosoma mansoni] embryonic ectoderm development protein, putative [Schistosoma mansoni] (e-131/cov=95%/id=97%)	24041020	NP_003788.2	1e-81	0.97	embryonic ectoderm development isoform a [Homo sapiens]
801	22490	265	50	Q2_P18469	0.478674	*	C800682.1	GGTTCATTTTTAGCCGATCTCTTTTGTGCGCATGCTTGTCATTAATATATTTTGTGATGT	Smp_005230.3	-	gi|256071323	S. mansoni Gene Predictions	Smp_005230.x	gi|256071323 reticulocalbin [Schistosoma mansoni] reticulocalbin, putative [Schistosoma mansoni] (e-172/cov=61%/id=94%)	194578885	NP_001124146.1	6e-72	1	calumenin isoform b precursor [Homo sapiens]
805	21137	249	57	Q2_P18472	0.457173	*	C800686.1	CGTGTGTCCATAACTAAGTGAAAAATGTTGACTGATGAGATGCCACTCAATAAATAGAAA	Smp_055800	Sjc_0300940	gi|226483571	S. mansoni Gene Predictions	Smp_055800	gi|226483571 Pescadillo [Schistosoma japonicum] (0.0/cov=67%/id=83%)	7657455	NP_055118.1	6e-98	0.72	pescadillo homolog 1, containing BRCT domain [Homo sapiens]
807	41876	493	56	Q2_P18473	0.391472	*	C800688.1	TTTCGCCGCCTTGGTTTCCAGCTCGATCATCTAAAGAAGAAAGCACAGATGTAAAACCAC	Smp_164780	Sjc_0302740	gi|226467486	S. mansoni Gene Predictions	Smp_164780	gi|226467486 structural constituent of ribosome [Schistosoma japonicum] (e-153/cov=80%/id=76%)	33188463	NP_872578.1	3e-27	0.78	mitochondrial ribosomal protein S9 [Homo sapiens]
810	38993	459	63	Q2_P18475	0.488202	*	C800690.1	TTGGCGTGCATATTGTGTTGGTGATATAGAAGGTGAAGCATTGATGCGATTAGCTATCTG	Smp_037400	Sjc_0045520	gi|256077610	S. mansoni Gene Predictions	Smp_037400	gi|256077610 cell division cycle [Schistosoma mansoni] cell division cycle, putative [Schistosoma mansoni] (0.0/cov=97%/id=98%)	118402596	NP_004652.2	1e-106	0.72	cell division cycle protein 23 [Homo sapiens]
815	12879	152	44	Q2_P18478	0.433637	*	C800694.1	CCCGTATTATATGTGGATGTAATGCAAATATTCTTAATCAACCATTCCTAAACGCTGTTC	Smp_063340	-	gi|256082728	S. mansoni Gene Predictions	Smp_063340	gi|256082728 phosphoserine phosphatase [Schistosoma mansoni] similar to E. coli phosphoserine phosphohydrolase, Swiss-Prot Accession Number P06862; Method: conceptual translation supplied by author [Schistosoma mansoni] phosphoserine phosphatase, putative [Schistosoma mansoni] (e-117/cov=53%/id=100%)	46249388	NP_004568.2	8e-47	0.94	phosphoserine phosphatase [Homo sapiens]
819	28685	338	40	Q2_P00224	0.462551	*	C800699.1	GACGGTACTGTAGAAATAGGTAGAATTACCAGAAAATGGAGCAATATTATCCAAGAACTA	Smp_008860	-	gi|256072068	S. mansoni Gene Predictions	Smp_008860	gi|256072068 phospholipid scramblase 1 [Schistosoma mansoni] phospholipid scramblase 1, putative [Schistosoma mansoni] (e-108/cov=62%/id=86%)	10863877	NP_066928.1	1e-48	0.92	phospholipid scramblase 1 [Homo sapiens]
820	15436	182	51	Q2_P18482	0.463875	*	C800700.1	GTGACAAATCGCAAAATGCATCTAATGTCGATGCGAAACAATCAGATCACAGTTATAATT	Smp_146300	-	gi|256079036	S. mansoni Gene Predictions	Smp_146300	gi|256079036 hypothetical protein [Schistosoma mansoni] expressed protein [Schistosoma mansoni] (6e-82/cov=93%/id=77%)	21361827	NP_062826.2	1e-139	0.64	methyltransferase like 3 [Homo sapiens]
824	41834	493	14	Q2_P18486	0.387566	*	C800704.1	CCCTCCTCTAAATAAACAAATATCTTACTAGGAAATTCAGTAGGCGGAAATTAATTGTCG	Smp_071630	-	gi|256084269	S. mansoni Gene Predictions	Smp_071630	gi|256084269 rab-2414 [Schistosoma mansoni] rab-2,4,14, putative [Schistosoma mansoni] (e-119/cov=34%/id=100%)	21361884	NP_116235.2	1e-102	1.01	RAB2B protein [Homo sapiens]
831	40363	475	73	Q2_P18491	0.352784	*	C800711.1	CCATTTCCATCGGTCTTCGGAAAACTAACTTTCACTCTATATTTTTCTACTTTTGCTTTC	Smp_100110	-	gi|256089451	S. mansoni Gene Predictions	Smp_100110	gi|256089451 hypothetical protein [Schistosoma mansoni] expressed protein [Schistosoma mansoni] (1e-25/cov=47%/id=75%)	45592952	NP_996662.1	2e-11	0.83	zinc finger, CSL domain containing 2 isoform 1 [Homo sapiens]
832	16671	197	11	Q2_P18492	0.462611	*	C800712.1	AACAGTGAATATAAATAAATCCTCACCGGATTTAACCTAGGACCATCACATCTTGAGATG	-	-	gi|56753915	GenBank homolog	gi|56753915	gi|56753915 SJCHGC02317 protein [Schistosoma japonicum] hypothetical protein [Schistosoma japonicum] (e-121/cov=49%/id=86%)	190014617	NP_001121697.1	5e-52	1.15	solute carrier family 39 (zinc transporter), member 13 isoform a [Homo sapiens]
843	24563	289	83	Q2_P18501	0.437481	*	C800721.1	AACACAATGATCTTGAAAGGCAGGATACTACCCGCCAGTGATATCTAATATGATTTCGTG	Smp_093230	Sjc_0052800	gi|256088303	S. mansoni Gene Predictions	Smp_093230	gi|256088303 hypothetical protein [Schistosoma mansoni] actin-related protein 10, arp10 [Schistosoma mansoni] (e-161/cov=94%/id=95%)	8923712	NP_060947.1	2e-94	0.96	uncharacterized hypothalamus protein HARP11 [Homo sapiens]
848	15905	188	10	Q2_P18503	0.443521	*	C800726.1	TCGAATTCCACTGTCAGGAATCATTCTGTTGGCACAGTTTATACGATGGACATAAGAGAA	Smp_141220	-	gi|256092930	S. mansoni Gene Predictions	Smp_141220	gi|256092930 component of oligomeric golgi complex [Schistosoma mansoni] component of oligomeric golgi complex, putative [Schistosoma mansoni] (e-128/cov=96%/id=99%)	33457344	NP_065802.1	2e-74	0.97	component of oligomeric golgi complex 6 isoform 1 [Homo sapiens]
851	4248	50	83	Q2_P18506	0.440133	*	C800729.1	CGAACGAGCATGGGACAGAGATAGAAGTACAAGTTATCTACAGTAAAATACAAACAAAAA	Smp_008640	-	gi|226467550	S. mansoni Gene Predictions	Smp_008640	gi|226467550 gelsolin [Schistosoma japonicum] (0.0/cov=63%/id=82%)	17572824	NP_006567.2	7e-29	0.98	advillin [Homo sapiens]
854	830	10	65	Q2_P00233	0.423411	*	C800732.1	CATTTGGTCACGTAATGCGTATTTACCCAGCAAAAGATAAATTAACACAACAAAATAGGG	Smp_192360	Sjc_0041990	gi|56754778	S. mansoni Gene Predictions	Smp_192360	gi|56754778 SJCHGC06618 protein [Schistosoma japonicum] eukaryotic translation initiation factor 3, subunit 4 delta [Schistosoma japonicum] eukaryotic translation initiation factor 3, subunit 4 delta [Schistosoma japonicum] (e-136/cov=99%/id=85%)	49472822	NP_003746.2	2e-35	0.99	eukaryotic translation initiation factor 3, subunit 4 delta, 44kDa [Homo sapiens]
858	33633	396	58	Q2_P00234	0.455737	*	C800736.1	GACTTTCGGCGTGTTATCAAACTGTGAAATCGGAAAATTCTCAAATATTTCCTTATTGTC	Smp_131100	-	gi|256073575	S. mansoni Gene Predictions	Smp_131100	gi|256073575 endoplasmic reticulum multispan transmembrane protein-related [Schistosoma mansoni] endoplasmic reticulum multispan transmembrane protein-related [Schistosoma mansoni] (e-142/cov=91%/id=84%)	16418361	NP_443091.1	2e-37	0.63	RFT1 homolog [Homo sapiens]
859	22955	271	5	Q2_P18511	0.393645	*	C800737.1	AGTGCTATAAACAATCCAACCAAAGAGGTAACTCTATTCATGGATTTGGTTCAATCATCA	Smp_075720	-	gi|256085081	S. mansoni Gene Predictions	Smp_075720	gi|256085081 Leukocyte surface antigen CD53 (Cell surface glycoprotein CD53) [Schistosoma mansoni] Leukocyte surface antigen CD53 (Cell surface glycoprotein CD53), putative [Schistosoma mansoni] (1e-80/cov=72%/id=86%)	10834972	NP_000551.1	1e-16	0.96	CD53 antigen [Homo sapiens]
860	10444	123	74	Q2_P18512	0.358269	*	C800738.1	GAGGGGTTTTCGGAGAACTAACTACTTATATTTTATTTTGGACATTTATCTATGGCATGG	Smp_068580.2	-	gi|256083699	S. mansoni Gene Predictions	Smp_068580.x	gi|256083699 hypothetical protein [Schistosoma mansoni] expressed protein [Schistosoma mansoni] (1e-52/cov=56%/id=94%)	62339424	NP_001014764.1	6e-25	0.9	transmembrane protein 93 [Homo sapiens]
863	15836	187	26	Q2_P18515	0.520977	*	C800741.1	GTGAAGAGTATTAGGTTTCATTTCTTTTGAGTGTTATGTTTCTGGTTGTTACTCGTTCCT	Smp_090120.1	Sjc_0004280	gi|256087763	S. mansoni Gene Predictions	Smp_090120.x	gi|256087763 alpha tubulin [Schistosoma mansoni] alpha tubulin [Schistosoma mansoni] SJCHGC00301 protein [Schistosoma japonicum] alpha tubulin, putative [Schistosoma mansoni] (0.0/cov=86%/id=97%)	156564363	NP_525125.2	0	0.95	tubulin, alpha 3d [Homo sapiens]
867	35296	416	21	Q2_P18519	0.362998	*	C800745.1	GATCTCCGGACGCTTCTTCAACCGAAATGTGAAGCTGGACTGTTTCTTTGTCAAGCAGAT	Smp_024030	-	gi|256075061	S. mansoni Gene Predictions	Smp_024030	gi|256075061 hypothetical protein [Schistosoma mansoni] expressed protein [Schistosoma mansoni] (1e-94/cov=78%/id=95%)	4826649	NP_004918.1	1e-17	0.7	mitochondrial ribosomal protein L49 [Homo sapiens]
871	28042	330	77	Q2_P18522	0.601068	*	C800750.1	AAATGACAATTTGTACCGTCAAGCGAAATGATGTGTGTCTGACAGCACTGCTTGCCAGCA	-	Sjc_0109020	gi|256071987	S. japonicum Gene Predictions	Sjc_0109020	gi|256071987 COP9 signalosome subunit 6 (M67 family) [Schistosoma mansoni] COP9 signalosome subunit 6 (M67 family) [Schistosoma mansoni] (3e-92/cov=62%/id=93%)	34147637	NP_006824.2	1e-58	0.83	COP9 signalosome subunit 6 [Homo sapiens]
872	26345	310	80	Q2_P18523	0.469807	*	C800751.1	CAAATCATATTACTTCGAGACATTGTCATTTGACATCGCTGTGATATTTGTATGCTCGTG	Smp_083380.1	-	gi|256086489	S. mansoni Gene Predictions	Smp_083380.x	gi|256086489 hypothetical protein [Schistosoma mansoni] expressed protein [Schistosoma mansoni] (e-134/cov=70%/id=94%)	195539368	NP_001124198.1	3e-29	0.85	coiled-coil domain containing 149 isoform 2 [Homo sapiens]
874	18087	213	67	Q2_P00236	0.437241	*	C800753.1	TAGATAGTTTCGACTACTCTATTTTAGAGACATCCGACACGATATTTATGAGGTGGAAAG	-	Sjc_0000230	gi|256070997	S. japonicum Gene Predictions	Sjc_0000230	gi|256070997 DEAD box ATP-dependent RNA helicase [Schistosoma mansoni] DEAD box ATP-dependent RNA helicase, putative [Schistosoma mansoni] (0.0/cov=81%/id=100%)	4758112	NP_004631.1	0	0.95	HLA-B associated transcript 1 [Homo sapiens]
879	43806	516	31	Q2_P18528	0.363932	*	C800757.1	GCTTCCTATAATTGGAGTAAAGAAAAATCCAAGTTCACCAATGTATACTACCTTAGGTGT	Smp_054120	Sjc_0211090	gi|256080875	S. mansoni Gene Predictions	Smp_054120	gi|256080875 Ribosome biogenesis protein NSA2 homologue [Schistosoma mansoni] Ribosome biogenesis protein NSA2 homologue [Schistosoma mansoni] (e-120/cov=95%/id=94%)	7662677	NP_055701.1	1e-108	1	TGF beta-inducible nuclear protein 1 [Homo sapiens]
880	31566	372	31	Q2_P18529	0.431227	*	C800758.1	TAACACTTGGTGAACGCTTTAAACCTGGTTCAAGCAAAAATCAATTTTGTAAACCAACGG	Smp_010820	-	gi|256072431	S. mansoni Gene Predictions	Smp_010820	gi|256072431 peptidylglycine monooxygenase [Schistosoma mansoni] peptidyl-alpha-hydroxyglycine alpha-amidating lyase [Schistosoma mansoni] peptidyl-glycine alpha-amidating monooxygenase, putative [Schistosoma mansoni] (e-106/cov=74%/id=100%)	21070974	NP_620121.1	1e-49	0.87	peptidylglycine alpha-amidating monooxygenase isoform b preproprotein [Homo sapiens]
889	23691	279	61	Q2_P18534	0.559836	*	C800767.1	GCTGCACAAATTGATCATCGTGTTACTGTTGCTATACTTCATCCAAATTATCATAGGAAA	Smp_002150	Sjc_0301550	gi|256070709	S. mansoni Gene Predictions	Smp_002150	gi|256070709 subfamily S1A unassigned peptidase (S01 family) [Schistosoma mansoni] subfamily S1A unassigned peptidase (S01 family) [Schistosoma mansoni] (0.0/cov=92%/id=87%)	15559207	NP_254275.1	3e-27	0.6	elastase 2A preproprotein [Homo sapiens]
898	3795	45	55	Q2_P00245	0.332365	*	C800774.1	GCTTTCTCCCTCAACTTCAAATAATCAAATAATTGAAACTTCTAACCCCTACGTTATCAC	Smp_006730	-	gi|256071654	S. mansoni Gene Predictions	Smp_006730	gi|256071654 fasting-inducible integral membrane protein tm6p1-related [Schistosoma mansoni] fasting-inducible integral membrane protein tm6p1-related [Schistosoma mansoni] (e-128/cov=79%/id=100%)	110825978	NP_060840.2	4e-18	0.91	DNA-damage regulated autophagy modulator 1 [Homo sapiens]
900	15401	182	16	Q2_P18541	0.419604	*	C800776.1	GCACACACACAAATCCATACAAATGATTATACATCCATCTACATGTTTTTGTTACGAACG	Smp_010770.2	-	gi|256072417	S. mansoni Gene Predictions	Smp_010770.x	gi|256072417 elongation of fatty acids protein 1 [Schistosoma mansoni] elongation of fatty acids protein 1 [Schistosoma mansoni] (e-150/cov=63%/id=94%)	157388949	NP_001098028.1	1e-66	0.85	elongation of very long chain fatty acids-like 7 [Homo sapiens]
905	32217	380	2	Q2_P18544	0.480992	*	C800779.1	CTGGTGTAGATCCTAATAGTTTAGACGCAGATGGATGGACACCTTCTCATGTTGCTGCTT	Smp_174110	-	gi|256088540	S. mansoni Gene Predictions	Smp_174110	gi|256088540 protein phosphatase 1 regulatory inhibitor subunit 16a [Schistosoma mansoni] protein phosphatase 1 regulatory inhibitor subunit 16a, putative [Schistosoma mansoni] (e-125/cov=88%/id=84%)	28626517	NP_056383.1	4e-61	0.63	protein phosphatase 1 regulatory inhibitor subunit 16B [Homo sapiens]
906	20143	237	83	Q2_P18545	0.391234	*	C800780.1	GGTGTTATGCTACCCGTTTAAAACACTTTTGACTGAATGAATTTTCACCTTTTGTATGTG	Smp_031710	-	gi|256076609	S. mansoni Gene Predictions	Smp_031710	gi|256076609 NADH-ubiquinone oxidoreductase [Schistosoma mansoni] NADH-ubiquinone oxidoreductase 42 kD subunit, putative [Schistosoma mansoni] (0.0/cov=78%/id=100%)	4758768	NP_004535.1	3e-23	0.66	NADH dehydrogenase (ubiquinone) 1 alpha subcomplex, 10, 42kDa precursor [Homo sapiens]
907	37693	444	38	Q2_P18546	0.441268	*	C800781.1	TACCAATAATGTGCGCCTACAAACTTGTCACATGTGAATTTAAATGGTGGGGTATTCAAG	Smp_137020	Sjc_0055510	gi|256075760	S. mansoni Gene Predictions	Smp_137020	gi|256075760 phosphatidylinositol transfer protein [Schistosoma mansoni] phosphatidylinositol transfer protein [Schistosoma mansoni] (e-132/cov=92%/id=97%)	5453908	NP_006215.1	1e-82	1.01	phosphatidylinositol transfer protein, alpha [Homo sapiens]
917	26944	317	84	Q2_P18555	0.497013	*	C800791.1	AGCTTGGAACCTTTGGAAACTTCATGGAACATAGATAATGTCGAGGCGAATCCTCTCTGT	Smp_085150	Sjc_0300930	gi|256086891	S. mansoni Gene Predictions	Smp_085150	gi|256086891 phosphoglucomutase [Schistosoma mansoni] phosphoglucomutase, putative [Schistosoma mansoni] (e-114/cov=88%/id=100%)	63055049	NP_060760.2	1e-163	0.98	phosphoglucomutase 2 [Homo sapiens]
926	17839	210	74	Q2_P18561	0.311836	*	C800798.1	TGCCGGGTTTAAGACCCACTTGTAACTGTATGTTTACAGGATTTCAGTACCATTACCTAT	Smp_105210	-	gi|256066541	S. mansoni Gene Predictions	Smp_105210	gi|256066541 zinc finger protein [Schistosoma mansoni] zinc finger protein, putative [Schistosoma mansoni] (e-106/cov=31%/id=100%)	21359918	NP_061879.2	2e-25	1.05	zinc finger, AN1-type domain 6 [Homo sapiens]
939	28627	337	67	Q2_P18568	0.530468	*	C800809.1	GTCCAGGTCCATTCAACTGGTCTAAATAATGCCCGGTTATATTTGTAATTATTTTCAACT	Smp_073500.1	Sjc_0215290	gi|256084618	S. mansoni Gene Predictions	Smp_073500.x	gi|256084618 elongation factor tu (ef-tu) [Schistosoma mansoni] elongation factor tu (ef-tu), putative [Schistosoma mansoni] (0.0/cov=76%/id=95%)	34147630	NP_003312.3	1e-129	0.91	Tu translation elongation factor, mitochondrial precursor [Homo sapiens]
945	18631	220	16	Q2_P00259	0.507195	*	C800815.1	TAGTTGGTGATCATAGTTGTATTACTGAAGTTCCTTCCATCAAAAATCACGACAAATCTG	-	Sjc_0068340	gi|56754379	S. japonicum Gene Predictions	Sjc_0068340	gi|56754379 SJCHGC02495 protein [Schistosoma japonicum] (4e-52/cov=60%/id=45%)	217272846	NP_001136066.1	3e-39	0.97	inositol 1,3,4-triphosphate 5/6 kinase isoform b [Homo sapiens]
953	5217	62	32	Q2_P18579	0.378524	*	C800823.1	CTCCAAAAGACTATTCGACTAAGTATCGGTATTGAGTTATGTACTATTTCTTCGTCTTGT	Smp_106050	Sjc_0307100	gi|256090812	S. mansoni Gene Predictions	Smp_106050	gi|256090812 mitosis protein dim1 [Schistosoma mansoni] mitosis protein dim1, putative [Schistosoma mansoni] (1e-79/cov=74%/id=100%)	5729802	NP_006692.1	3e-72	1	thioredoxin-like 4A [Homo sapiens]
954	19712	232	77	Q2_P18580	0.513233	*	C800824.1	TTGGGCTGTTTGGGCAGTAATTTGCGCATCGGAAAACTTACGTTCTATGGATTTTCTAGC	Smp_015030.1	-	gi|256073308	S. mansoni Gene Predictions	Smp_015030.x	gi|256073308 choline/ethanolamine kinase [Schistosoma mansoni] choline/ethanolamine kinase, putative [Schistosoma mansoni] (e-170/cov=73%/id=100%)	10092615	NP_061108.2	4e-35	0.91	ethanolamine kinase 1 isoform A [Homo sapiens]
955	31203	368	8	Q2_P00261	0.538001	*	C800825.1	GATTTTTGATTGTTTTTTCCCACCGCGTCCACAAATCCTAAGATTTATTAGGAAACCAAA	Smp_065190.2	Sjc_0216810	gi|256083060	S. mansoni Gene Predictions	Smp_065190.x	gi|256083060 protein disulfide-isomerase [Schistosoma mansoni] protein disulfide-isomerase, putative [Schistosoma mansoni] (e-109/cov=86%/id=100%)	151101292	NP_110382.3	3e-26	0.86	thioredoxin domain containing 1 [Homo sapiens]
960	3326	40	11	Q2_P18584	0.399731	*	C800829.1	CGACACATGAAGTATTTCACTATACATGTACATTGTTTTCCTCCCTAAAAGCCTTTGTAT	Smp_089000.3	Sjc_0004120	gi|256087559	S. mansoni Gene Predictions	Smp_089000.x	gi|256087559 translocon-associated protein delta subunit [Schistosoma mansoni] translocon-associated protein, delta subunit, putative [Schistosoma mansoni] (4e-86/cov=75%/id=100%)	5454090	NP_006271.1	2e-18	0.88	signal sequence receptor, delta [Homo sapiens]
961	18955	223	85	Q2_P18585	0.332025	*	C800830.1	CTCATTTCGTTTGCTCATGAGTAACTCCTGCTATCTCTGAATATTTAAAGATGATAAAGC	Smp_019440	-	gi|256074151	S. mansoni Gene Predictions	Smp_019440	gi|256074151 translation factor sui1 [Schistosoma mansoni] translation factor sui1, putative [Schistosoma mansoni] (5e-57/cov=56%/id=100%)	5031711	NP_005866.1	3e-28	1.03	translation factor sui1 homolog [Homo sapiens]
962	28893	340	78	Q2_P18586	0.420933	*	C800831.1	TATTTGTGTATCCCCTTTTGTTTTTACTACCTATTAATCCGTCTCGTAGGTGTTGTACAT	Smp_084940.2	-	gi|256086840	S. mansoni Gene Predictions	Smp_084940.x	gi|256086840 GTP-binding protein rit [Schistosoma mansoni] GTP-binding protein rit, putative [Schistosoma mansoni] (e-103/cov=30%/id=95%)	145386506	NP_001078518.1	1e-45	0.98	muscle RAS oncogene homolog [Homo sapiens]
966	13198	156	23	Q2_P00264	0.358876	*	C800835.1	CACGATTAAGAATCATTACGACACAGTGTGTGCAATTCGTCTTAATAATAGAAGTGTGAT	Smp_165680	-	gi|256085970	S. mansoni Gene Predictions	Smp_165680	gi|256085970 et translation product-related [Schistosoma mansoni] et translation product-related [Schistosoma mansoni] (2e-66/cov=53%/id=100%)	13236549	NP_077287.1	2e-65	0.94	major facilitator superfamily domain containing 11 [Homo sapiens]
967	41878	493	58	Q2_P18589	0.339009	*	C800836.1	CATAACGTTGTACAGGAATGATCCTCAAGGGGATTTGGAAATCCTCTTGTTTTTATATAA	Smp_024360.1	Sjc_0303370	gi|256075135	S. mansoni Gene Predictions	Smp_024360.x	gi|256075135 translocase of inner mitochondrial membrane 50-related [Schistosoma mansoni] translocase of inner mitochondrial membrane 50-related [Schistosoma mansoni] (0.0/cov=87%/id=94%)	48526509	NP_001001563.1	6e-55	0.9	translocase of inner mitochondrial membrane 50 homolog [Homo sapiens]
989	19466	230	1	Q2_P18603	0.548634	*	C800853.1	GAACCTTCACCGACCTTTGGGTCACATGGAATGATATCTTCTGATCCAGAACGGCATCGG	-	-	gi|226483523	GenBank homolog	gi|226483523	gi|226483523 putative PL6 protein [Schistosoma japonicum] (3e-86/cov=84%/id=58%)	5902022	NP_008955.1	6e-15	0.88	PL6 protein [Homo sapiens]
992	13711	162	26	Q2_P00274	0.50421	*	C800855.1	CTGCTTGCGATCTTTATTTGCAAGCTGAAACAAAGATCGTACACATGTATTTATATAGCT	Smp_017660	Sjc_0201210	gi|256052064	S. mansoni Gene Predictions	Smp_017660	gi|256052064 proteasome subunit [Schistosoma mansoni] proteasome subunit, putative [Schistosoma mansoni] (e-142/cov=59%/id=100%)	30410794	NP_005780.2	8e-56	0.98	proteasome activator subunit 3 isoform 1 [Homo sapiens]
993	24660	291	10	Q2_P18605	0.648408	*	C800856.1	GGCTTATCGTAAACTTCCAAGAGCATTACGTCAAAGAATAGCAAATTATTATGAACATCG	Smp_174860	-	gi|256087072	S. mansoni Gene Predictions	Smp_174860	gi|256087072 hyperpolarization activated cyclic nucleotide-gated potassium channel [Schistosoma mansoni] hyperpolarization activated cyclic nucleotide-gated potassium channel, putative [Schistosoma mansoni] (e-117/cov=85%/id=81%)	4885407	NP_005468.1	1e-133	0.75	hyperpolarization activated cyclic nucleotide-gated potassium channel 4 [Homo sapiens]
996	10995	130	30	Q2_P00276	0.39966	*	C800859.1	GATGATCGTCTTGATTTCGATTTTCGTCGAAAGCGTAGAAAAGTTGAATGAGATTTGATT	Smp_068110	Sjc_0069970	gi|256083601	S. mansoni Gene Predictions	Smp_068110	gi|256083601 meiotic recombination repair protein 11 (mre11) [Schistosoma mansoni] meiotic recombination repair protein 11 (mre11), putative [Schistosoma mansoni] (0.0/cov=87%/id=91%)	5031923	NP_005582.1	1e-129	0.72	meiotic recombination 11 homolog A isoform 1 [Homo sapiens]
997	17061	201	61	Q2_P18607	0.468117	*	C800860.1	ACGCCGATTATAGTTAGTCGTGTCGGTGCCAATATGCCTGCTGACCTATGCATTCCTAGA	-	-	gi|76157778	GenBank homolog	gi|76157778	gi|76157778 SJCHGC08093 protein [Schistosoma japonicum] (3e-22/cov=21%/id=94%)	4506295	NP_002821.1	2e-21	0.93	protein tyrosine phosphatase, non-receptor type 4 [Homo sapiens]
1001	30532	360	17	Q2_P18609	0.5063	*	C800863.1	GTGACTAATAATAAAGTCGGTGTCACCAATGAAACGACTGACAATTGTATAATTACACCA	Smp_055130.1	Sjc_0089630	gi|256081046	S. mansoni Gene Predictions	Smp_055130.x	gi|256081046 zinc finger protein [Schistosoma mansoni] zinc finger protein, putative [Schistosoma mansoni] (e-165/cov=67%/id=95%)	13375827	NP_078889.1	9e-52	0.69	phafin 2 [Homo sapiens]
1003	27270	321	70	Q2_P18611	0.481869	*	C800866.1	CTTGGACTACCCTAACCATCGGATTAACATATGATCGATTAACTGATTTACAAATTTCTC	Smp_069120	Sjc_0105770	gi|256083800	S. mansoni Gene Predictions	Smp_069120	gi|256083800 synaptotagmin [Schistosoma mansoni] synaptotagmin, putative [Schistosoma mansoni] (3e-84/cov=78%/id=82%)	211059429	NP_001129976.1	7e-16	0.73	synaptotagmin II [Homo sapiens]
1005	21604	255	14	Q2_P18613	0.448381	*	C800868.1	CAACAAATGATGAAAGTACATATAGCTTAGCTATGAATCCATCTGGGACAGTCATTGTAG	-	Sjc_0078920	gi|76154753	S. japonicum Gene Predictions	Sjc_0078920	gi|76154753 SJCHGC07971 protein [Schistosoma japonicum] (2e-97/cov=78%/id=97%)	18874090	NP_065890.1	3e-74	0.95	WD repeat domain 48 [Homo sapiens]
1010	8798	104	43	Q2_P18617	0.511902	*	C800872.1	CTTTTGAAGCTCGTTTACCAAATGGATTAATTATGGGACATGCATATTCAATTACGTCTG	Smp_089460.1	Sjc_0300430	gi|256087629	S. mansoni Gene Predictions	Smp_089460.x	gi|256087629 family C2 unassigned peptidase (C02 family) [Schistosoma mansoni] family C2 unassigned peptidase (C02 family) [Schistosoma mansoni] (0.0/cov=96%/id=96%)	27765074	NP_775110.1	0	0.83	calpain 3 isoform c [Homo sapiens]
1012	12949	153	29	Q2_P18619	0.467452	*	C800874.1	TCTGATGCGGCAGCTTACAAATGAGTTGTCAGACGCTGAAAAGCGAGCAACACAGTCTCA	Smp_066250	-	gi|256052292	S. mansoni Gene Predictions	Smp_066250	gi|256052292 hypothetical protein [Schistosoma mansoni] expressed protein [Schistosoma mansoni] (3e-54/cov=42%/id=100%)	156151430	NP_079415.3	1e-55	0.99	armadillo repeat containing 9 [Homo sapiens]
1013	29839	352	4	Q2_P18620	0.382136	*	C800875.1	GTCCAAGCTTGTTGTAGTTTTTTAAAGCAGCAACTACATCCCTCAAATGCTATTGGAATT	Smp_085380	Sjc_0211070	gi|256052680	S. mansoni Gene Predictions	Smp_085380	gi|256052680 hypothetical protein [Schistosoma mansoni] kelch-like ech-associated protein [Schistosoma mansoni] (e-104/cov=88%/id=100%)	45269145	NP_987096.1	1e-148	0.91	kelch-like ECH-associated protein 1 [Homo sapiens]
1028	38854	458	9	Q2_P18632	0.535792	*	C800888.1	GAATAGAGTATGTACCAAGATGGGGAAAAGATCAGGGGGAAGTGGCTCACCCCCCTTTTT	-	-	gi|256062488	GenBank homolog	gi|256062488	gi|256062488 hypothetical protein [Schistosoma mansoni] expressed protein [Schistosoma mansoni] (e-165/cov=59%/id=90%)	21281677	NP_644810.1	1e-68	0.85	WD repeat domain 36 [Homo sapiens]
1031	15876	187	66	Q2_P18634	0.527589	*	C800891.1	GACGTATGTTTTAAGAGGTTTACCGAAATGGCTTCAAGAATAGGATGTCTACTATGTATT	Smp_083080.1	Sjc_0004180	gi|256086426	S. mansoni Gene Predictions	Smp_083080.x	gi|256086426 hypothetical protein [Schistosoma mansoni] expressed protein [Schistosoma mansoni] (0.0/cov=81%/id=97%)	6912280	NP_036243.1	5e-78	1.02	activator of heat shock 90kDa protein ATPase homolog 1 [Homo sapiens]
1033	42303	498	58	Q2_P00284	0.338023	*	C800893.1	GTCAACTGTTCAGGGATGATAAGAATTTCACTAGATCCTCGTCAATTTGTTGTGTATTAT	Smp_018160	-	gi|256073881	S. mansoni Gene Predictions	Smp_018160	gi|256073881 hypothetical protein [Schistosoma mansoni] expressed protein [Schistosoma mansoni] (9e-98/cov=81%/id=100%)	8923598	NP_060386.1	1e-29	0.99	NOP17 [Homo sapiens]
1037	30413	358	68	Q2_P18639	0.434146	*	C800897.1	TCCGCTTTCTTGTACACCCGTTTGTAATCAACCAGCACATACTTTTAATAAATACACTCG	Smp_178810	Sjc_0209080	gi|256089990	S. mansoni Gene Predictions	Smp_178810	gi|256089990 hypothetical protein [Schistosoma mansoni] expressed protein [Schistosoma mansoni] (0.0/cov=83%/id=99%)	157502193	NP_002808.3	4e-86	0.94	proteasome 26S non-ATPase subunit 13 isoform 1 [Homo sapiens]
1040	25574	301	74	Q2_P00286	0.382785	*	C800900.1	GTGTACCAGTTGAAGGACCATTCAAGGCGGAACATTATAGATATTAAATTTAAGCTACTT	Smp_028440.1	Sjc_0009180	gi|256075974	S. mansoni Gene Predictions	Smp_028440.x	gi|256075974 adenosylhomocysteinase [Schistosoma mansoni] adenosylhomocysteinase, putative [Schistosoma mansoni] (0.0/cov=76%/id=100%)	9951915	NP_000678.1	0	0.99	adenosylhomocysteinase isoform 1 [Homo sapiens]
1166	39864	469	84	Q2_P00352	0.420059	*	C801058.1	TAAGCAAGCCCGACCACTACATCATCTTAGCAGCTACAGTCGAGCCCGGACAGTATCACA	Smp_084320	-	gi|56758170	S. mansoni Gene Predictions	Smp_084320	gi|56758170 SJCHGC04667 protein [Schistosoma japonicum] (1e-06/cov=34%/id=58%)	50083289	NP_277040.1	8e-12	0.9	selenoprotein I [Homo sapiens]
1193	36190	426	65	Q2_P00365	0.415236	*	C801091.1	GAAAGATCTGATCTATTTTCGGTTGGTCAGACTGGTGAACATACAGAAACACAACTTTTG	Smp_093930.2	-	gi|256088433	S. mansoni Gene Predictions	Smp_093930.x	gi|256088433 tyrosine kinase [Schistosoma mansoni] tyrosine kinase [Schistosoma mansoni] (e-162/cov=99%/id=99%)	54792100	NP_001973.2	2e-29	0.88	erbB-3 isoform 1 precursor [Homo sapiens]
1208	2007	24	52	Q2_P18720	0.459185	*	C801113.1	TTGTGCTGAATTAGGTTTAGGTGGAGAATTTGTTACAGCTGTTGCATATAGTATTCGTGG	Smp_056860	Sjc_0028120	gi|256081444	S. mansoni Gene Predictions	Smp_056860	gi|256081444 snf5 [Schistosoma mansoni] snf5, putative [Schistosoma mansoni] (0.0/cov=91%/id=94%)	55956801	NP_001007469.1	1e-102	0.68	SWI/SNF related, matrix associated, actin dependent regulator of chromatin, subfamily b, member 1 isoform b [Homo sapiens]
1349	31466	371	16	Q2_P18787	0.350731	*	C801334.1	CACCTATATTCTGCCTTTATTAATGTAAAATGATGGTATCGAACAAGAGTTTGCTCGCAT	Smp_158560.2	-	-	S. mansoni Gene Predictions	Smp_158560.x	No hits	30089962	NP_003598.2	0	0.82	CDC42-binding protein kinase alpha isoform B [Homo sapiens]
1356	19694	232	59	Q2_P18792	0.370704	*	C801339.1	TTAGAAGAAGAAGCTAGAAAAGAGGATGCTAAAAATGAAATATCCGACACAGTGCATCCA	-	-	gi|256087415	GenBank homolog	gi|256087415	gi|256087415 chromatin-specific transcription elongation factor 140 kDa subunit (M24 family) [Schistosoma mansoni] chromatin-specific transcription elongation factor 140 kDa subunit (M24 family) [Schistosoma mansoni] (5e-45/cov=100%/id=61%)	6005757	NP_009123.1	0	0.89	chromatin-specific transcription elongation factor large subunit [Homo sapiens]
1368	29002	342	17	Q2_P18798	0.379089	*	C801347.1	CCTTAAATTTGTTGGGGTGGGGGTAATTTTGATGGCAAGTACACATAATATGCAAATAAA	Smp_031770.9	Sjc_0214670	gi|256076625	S. mansoni Gene Predictions	Smp_031770.x	gi|256076625 tropomyosin [Schistosoma mansoni] RecName: Full=Tropomyosin-2; AltName: Full=Tropomyosin II; Short=TMII; Short=SmTMII tropomyosin [Schistosoma mansoni] tropomyosin, putative [Schistosoma mansoni] (e-130/cov=60%/id=90%)	63252898	NP_001018005.1	8e-37	0.84	tropomyosin 1 alpha chain isoform 1 [Homo sapiens]
1369	21471	253	51	Q2_P18799	0.457973	*	C801348.1	AAATCTTATGATAAACTTGGTCAGACGTCGTCAACAAATGATCCGAAAGCGGCATGGCTG	Smp_131960	Sjc_0063880	gi|256073807	S. mansoni Gene Predictions	Smp_131960	gi|256073807 hypothetical protein [Schistosoma mansoni] expressed protein [Schistosoma mansoni] (e-113/cov=100%/id=99%)	21361625	NP_060773.3	2e-52	0.92	Sec5 protein [Homo sapiens]
1388	37016	436	41	Q2_P00464	0.404311	*	C801360.1	GCAGCCGTCGCTGTTACAGATAGTGAGGGCTCACAACTCAAACCTCTCGTCATTTCAATA	Smp_104660	Sjc_0041070	gi|256066499	S. mansoni Gene Predictions	Smp_104660	gi|256066499 ribosomal protein l7ae [Schistosoma mansoni] ribosomal protein l7ae, putative [Schistosoma mansoni] (5e-59/cov=86%/id=100%)	51317376	NP_001003796.1	1e-43	0.96	NHP2 non-histone chromosome protein 2-like 1 [Homo sapiens]
1390	9816	116	41	Q2_P18812	0.45037	*	C801362.1	CTGAAGCTATCAGGCTATTTTCTGGGATCCAAGCGGACTGTTATATAGCAGCGTTGCACA	Smp_047110	-	gi|256079519	S. mansoni Gene Predictions	Smp_047110	gi|256079519 DEAD box ATP-dependent RNA helicase [Schistosoma mansoni] DEAD box ATP-dependent RNA helicase, putative [Schistosoma mansoni] (7e-88/cov=82%/id=90%)	38569505	NP_008941.2	6e-62	0.79	ATP-dependent RNA helicase ROK1 isoform a [Homo sapiens]
1394	18734	221	34	Q2_P00466	0.424804	*	C801366.1	CAGCCAATCCGTATTCATTTCACGTGATTGAAGTCACAGCTAAGGATGCCAACAGCGAAG	-	-	gi|256090321	GenBank homolog	gi|256090321	gi|256090321 helicase [Schistosoma mansoni] helicase, putative [Schistosoma mansoni] (2e-86/cov=96%/id=95%)	52851437	NP_079232.3	7e-63	0.88	transmembrane protein 62 [Homo sapiens]
1396	7532	89	52	Q2_P18816	0.441957	*	C801368.1	ATTGGATTGTGCAGAATCCGTTTATGTACAGTTCACAAGTGAAAGTTTCTCACTCACCAC	-	-	gi|161061	GenBank homolog	gi|161061	gi|161061 protease [Schistosoma mansoni] (1e-64/cov=76%/id=94%)	56682964	NP_001008530.1	4e-66	1.04	legumain preproprotein [Homo sapiens]
1411	14353	169	73	Q2_P18825	0.452909	*	C801379.1	GGAGGGAAATACTTCAGATGATCTTGTAATGACAAATAATGCGAATATTTGGCAGTGATA	Smp_105410	-	gi|256090681	S. mansoni Gene Predictions	Smp_105410	gi|256090681 glucose transport protein [Schistosoma mansoni] glucose transport protein, putative [Schistosoma mansoni] (e-170/cov=66%/id=99%)	5902090	NP_008862.1	2e-76	0.95	solute carrier family 2 (facilitated glucose transporter), member 3 [Homo sapiens]
1439	39600	466	75	Q2_P00485	0.392211	*	C801401.1	AAGTCTGAAAATCAGAGTATAGCTAACGAATCAAATAATAGGGGAAGTGACGATGATGAA	Smp_123500	Sjc_0039250	gi|256070792	S. mansoni Gene Predictions	Smp_123500	gi|256070792 ATP-dependent RNA Helicase [Schistosoma mansoni] ATP-dependent RNA Helicase, putative [Schistosoma mansoni] (e-117/cov=94%/id=100%)	29029601	NP_116045.2	1e-161	0.68	DEAH (Asp-Glu-Ala-His) box polypeptide 37 [Homo sapiens]
1451	38762	457	2	Q2_P18846	0.33342	*	C801407.1	CACTTAGTCCTCAGAATAAAAATTTCTCTCTCTCTAGTTTTACATGCACATGTGTATGTG	Smp_074020	-	-	S. mansoni Gene Predictions	Smp_074020	No hits	27477041	NP_036437.1	0	1.02	adaptor-related protein complex 2, alpha 2 subunit [Homo sapiens]
1475	6514	77	54	Q2_P18858	0.456292	*	C801421.1	GGTATATTTCCACTTTTCACGAGATTTCAATACAGCAACTGTTGTGACATTTTGTTTCTG	Smp_072970	-	gi|256084504	S. mansoni Gene Predictions	Smp_072970	gi|256084504 tetratricopeptide protein [Schistosoma mansoni] tetratricopeptide protein, putative [Schistosoma mansoni] (e-136/cov=76%/id=99%)	4507711	NP_003305.1	4e-47	0.76	tetratricopeptide repeat domain 1 [Homo sapiens]
1489	43970	518	25	Q2_P18865	0.400788	*	C801430.1	GGAAACGTGCTGAAAGAAGCTCGCATATTCGACCGTGCAGTAGCAGCCTACCTTAGGGCT	Smp_046930	Sjc_0041880	gi|226486966	S. mansoni Gene Predictions	Smp_046930	gi|226486966 O-glycosyltransferase [Schistosoma japonicum] (e-105/cov=76%/id=100%)	32307150	NP_858059.1	0	0.96	O-linked GlcNAc transferase isoform 2 [Homo sapiens]
1490	16569	195	79	Q2_P18866	0.507691	*	C801432.1	CCCAGTTACAATTTAATCATTGAACCATTCGCAATAAAGACATTAAGAGATCAGTCCACA	Smp_091460	Sjc_0041380	gi|256088022	S. mansoni Gene Predictions	Smp_091460	gi|256088022 glutamine synthetase 1 2 (glutamate-amonia ligase) (gs) [Schistosoma mansoni] glutamine synthetase 1, 2 (glutamate-amonia ligase) (gs), putative [Schistosoma mansoni] (0.0/cov=61%/id=100%)	74271826	NP_001028228.1	1e-142	0.99	glutamine synthetase [Homo sapiens]
1500	28142	332	7	Q2_P18872	0.398998	*	C801440.1	GAAGAGTTAACAACAACCAATACACTTATATCATCTACGAATAAGGGAAAATCCACGAGT	Smp_175460	Sjc_0304440	gi|256088970	S. mansoni Gene Predictions	Smp_175460	gi|256088970 hypothetical protein [Schistosoma mansoni] expressed protein [Schistosoma mansoni] (2e-78/cov=92%/id=69%)	119703749	NP_116210.2	1e-139	0.69	hydrocephalus inducing isoform a [Homo sapiens]
1501	18878	223	8	Q2_P18873	0.501932	*	C801441.1	GGCTTGTAGAAAATGGAAATGAAAATTCAACTATCAGATGATACTGTCTTCGTTGTCGTA	Smp_163600	-	gi|256085314	S. mansoni Gene Predictions	Smp_163600	gi|256085314 lim homeobox protein [Schistosoma mansoni] lim homeobox protein, putative [Schistosoma mansoni] (e-156/cov=64%/id=95%)	30410785	NP_005559.2	4e-21	0.63	LIM homeobox protein 1 [Homo sapiens]
1507	586	7	76	Q2_P18877	0.423826	*	C801445.1	CTGAGTATACTCGTTGTTGGAAACATTCTTCCCATCATTCATTCTTTCAAAACAGTATTC	Smp_062630	Sjc_0211520	gi|256082599	S. mansoni Gene Predictions	Smp_062630	gi|256082599 dynactin subunit [Schistosoma mansoni] dynactin subunit, putative [Schistosoma mansoni] (0.0/cov=79%/id=100%)	5453629	NP_006391.1	3e-39	1.02	dynactin 2 [Homo sapiens]
1518	39257	462	72	Q2_P18885	0.335033	*	C801453.1	CCCTGTGCGATATGTTTCTTTGTTTTAATGTGTACTTCAAATGGCTCTGAATAATTCTAC	-	-	gi|226466806	GenBank homolog	gi|226466806	gi|226466806 Casein kinase I isoform alpha [Schistosoma japonicum] (0.0/cov=59%/id=94%)	68303572	NP_001883.4	1e-121	0.71	casein kinase 1, alpha 1 isoform 2 [Homo sapiens]
1522	40824	481	24	Q2_P00520	0.38224	*	C801457.1	AATGTTTGTTAATACGTATTGTTACACCTATAGAAACTAGAATCGAACGGGGTTGGTCAC	Smp_072460	Sjc_0047170	gi|256084426	S. mansoni Gene Predictions	Smp_072460	gi|256084426 phosphomevalonate kinase [Schistosoma mansoni] phosphomevalonate kinase [Schistosoma mansoni] (6e-75/cov=49%/id=100%)	5729980	NP_006547.1	5e-33	0.92	phosphomevalonate kinase [Homo sapiens]
1526	13817	163	47	Q2_P00521	0.882068	*	C801461.1	GAAGCTATAACAGGAAAACTTGACCAACAGAAAGCATTGTTAGAGGTAAACTCTGCCATT	Smp_105110	Sjc_0057670	gi|56755255	S. mansoni Gene Predictions	Smp_105110	gi|56755255 SJCHGC09458 protein [Schistosoma japonicum] (8e-60/cov=98%/id=84%)	12232385	NP_073567.1	3e-26	0.97	COP9 constitutive photomorphogenic homolog subunit 7B [Homo sapiens]
1537	21524	254	19	Q2_P00526	0.487186	*	C801471.1	TACAATGGGGGATAGATGGTCTAATGAGAAAGTTGATGAATTATTCCATGGTGCACCGAT	Smp_103000.2	Sjc_0069800	gi|29841153	S. mansoni Gene Predictions	Smp_103000.x	gi|29841153 SJCHGC06153 protein [Schistosoma japonicum] spaghetti squash [Schistosoma japonicum] spaghetti squash [Schistosoma japonicum] spaghetti squash [Schistosoma japonicum] spaghetti squash [Schistosoma japonicum] spaghetti squash [Schistosoma japonicum] (1e-57/cov=60%/id=94%)	29568111	NP_006088.2	1e-32	0.98	myosin regulatory light chain 9 isoform a [Homo sapiens]
1547	820	10	55	Q2_P18904	0.396139	*	C801478.1	CCTTTTTTCGGACCTTCATTGAAAACAGGATCTATAAGAATTATCCAACAGCAGTGGACG	-	-	gi|60692940	GenBank homolog	gi|60692940	gi|60692940 SJCHGC06597 protein [Schistosoma japonicum] V-type H+-transporting ATPase subunit H [Schistosoma japonicum] V-type H+-transporting ATPase subunit H [Schistosoma japonicum] V-type H+-transporting ATPase subunit H [Schistosoma japonicum] V-type H+-transporting ATPase subunit H [Schistosoma japonicum] (4e-31/cov=32%/id=82%)	154689666	NP_660265.2	6e-15	0.84	ATPase, H+ transporting, V0 subunit isoform 1 [Homo sapiens]
1550	13360	158	15	Q2_P18906	0.312596	*	C801480.1	CGCCTAGCATACCAAATTCTGAAAGAGCGTCATTAATACATCAAATACATAATTTTGGCA	Smp_174950	Sjc_0034480	gi|256088789	S. mansoni Gene Predictions	Smp_174950	gi|256088789 40S ribosomal protein S19 [Schistosoma mansoni] 40S ribosomal protein S19, putative [Schistosoma mansoni] (4e-78/cov=88%/id=100%)	4506695	NP_001013.1	5e-35	0.97	ribosomal protein S19 [Homo sapiens]
1552	20313	239	83	Q2_P00532	0.418907	*	C801482.1	TTAAAACCGAATGAGGCTGAATCATTAAAAGAACGTGCTAGAAACACCTATCGTGAGGGA	Smp_078420.2	Sjc_0032640	gi|256085583	S. mansoni Gene Predictions	Smp_078420.x	gi|256085583 pre-mRNA splicing factor [Schistosoma mansoni] pre-mRNA splicing factor, putative [Schistosoma mansoni] (2e-78/cov=97%/id=100%)	40807485	NP_036601.2	1e-117	0.98	PRP6 pre-mRNA processing factor 6 homolog [Homo sapiens]
1553	14599	172	64	Q2_P00533	0.484154	*	C801483.1	CGAGACATCAATGAATTTCACAGTTAAATAGTCAGTTTCCTAAGGGTTTCTGCAAAAAAC	-	-	gi|256052383	GenBank homolog	gi|256052383	gi|256052383 quinone oxidoreductase [Schistosoma mansoni] quinone oxidoreductase, putative [Schistosoma mansoni] (9e-13/cov=26%/id=100%)	24308257	NP_065978.1	2e-66	0.91	vesicle amine transport protein 1 homolog (T. californica)-like [Homo sapiens]
1555	187	3	17	Q2_P00534	0.464335	*	C801484.1	GATGTCGTGAATGGAAGATACGTGTAGAGAATAGAACTATATTTCCAAATTTATGGAGAG	Smp_152480	Sjc_0003830	gi|256081377	S. mansoni Gene Predictions	Smp_152480	gi|256081377 cyclic-nucleotide-gated cation channel [Schistosoma mansoni] cyclic-nucleotide-gated cation channel, putative [Schistosoma mansoni] (3e-60/cov=97%/id=89%)	4502917	NP_001289.1	3e-97	0.69	cyclic nucleotide gated channel alpha 3 isoform 1 [Homo sapiens]
1559	3447	41	47	Q2_P00537	0.357434	*	C801487.1	AGGTACACGTTTGTTCACAGCGGGTGGTCCAATCGCTTCAACATTTCATGGGAATGTCGC	Smp_158700	-	gi|256083500	S. mansoni Gene Predictions	Smp_158700	gi|256083500 hypothetical protein [Schistosoma mansoni] conserved hypothetical protein [Schistosoma mansoni] (9e-83/cov=99%/id=92%)	22218619	NP_056212.1	1e-36	0.62	WD repeat domain 40A [Homo sapiens]
1574	27613	325	73	Q2_P18915	0.442903	*	C801498.1	AATGATTTACGTGCTCGTCACTGACTGAAGAAAGACCAGACTCTTCAAAATATCAAAAAT	Smp_082990	-	gi|256086404	S. mansoni Gene Predictions	Smp_082990	gi|256086404 cornichon [Schistosoma mansoni] cornichon, putative [Schistosoma mansoni] (1e-74/cov=80%/id=92%)	5031639	NP_005767.1	3e-47	1	cornichon-like [Homo sapiens]
1579	19981	236	6	Q2_P18918	0.347887	*	C801502.1	GGTTGTGGATACGGTCATTCAATGGCATATGTAGAATTTGGTTCGTAAACATTGTAAAAA	Smp_024240	-	gi|256075111	S. mansoni Gene Predictions	Smp_024240	gi|256075111 rcc1-related guanine nucleotide exchange factor [Schistosoma mansoni] rcc1-related guanine nucleotide exchange factor [Schistosoma mansoni] (0.0/cov=40%/id=100%)	6912330	NP_036271.1	7e-46	1.03	deafness locus associated putative guanine nucleotide exchange factor [Homo sapiens]
1583	17985	212	50	Q2_P18920	0.415105	*	C801505.1	GCGCATGTGCTTAATAGTCATATGTATTATTATTTATACTTGTGTGACTTGTCCTTCTCC	Smp_042300.2	-	gi|256078600	S. mansoni Gene Predictions	Smp_042300.x	gi|256078600 PUR-alpha-like protein [Schistosoma mansoni] PUR-alpha-like protein [Schistosoma mansoni] PUR-alpha-like protein [Schistosoma mansoni] (e-146/cov=60%/id=100%)	5032007	NP_005850.1	5e-51	0.85	purine-rich element binding protein A [Homo sapiens]
1613	37529	442	44	Q2_P00562	0.425163	*	C801525.1	CCTTCAGGTAAACGAACTATCTTTGTTTTGACCAAAGTGGATTTGGCTGAATCAAATCTG	Smp_028120	Sjc_0029320	gi|56758602	S. mansoni Gene Predictions	Smp_028120	gi|56758602 SJCHGC09513 protein [Schistosoma japonicum] (e-123/cov=67%/id=95%)	18860831	NP_570844.1	0	0.72	optic atrophy 1 isoform 2 [Homo sapiens]
1644	14726	174	21	Q2_P00574	0.357039	*	C801547.1	GCCAAATATGCAACTGATTTTCGTCCTATCGATGAAAATTGTTCTTGTCCTACATGCTCT	Smp_192000	-	gi|256069338	S. mansoni Gene Predictions	Smp_192000	gi|256069338 queuine tRNA-ribosyltransferase [Schistosoma mansoni] queuine tRNA-ribosyltransferase, putative [Schistosoma mansoni] (e-112/cov=97%/id=98%)	13654276	NP_112486.1	4e-63	0.75	queuine tRNA-ribosyltransferase 1 [Homo sapiens]
1652	3076	37	16	Q2_P00577	0.43963	*	C801559.1	CGCTATCGATTCAATTCTCCATGAACGACGTTATTCTCATTTGTCAAAAGTCATTAATTC	Smp_132480	-	-	S. mansoni Gene Predictions	Smp_132480	No hits	4503143	NP_001900.1	5e-61	0.86	cathepsin D preproprotein [Homo sapiens]
1659	4912	58	67	Q2_P18965	0.388234	*	C801563.1	GTTGTTGTAATAGTAGATCCTAGAACAGTACCAATTAATCCATCTGGTGAAAAACAACGA	Smp_051610	-	gi|256080385	S. mansoni Gene Predictions	Smp_051610	gi|256080385 disco-interacting protein 2 (dip2) [Schistosoma mansoni] disco-interacting protein 2 (dip2), putative [Schistosoma mansoni] (e-108/cov=75%/id=99%)	44888818	NP_055789.1	0	0.75	DIP2 disco-interacting protein 2 homolog C [Homo sapiens]
1661	2524	30	59	Q2_P18967	0.358699	*	C801565.1	CGTGGTGATTCCGTTATTCTTGTTCTTCGCAACCCTTTGGCTACTGCTGCAGCTGCTCCT	Smp_075560	Sjc_0055670	gi|256085048	S. mansoni Gene Predictions	Smp_075560	gi|256085048 small nuclear ribonucleoprotein Sm D2 [Schistosoma mansoni] small nuclear ribonucleoprotein Sm D2, putative [Schistosoma mansoni] (3e-28/cov=99%/id=86%)	4759158	NP_004588.1	9e-37	0.9	small nuclear ribonucleoprotein D2 isoform 1 [Homo sapiens]
1667	40156	473	36	Q2_P18971	0.57563	*	C801569.1	GTAGGAAGTGGATCTGAATTACTTCGTGTTAGAAATTCCAGTGATAATATTCAGACTGAA	Smp_126920	-	gi|256072082	S. mansoni Gene Predictions	Smp_126920	gi|256072082 organic solute transporter [Schistosoma mansoni] organic solute transporter, putative [Schistosoma mansoni] (3e-23/cov=98%/id=83%)	190358512	NP_060711.2	1e-113	0.81	transmembrane protein 184C [Homo sapiens]
1671	36103	425	63	Q2_P18973	0.454287	*	C801571.1	CAATTCAAAATGAGTAAAGTATATTTCACATGACCCTGTTCATTCACTTGCCATTCCTTG	Smp_064520	-	gi|256082923	S. mansoni Gene Predictions	Smp_064520	gi|256082923 hypothetical protein [Schistosoma mansoni] expressed protein [Schistosoma mansoni] (4e-87/cov=53%/id=100%)	7706343	NP_057146.1	3e-40	1	hypothetical protein LOC51647 [Homo sapiens]
1682	27633	326	8	Q2_P18981	0.47101	*	C801579.1	TTGTGCCTATTACAGATTTGGTAATATGGGTAGATCCTTTAGACGGAACTCAAGAATATA	Smp_173550	Sjc_0303340	gi|256088423	S. mansoni Gene Predictions	Smp_173550	gi|256088423 myo inositol monophosphatase [Schistosoma mansoni] myo inositol monophosphatase, putative [Schistosoma mansoni] (1e-87/cov=76%/id=100%)	157388900	NP_060283.3	3e-19	0.74	inositol monophosphatase domain containing 1 [Homo sapiens]
1711	26258	309	78	Q2_P18996	0.291111	*	C801599.1	CAAATTACAGCAAAAACTTCAACAAGAACACACAAAAGCAGCACTAAAAGCCTAATGCAA	Smp_027880	Sjc_0002020	gi|256075841	S. mansoni Gene Predictions	Smp_027880	gi|256075841 hypothetical protein [Schistosoma mansoni] expressed protein [Schistosoma mansoni] (1e-62/cov=72%/id=100%)	7657162	NP_055075.1	3e-25	0.91	HLA class II region expressed gene KE2 [Homo sapiens]
1716	9712	115	22	Q2_P19000	0.336307	*	C801603.1	TATAGTTGTGCAAGGAAAAACTGTTTCTGTGGTTGGTCGATATAACGATTTAAAGGAGGT	Smp_115060	Sjc_0083680	gi|256068106	S. mansoni Gene Predictions	Smp_115060	gi|256068106 hypothetical protein [Schistosoma mansoni] expressed protein [Schistosoma mansoni] (2e-60/cov=99%/id=100%)	117676403	NP_008974.5	5e-47	0.93	HIV-1 rev binding protein 2 [Homo sapiens]
1755	43414	511	64	Q2_P00622	0.456171	*	C801631.1	AACGGGCTGAGTCTCGCCTGGAAGCTGCCGAAGGTCGTTTAAAGGAGCTTCAGTCAATTA	-	-	gi|256076629	GenBank homolog	gi|256076629	gi|256076629 tropomyosin [Schistosoma mansoni] tropomyosin, putative [Schistosoma mansoni] (3e-32/cov=83%/id=80%)	63252898	NP_001018005.1	2e-26	1	tropomyosin 1 alpha chain isoform 1 [Homo sapiens]
1785	39247	462	62	Q2_P19034	0.533355	*	C801650.1	AGGTAAACCAATCACACCCCCTTCATATGTGGCGACCGTGGCTATAGCCAATCGTCGAGT	Smp_090220	Sjc_0090710	gi|256087797	S. mansoni Gene Predictions	Smp_090220	gi|256087797 feline leukemia virus subgroup C receptor-related [Schistosoma mansoni] feline leukemia virus subgroup C receptor-related [Schistosoma mansoni] (2e-92/cov=75%/id=100%)	31542731	NP_115595.2	5e-39	0.94	major facilitator superfamily domain containing 7 [Homo sapiens]
1814	13290	157	30	Q2_P00650	0.317717	*	C801670.1	TCTGCTTTAAATACGCTTTCCCATTGACCCAATGGAGATGGATTACATATACAAGCATGT	Smp_094480	-	-	S. mansoni Gene Predictions	Smp_094480	No hits	11055998	NP_067642.1	1e-106	0.9	guanine nucleotide-binding protein, beta-4 subunit [Homo sapiens]
1829	18247	215	57	Q2_P19058	0.440436	*	C801680.1	CAAGAAATCAAAAACCGTTTTAAAGCATTTCTCAGAACGTTTTTGGACGAAAACGATCGG	Smp_079560	Sjc_0072090	gi|256052529	S. mansoni Gene Predictions	Smp_079560	gi|256052529 DNA replication licensing factor MCM2 [Schistosoma mansoni] DNA replication licensing factor MCM2, putative [Schistosoma mansoni] (9e-78/cov=89%/id=79%)	33356547	NP_004517.2	1e-156	0.96	minichromosome maintenance complex component 2 [Homo sapiens]
1835	42810	504	55	Q2_P19062	0.43592	*	C801684.1	ATATCTTGATTGGACAGCTAGTCGATTCTTTTCATGTGATAAGTCTAATATAAGCCCTGA	Smp_035020.1	-	gi|256092858	S. mansoni Gene Predictions	Smp_035020.x	gi|256092858 cd151-related [Schistosoma mansoni] cd151-related [Schistosoma mansoni] (e-140/cov=77%/id=94%)	30425534	NP_848657.1	1e-32	0.76	tetraspanin 33 [Homo sapiens]
1839	17802	210	37	Q2_P19064	0.551408	*	C801687.1	ATATAGACTGTGATCTGGAGAGTTGGAGGCGTGCATTAGAAGATAGCGCTACTGTCTATG	Smp_118830	-	gi|256048369	S. mansoni Gene Predictions	Smp_118830	gi|256048369 f-actin capping protein alpha [Schistosoma mansoni] f-actin capping protein alpha, putative [Schistosoma mansoni] (3e-63/cov=40%/id=86%)	5453599	NP_006127.1	1e-41	0.9	capping protein (actin filament) muscle Z-line, alpha 2 [Homo sapiens]
1841	22504	265	64	Q2_P19066	0.367388	*	C801689.1	TAATGAGGGTAAAGAAATGGCTGAAAATATTAATGCTTATGCCTTCTTTGAGTGTTCAGG	-	-	gi|256082118	GenBank homolog	gi|256082118	gi|256082118 Rho GTPase [Schistosoma mansoni] Rho GTPase, putative [Schistosoma mansoni] (9e-90/cov=91%/id=91%)	111494251	NP_001036144.1	8e-74	0.95	ras homolog gene family, member C precursor [Homo sapiens]
1842	33218	391	68	Q2_P19067	0.503239	*	C801690.1	ACAATTTTTCTAACCAATACTGCACGTGCCAACGTCCGTATCCAGACCCCGACTATGACG	Smp_124840	-	gi|256071293	S. mansoni Gene Predictions	Smp_124840	gi|256071293 hypothetical protein [Schistosoma mansoni] expressed protein [Schistosoma mansoni] (e-103/cov=92%/id=100%)	154426322	NP_786924.2	1e-51	1	ubiquitin protein ligase E3 component n-recognin 7 (putative) isoform 2 [Homo sapiens]
1867	21963	259	33	Q2_P19080	0.425888	*	C801708.1	CAGACTACAGATATCGTCATGGGAATCACTACTGAACATGAGGTATTATTTTATGTATAC	Smp_179270.1	Sjc_0023270	gi|256090131	S. mansoni Gene Predictions	Smp_179270.x	gi|256090131 heterogeneous nuclear ribonucleoprotein [Schistosoma mansoni] heterogeneous nuclear ribonucleoprotein (hnrnp), putative [Schistosoma mansoni] (0.0/cov=95%/id=83%)	149193319	NP_001091947.1	3e-50	0.77	G-rich RNA sequence binding factor 1 isoform 2 [Homo sapiens]
1882	23762	280	47	Q2_P00682	0.40071	*	C801719.1	GCCCATTTAGTTCGGCATTTATTATTCAATACAACATGTGATAGTCTCCAAGTTTGTTTG	Smp_127960	-	gi|239755433	S. mansoni Gene Predictions	Smp_127960	gi|239755433 PREDICTED: hypothetical protein, partial [Homo sapiens] (0.12/cov=59%/id=25%)	194239701	NP_001123519.1	2e-14	0.83	tubulin folding cofactor E-like [Homo sapiens]
1889	10827	128	32	Q2_P19090	0.509742	*	C801722.1	CTCGGTAGTCTGTTTTAATGTTGATTAATCTAAAAGGGTTTTCTATACGCTGCTGATCTA	Smp_006320.1	-	-	S. mansoni Gene Predictions	Smp_006320.x	No hits	5730027	NP_006550.1	5e-30	0.62	KH domain containing, RNA binding, signal transduction associated 1 [Homo sapiens]
1892	36467	430	2	Q2_P19093	0.39277	*	C801725.1	GATCTTAACTTCGTCATGCATACATGTTACATCCTGTTAGCTGTCTATTCTGTATTGTTA	Smp_064530	Sjc_0056020	gi|256082925	S. mansoni Gene Predictions	Smp_064530	gi|256082925 hypothetical protein [Schistosoma mansoni] expressed protein [Schistosoma mansoni] (0.0/cov=94%/id=99%)	7705433	NP_057175.1	1e-122	0.92	eukaryotic translation initiation factor 3 subunit 6 interacting protein [Homo sapiens]
1903	17736	209	56	Q2_P19098	0.357691	*	C801732.1	TGTCCCACTGATTTCGATCTCTGGTGGTAAGGTTTTAACAAGTATGGAACTTACACAAAA	Smp_178250	-	gi|56758170	S. mansoni Gene Predictions	Smp_178250	gi|56758170 SJCHGC04667 protein [Schistosoma japonicum] (1e-16/cov=52%/id=61%)	156151430	NP_079415.3	9e-35	0.81	armadillo repeat containing 9 [Homo sapiens]
1904	3087	37	27	Q2_P19099	0.453497	*	C801733.1	CCCTTACTCCAAATGATTAACAACAGTAGAAAAGACCACTTTTCTGAAGATTTAGGTTCA	Smp_093280	Sjc_0012980	gi|256088316	S. mansoni Gene Predictions	Smp_093280	gi|256088316 histone deacetylase [Schistosoma mansoni] histone deacetylase 3 [Schistosoma mansoni] term=histone deacetylase 3;db_xref=PMID:18977200;with=UniProt:A5H659;evidence=tra cea ble author statement [Schistosoma mansoni] (5e-98/cov=61%/id=93%)	13128862	NP_003874.2	1e-157	0.97	histone deacetylase 3 [Homo sapiens]
1923	18710	221	10	Q2_P19109	0.377686	*	C801745.1	GCCCTTACGCATACAACTTTTTCATGTGATCATTTACTTTTATTTGAGAGGAGAGTTGAA	Smp_121160	-	gi|256070084	S. mansoni Gene Predictions	Smp_121160	gi|256070084 mitochondrial carrier protein [Schistosoma mansoni] mitochondrial carrier protein, putative [Schistosoma mansoni] (e-125/cov=51%/id=98%)	20149598	NP_036272.2	8e-85	1	solute carrier family 25 (mitochondrial carrier; dicarboxylate transporter), member 10 [Homo sapiens]
1931	39340	463	70	Q2_P00704	0.564042	*	C801751.1	AATACTGATGGCAATGACGATGTTGGTGCTACCATTCAAGCAAATGAAGAACTAAACCAT	Smp_067900	Sjc_0022970	gi|256083550	S. mansoni Gene Predictions	Smp_067900	gi|256083550 cdc37-related [Schistosoma mansoni] cdc37-related [Schistosoma mansoni] (0.0/cov=86%/id=93%)	5901922	NP_008996.1	1e-100	0.93	cell division cycle 37 protein [Homo sapiens]
1950	36098	425	58	Q2_P19122	0.440215	*	C801763.1	GTCAGAGAAATTAATTTCAGAAAAGTATAAACTTTGTCCAGGTTGTTGGACACCATGTGA	Smp_088990	-	gi|256087553	S. mansoni Gene Predictions	Smp_088990	gi|256087553 hypothetical protein [Schistosoma mansoni] ring finger protein 14 (androgen receptor-associated protein 54) (triad2 protein), putative [Schistosoma mansoni] (6e-39/cov=52%/id=80%)	34577102	NP_899648.1	1e-36	0.88	ring finger protein 14 isoform 1 [Homo sapiens]
1967	41315	487	5	Q2_P19131	0.44732	*	C801775.1	CCTTTAAATTCAGTTGTACTTCCTGTTCCTGGTTACGCTGTACATTATCCAAAAAATCAT	-	-	gi|256073067	GenBank homolog	gi|256073067	gi|256073067 tRNA pseudouridine synthase D [Schistosoma mansoni] tRNA pseudouridine synthase D, putative [Schistosoma mansoni] (e-169/cov=77%/id=99%)	50727002	NP_061915.2	3e-83	1.03	pseudouridylate synthase 7 homolog [Homo sapiens]
1986	13457	159	27	Q2_P00730	0.432165	*	C801788.1	GCGTAATATGGAAGATGCTTTAAAATCAGAAATGCATGGGCATACACTCAGTGCCTTACT	Smp_045500	Sjc_0301370	gi|256079188	S. mansoni Gene Predictions	Smp_045500	gi|256079188 annexin [Schistosoma mansoni] annexin, putative [Schistosoma mansoni] (e-132/cov=71%/id=100%)	4809279	NP_004025.1	8e-79	0.7	annexin VII isoform 2 [Homo sapiens]
1992	19907	235	17	Q2_P19146	0.563907	*	C801792.1	ACGTTTTTCCCCTTGGGTTTTGTAATCCGATTGGTACTGGTCGTCAATGGATGTCTTGGA	Smp_025150.2	-	gi|256075303	S. mansoni Gene Predictions	Smp_025150.x	gi|256075303 sugar nucleotide epimerase related [Schistosoma mansoni] sugar nucleotide epimerase related [Schistosoma mansoni] (7e-63/cov=73%/id=100%)	116812630	NP_064580.2	3e-31	0.84	short chain dehydrogenase/reductase family 39U, member 1 [Homo sapiens]
1996	30314	357	54	Q2_P19149	0.372578	*	C801796.1	GCCGTCAAAGAAATTCGAGCACTTAAACTACAATGATCTCATCTTATCAGTTATCTTTTC	-	Sjc_0010340	gi|256086208	S. japonicum Gene Predictions	Sjc_0010340	gi|256086208 oligomeric golgi complex component [Schistosoma mansoni] Conserved oligomeric Golgi complex component, putative [Schistosoma mansoni] (0.0/cov=77%/id=87%)	118498354	NP_056201.2	3e-38	0.98	component of oligomeric golgi complex 4 [Homo sapiens]
2011	10499	124	44	Q2_P00740	0.443552	*	C801807.1	GTGTCTGGAGTAAAATTAGCACTCTACTGGATATCTATCTATATGTGGGATATGTGCATA	-	-	gi|291240099	GenBank homolog	gi|291240099	gi|291240099 PREDICTED: rCG33625-like [Saccoglossus kowalevskii] (7e-27/cov=56%/id=30%)	116734710	NP_001080.2	0	0.96	ATP-binding cassette, sub-family A member 3 [Homo sapiens]
2012	26081	307	71	Q2_P19158	0.485178	*	C801808.1	AATGGTATTGGCTGCTGCCGAAACTCCATGTACTTCTTCAACCGCTGATTCGGAACCTAG	Smp_027750	Sjc_0009720	gi|256075824	S. mansoni Gene Predictions	Smp_027750	gi|256075824 hypothetical protein [Schistosoma mansoni] expressed protein [Schistosoma mansoni] (e-159/cov=91%/id=95%)	38569484	NP_060111.2	6e-74	0.8	kinesin family member 21A [Homo sapiens]
2037	12015	142	30	Q2_P19173	0.434834	*	C801827.1	TGCCGGTAATAATGCAATATCTGTTTGGCGTTCTTTACTCGGTCCCACTAAAGTTTATCG	Smp_081790	Sjc_0071190	gi|256086145	S. mansoni Gene Predictions	Smp_081790	gi|256086145 nucleoside diphosphate kinase [Schistosoma mansoni] nucleoside diphosphate kinase [Schistosoma mansoni] (1e-62/cov=81%/id=94%)	5031951	NP_005784.1	9e-32	0.93	nucleoside diphosphate kinase type 6 [Homo sapiens]
2039	17235	203	65	Q2_P19174	0.785341	*	C801828.1	GGATGATGTCCCATCTGTTCATAGTGCGGATACGATTTCTTCGTCTAATGGATGTTCTGT	-	-	gi|58332666	GenBank homolog	gi|58332666	gi|58332666 homeobox A5 [Xenopus (Silurana) tropicalis] homeobox A5 [Xenopus (Silurana) tropicalis] (0.36/cov=91%/id=32%)	24497517	NP_061975.2	6e-98	1	homeobox A5 [Homo sapiens]
2044	28485	336	10	Q2_P00753	0.325048	*	C801834.1	GACACTGATAATACTAAATGGCTTAGTTTTGAACCAGTCACTTTAGTTCCATTTCAACGT	-	Sjc_0302520	gi|76154559	S. japonicum Gene Predictions	Sjc_0302520	gi|76154559 SJCHGC04653 protein [Schistosoma japonicum] (6e-90/cov=100%/id=70%)	21359929	NP_065116.2	4e-56	0.76	X-prolyl aminopeptidase (aminopeptidase P) 1, soluble [Homo sapiens]
2067	40262	474	57	Q2_P19192	0.383884	*	C801851.1	GAGAGATGAGATCTGAGGATAGACTGAATTATAAAACCACTACCGATTAAACGTATTTTC	Smp_034850	Sjc_0054060	gi|256092816	S. mansoni Gene Predictions	Smp_034850	gi|256092816 twik family of potassium channels-related [Schistosoma mansoni] twik family of potassium channels-related [Schistosoma mansoni] (e-100/cov=68%/id=92%)	14589851	NP_055032.1	3e-16	0.83	potassium channel, subfamily K, member 2 isoform b [Homo sapiens]
2076	6147	73	27	Q2_P00766	0.410834	*	C801859.1	CTCTTCACATCTATTCCAAAAATGCTTTTCTCCCACTCTTGTGTTACAAAAATGTCTGTA	Smp_151400	-	gi|110348933	S. mansoni Gene Predictions	Smp_151400	gi|110348933 signaling protein wnt4 precursor [Schistosoma japonicum] (7e-37/cov=55%/id=76%)	17402922	NP_110388.2	2e-71	0.63	wingless-type MMTV integration site family, member 4 precursor [Homo sapiens]
2079	8333	99	3	Q2_P19198	0.654883	*	C801861.1	GATTGAAATCATTGAACGACCCTACATACATACATCAATGAAACCAATATTGGCTAGAGA	-	Sjc_0056270	gi|256085419	S. japonicum Gene Predictions	Sjc_0056270	gi|256085419 titin [Schistosoma mansoni] titin, putative [Schistosoma mansoni] (7e-56/cov=98%/id=81%)	169177000	XP_001726994.1	2e-28	0.94	PREDICTED: hemicentin 2 [Homo sapiens]
2086	27327	322	42	Q2_P00771	0.476832	*	C801867.1	GTTGTATGGCAGATAAACAACTTTATTCTATGTTACTCGCTGATGAACCAGCTGAATAAT	Smp_068510	Sjc_0039000	gi|256083564	S. mansoni Gene Predictions	Smp_068510	gi|256083564 neuronal calcium sensor [Schistosoma mansoni] neuronal calcium sensor, putative [Schistosoma mansoni] (1e-57/cov=84%/id=80%)	19913443	NP_602293.1	1e-40	0.98	hippocalcin-like 1 [Homo sapiens]
2097	26796	316	21	Q2_P19208	0.347915	*	C801874.1	GATGTATGTTTTCGTGATTCAATGCCTGAAACAATCACTCCACTACCAGAACCTGGTTAC	Smp_018030	-	gi|256073855	S. mansoni Gene Predictions	Smp_018030	gi|256073855 hypothetical protein [Schistosoma mansoni] expressed protein [Schistosoma mansoni] (e-140/cov=63%/id=86%)	5174715	NP_005988.1	2e-38	0.97	transcription factor-like 1 [Homo sapiens]
2101	15381	181	81	Q2_P00778	0.345608	*	C801877.1	GTACGTCAAAGTAATCATGTTGAATTTTATGACCCAATGGTTGGCAAATTAACAGCTGAG	Smp_050470	Sjc_0046360	gi|256080161	S. mansoni Gene Predictions	Smp_050470	gi|256080161 hypothetical protein [Schistosoma mansoni] expressed protein [Schistosoma mansoni] (2e-39/cov=100%/id=84%)	19913369	NP_006444.2	1e-86	0.97	transducin beta-like 3 [Homo sapiens]
2102	1318	16	43	Q2_P19210	0.3932	*	C801878.1	GTACTAAACTAGATTCTCACTTTATACAGCTGACGTTTCTGTGCATCTGTATATCCTTAT	Smp_054840	Sjc_0072100	gi|256081023	S. mansoni Gene Predictions	Smp_054840	gi|256081023 DNA replication licensing factor MCM2 [Schistosoma mansoni] DNA replication licensing factor MCM2, putative [Schistosoma mansoni] (2e-93/cov=55%/id=90%)	33356547	NP_004517.2	1e-167	0.92	minichromosome maintenance complex component 2 [Homo sapiens]
2120	15185	179	55	Q2_P00786	0.412911	*	C801893.1	GTAGCTCCTCCCTGTAGATGACAATCATCACAACACAGAATTATAGTAAAAGTAAAGTAA	Smp_008260.1	Sjc_0026020	gi|256071959	S. mansoni Gene Predictions	Smp_008260.x	gi|256071959 glycogen synthase kinase 3-related (gsk3) (cmgc group III) [Schistosoma mansoni] glycogen synthase kinase 3-related (gsk3) (cmgc group III) [Schistosoma mansoni] (0.0/cov=41%/id=100%)	49574532	NP_063937.2	1e-157	0.79	glycogen synthase kinase 3 alpha [Homo sapiens]
2122	27332	322	47	Q2_P19222	0.499465	*	C801895.1	CTCTTTGCATCAGAAACATTTCAGTGGCCATAGTGGCTAAAATCAGTTATATTTTTCCAA	Smp_044850.2	-	gi|256079057	S. mansoni Gene Predictions	Smp_044850.x	gi|256079057 ribokinase [Schistosoma mansoni] ribokinase, putative [Schistosoma mansoni] (e-169/cov=46%/id=98%)	11545855	NP_071411.1	6e-50	0.95	ribokinase [Homo sapiens]
2134	5128	61	28	Q2_P19227	0.509899	*	C801904.1	TGTACTCATTGTCAACAAAACTGACTTGATTTCTGATTCGGAAAAATCAGAAGTGGTTCA	-	Sjc_0303110	gi|156395535	S. japonicum Gene Predictions	Sjc_0303110	gi|156395535 predicted protein [Nematostella vectensis] predicted protein [Nematostella vectensis] (2e-36/cov=35%/id=68%)	126722884	NP_060961.3	1e-82	0.96	COBW domain containing 1 isoform 1 [Homo sapiens]
2148	22680	267	70	Q2_P19235	0.415464	*	C801912.1	TTCCCAGCCGGTTACTACTCACAACACAGCCAGCATACTTCCCAAGATATCGTTCTTCCA	Smp_054750	Sjc_0100680	gi|256081005	S. mansoni Gene Predictions	Smp_054750	gi|256081005 brat protein [Schistosoma mansoni] brat protein, putative [Schistosoma mansoni] (e-108/cov=88%/id=95%)	32454739	NP_006449.2	2e-11	0.82	tripartite motif-containing 3 [Homo sapiens]
2179	16021	189	41	Q2_P19254	0.417113	*	C801938.1	GCCAATCTGAGTGAATTACATAGTCAGGAGCCTTTTTGATTGGTTTTAGTCTGATTTTTA	Smp_178910	Sjc_0030900	gi|256090025	S. mansoni Gene Predictions	Smp_178910	gi|256090025 uridine cytidine kinase I [Schistosoma mansoni] uridine cytidine kinase I, putative [Schistosoma mansoni] (1e-71/cov=72%/id=81%)	57863312	NP_060329.2	1e-53	0.89	uridine-cytidine kinase 1-like 1 [Homo sapiens]
2192	38250	450	85	Q2_P19263	0.31424	*	C801948.1	GAAGGACGAGTTGGAACGTGTTGCAAAATCTAACCGGTAATATACATCTTTAAATAAAAG	Smp_093440	-	gi|256088361	S. mansoni Gene Predictions	Smp_093440	gi|256088361 40S ribosomal protein S5 [Schistosoma mansoni] 40S ribosomal protein S5, putative [Schistosoma mansoni] (e-106/cov=57%/id=100%)	13904870	NP_001000.2	9e-87	0.97	ribosomal protein S5 [Homo sapiens]
2197	44992	530	27	Q2_P19267	0.493846	*	C801952.1	TGCTGTTGTTGAACCTTACAATTCTATCTTAACAACGCATACAACTTTGGAACATTCGGA	Smp_016780	Sjc_0049920	gi|256073658	S. mansoni Gene Predictions	Smp_016780	gi|256073658 tubulin subunit alpha [Schistosoma mansoni] tubulin alpha chain, putative [Schistosoma mansoni] (2e-93/cov=85%/id=92%)	156564363	NP_525125.2	0	0.95	tubulin, alpha 3d [Homo sapiens]
2198	10133	120	18	Q2_P00817	0.423887	*	C801953.1	CGAATTTCATAAAGTACTTGAAGTATTTACTGTATTGGAAGGACCCTGCATATTCAAGGT	Smp_024060.2	-	gi|256075067	S. mansoni Gene Predictions	Smp_024060.x	gi|256075067 hypothetical protein [Schistosoma mansoni] expressed protein [Schistosoma mansoni] (1e-48/cov=68%/id=100%)	7705592	NP_057144.1	1e-34	0.75	mediator of RNA polymerase II transcription, subunit 31 homolog [Homo sapiens]
2199	5972	71	22	Q2_P19268	0.483245	*	C801954.1	GGCTACGGTACACGATCCCAATATATGTTTGACTTTAATCCATCTTTAAACAATAGTTTG	Smp_000040	Sjc_0303610	gi|76155144	S. mansoni Gene Predictions	Smp_000040	gi|76155144 SJCHGC05023 protein [Schistosoma japonicum] (e-141/cov=45%/id=90%)	41871960	NP_958931.1	1e-110	1	kinesin-like 8 isoform b [Homo sapiens]
2202	31738	374	33	Q2_P00819	0.393325	*	C801957.1	ATATTAGGATTAATAAAAACTGGTGCGCTGGGTCTAAGCTAAACTTGCTTCCAACAACAG	Smp_080130.1	-	gi|256085846	S. mansoni Gene Predictions	Smp_080130.x	gi|256085846 isoprenylcysteine carboxylmethyltransferase [Schistosoma mansoni] protein-s-isoprenylcysteine o-methyltransferase, putative (ec 2.1.1.100) (isoprenylcysteine carboxylmethyltransferase) (prenylcysteine carboxyl methyltransferase) (pccmt) (prenylated protein carboxyl methyltransferase) (ppmt) (farnesyl cysteine carboxyl methyltransferase) (fcmt) [Schistosoma mansoni] (4e-85/cov=63%/id=…	6912430	NP_036537.1	3e-50	0.71	isoprenylcysteine carboxyl methyltransferase [Homo sapiens]
2216	31147	367	37	Q2_P19276	0.417154	*	C801967.1	CTCCATGAACATGTGAGGCAGTATCTTTCTGTACTTTATGTTTCTATAACCTTTATACCT	Smp_029940.1	Sjc_0097040	gi|256076280	S. mansoni Gene Predictions	Smp_029940.x	gi|256076280 ubiquitin-conjugating enzyme E2 q [Schistosoma mansoni] ubiquitin-conjugating enzyme E2 q, putative [Schistosoma mansoni] (e-110/cov=64%/id=98%)	31543906	NP_060052.3	2e-69	0.65	ubiquitin-conjugating enzyme E2Q [Homo sapiens]
2219	30596	360	81	Q2_P19279	0.465608	*	C801970.1	GGGCCTTGTAGAATGGGGAACAAAAGATGAAGCCGTTACTGCCCTTGCTTTGTGCAACCA	Smp_051530	Sjc_0204940	gi|256080365	S. mansoni Gene Predictions	Smp_051530	gi|256080365 heterogeneous nuclear ribonucleoprotein [Schistosoma mansoni] heterogeneous nuclear ribonucleoprotein l (hnrnp l), putative [Schistosoma mansoni] (e-136/cov=89%/id=91%)	52632383	NP_001524.2	3e-96	0.92	heterogeneous nuclear ribonucleoprotein L isoform a [Homo sapiens]
2221	26666	314	61	Q2_P19281	0.512149	*	C801972.1	TGCTCATACAGCCGAAGTCAATTGTCTTGCTTTTAATCCATTTTCTGAGTTTATTATTGC	Smp_068950	Sjc_0212330	gi|10953801	S. mansoni Gene Predictions	Smp_068950	gi|10953801 chromatin assembly factor 1 small subunit-like protein [Schistosoma mansoni] (0.0/cov=77%/id=100%)	5032027	NP_005601.1	0	0.95	retinoblastoma binding protein 4 isoform a [Homo sapiens]
2228	44466	524	11	Q2_P19286	0.365043	*	C801978.1	CAGAAACAACACTGCAGAAGAATGGAAAACTTATTCAGTGGTGGTAAACCTATGTAAATT	Smp_018530.2	Sjc_0305160	gi|256073958	S. mansoni Gene Predictions	Smp_018530.x	gi|256073958 nascent polypeptide associated complex alpha subunit (nac alpha) [Schistosoma mansoni] nascent polypeptide associated complex alpha subunit (nac alpha), putative [Schistosoma mansoni] (1e-86/cov=61%/id=84%)	163965362	NP_001106672.1	8e-44	0.76	nascent polypeptide-associated complex alpha subunit isoform b [Homo sapiens]
2234	32210	379	80	Q2_P19291	0.430628	*	C801983.1	GTGTTCTGTAATGAACTTTTGTACTCTATCGTAATATTAATTGGAAGTCTCCAGTGTGAC	Smp_094420	Sjc_0093470	gi|256088487	S. mansoni Gene Predictions	Smp_094420	gi|256088487 rab GDP-dissociation inhibitor [Schistosoma mansoni] rab GDP-dissociation inhibitor, putative [Schistosoma mansoni] (0.0/cov=69%/id=97%)	4503971	NP_001484.1	1e-138	0.99	GDP dissociation inhibitor 1 [Homo sapiens]
2238	42632	502	47	Q2_P19292	0.333744	*	C801987.1	GTCCTATCTATCGTTTTTACAAATACTGCCTTTTGTTTGTATTCGCCGCTTTAATTAGCA	Smp_011680.1	-	gi|256072617	S. mansoni Gene Predictions	Smp_011680.x	gi|256072617 CD36-like class B scavenger receptor [Schistosoma mansoni] CD36-like class B scavenger receptor [Schistosoma mansoni] (0.0/cov=59%/id=95%)	5031631	NP_005497.1	4e-54	0.75	scavenger receptor class B, member 2 [Homo sapiens]
2249	11860	140	45	Q2_P19300	0.330063	*	C801996.1	CGTGAAGCATATCTCAAACAGAAAAAACTAGAAACAGAAACTGCCAAACAAAGCAAAATG	-	-	gi|256079130	GenBank homolog	gi|256079130	gi|256079130 50S robosomal protein L11 [Schistosoma mansoni] 50S robosomal protein L11, putative [Schistosoma mansoni] (e-104/cov=38%/id=100%)	7705618	NP_057134.1	9e-32	0.86	mitochondrial ribosomal protein L11 isoform a [Homo sapiens]
2250	4815	57	55	Q2_P19301	0.47602	*	C801997.1	ATGCCAAGGAAATGAATGGAGCTTGTACATGCTTATTCCAGCTTATTTCATCCTAAACAC	Smp_160530	Sjc_0210410	gi|256084073	S. mansoni Gene Predictions	Smp_160530	gi|256084073 hypothetical protein [Schistosoma mansoni] expressed protein [Schistosoma mansoni] (e-133/cov=99%/id=99%)	22748889	NP_689633.1	6e-96	0.67	hypothetical protein LOC138199 [Homo sapiens]
2253	13464	159	34	Q2_P19303	0.37708	*	C801999.1	TGAACTGGATGAAGATGAAATTTTAGATGAAGAAGGACGGACGCGTCTAAAATTGAAAGT	Smp_172160	Sjc_0302070	gi|256088040	S. mansoni Gene Predictions	Smp_172160	gi|256088040 senescence downregulated leo1-like [Schistosoma mansoni] senescence downregulated leo1-like [Schistosoma mansoni] (5e-89/cov=77%/id=89%)	20270337	NP_620147.1	3e-80	0.6	Leo1, Paf1/RNA polymerase II complex component, homolog [Homo sapiens]
2255	23477	277	17	Q2_P19305	0.416503	*	C802001.1	CGTCGTCTTTTTCTTCTTATCTGTGTTGTGATGTGACAGGTGTTTATACTATTTTCTTCA	Smp_044820	-	gi|256079053	S. mansoni Gene Predictions	Smp_044820	gi|256079053 hypothetical protein [Schistosoma mansoni] expressed protein [Schistosoma mansoni] (5e-38/cov=40%/id=100%)	33469933	NP_000924.2	4e-11	0.92	phospholipase C beta 4 isoform a [Homo sapiens]
2259	39288	463	18	Q2_P19307	0.453971	*	C802004.1	GTCGGTTTCGATCTTGTTACTCACCAATTTCATCTGAACTCAATGAAAATGAATGTTCAA	Smp_158550	Sjc_0115890	gi|256083453	S. mansoni Gene Predictions	Smp_158550	gi|256083453 semaphorin 5-related [Schistosoma mansoni] semaphorin 5-related [Schistosoma mansoni] (2e-56/cov=100%/id=84%)	147904700	NP_003957.2	3e-41	0.62	semaphorin 5A [Homo sapiens]
2261	43403	511	53	Q2_P19308	0.384245	*	C802005.1	CCACCAACAACAACCACACTGCTACCATCATCTTCACAATATCAATAATAATATCAAAAC	Smp_136570	-	gi|256075599	S. mansoni Gene Predictions	Smp_136570	gi|256075599 hypothetical protein [Schistosoma mansoni] expressed protein [Schistosoma mansoni] (1e-57/cov=64%/id=72%)	218749848	NP_001136336.1	3e-88	0.85	family with sequence similarity 38, member A [Homo sapiens]
2270	15261	180	46	Q2_P19314	0.438685	*	C802012.1	AGCGTCATTCCTAGACAGGGCATTAGCTCTTCGATTGGAACAAGAAGCAGAAAATGTTCA	Smp_158140	Sjc_0049450	gi|256052304	S. mansoni Gene Predictions	Smp_158140	gi|256052304 prokaryotic DNA topoisomerase [Schistosoma mansoni] prokaryotic DNA topoisomerase, putative [Schistosoma mansoni] (e-110/cov=91%/id=98%)	10835218	NP_004609.1	0	0.84	topoisomerase (DNA) III alpha [Homo sapiens]
2277	6023	71	73	Q2_P19319	0.344211	*	C802018.1	CCAAATCCGCCGCAAAGGTTGCAAAGAAAAAGTAATTTGAACATATTCAGTTAACCAATT	Smp_099870.1	Sjc_0054280	gi|256089398	S. mansoni Gene Predictions	Smp_099870.x	gi|256089398 elongation factor 1-alpha (ef-1-alpha) [Schistosoma mansoni] elongation factor 1-alpha (ef-1-alpha), putative [Schistosoma mansoni] (0.0/cov=82%/id=100%)	4503475	NP_001949.1	0	0.95	eukaryotic translation elongation factor 1 alpha 2 [Homo sapiens]
2299	36347	428	52	Q2_P19331	0.34233	*	C802032.1	GGTCATATACTACAGGACTTAAGCGAGCAACGGGAAAAACTTCAAAGAAGTAGAGACAAG	Smp_068480	Sjc_0304890	gi|256052381	S. mansoni Gene Predictions	Smp_068480	gi|256052381 vesicle transport V-snare protein vti1a [Schistosoma mansoni] vesicle transport V-snare protein vti1a, putative [Schistosoma mansoni] (3e-95/cov=97%/id=93%)	113374156	NP_660207.2	1e-33	0.96	SNARE Vti1a-beta protein [Homo sapiens]
2320	42090	496	15	Q2_P19343	0.40719	*	C802046.1	CAGTAACGGGTAATGGTGATGAAATTGTAATTCAAGGAGATGTAAAAGACGAGCTAATTA	Smp_077070	Sjc_0006250	gi|256085343	S. mansoni Gene Predictions	Smp_077070	gi|256085343 hypothetical protein [Schistosoma mansoni] expressed protein [Schistosoma mansoni] (4e-85/cov=71%/id=88%)	27501446	NP_003668.2	1e-36	1.03	density-regulated protein [Homo sapiens]
2343	3260	39	30	Q2_P19356	0.370703	*	C802060.1	CAGCTTCTCAAAACGAGTCCAACGGATTGCAAATAAACATTTTGGTTGATATGATTGATA	Smp_168330	-	gi|256086874	S. mansoni Gene Predictions	Smp_168330	gi|256086874 mbp-1 interacting protein-2a [Schistosoma mansoni] mbp-1 interacting protein-2a, putative [Schistosoma mansoni] (3e-28/cov=65%/id=98%)	58533179	NP_001011658.1	5e-40	0.98	trafficking protein particle complex 2 isoform 1 [Homo sapiens]
2345	28429	335	39	Q2_P19357	0.381963	*	C802062.1	CACTCGCCTGTCAATTACTGTTATTTCGTATACGCCATCTTTTAAATTAGTTCTACATTG	Smp_012930	Sjc_0061360	gi|256072875	S. mansoni Gene Predictions	Smp_012930	gi|256072875 inosine-5-monophosphate dehydrogenase [Schistosoma mansoni] inosine-5-monophosphate dehydrogenase, putative [Schistosoma mansoni] (0.0/cov=79%/id=99%)	66933016	NP_000875.2	0	0.98	inosine monophosphate dehydrogenase 2 [Homo sapiens]
2364	15991	189	11	Q2_P00883	0.396561	*	C802074.1	CACAAATTGATTACTGAGTTAGCATCACTTTTCGACTGTCGAGCGCTTTTTGCTACTGCA	Smp_125900	Sjc_0212970	gi|256071690	S. mansoni Gene Predictions	Smp_125900	gi|256071690 hypothetical protein [Schistosoma mansoni] expressed protein [Schistosoma mansoni] (0.0/cov=67%/id=93%)	221554543	NP_001138349.1	1e-152	1	hypothetical protein LOC286205 isoform 2 [Homo sapiens]
2365	40908	482	23	Q2_P19368	0.477295	*	C802075.1	CTCTCGTATACCTTTACATGATCATCCAGGAATGTATGGGATTTTAAAGGTTTTAACCGG	Smp_118780	-	gi|256048358	S. mansoni Gene Predictions	Smp_118780	gi|256048358 hypothetical protein [Schistosoma mansoni] expressed protein [Schistosoma mansoni] (2e-77/cov=56%/id=100%)	62177110	NP_116193.2	1e-28	0.87	2-aminoethanethiol (cysteamine) dioxygenase [Homo sapiens]
2379	1835	22	50	Q2_P19377	0.383355	*	C802085.1	CGTGTCTCAAATCATCAGGTTATATGAATACTACATTCATAGGTCAAATGGTCGAATAAC	Smp_126110	Sjc_0208420	gi|256071761	S. mansoni Gene Predictions	Smp_126110	gi|256071761 hypothetical protein [Schistosoma mansoni] katanin-related [Schistosoma mansoni] (1e-91/cov=75%/id=90%)	5901990	NP_008975.1	1e-146	1.01	katanin p60 subunit A 1 [Homo sapiens]
2380	36321	428	26	Q2_P00889	0.403498	*	C802086.1	TTTCGTCATCTCCAATCCATCCACAAAATCTTTCCTCAAACACGTCATATAATAATACTC	-	-	gi|256077686	GenBank homolog	gi|256077686	gi|256077686 nuclear pore membrane glycoprotein gp210-related [Schistosoma mansoni] nuclear pore membrane glycoprotein gp210-related [Schistosoma mansoni] (1e-61/cov=31%/id=89%)	27477134	NP_079199.2	1e-103	0.88	nucleoporin 210 [Homo sapiens]
2395	43043	507	33	Q2_P19386	0.562019	*	C802098.1	CGATGGGATAATCGTCGTGCAATTGAAAATGAATCACAAAACTTAGTCGAATCCATTAAT	Smp_165170	-	gi|256085785	S. mansoni Gene Predictions	Smp_165170	gi|256085785 transient receptor potential cation channel subfamily m member [Schistosoma mansoni] transient receptor potential cation channel, subfamily m, member, putative [Schistosoma mansoni] (0.0/cov=99%/id=95%)	148612863	NP_060142.3	3e-82	1.07	transient receptor potential cation channel, subfamily M, member 7 [Homo sapiens]
2411	31415	370	50	Q2_P19393	0.420319	*	C802110.1	GGCAATATTTCTGCTAGATTCCTTTCCTTAGAGTCATTGTTTTAGTCCCGTTTAATAAAG	Smp_126120	Sjc_0206640	gi|256071775	S. mansoni Gene Predictions	Smp_126120	gi|256071775 hypothetical protein [Schistosoma mansoni] expressed protein [Schistosoma mansoni] (0.0/cov=88%/id=93%)	27734917	NP_775813.1	1e-74	0.96	phospholipase B domain containing 2 [Homo sapiens]
2412	16565	195	75	Q2_P19394	0.35872	*	C802111.1	CCAAAGGTATGTTCAGGCTATCGAAAAAGAGAGAGAGGAGGAAGCTGAAAAGAAGCGTCA	Smp_076230	Sjc_0064130	gi|256085175	S. mansoni Gene Predictions	Smp_076230	gi|256085175 proteasome subunit alpha 7 (T01 family) [Schistosoma mansoni] proteasome subunit alpha 7 (T01 family) [Schistosoma mansoni] (3e-99/cov=48%/id=100%)	68303563	NP_001020267.1	1e-92	0.83	proteasome alpha 8 subunit isoform 2 [Homo sapiens]
2418	40566	478	21	Q2_P00906	0.511413	*	C802116.1	CCGGTAGTTTGTGCACTAGCAGCAGCTCTCATTCAAGCCACAAATCCGGTACTAGTCTTC	-	Sjc_0037420	gi|256085070	S. japonicum Gene Predictions	Sjc_0037420	gi|256085070 kalirin [Schistosoma mansoni] kalirin, putative [Schistosoma mansoni] (4e-71/cov=56%/id=100%)	45439359	NP_009049.2	1e-150	0.65	triple functional domain (PTPRF interacting) [Homo sapiens]
2433	23815	281	15	Q2_P19407	0.369542	*	C802125.1	GGTATGCATAGTATTGGCAATAACTAAATATGCATTTAATCGAGCTGATCAATCGGTTAG	Smp_026910.2	-	gi|256075656	S. mansoni Gene Predictions	Smp_026910.x	gi|256075656 lipase maturation factor [Schistosoma mansoni] lipase maturation factor [Schistosoma mansoni] (4e-74/cov=43%/id=99%)	24308356	NP_149977.1	6e-79	0.89	lipase maturation factor 2 [Homo sapiens]
2454	31654	373	34	Q2_P19419	0.331276	*	C802138.1	GAGGATGCATCAAATGTCTTACAACAATCTGATAAACCTGAGAATGCTCATCAATTTTCT	Smp_133470	Sjc_0001340	gi|256074424	S. mansoni Gene Predictions	Smp_133470	gi|256074424 ribonucleoprotein-related [Schistosoma mansoni] ribonucleoprotein-related [Schistosoma mansoni] (2e-43/cov=92%/id=98%)	187960109	NP_060547.2	2e-50	0.66	RNA binding motif protein 28 [Homo sapiens]
2455	13886	164	31	Q2_P19420	0.450333	*	C802139.1	CATCGAGGAGCTACCCGACCTGACTGATTTTGCTGTAAAAGAATAAATTTTCTAAAATAA	Smp_074500.2	Sjc_0075650	gi|256084819	S. mansoni Gene Predictions	Smp_074500.x	gi|256084819 proteasome subunit beta 2 (T01 family) [Schistosoma mansoni] proteasome subunit beta 2 (T01 family) [Schistosoma mansoni] (e-109/cov=80%/id=100%)	4506195	NP_002785.1	9e-58	0.97	proteasome beta 2 subunit [Homo sapiens]
2462	31957	376	82	Q2_P19425	0.413323	*	C802144.1	ATCGAGGCTAAACGTGTTGACGAAGAAGTCAAAGGAAGACAAAAACTAGCTGGGAAACTC	Smp_068120	Sjc_0302220	gi|256083603	S. mansoni Gene Predictions	Smp_068120	gi|256083603 peptidylprolyl isomerase [Schistosoma mansoni] peptidylprolyl isomerase, putative [Schistosoma mansoni] (0.0/cov=87%/id=95%)	201860300	NP_003968.2	9e-57	0.74	aryl hydrocarbon receptor interacting protein [Homo sapiens]
2477	10283	121	83	Q2_P19435	0.418576	*	C802155.1	GCATGGAAGAAGTGGATTAGCTTGTCTGCATTTTTGTATATATCCAGTGATTAATAAACG	Smp_072330.1	-	gi|256084401	S. mansoni Gene Predictions	Smp_072330.x	gi|256084401 heat shock protein [Schistosoma mansoni] heat shock protein, putative [Schistosoma mansoni] (0.0/cov=91%/id=88%)	154146191	NP_005339.3	1e-169	0.62	heat shock 90kDa protein 1, alpha isoform 2 [Homo sapiens]
2478	7398	88	3	Q2_P00929	0.419722	*	C802156.1	TGTCTTGTGTAATCAGATTCTCTAGTTCTCTGCCGGCTGCTGTGGTCCAAATAACATACA	Smp_083150.3	-	-	S. mansoni Gene Predictions	Smp_083150.x	No hits	167900474	NP_777591.2	2e-24	1.04	coiled-coil domain containing 75 [Homo sapiens]
2484	203	3	33	Q2_P19440	0.37828	*	C802160.1	CGAGACGTGAGGTCATATCTCAAACTTTGTTTCTAATAAACAGTTATGAAGGATAGTTCT	Smp_155060.1	Sjc_0002330	gi|256082314	S. mansoni Gene Predictions	Smp_155060.x	gi|256082314 set [Schistosoma mansoni] set, putative [Schistosoma mansoni] (e-129/cov=65%/id=87%)	170763498	NP_003002.2	2e-68	0.84	SET translocation (myeloid leukemia-associated) isoform 2 [Homo sapiens]
2489	43346	510	81	Q2_P00932	0.380481	*	C802166.1	TATAATCCTAATGTGCACAAAGTTCAACATATTGGATTTGGTGTGGTGCTCGGTGAAGAT	Smp_133280	Sjc_0038640	gi|256074367	S. mansoni Gene Predictions	Smp_133280	gi|256074367 arginyl-tRNA synthetase [Schistosoma mansoni] arginyl-tRNA synthetase, putative [Schistosoma mansoni] (5e-90/cov=99%/id=100%)	15149476	NP_002878.2	0	0.93	arginyl-tRNA synthetase [Homo sapiens]
2491	30573	360	58	Q2_P19445	0.43375	*	C802168.1	ACTAGGAAAACATGCTTTGAAGAGCTTTTGTGTGTTTGCAATAAGGCCAGTGCATCAAAA	Smp_027910	Sjc_0301450	gi|256075855	S. mansoni Gene Predictions	Smp_027910	gi|256075855 synembryn [Schistosoma mansoni] synembryn, putative [Schistosoma mansoni] (e-103/cov=91%/id=90%)	27883866	NP_068751.4	1e-34	0.63	resistance to inhibitors of cholinesterase 8 homolog A [Homo sapiens]
2493	37657	444	2	Q2_P19447	0.446172	*	C802170.1	GCTCACGGTGTAAACAGCACAACTTGGTAGTTTATCAATGCTGTATTTGTAATATATGTT	Smp_160260	-	gi|256093024	S. mansoni Gene Predictions	Smp_160260	gi|256093024 hypothetical protein [Schistosoma mansoni] expressed protein [Schistosoma mansoni] (2e-57/cov=41%/id=88%)	10047116	NP_061328.1	1e-16	0.79	RAB5-interacting protein isoform a [Homo sapiens]
2497	26516	312	81	Q2_P19450	0.372363	*	C802173.1	CCCTCATACAAAATTAGTTTTCTCATCATACTCCTGGAATTTGTGAACAAATTGTGTTGG	-	Sjc_0094890	gi|256077540	S. japonicum Gene Predictions	Sjc_0094890	gi|256077540 hypothetical protein [Schistosoma mansoni] expressed protein [Schistosoma mansoni] (0.0/cov=82%/id=92%)	21327715	NP_006697.2	5e-55	0.94	transcription elongation regulator 1 isoform 1 [Homo sapiens]
2498	12649	149	69	Q2_P00934	0.401756	*	C802174.1	CAGGGGCCGTAACTGTCGAGACCTTAAGTCAGTATTATATTCTGATGCGACCTGAACACA	Smp_123410.1	Sjc_0024960	gi|256070762	S. mansoni Gene Predictions	Smp_123410.x	gi|256070762 DEAD box ATP-dependent RNA helicase [Schistosoma mansoni] DEAD box ATP-dependent RNA helicase, putative [Schistosoma mansoni] (e-140/cov=81%/id=99%)	31542656	NP_061943.2	4e-82	0.96	DEAD (Asp-Glu-Ala-Asp) box polypeptide 49 [Homo sapiens]
2500	42396	499	66	Q2_P19451	0.422821	*	C802176.1	AGAGGTTATGTTATGCGCTACCTCGTGAAATGTGATCTTTTTATTCACCCGATGTTATTC	Smp_019980	-	gi|256074271	S. mansoni Gene Predictions	Smp_019980	gi|256074271 vacuole membrane protein [Schistosoma mansoni] vacuole membrane protein, putative [Schistosoma mansoni] (5e-99/cov=67%/id=100%)	20070349	NP_112200.2	4e-93	0.9	transmembrane protein 49 [Homo sapiens]
2503	42007	495	17	Q2_P19453	0.481393	*	C802179.1	TCAGAGTATTTTCCCCATTTGAACACTTCCAAAATTCCTGGTCCATAGATCCAGTCCACA	Smp_173180.2	Sjc_0052790	gi|256088307	S. mansoni Gene Predictions	Smp_173180.x	gi|256088307 developmentally regulated GTP-binding protein 1 (drg 1) [Schistosoma mansoni] developmentally regulated GTP-binding protein 1 (drg 1), putative [Schistosoma mansoni] (e-155/cov=65%/id=100%)	4758796	NP_004138.1	1e-163	0.99	developmentally regulated GTP binding protein 1 [Homo sapiens]
2510	38580	454	75	Q2_P19456	0.481522	*	C802184.1	GGAGGAAGAAGAAGGGAGTATGGCTAATTTACAAGAAGGTTTTACATCATTAAAACAAGA	Smp_035220	Sjc_0101850	gi|256092910	S. mansoni Gene Predictions	Smp_035220	gi|256092910 hypothetical protein [Schistosoma mansoni] kif-3, putative [Schistosoma mansoni] (9e-96/cov=99%/id=100%)	4758646	NP_004789.1	1e-173	0.96	kinesin family member 3B [Homo sapiens]
2518	23073	272	38	Q2_P19460	0.283687	*	C802190.1	CACTTTGACCGTGAATATTGTGGGAAATGTACCTTAACATACAAACATGTGAATAAGTAG	Smp_017280	-	gi|256073768	S. mansoni Gene Predictions	Smp_017280	gi|256073768 ubiquitin [Schistosoma mansoni] ubiquitin and ribosomal protein S27 precursor-like protein [Schistosoma mansoni] ubiquitin, putative [Schistosoma mansoni] (3e-63/cov=79%/id=80%)	208022622	NP_001129064.1	4e-23	0.96	ubiquitin and ribosomal protein S27a precursor [Homo sapiens]
2522	17669	208	74	Q2_P19463	0.514426	*	C802194.1	CCATTATCAATAACTTCATTTCTGCATTGTTTACTCGACCTTCCTTCCTTCCTTTATTGA	Smp_067490	-	gi|256083510	S. mansoni Gene Predictions	Smp_067490	gi|256083510 programmed cell death protein [Schistosoma mansoni] programmed cell death protein, putative [Schistosoma mansoni] (e-104/cov=52%/id=99%)	7019485	NP_037364.1	5e-45	0.87	programmed cell death 6 [Homo sapiens]
2525	9178	108	83	Q2_P19465	0.682312	*	C802196.1	AAATGAATGTAGCCGTGTTACATCACCAAGCTAGTTTATCCGTCTTGTCTTTGAGCGCGG	Smp_055960	Sjc_0015960	gi|256081230	S. mansoni Gene Predictions	Smp_055960	gi|256081230 ubiquitin-conjugating enzyme E2r [Schistosoma mansoni] ubiquitin-conjugating enzyme E2r, putative [Schistosoma mansoni] (e-151/cov=92%/id=92%)	22212943	NP_060281.2	1e-74	0.65	ubiquitin-conjugating enzyme UBC3B [Homo sapiens]
2526	15352	181	52	Q2_P19466	0.528747	*	C802197.1	CGTGCTGTAAAATCATTACTTGGCAAACAATAAATGGTGCATAGTATTATCTTCCGTTTC	Smp_059790.2	Sjc_0211850	gi|256082057	S. mansoni Gene Predictions	Smp_059790.x	gi|256082057 transketolase [Schistosoma mansoni] transketolase [Schistosoma mansoni] (0.0/cov=81%/id=99%)	205277463	NP_001128527.1	0	0.99	transketolase isoform 1 [Homo sapiens]
2530	4985	59	55	Q2_P19469	0.319943	*	C802201.1	GAACAATTCTCTTGATAATTTTCGAAGAGCTTAGGCATGTCGTGGTGTTGAAAAAGAAAA	Smp_156450.2	-	gi|256082793	S. mansoni Gene Predictions	Smp_156450.x	gi|256082793 hypothetical protein [Schistosoma mansoni] expressed protein [Schistosoma mansoni] (e-140/cov=57%/id=75%)	11693132	NP_056357.1	0	0.76	UPF2 regulator of nonsense transcripts homolog [Homo sapiens]
2537	7588	90	23	Q2_P19475	0.420293	*	C802207.1	TTAAACCAACTTCTAGATATGAACTTGCATCAAATAGCCCAGCTGATGCCTGCCCGGATA	-	-	gi|256073492	GenBank homolog	gi|256073492	gi|256073492 40S ribosomal protein S15 [Schistosoma mansoni] 40S ribosomal protein S15, putative [Schistosoma mansoni] (8e-04/cov=69%/id=63%)	4506687	NP_001009.1	4e-42	0.87	ribosomal protein S15 [Homo sapiens]
2538	34836	410	71	Q2_P19476	0.447022	*	C802208.1	GTCTCCGATTCCTCATTTATATGTTGTCATTTTCTAACAAATATATTCCTGCCTGGTAAC	Smp_122840	-	gi|256070576	S. mansoni Gene Predictions	Smp_122840	gi|256070576 hypothetical protein [Schistosoma mansoni] unnamed protein product [Schistosoma mansoni] (0.0/cov=63%/id=86%)	21361337	NP_001960.2	2e-83	0.9	eukaryotic translation initiation factor 5 [Homo sapiens]
2542	16279	192	44	Q2_P19480	0.339869	*	C802212.1	TCTCGTACATACCTGATACAACTACAACAACGTACATGGATGTTGCATTGGTCACTTTTT	Smp_176230.1	Sjc_0204960	gi|256089179	S. mansoni Gene Predictions	Smp_176230.x	gi|256089179 eukaryotictranslation initiation factor 3 subunit [Schistosoma mansoni] eukaryotictranslation initiation factor 3 subunit, putative [Schistosoma mansoni] (e-123/cov=77%/id=94%)	4503521	NP_001559.1	1e-128	0.93	eukaryotic translation initiation factor 3, subunit 6 48kDa [Homo sapiens]
2545	6665	79	35	Q2_P19483	0.453731	*	C802215.1	GGGAAAATGGCGGTGCTTGCTTTGGGATACTGTGTTTCGATGAATATTTGTGGAGCTTTT	Smp_145980.3	-	gi|256078929	S. mansoni Gene Predictions	Smp_145980.x	gi|256078929 sodium/dicarboxylate symporter-related [Schistosoma mansoni] sodium/dicarboxylate symporter-related [Schistosoma mansoni] (1e-18/cov=99%/id=57%)	66773030	NP_004161.4	2e-29	1.01	solute carrier family 1, member 1 [Homo sapiens]
2549	28681	338	36	Q2_P00951	0.426237	*	C802217.1	CGGTCATTGATATTTGTACATCGGCGACTCTTTTTTGTCTATGCTTAATTGGAGAATATT	-	-	gi|256075533	GenBank homolog	gi|256075533	gi|256075533 cytochrome B561 [Schistosoma mansoni] cytochrome B561, putative [Schistosoma mansoni] (2e-06/cov=12%/id=100%)	63054832	NP_001017917.1	4e-34	0.71	cytochrome b-561 [Homo sapiens]
2565	23406	276	31	Q2_P19496	0.467747	*	C802229.1	GCTGAAACCCCTGTAAATCACTATTCGGACCTTGTTTCTTTTTTCTCATCTTGATATATA	Smp_052910	-	gi|29841010	S. mansoni Gene Predictions	Smp_052910	gi|29841010 SJCHGC06138 protein [Schistosoma japonicum] S-phase kinase-associated protein 1A [Schistosoma japonicum] S-phase kinase-associated protein 1A [Schistosoma japonicum] (5e-82/cov=53%/id=92%)	25777713	NP_733779.1	2e-64	1	S-phase kinase-associated protein 1 isoform b [Homo sapiens]
2570	42504	501	4	Q2_P19500	0.418891	*	C802233.1	ATAAGACTGAGAGAATTGGTTTCACAATTAAAGGAGGATAAGGTTGGTCTGGAAACTCAG	Smp_127460	-	gi|256072276	S. mansoni Gene Predictions	Smp_127460	gi|256072276 myosin heavy chain [Schistosoma mansoni] myosin heavy chain, putative [Schistosoma mansoni] (1e-93/cov=61%/id=100%)	110227629	NP_060900.2	1e-40	0.83	translin-associated factor X interacting protein 1 [Homo sapiens]
2571	10647	126	22	Q2_P19501	0.445863	*	C802234.1	ACAGTTAAAGGTCCGGCTGAAGATCACTTTCGAAATGCTGTTTTAGAAGGAATAAAACTT	Smp_152690	-	gi|256081446	S. mansoni Gene Predictions	Smp_152690	gi|256081446 radical sam proteins [Schistosoma mansoni] radical sam proteins, putative [Schistosoma mansoni] (3e-94/cov=97%/id=97%)	93277076	NP_060244.2	1e-143	0.69	CDK5 regulatory subunit associated protein 1-like 1 [Homo sapiens]
2577	29172	344	17	Q2_P19505	0.435961	*	C802240.1	TTCACATTCGGTGGTTTCGGTCTCTGGTATCTCATCGATATACTACTAATTTCGGTTGAA	-	-	gi|149773519	GenBank homolog	gi|149773519	gi|149773519 TM2 domain-containing protein 1 precursor [Danio rerio] RecName: Full=TM2 domain-containing protein 1; Flags: Precursor Tm2d1 protein [Danio rerio] novel protein similar to vertebrate beta-amyloid binding protein precursor (BBP) [Danio rerio] (1e-25/cov=99%/id=44%)	14042945	NP_114416.1	1e-68	0.84	beta-amyloid binding protein precursor [Homo sapiens]
2581	1624	20	9	Q2_P00961	0.481605	*	C802243.1	CACAATTACCTGGTGGGAGTTTTCTTCTAGGTCTTACCGGATCGTATGCATATGAGACTG	Smp_187900	Sjc_0063440	gi|76155694	S. mansoni Gene Predictions	Smp_187900	gi|76155694 SJCHGC03994 protein [Schistosoma japonicum] (2e-94/cov=78%/id=80%)	218505750	NP_001136221.1	2e-10	0.9	hypothetical protein LOC222223 isoform 1 [Homo sapiens]
2585	23018	271	68	Q2_P19509	0.370641	*	C802246.1	CCTCGATATTTAGCGCAACTAGTCGACATCATAACTAACTGACTAACATTTTTCATATGA	Smp_042160.1	Sjc_0031630	gi|256078562	S. mansoni Gene Predictions	Smp_042160.x	gi|256078562 fructose 16-bisphosphate aldolase [Schistosoma mansoni] RecName: Full=Fructose-bisphosphate aldolase fructose 1,6 bisphosphate aldolase [Schistosoma mansoni] fructose bisphosphate aldolase [Schistosoma mansoni] term=fructose 1,6-bisphosphate aldolase, putative;evidence=inferred from sequence or structural similarity [Schistosoma mansoni] (0.0/cov=74%/id=94%)	4885063	NP_005156.1	1e-121	1	fructose-bisphosphate aldolase C [Homo sapiens]
2590	7469	88	74	Q2_P19512	0.347882	*	C802250.1	GAGCGGAATTGCTTCTTTTATCTATTGACGAAGGTATAAGTGGATATAGAGATGATTCAT	Smp_040560	-	gi|256078261	S. mansoni Gene Predictions	Smp_040560	gi|256078261 cancer-associatedprotein protein [Schistosoma mansoni] cancer-associatedprotein protein, putative [Schistosoma mansoni] (9e-61/cov=77%/id=99%)	222537719	NP_660275.2	3e-79	0.99	ATP binding domain 3 [Homo sapiens]
2591	33228	391	78	Q2_P19513	0.349462	*	C802251.1	GAGTTCCTGTAATTGAACAAAAAATGCCTCGAGTAGACTATACAAGTCCATGTTACATTA	Smp_084900	Sjc_0027200	gi|256086832	S. mansoni Gene Predictions	Smp_084900	gi|256086832 translation initiation factor EIF-2b alpha subunit [Schistosoma mansoni] translation initiation factor EIF-2b alpha subunit, putative [Schistosoma mansoni] (0.0/cov=88%/id=99%)	4503503	NP_001405.1	4e-67	0.98	eukaryotic translation initiation factor 2B, subunit 1 alpha, 26kDa [Homo sapiens]
2606	20426	241	26	Q2_P19525	0.467798	*	C802265.1	GCAAGTAGAGATAAAACGATTAAAATGTGGGAAGTATCTACAGGATATTGTACGAAGACT	-	Sjc_0215340	gi|256072958	S. japonicum Gene Predictions	Sjc_0215340	gi|256072958 hypothetical protein [Schistosoma mansoni] expressed protein [Schistosoma mansoni] (e-137/cov=87%/id=100%)	4557741	NP_000421.1	1e-151	1	platelet-activating factor acetylhydrolase, isoform Ib, alpha subunit [Homo sapiens]
2607	39844	469	64	Q2_P19526	0.477334	*	C802266.1	TGGGTTTACGGGGATGATGCTTGCTTCTTATCAGTAACAGATTGTTCGTACGTCTTAGGT	Smp_046890	Sjc_0085700	gi|256079476	S. mansoni Gene Predictions	Smp_046890	gi|256079476 protein phosphatase 2C [Schistosoma mansoni] protein phosphatase 2C, putative [Schistosoma mansoni] (8e-47/cov=65%/id=100%)	21281679	NP_644812.1	5e-65	0.69	T-cell activation protein phosphatase 2C [Homo sapiens]
2610	28424	335	34	Q2_P19528	0.335313	*	C802268.1	GCTTCGGATAAACCCCTATATTAAATCACGTATGTAATACTAACAACGGTAATCCTCAGC	Smp_028630	Sjc_0201540	gi|256076002	S. mansoni Gene Predictions	Smp_028630	gi|256076002 exocyst complex component sec6 3' fragment [Schistosoma mansoni] exocyst complex component sec6, 3' fragment [Schistosoma mansoni] (0.0/cov=84%/id=100%)	31083351	NP_009208.2	5e-64	0.98	Sec6 protein [Homo sapiens]
2615	13631	161	31	Q2_P00971	0.419166	*	C802272.1	TACGATCTATTCTCTGGACTTCAGTTGTCTTCACTATATCATACATTACCAGCGCCTGTC	Smp_158040	-	gi|256083281	S. mansoni Gene Predictions	Smp_158040	gi|256083281 hypothetical protein [Schistosoma mansoni] hypothetical protein [Schistosoma mansoni] (1e-17/cov=43%/id=100%)	24308410	NP_612367.1	2e-14	0.77	hypothetical protein LOC90580 [Homo sapiens]
2617	1219	15	29	Q2_P19532	0.429951	*	C802273.1	GATCAGTACTAAAAGGATTTTTGGGGGTTGTTGGGCGCCGTGAAGAAGTATCTCGCTTAC	Smp_137040	Sjc_0064980	gi|256075768	S. mansoni Gene Predictions	Smp_137040	gi|256075768 ubiquitin-protein ligase [Schistosoma mansoni] ubiquitin-protein ligase, putative [Schistosoma mansoni] (4e-83/cov=99%/id=90%)	35493952	NP_904324.1	0	0.99	ubiquitin protein ligase E3B [Homo sapiens]
2625	20153	238	8	Q2_P19539	0.421253	*	C802280.1	CAAGGTTTACAACAAGAAGACCTACAACAGCCTTCTAGTTATCCAATAAATTTGAAAGGT	Smp_185810	Sjc_0201600	gi|226478448	S. mansoni Gene Predictions	Smp_185810	gi|226478448 putative ribosomal protein L18a [Schistosoma japonicum] (3e-84/cov=75%/id=94%)	11415026	NP_000971.1	1e-38	0.83	ribosomal protein L18a [Homo sapiens]
2628	15076	178	31	Q2_P19541	0.407514	*	C802282.1	GATTGCCCTAGAAATTTGGCAAAATCGGTGACAGTTGAATAATTGATCACTTTCCAAAAT	Smp_136260	Sjc_0034580	gi|226479034	S. mansoni Gene Predictions	Smp_136260	gi|226479034 Glutamine:fructose-6-phosphate aminotransferase 2 [Schistosoma japonicum] (0.0/cov=89%/id=93%)	4826742	NP_005101.1	0	1.03	glutamine-fructose-6-phosphate transaminase 2 [Homo sapiens]
2629	24409	288	14	Q2_P19542	0.357611	*	C802283.1	CTTGAACGTGACAGTCCATTAATTGCTAAAGCATTGAATACTTTGTGCAGTACTTTGAAT	Smp_091470	Sjc_0041390	gi|256088024	S. mansoni Gene Predictions	Smp_091470	gi|256088024 cytosol alanyl aminopeptidase (M01 family) [Schistosoma mansoni] cytosol alanyl aminopeptidase (M01 family) [Schistosoma mansoni] (e-176/cov=83%/id=98%)	158937236	NP_006301.3	1e-159	1	aminopeptidase puromycin sensitive [Homo sapiens]
2636	13027	154	22	Q2_P19547	0.398434	*	C802289.1	CTCCTTTCTACGATATCATGTCTCAAATAATAAAAGCGGGTTGTCGAGCAAGTATTTTTT	Smp_180060	-	gi|256090399	S. mansoni Gene Predictions	Smp_180060	gi|256090399 coenzyme q10 biosynthesis protein [Schistosoma mansoni] coenzyme q10 biosynthesis protein, putative [Schistosoma mansoni] (6e-58/cov=75%/id=68%)	25453484	NP_057222.2	2e-69	0.88	COQ7 protein [Homo sapiens]
2646	23582	278	37	Q2_P00980	0.450369	*	C802295.1	CCTATTATTTCGCTGTTACTTTATACTATTTGCGCTTTCGGTCTAGCCAGTCTTCTTTTA	Smp_004190	-	gi|256071102	S. mansoni Gene Predictions	Smp_004190	gi|256071102 cationic amino acid transporter [Schistosoma mansoni] cationic amino acid transporter, putative [Schistosoma mansoni] (e-110/cov=93%/id=94%)	110347453	NP_004164.2	1e-102	0.96	solute carrier family 7 (cationic amino acid transporter, y+ system), member 4 [Homo sapiens]
2653	19535	230	70	Q2_P19557	0.491438	*	C802301.1	GTAGTCTTCTACCTTGTCAGGATACTCCAACTTCAAAGTTTCCTTTCGAAGCTAAGGTAA	Smp_007550	Sjc_0022850	gi|256071811	S. mansoni Gene Predictions	Smp_007550	gi|256071811 leukotriene A4 hydrolase (M01 family) [Schistosoma mansoni] leukotriene A4 hydrolase (M01 family) [Schistosoma mansoni] (1e-98/cov=89%/id=100%)	4505029	NP_000886.1	1e-146	1	leukotriene A4 hydrolase [Homo sapiens]
2654	37314	439	84	Q2_P19558	0.43922	*	C802302.1	GATGCCCGCCTTCGCTAAGTGGCGTTGTGTTTTTGAAAAATCTCTTCACACACACCCTCT	-	-	gi|256078562	GenBank homolog	gi|256078562	gi|256078562 fructose 16-bisphosphate aldolase [Schistosoma mansoni] RecName: Full=Fructose-bisphosphate aldolase fructose 1,6 bisphosphate aldolase [Schistosoma mansoni] fructose bisphosphate aldolase [Schistosoma mansoni] term=fructose 1,6-bisphosphate aldolase, putative;evidence=inferred from sequence or structural similarity [Schistosoma mansoni] (7e-49/cov=67%/id=62%)	4885063	NP_005156.1	1e-131	1	fructose-bisphosphate aldolase C [Homo sapiens]
2664	31090	366	65	Q2_P19565	0.291817	*	C802311.1	GAGGCGCTTCGTCTTCAGAATTTTGGGATTCATGAACATCATCTTGTAATTTATAAATAC	Smp_054240	-	gi|256080897	S. mansoni Gene Predictions	Smp_054240	gi|256080897 Translationally-controlled tumor protein homolog (TCTP) (Histamine-releasing factor) [Schistosoma mansoni] Translationally-controlled tumor protein homolog (TCTP) (Histamine-releasing factor), putative [Schistosoma mansoni] (1e-94/cov=71%/id=100%)	4507669	NP_003286.1	3e-32	1	tumor protein, translationally-controlled 1 [Homo sapiens]
2673	19911	235	21	Q2_P19570	0.474923	*	C802316.1	GGGTACTTACAAACGAAAGTGATTTCTATGCCAATTTCAGTAAAGAACTCTTGAAATCCA	Smp_050390	Sjc_0208240	gi|256080144	S. mansoni Gene Predictions	Smp_050390	gi|256080144 aldehyde dehydrogenase [Schistosoma mansoni] aldehyde dehydrogenase, putative [Schistosoma mansoni] (0.0/cov=86%/id=100%)	25777730	NP_000683.3	1e-165	0.98	aldehyde dehydrogenase 1B1 precursor [Homo sapiens]
2676	37720	444	65	Q2_P19573	0.290724	*	C802319.1	GGAAATATTTGCCATTTATTTTTGCCTTGGTACTAAAATAGGGCATGCCTCATGTAACTT	Smp_060130.1	-	gi|4877954	S. mansoni Gene Predictions	Smp_060130.x	gi|4877954 Rho GTPase [Schistosoma mansoni] Rho GTPase [Schistosoma mansoni] Rho1 GTPase [Schistosoma mansoni] Rho1 GTPase [Schistosoma mansoni] (e-105/cov=65%/id=97%)	111494251	NP_001036144.1	3e-76	0.95	ras homolog gene family, member C precursor [Homo sapiens]
2679	38710	456	35	Q2_P19576	0.42727	*	C802322.1	TCCCCCGCCTAGCTCTTCCATTCTCAGGAATATTATGGTAACCATCCGCTGTATGTCAAA	Smp_022430	Sjc_0212100	gi|256074726	S. mansoni Gene Predictions	Smp_022430	gi|256074726 hypothetical protein [Schistosoma mansoni] expressed protein [Schistosoma mansoni] (2e-62/cov=79%/id=100%)	7706369	NP_057182.1	1e-31	0.89	brain protein 44-like [Homo sapiens]
2682	33461	394	56	Q2_P19578	0.557909	*	C802325.1	ACGCGTTTGGAACCATATTTAGCTAGTTTGGTCTATAATAGTGTCGGGTCACACAGACCT	Smp_087040	-	gi|256087243	S. mansoni Gene Predictions	Smp_087040	gi|256087243 AMP-activated protein kinase gamma regulatory subunit [Schistosoma mansoni] AMP-activated protein kinase, gamma regulatory subunit, putative [Schistosoma mansoni] (4e-80/cov=61%/id=100%)	4506061	NP_002724.1	3e-26	0.68	AMP-activated protein kinase, noncatalytic gamma-1 subunit isoform 1 [Homo sapiens]
2693	26257	309	77	Q2_P19586	0.503895	*	C802333.1	ATTTGGAACCTGCTCCTAATAATGGTAGTGTTTGTCGAGTTCTTCCCTTATTGAGTCAAG	Smp_153390.1	-	gi|256081668	S. mansoni Gene Predictions	Smp_153390.x	gi|256081668 ectonucleotide pyrophosphatase/phosphodiesterase [Schistosoma mansoni] ecto-phosphodiesterase [Schistosoma mansoni] ectonucleotide pyrophosphatase/phosphodiesterase, putative [Schistosoma mansoni] (0.0/cov=75%/id=95%)	11034849	NP_067547.1	1e-47	0.76	ectonucleotide pyrophosphatase/phosphodiesterase 5 (putative function) [Homo sapiens]
2697	18097	213	77	Q2_P19588	0.4153	*	C802337.1	ATCATTTAAGCTTAACGGTGTGTGACGGTATTACCAAAAAAGTCAGGACGCTTTCCGTTG	Smp_024390.1	Sjc_0073580	gi|256075143	S. mansoni Gene Predictions	Smp_024390.x	gi|256075143 microsomal signal peptidase 25 kD subunit [Schistosoma mansoni] microsomal signal peptidase 25 kD subunit, putative [Schistosoma mansoni] (4e-87/cov=90%/id=87%)	162417971	NP_055567.2	3e-27	0.98	signal peptidase complex subunit 2 homolog [Homo sapiens]
2701	37202	438	57	Q2_P00996	0.40353	*	C802341.1	GCATCAGTTAATCAACATCCTAATAGGCCAAAACAATTATTTATGGGTGGTCCACATTTT	Smp_156620	Sjc_0063430	gi|256082840	S. mansoni Gene Predictions	Smp_156620	gi|256082840 integrin alpha-ps [Schistosoma mansoni] integrin alpha-ps, putative [Schistosoma mansoni] (3e-60/cov=97%/id=92%)	222418611	NP_002197.2	4e-31	0.75	integrin alpha 7 isoform 2 precursor [Homo sapiens]
2715	28117	331	67	Q2_P19600	0.442736	*	C802352.1	CTCGCCTACAGTTTTGCACGATTGTGTTTCGCTCTTATCATAAGCATATTCACATTGAAA	Smp_028500	Sjc_0009160	gi|256075986	S. mansoni Gene Predictions	Smp_028500	gi|256075986 caspase-3 (C14 family) [Schistosoma mansoni] caspase-3 (C14 family) [Schistosoma mansoni] caspase-3 [Schistosoma mansoni] (e-168/cov=77%/id=100%)	14790115	NP_116786.1	3e-53	0.79	caspase 3 preproprotein [Homo sapiens]
2726	1736	21	36	Q2_P01007	0.410584	*	C802361.1	GACAAGAATTTGAAGATGAACGTGCTATTTGGGAAGCAGAAAATCGGGAATCTTTAGAAG	Smp_003620	Sjc_0000290	gi|256070989	S. mansoni Gene Predictions	Smp_003620	gi|256070989 septin [Schistosoma mansoni] septin, putative [Schistosoma mansoni] (e-147/cov=99%/id=100%)	148352329	NP_001011553.2	1e-104	0.8	cell division cycle 10 isoform 2 [Homo sapiens]
2734	42156	496	81	Q2_P19610	0.319077	*	C802367.1	CGTGAACCTTTCGATATGATTGCATAAACGTGTATATCTGGACGTTTCTATTTGAATGAT	Smp_008070	-	gi|301015721	S. mansoni Gene Predictions	Smp_008070	gi|301015721 Chain A, Crystal Structure Of Reduced Schistosoma Mansoni Thioredoxin Pre-Protein At 1.7 Angstrom Chain B, Crystal Structure Of Reduced Schistosoma Mansoni Thioredoxin Pre-Protein At 1.7 Angstrom Chain A, Crystal Structure Of Oxidized Schistosoma Mansoni Thioredoxin Pre-Protein At 1.6 Angstrom (5e-55/cov=66%/id=98%)	50592994	NP_003320.2	9e-20	1	thioredoxin [Homo sapiens]
2744	13531	160	16	Q2_P19616	0.389466	*	C802374.1	CAGAATCTTTTAGGGTCTCGATATAACGGAGTAATAATAGATGGTATTTTCAGAACCTAC	Smp_033610	-	gi|256077014	S. mansoni Gene Predictions	Smp_033610	gi|256077014 hypothetical protein [Schistosoma mansoni] expressed protein [Schistosoma mansoni] (1e-63/cov=43%/id=100%)	10764847	NP_004137.2	2e-13	0.81	NADH dehydrogenase (ubiquinone) 1 beta subcomplex, 7, 18kDa [Homo sapiens]
2746	15594	184	39	Q2_P19618	0.363096	*	C802376.1	CGATGTTTCATTTGTCGTTAGGATATTAATCCGTACAGACCATGCTTCTAAATAATTCCT	Smp_007260.1	Sjc_0047360	gi|256071763	S. mansoni Gene Predictions	Smp_007260.x	gi|256071763 ATPase [Schistosoma mansoni] ATPase [Schistosoma mansoni] ATPase, putative [Schistosoma mansoni] (0.0/cov=89%/id=99%)	4502285	NP_001672.1	0	0.99	ATPase, Ca++ transporting, slow twitch 2 isoform 2 [Homo sapiens]
2750	26507	312	72	Q2_P19622	0.507541	*	C802380.1	CTGGTGAACATACACATTCTTAACTAAAATTATTGCGCCTCATCCGTCTGTTTTATTACT	Smp_000740.2	Sjc_0217580	gi|2623826	S. mansoni Gene Predictions	Smp_000740.x	gi|2623826 S5a 26s proteasome [Schistosoma mansoni] (0.0/cov=86%/id=89%)	5292161	NP_002801.1	1e-82	0.97	proteasome 26S non-ATPase subunit 4 [Homo sapiens]
2753	26679	314	74	Q2_P19624	0.439863	*	C802382.1	CCTTACCTCCTGGTCAAACTACTTGTTTGGATGAATATGCTAACCGAATGCATCCAGGAC	Smp_155740	Sjc_0300620	gi|256082535	S. mansoni Gene Predictions	Smp_155740	gi|256082535 heat shock protein [Schistosoma mansoni] heat shock protein, putative [Schistosoma mansoni] (1e-69/cov=99%/id=100%)	155722983	NP_057376.2	1e-180	0.96	TNF receptor-associated protein 1 [Homo sapiens]
2754	28316	334	11	Q2_P19625	0.502562	*	C802383.1	CTATGGGTGCAAATGCAGCGTACATTTATATTCGTGGTGAATTTTATAATGAAGCATCAA	Smp_010710.2	Sjc_0049230	gi|56753822	S. mansoni Gene Predictions	Smp_010710.x	gi|56753822 SJCHGC01665 protein [Schistosoma japonicum] NADH dehydrogenase (ubiquinone) flavoprotein 1 [Schistosoma japonicum] (e-105/cov=90%/id=86%)	20149568	NP_009034.2	0	0.96	NADH dehydrogenase ubiquinone flavoprotein 1 precursor [Homo sapiens]
2755	29583	349	3	Q2_P19626	0.408467	*	C802384.1	CGCCGATCAAATTTGAAAATGACCACATCTCAAAAACAGTGATTTTCTATTAGACGTGTT	Smp_136290	-	gi|256075478	S. mansoni Gene Predictions	Smp_136290	gi|256075478 eukaryotictranslation initiation factor 3 subunit [Schistosoma mansoni] eukaryotictranslation initiation factor 3 subunit, putative [Schistosoma mansoni] (e-166/cov=90%/id=85%)	4503523	NP_003744.1	1e-146	0.6	eukaryotic translation initiation factor 3 subunit D [Homo sapiens]
2760	25345	299	15	Q2_P19631	0.407475	*	C802389.1	CACATCCTTACGTGTTTACTTACGTTAAATAGCCTATTCATCTTGTTAAGCACTGAATGT	Smp_051300	-	gi|226484798	S. mansoni Gene Predictions	Smp_051300	gi|226484798 TAR DNA-binding protein 43 [Schistosoma japonicum] TAR DNA-binding protein 43 [Schistosoma japonicum] (e-163/cov=49%/id=80%)	6678271	NP_031401.1	2e-73	0.9	TAR DNA binding protein [Homo sapiens]
2772	13001	153	81	Q2_P01019	0.484367	*	C802399.1	GGGTATGTTTACAAGAAGGTCAGTGCATGCATTCAAAACCTATTCTTATTGGTCCTAGTG	Smp_000640	-	gi|256070403	S. mansoni Gene Predictions	Smp_000640	gi|256070403 adapter molecule crk [Schistosoma mansoni] adapter molecule crk, putative [Schistosoma mansoni] (2e-19/cov=38%/id=64%)	4885153	NP_005198.1	2e-16	1.15	v-crk sarcoma virus CT10 oncogene homolog (avian)-like [Homo sapiens]
2777	41672	491	22	Q2_P01021	0.322606	*	C802403.1	AAGGGCACTCAAATTCGCTAAGCGTCGCATTGGTGGACACAGAAGAGCTAAGAAGAAAAG	Smp_063300	Sjc_0201990	gi|256082720	S. mansoni Gene Predictions	Smp_063300	gi|256082720 60S ribosomal protein L36e [Schistosoma mansoni] 60S ribosomal protein L36-like protein [Schistosoma mansoni] 60S ribosomal protein L36e, putative [Schistosoma mansoni] (4e-48/cov=85%/id=98%)	16117794	NP_056229.2	5e-24	0.89	ribosomal protein L36 [Homo sapiens]
2780	29875	352	40	Q2_P19644	0.373781	*	C802405.1	GTGGGAAGTCGAAATCTCAGAAAACCTAAAAGCAGATTATGTATATCGATGAAGTATTAC	Smp_042590.1	Sjc_0063950	gi|256078647	S. mansoni Gene Predictions	Smp_042590.x	gi|256078647 NADH-ubiquinone oxidoreductase [Schistosoma mansoni] NADH-ubiquinone oxidoreductase 1, chain, putative [Schistosoma mansoni] (e-118/cov=72%/id=100%)	4505371	NP_002487.1	3e-58	0.86	NADH dehydrogenase ubiquinone Fe-S 8 [Homo sapiens]
2789	24610	290	45	Q2_P19650	0.25977	*	C802412.1	GGCACGTCTAGCTGGAATCACTGTATAGAAAAAATAAGACCACAATACATATTTGGTAAT	Smp_013200.1	Sjc_0046280	gi|256072944	S. mansoni Gene Predictions	Smp_013200.x	gi|256072944 60S ribosomal protein L10 [Schistosoma mansoni] 60S ribosomal protein L10, putative [Schistosoma mansoni] (e-128/cov=84%/id=100%)	223890243	NP_006004.2	5e-81	0.87	ribosomal protein L10 [Homo sapiens]
2810	40130	473	10	Q2_P01035	0.377782	*	C802430.1	CTCTACCAACACTTGTCAATCTTACAATCAATGAAGATGGAATAAGTAATGCAATCGAAG	-	-	gi|256083277	GenBank homolog	gi|256083277	gi|256083277 hypothetical protein [Schistosoma mansoni] expressed protein [Schistosoma mansoni] (e-169/cov=79%/id=92%)	37674289	NP_932765.1	4e-40	0.97	hypothetical protein LOC221960 [Homo sapiens]
2829	4812	57	52	Q2_P19669	0.436438	*	C802444.1	CCATTCATGTTCGAACAATATCGAGATAAACCTCACTTAGCATTCGATAGTTTCAATAAG	Smp_052790	Sjc_0026100	gi|256080624	S. mansoni Gene Predictions	Smp_052790	gi|256080624 hypothetical protein [Schistosoma mansoni] expressed protein [Schistosoma mansoni] (e-169/cov=64%/id=96%)	32130516	NP_004704.2	1e-157	0.7	serologically defined colon cancer antigen 1 [Homo sapiens]
2838	29168	344	13	Q2_P19675	0.465883	*	C802450.1	GATCGTAAATTTTTCTTTGGAGGGTTTCAGTCGTATTTTCTATACTTGAGGACTGATCAT	-	Sjc_0035260	gi|256086536	S. japonicum Gene Predictions	Sjc_0035260	gi|256086536 hypothetical protein [Schistosoma mansoni] expressed protein [Schistosoma mansoni] (0.0/cov=53%/id=98%)	44680154	NP_057240.3	1e-137	0.95	myotubularin-related protein 2 isoform 1 [Homo sapiens]
2851	43004	506	79	Q2_P19683	0.450141	*	C802459.1	GTTGTTGCAATGATAGCAAGCTGATCATGCAGTTCAATTGGTGTAAATAATAACAAGACA	Smp_029410	Sjc_0303730	gi|74775323	S. mansoni Gene Predictions	Smp_029410	gi|74775323 RecName: Full=Eukaryotic translation initiation factor 3 subunit M; Short=eIF3m SJCHGC06559 protein [Schistosoma japonicum] (0.0/cov=76%/id=88%)	23397429	NP_006351.2	8e-43	0.94	eukaryotic translation initiation factor 3, subunit M [Homo sapiens]
2856	5558	66	33	Q2_P01057	0.50515	*	C802463.1	GTGCACAAGCATGTGTGAAAATCCCACACCAATAATGCTTAATCGTGTGATGGCGCGCGA	Smp_172270	Sjc_0079730	gi|256088084	S. mansoni Gene Predictions	Smp_172270	gi|256088084 carbon catabolite repressor protein [Schistosoma mansoni] carbon catabolite repressor protein, putative [Schistosoma mansoni] (e-152/cov=59%/id=99%)	28872863	NP_056270.2	1e-110	0.86	CCR4-NOT transcription complex, subunit 6 [Homo sapiens]
2862	20392	240	77	Q2_P19688	0.407029	*	C802468.1	TGCAAGCTGAGAAAAAGTTCGTTGAAATTTCTGCAGCTAAGGAGGTCCTTACAGATGACG	Smp_049600.1	Sjc_0213560	gi|256079991	S. mansoni Gene Predictions	Smp_049600.x	gi|256079991 DNAj (hsp40) homolog subfamily C member [Schistosoma mansoni] DNAj (hsp40) homolog, subfamily C, member, putative [Schistosoma mansoni] (0.0/cov=95%/id=99%)	5453980	NP_006251.1	9e-89	1.01	DnaJ (Hsp40) homolog, subfamily C, member 3 [Homo sapiens]
2867	31257	368	62	Q2_P19693	0.442344	*	C802473.1	CACACATACACAACACATAACCAGTCATTTCTGTCGATTTTTCCAGTCATATCTTTTTTC	Smp_073790	-	gi|256084674	S. mansoni Gene Predictions	Smp_073790	gi|256084674 gaba(A) receptor-associated protein [Schistosoma mansoni] gaba(A) receptor-associated protein, putative [Schistosoma mansoni] (2e-65/cov=45%/id=100%)	6005764	NP_009209.1	3e-49	0.93	GABA(A) receptor-associated protein [Homo sapiens]
2870	25151	296	76	Q2_P01062	0.410098	*	C802476.1	CGCCTCCCATCTCACACTAATTTGAATAACAAAAAGTCTGTCAATTGTCAAATTGTTATC	Smp_031010	-	gi|256076508	S. mansoni Gene Predictions	Smp_031010	gi|256076508 DEAD box ATP-dependent RNA helicase [Schistosoma mansoni] DEAD box ATP-dependent RNA helicase, putative [Schistosoma mansoni] (e-109/cov=99%/id=98%)	7661920	NP_055555.1	1e-114	0.86	eukaryotic translation initiation factor 4A, isoform 3 [Homo sapiens]
2871	26491	312	56	Q2_P01063	0.482498	*	C802477.1	ACTCGTCGTATCCCGCAGCCACTAACAGAAAATAATGAGATGTCAAATCATAACCGAAAC	Smp_166830	-	gi|256052626	S. mansoni Gene Predictions	Smp_166830	gi|256052626 methyltransferase-related [Schistosoma mansoni] methyltransferase-related [Schistosoma mansoni] (1e-82/cov=77%/id=98%)	23199995	NP_059998.2	1e-77	0.97	Williams Beuren syndrome chromosome region 22 protein [Homo sapiens]
2874	24851	293	31	Q2_P19695	0.369512	*	C802480.1	GCATTCTCGTGGAAGACATACATATACCAAGTTAAAGAATGTTAACTAATCGAACTATCG	Smp_094950	Sjc_0300210	gi|256088553	S. mansoni Gene Predictions	Smp_094950	gi|256088553 smile protein [Schistosoma mansoni] smile protein, putative [Schistosoma mansoni] (0.0/cov=93%/id=98%)	224809432	NP_861448.2	0	0.98	transmembrane and tetratricopeptide repeat containing 3 [Homo sapiens]
2879	22445	265	5	Q2_P19698	0.356487	*	C802484.1	GTTCAGACAGTCAACAAACAAACACCTAAGGCACTACGTATAAATATAATGGATTAAGCT	Smp_087930	-	gi|256087346	S. mansoni Gene Predictions	Smp_087930	gi|256087346 ATP-binding cassette sub-family B member 7 mitochondrial precursor (abc7) [Schistosoma mansoni] ATP-binding cassette, sub-family B, member 7, mitochondrial precursor (abc7), putative [Schistosoma mansoni] (e-168/cov=79%/id=95%)	42490749	NP_004290.2	0	0.83	ATP-binding cassette, sub-family B, member 7 [Homo sapiens]
2888	31854	375	64	Q2_P19703	0.27364	*	C802491.1	GGGCAAACGTATTCGAGTCATGTTGTATCCTTCACGAGTATAATGAAGTAAATGTGGTTG	Smp_061200	-	gi|256082290	S. mansoni Gene Predictions	Smp_061200	gi|256082290 60S ribosomal protein L35a [Schistosoma mansoni] 60S ribosomal protein L35a, putative [Schistosoma mansoni] (9e-69/cov=90%/id=100%)	16117791	NP_000987.2	2e-37	0.85	ribosomal protein L35a [Homo sapiens]
2892	19145	226	20	Q2_P19706	0.510467	*	C802494.1	TGAATGTAATTCTATGTATCACTTTCCTAACAGTGGATTACTCATGTTCGCATCCGAGTC	Smp_180370	Sjc_0218790	gi|226485513	S. mansoni Gene Predictions	Smp_180370	gi|226485513 Nucleolar protein 10 [Schistosoma japonicum] (7e-81/cov=67%/id=86%)	171460958	NP_079170.2	4e-72	1.04	nucleolar protein 10 [Homo sapiens]
2897	16327	193	7	Q2_P01074	0.377796	*	C802498.1	TGGTTTATTGATTTAAATAATTTACGTGCACCAAATGGTAGTAGACCGTTGCCTGGTGAA	Smp_069960	Sjc_0208460	gi|256083967	S. mansoni Gene Predictions	Smp_069960	gi|256083967 ubiquitin-specific peptidase 5 (C19 family) [Schistosoma mansoni] ubiquitin-specific peptidase 5 (C19 family) [Schistosoma mansoni] (3e-54/cov=99%/id=98%)	148727247	NP_003472.2	1e-179	1.01	ubiquitin specific peptidase 5 isoform 2 [Homo sapiens]
2904	13682	161	82	Q2_P19713	0.427289	*	C802504.1	AGTGATGAAGAATGGGAGGATTATACAGATGAACGTGGTGTCAAACGAGTTTGCATGCGT	Smp_064400	Sjc_0035950	gi|256082901	S. mansoni Gene Predictions	Smp_064400	gi|256082901 hypothetical protein [Schistosoma mansoni] expressed protein [Schistosoma mansoni] (8e-95/cov=91%/id=93%)	108773808	NP_057558.3	2e-11	0.77	hypothetical protein LOC51244 [Homo sapiens]
2906	1576	19	46	Q2_P19715	0.330518	*	C802506.1	GACCACGATGAGCTGTAAAATGTGATGTTAGTTGTGGTAAGAATACTATTTGCTGTTTTT	Smp_030370	-	gi|256076369	S. mansoni Gene Predictions	Smp_030370	gi|256076369 calreticulin autoantigen homolog precursor [Schistosoma mansoni] calreticulin autoantigen homolog precursor, putative [Schistosoma mansoni] (0.0/cov=85%/id=83%)	4757900	NP_004334.1	4e-80	0.83	calreticulin precursor [Homo sapiens]
2909	22209	262	24	Q2_P19718	0.417941	*	C802510.1	GGTCCAAATGCTGCAGGTGGCAAATCACAAGTATTTGAGGAAATGAGAGGTGGTAATGTG	Smp_001170	Sjc_0300070	gi|256070525	S. mansoni Gene Predictions	Smp_001170	gi|256070525 eukaryotic translation initiation factor 3 subunit 10 (theta) [Schistosoma mansoni] eukaryotic translation initiation factor 3, subunit 10 (theta) [Schistosoma mansoni] (0.0/cov=65%/id=78%)	4503509	NP_003741.1	1e-124	0.75	eukaryotic translation initiation factor 3, subunit 10 theta, 150/170kDa [Homo sapiens]
2930	926	11	76	Q2_P01085	0.378967	*	C802527.1	CAATGAGAATCGAGCAAGATTTTATGCCGCAGAAATCACTTTAGGTTTACAACATATGCA	Smp_123640	Sjc_0030520	gi|256070828	S. mansoni Gene Predictions	Smp_123640	gi|256070828 serine/threonine protein kinase [Schistosoma mansoni] serine/threonine kinase [Schistosoma mansoni] (6e-78/cov=99%/id=92%)	51896035	NP_002073.2	1e-157	0.82	G protein-coupled receptor kinase 6 isoform B [Homo sapiens]
2931	2760	33	40	Q2_P19732	0.342473	*	C802528.1	GATGGAGATCTCTCATTATTTGAAAAACGCTCTGTCATTATCTTAGTTTTGACATTCTCG	Smp_044970	Sjc_0073030	gi|256079086	S. mansoni Gene Predictions	Smp_044970	gi|256079086 2-oxoglutarate dehydrogenase [Schistosoma mansoni] 2-oxoglutarate dehydrogenase [Schistosoma mansoni] (0.0/cov=81%/id=82%)	51873036	NP_002532.2	0	1.04	oxoglutarate (alpha-ketoglutarate) dehydrogenase (lipoamide) isoform 1 precursor [Homo sapiens]
2943	13175	155	85	Q2_P19740	0.385745	*	C802538.1	GGACTACCAGTCGTAAGCGATTTGGCATTTATATAAATTATTGGGAATCAGTTCCTTATT	Smp_062610.2	Sjc_0200620	gi|256082593	S. mansoni Gene Predictions	Smp_062610.x	gi|256082593 hypothetical protein [Schistosoma mansoni] expressed protein [Schistosoma mansoni] (e-126/cov=72%/id=100%)	149158714	NP_001092143.1	4e-23	1	Atg13-interacting protein [Homo sapiens]
2951	30141	355	51	Q2_P19746	0.429232	*	C802544.1	ACAAATTCGTGCAACTATTGAACGTGACGGTATCACAAAAATATTTCAATCTATTGGTGG	Smp_063090	Sjc_0067360	gi|256082671	S. mansoni Gene Predictions	Smp_063090	gi|256082671 aconitate hydratase [Schistosoma mansoni] aconitate hydratase [Schistosoma mansoni] (0.0/cov=94%/id=97%)	4501867	NP_001089.1	0	0.98	aconitase 2, mitochondrial precursor [Homo sapiens]
2953	12203	144	48	Q2_P01093	0.511549	*	C802546.1	AAACACCTCAGACATACAAGGTAGCAGGCAATTTAATCAAATTACTGTGGAAACGTATAC	Smp_086430.1	-	gi|256087142	S. mansoni Gene Predictions	Smp_086430.x	gi|256087142 brca1-associated protein (brap2) [Schistosoma mansoni] brca1-associated protein (brap2), putative [Schistosoma mansoni] (5e-36/cov=65%/id=82%)	188497705	NP_006759.3	1e-102	0.81	BRCA1 associated protein [Homo sapiens]
2956	8642	102	57	Q2_P19748	0.363079	*	C802548.1	ATTCCTCTGATAACGTTTTAGTGTTTGAAGACTCTCCAAATGGTGTTGAAGCCGCTCTGT	Smp_042390	Sjc_0003310	gi|256078610	S. mansoni Gene Predictions	Smp_042390	gi|256078610 2-deoxyglucose-6-phosphate phosphatase [Schistosoma mansoni] 2-deoxyglucose-6-phosphate phosphatase, putative [Schistosoma mansoni] (e-104/cov=94%/id=100%)	197382691	NP_036212.3	3e-50	0.97	haloacid dehalogenase-like hydrolase domain containing 1A isoform b [Homo sapiens]
2957	13904	164	49	Q2_P19749	0.425659	*	C802549.1	CCATTCAAAGATGCGTATTGAAGATTCAATGAATGGAACGTCATTGAAATGAAGGACTTA	Smp_053220.2	Sjc_0217190	gi|256080704	S. mansoni Gene Predictions	Smp_053220.x	gi|256080704 aldo-keto reductase [Schistosoma mansoni] aldo-keto reductase, putative [Schistosoma mansoni] (e-163/cov=86%/id=100%)	223468663	NP_064695.3	8e-82	1	aldo-keto reductase family 1, member B10 [Homo sapiens]
2958	6629	78	84	Q2_P01095	0.281197	*	C802550.1	AAAACGTTTGAAGAAACGTCGGGCAGCTGCTGCAGAATAACTGTCCTCAAATAAATTATA	Smp_022640	-	gi|256074769	S. mansoni Gene Predictions	Smp_022640	gi|256074769 60S ribosomal protein L13 [Schistosoma mansoni] 60S ribosomal protein L13 (BBC1 protein homolog), putative [Schistosoma mansoni] (2e-35/cov=46%/id=98%)	15431297	NP_000968.2	8e-43	0.89	ribosomal protein L13 [Homo sapiens]
2959	35951	423	81	Q2_P19750	0.471348	*	C802551.1	CTGAATTCGCTCGAGCTATGCTTTCTATTCCGAAACAGTTGGCTGTGAATGCTGGTGTCG	Smp_017360	Sjc_0082530	gi|256073784	S. mansoni Gene Predictions	Smp_017360	gi|256073784 T-complex protein 1 subunit alpha (TCP-1-alpha) (CCT-alpha) [Schistosoma mansoni] T-complex protein 1 subunit alpha (TCP-1-alpha) (CCT-alpha), putative [Schistosoma mansoni] (0.0/cov=91%/id=100%)	57863257	NP_110379.2	0	0.97	T-complex protein 1 isoform a [Homo sapiens]
2960	3751	45	11	Q2_P19751	0.570413	*	C802552.1	GCTGTTAATAAAGCTGGTACAAGTGAACCATCAAAACCATCGAATTCAATTCAACTAGGT	-	-	gi|256082956	GenBank homolog	gi|256082956	gi|256082956 hemicentin [Schistosoma mansoni] hemicentin, putative [Schistosoma mansoni] (0.0/cov=68%/id=54%)	110349719	NP_596869.3	1e-114	0.74	titin isoform N2-A [Homo sapiens]
2966	33108	390	43	Q2_P19755	0.456776	*	C802557.1	AATGGCGGGCCAGACGGAGATGGTTCATATTCAAAGATCAGTGAAATTCATTGCAGTCAG	Smp_175170	Sjc_0205000	gi|256088879	S. mansoni Gene Predictions	Smp_175170	gi|256088879 cleft lip and palate associated transmembrane protein-related [Schistosoma mansoni] cleft lip and palate associated transmembrane protein-related [Schistosoma mansoni] (e-147/cov=83%/id=83%)	4502897	NP_001285.1	1e-141	0.84	cleft lip and palate associated transmembrane protein 1 [Homo sapiens]
2967	37242	439	12	Q2_P19756	0.583097	*	C802558.1	CACCAGAAAGTCCTGTAGTTAATTGGTATGATCGTTCAACTATAACTATTGCAATACTTG	Smp_080210	Sjc_0200060	gi|256085858	S. mansoni Gene Predictions	Smp_080210	gi|256085858 lipid-binding protein [Schistosoma mansoni] lipid-binding protein, putative [Schistosoma mansoni] (1e-79/cov=72%/id=98%)	71896667	NP_001010852.2	7e-16	0.77	retinaldehyde binding protein 1-like 2 [Homo sapiens]
2969	33805	398	60	Q2_P19757	0.373881	*	C802560.1	AATTATAAACGACTATCCTAACGCCTCCAAATGAACACTGATATTTGCTGAGGGTTTTTT	Smp_095360.1	-	gi|55670477	S. mansoni Gene Predictions	Smp_095360.x	gi|55670477 Chain A, Schistosoma Mansoni Fatty Acid Binding Protein In Complex With Oleic Acid Chain A, Schistosoma Mansoni Fatty Acid Binding Protein In Complex With Arachidonic Acid (9e-70/cov=57%/id=99%)	4557585	NP_001437.1	3e-27	0.98	fatty acid binding protein 7, brain [Homo sapiens]
2970	27257	321	57	Q2_P19758	0.53016	*	C802561.1	GCATGTGAGCGCGTTTATTTGTGATCGGCTAATTGAACATATCTATGGTAAACAAAATTA	Smp_043030	-	gi|256078729	S. mansoni Gene Predictions	Smp_043030	gi|256078729 hexokinase [Schistosoma mansoni] RecName: Full=Hexokinase Chain A, Hexokinase From Schistosoma Mansoni Complexed With Glucose hexokinase [Schistosoma mansoni] hexokinase [Schistosoma mansoni] (0.0/cov=54%/id=98%)	15553127	NP_000180.2	1e-105	0.96	hexokinase 2 [Homo sapiens]
2974	1079	13	59	Q2_P19761	0.400044	*	C802564.1	CTTAATCAACTTCATCTAGTACATCGTACCCGTTGTTATCGTTGTTTGACGCATGGTTTC	-	-	gi|242014328	GenBank homolog	gi|242014328	gi|242014328 Glia maturation factor beta, putative [Pediculus humanus corporis] Glia maturation factor beta, putative [Pediculus humanus corporis] (4e-12/cov=20%/id=41%)	4758440	NP_004868.1	3e-26	0.97	glia maturation factor, gamma [Homo sapiens]
2976	34295	404	40	Q2_P19763	0.390157	*	C802566.1	ACAGGTAGCTAAACTATCTGGCAATGATTGGGTTTCACCAATAGAGGATCAGTTACAAGT	-	Sjc_0207540	gi|29841020	S. japonicum Gene Predictions	Sjc_0207540	gi|29841020 SJCHGC02103 protein [Schistosoma japonicum] (e-117/cov=88%/id=88%)	6912638	NP_036557.1	4e-82	0.97	ras suppressor protein 1 isoform 1 [Homo sapiens]
2979	34764	409	84	Q2_P19766	0.530054	*	C802570.1	GACGGTCATCTCTTTCAAGTAGAATATGCCCAAGAGGCAGTCAAAAAGGGTTCAACTGCA	-	-	gi|256070576	GenBank homolog	gi|256070576	gi|256070576 hypothetical protein [Schistosoma mansoni] unnamed protein product [Schistosoma mansoni] (1e-86/cov=58%/id=100%)	21361337	NP_001960.2	2e-83	0.9	eukaryotic translation initiation factor 5 [Homo sapiens]
2981	8890	105	50	Q2_P19768	0.368345	*	C802572.1	TCTTGTTCGCATATGTGACGAGTGTAATTACGGATCATATCAAGGACGTTGTGTTATATG	Smp_011720	Sjc_0058950	gi|260801040	S. mansoni Gene Predictions	Smp_011720	gi|260801040 hypothetical protein BRAFLDRAFT_57503 [Branchiostoma floridae] PREDICTED: PHD-finger 5A-like [Saccoglossus kowalevskii] hypothetical protein BRAFLDRAFT_57503 [Branchiostoma floridae] (7e-32/cov=61%/id=98%)	14249398	NP_116147.1	6e-56	1	PHD-finger 5A [Homo sapiens]
2990	13269	157	9	Q2_P19775	0.426462	*	C802579.1	AAGCCAATATCATGAAATTGGGTGATGGTCTATTTTTGGATGTATGCTCTTCAATAGCTA	Smp_056200	Sjc_0028730	gi|256081279	S. mansoni Gene Predictions	Smp_056200	gi|256081279 Isocitrate dehydrogenase [NAD] subunit gamma mitochondrial [Schistosoma mansoni] Isocitrate dehydrogenase [NAD] subunit gamma, mitochondrial, putative [Schistosoma mansoni] (e-142/cov=96%/id=99%)	4758582	NP_004126.1	3e-96	0.84	isocitrate dehydrogenase 3 (NAD+) gamma isoform a precursor [Homo sapiens]
2993	2140	26	15	Q2_P19777	0.371482	*	C802582.1	AACCGAGAAATTGGACCATGTTTATCAATCGAATTAGAAGCGCCAATGCGTTGTATTGCG	-	Sjc_0015200	gi|56756513	S. japonicum Gene Predictions	Sjc_0015200	gi|56756513 SJCHGC00881 protein [Schistosoma japonicum] (2e-78/cov=48%/id=77%)	31542641	NP_060476.2	1e-58	1.01	tRNA 5-methylaminomethyl-2-thiouridylate methyltransferase 1 [Homo sapiens]
2998	27934	329	54	Q2_P19781	0.509633	*	C802588.1	GTGTGTATCCTTTACCTTCAAACAGTAATGATGATAATTGTTATTTGTTTGACCGACTGC	Smp_075440.2	-	gi|256085027	S. mansoni Gene Predictions	Smp_075440.x	gi|256085027 hypothetical protein [Schistosoma mansoni] expressed protein [Schistosoma mansoni] (0.0/cov=61%/id=87%)	117938274	NP_071930.2	8e-61	0.6	jumpy isoform 3 [Homo sapiens]
3000	23175	273	55	Q2_P19783	0.502195	*	C802590.1	AAACTAAAATTGAAAAGCTTCGCGGTTCACCAAAAAGGTAGGATTTCTTCATCCTGCTCA	-	Sjc_0218300	gi|256081719	S. japonicum Gene Predictions	Sjc_0218300	gi|256081719 reticulon/nogo [Schistosoma mansoni] reticulon/nogo, putative [Schistosoma mansoni] (2e-96/cov=64%/id=92%)	24431935	NP_065393.1	3e-24	0.95	reticulon 4 isoform A [Homo sapiens]
3002	8934	106	9	Q2_P19785	0.344432	*	C802592.1	ACCAACCAACAAAGGATTTCAGAATCCAGAAGCATTAAAACCATTTGACCCGATCAACAA	Smp_026160.1	-	gi|256075480	S. mansoni Gene Predictions	Smp_026160.x	gi|256075480 growth hormone inducible transmembrane protein [Schistosoma mansoni] growth hormone inducible transmembrane protein, putative [Schistosoma mansoni] (0.0/cov=82%/id=91%)	118200356	NP_055209.2	1e-47	0.75	growth hormone inducible transmembrane protein [Homo sapiens]
3012	23616	278	71	Q2_P19793	0.445692	*	C802600.1	GATGTAGAGCAGGAGCAGAATCTAGCTCTGGATACAACGGTTTTGGTGAAAAAATATACG	Smp_101290.1	Sjc_0302640	gi|256089808	S. mansoni Gene Predictions	Smp_101290.x	gi|256089808 hypothetical protein [Schistosoma mansoni] actin-related protein 2, arp2 [Schistosoma mansoni] (e-140/cov=96%/id=93%)	5031571	NP_005713.1	1e-157	0.97	actin-related protein 2 isoform b [Homo sapiens]
3023	13629	161	29	Q2_P19801	0.336759	*	C802608.1	CTGTTCCCTTTGTAATTCAGACAGAATTTGTACCTGGCATATTTCCATACATTTCATGTT	Smp_018240.4	Sjc_0085890	gi|256073899	S. mansoni Gene Predictions	Smp_018240.x	gi|256073899 cell division control protein 48 aaa family protein [Schistosoma mansoni] cell division control protein 48 aaa family protein (transitional endoplasmic reticulum atpase), putative [Schistosoma mansoni] (0.0/cov=87%/id=93%)	6005942	NP_009057.1	0	1	valosin-containing protein [Homo sapiens]
3070	11440	135	50	Q2_P19830	0.461178	*	C802641.1	CGCCTTGAAGCGAAACAAAGAAATAAACGACATGCATGGGAGAAAGCAGTTAGAGAAGGT	Smp_128150	-	gi|256072514	S. mansoni Gene Predictions	Smp_128150	gi|256072514 oxysterol-binding protein 1 [Schistosoma mansoni] oxysterol-binding protein 1,, putative [Schistosoma mansoni] (4e-88/cov=80%/id=99%)	4505531	NP_002547.1	5e-65	0.77	oxysterol binding protein [Homo sapiens]
3071	37926	447	16	Q2_P01127	0.389423	*	C802642.1	GACAGTCAAATAATGCTCAATCATCAATAAGACCTCCACCTAACGGCATTGTTTTGGAAC	Smp_136360	Sjc_0205290	gi|256075515	S. mansoni Gene Predictions	Smp_136360	gi|256075515 DNA cross-link repair protein pso2/snm1 [Schistosoma mansoni] DNA cross-link repair protein pso2/snm1, putative [Schistosoma mansoni] (e-110/cov=97%/id=98%)	223278374	NP_055696.3	4e-68	0.83	DNA cross-link repair 1A [Homo sapiens]
3079	4132	49	52	Q2_P19835	0.414763	*	C802649.1	GCAAAAAGAGCACTTTCACAAAAGTTCGTTACCTCCACAAACATTGAAAGAAACAAAACA	Smp_140490	Sjc_0030470	gi|256077082	S. mansoni Gene Predictions	Smp_140490	gi|256077082 membrane traffic protein [Schistosoma mansoni] membrane traffic protein, putative [Schistosoma mansoni] (3e-85/cov=86%/id=99%)	24308229	NP_065855.1	2e-83	0.96	protein kinase C and casein kinase substrate in neurons 1 [Homo sapiens]
3080	2600	31	50	Q2_P19836	0.356068	*	C802650.1	GCACTGATCAATCAAACAACACATTTAATCAACAAAGAACGTATGATCCATGGTGTGTAA	Smp_058650	Sjc_0078790	gi|256081799	S. mansoni Gene Predictions	Smp_058650	gi|256081799 proteasome regulatory subunit-related [Schistosoma mansoni] proteasome regulatory subunit-related [Schistosoma mansoni] (e-139/cov=55%/id=98%)	4506221	NP_002807.1	1e-133	0.99	proteasome 26S non-ATPase subunit 12 isoform 1 [Homo sapiens]
3081	42785	504	30	Q2_P19837	0.396007	*	C802652.1	ACTGTGGTTGTTAACGTTTGTACCTAAGTTCCGGATTGAATCTTGCGAAACATTTTTCCC	-	Sjc_0210340	gi|29840911	S. japonicum Gene Predictions	Sjc_0210340	gi|29840911 SJCHGC05758 protein [Schistosoma japonicum] (4e-79/cov=67%/id=83%)	42518076	NP_653183.2	2e-24	1	testis expressed sequence 261 [Homo sapiens]
3082	42948	506	23	Q2_P01131	0.529321	*	C802653.1	GACAAAGAAGTTGTACAACTTAATCTCGTCGAGCTCATGTTCGAAGATTAGTTACACGGA	Smp_196170.2	-	gi|256072565	S. mansoni Gene Predictions	Smp_196170.x	gi|256072565 xylosyltransferase [Schistosoma mansoni] xylosyltransferase, putative [Schistosoma mansoni] (2e-60/cov=68%/id=94%)	14249348	NP_116120.1	2e-25	0.96	thioredoxin-like 5 [Homo sapiens]
3083	36559	431	9	Q2_P19838	0.333217	*	C802654.1	CTACGATTGCTGCAGTAAATTATACGTATTATGTAACTTTGGTTCGTTTTAAACTGACCG	-	-	gi|256069741	GenBank homolog	gi|256069741	gi|256069741 tsg101-related [Schistosoma mansoni] tsg101-related [Schistosoma mansoni] (7e-72/cov=27%/id=100%)	5454140	NP_006283.1	2e-23	1	tumor susceptibility gene 101 [Homo sapiens]
3094	26528	313	8	Q2_P19844	0.459799	*	C802662.1	TCAATGATCCATACAGATGTCAACGTATTTGTACTCCAGAAAAATGTCGATGTATTGGAA	Smp_129620	-	gi|256073059	S. mansoni Gene Predictions	Smp_129620	gi|256073059 collagen alpha chain type IV [Schistosoma mansoni] collagen alpha chain, type IV, putative [Schistosoma mansoni] (1e-05/cov=16%/id=90%)	183583553	NP_694996.5	4e-24	0.83	collagen, type XXIX, alpha 1 [Homo sapiens]
3102	9620	114	15	Q2_P19849	0.420011	*	C802668.1	GTCCAAGACAGAAGATTCAGAGTCTGACGATTAGTCCCTAATGGTTTAAAAACTAATGTT	Smp_100090	Sjc_0051340	gi|256089447	S. mansoni Gene Predictions	Smp_100090	gi|256089447 SWI/SNF-related chromatin binding protein [Schistosoma mansoni] high mobility group B1 protein [Schistosoma mansoni] high mobility group B1 [Schistosoma mansoni] SWI/SNF-related chromatin binding protein [Schistosoma mansoni] (3e-72/cov=62%/id=82%)	4504425	NP_002119.1	2e-25	0.92	high-mobility group box 1 [Homo sapiens]
3112	44864	528	69	Q2_P19855	0.363022	*	C802674.1	AGTACCAGCACCAACACCATCATCTATACCAAAATCGGAACGAGTCAAACTTCGTAATTC	Smp_125310	-	gi|256071464	S. mansoni Gene Predictions	Smp_125310	gi|256071464 protein kinase [Schistosoma mansoni] protein kinase [Schistosoma mansoni] (e-109/cov=99%/id=92%)	21361340	NP_002084.2	2e-84	0.66	glycogen synthase kinase 3 beta isoform 1 [Homo sapiens]
3113	11911	141	11	Q2_P19856	0.415499	*	C802675.1	GTGTGTGTTTCTGTGTAAAATTTATCCGCCGATATTCATGTGAAAGCAACATTTATGTAC	Smp_079860.1	-	gi|256085796	S. mansoni Gene Predictions	Smp_079860.x	gi|256085796 o-acyltransferase (membrane bound) domain containing protein [Schistosoma mansoni] o-acyltransferase (membrane bound) domain containing protein, putative [Schistosoma mansoni] (0.0/cov=61%/id=94%)	40548387	NP_620154.2	2e-47	0.87	O-acyltransferase (membrane bound) domain containing 2 [Homo sapiens]
3116	6096	72	61	Q2_P19858	0.394651	*	C802677.1	CAGGATGACAATGGTCATAAAGCTTAATCTATGAAAGATTGTTTGTGTGTGAGTGTAACA	-	-	gi|256052491	GenBank homolog	gi|256052491	gi|256052491 calponin homolog [Schistosoma mansoni] calponin homolog, putative [Schistosoma mansoni] (3e-21/cov=23%/id=65%)	4502923	NP_001830.1	7e-39	0.77	calponin 3 [Homo sapiens]
3117	38150	449	70	Q2_P01145	0.331924	*	C802678.1	GCTAGAAGCATCTCACTTTTTACAGTAAATAATACGATTATTAATGCGATGGGCAACTTC	Smp_100390	-	-	S. mansoni Gene Predictions	Smp_100390	No hits	4503165	NP_003581.1	5e-28	0.93	cullin 3 [Homo sapiens]
3122	21753	256	78	Q2_P01147	0.398433	*	C802683.1	CTAACTGGGAGTAACAAAGGAATTTCCAACACTCCTATTAATCTTCGCGTTTACTCTCCC	Smp_044920	Sjc_0024910	gi|256079075	S. mansoni Gene Predictions	Smp_044920	gi|256079075 dynamin [Schistosoma mansoni] dynamin, putative [Schistosoma mansoni] (6e-68/cov=98%/id=99%)	59853099	NP_004399.2	0	0.88	dynamin 1 isoform 1 [Homo sapiens]
3130	43766	515	76	Q2_P19865	0.436355	*	C802690.1	ACAGCTTTAATGCGTTTGTCTAATGACTTTTGTTTGCTCAGCTCCGGACCAAACTGTGGC	Smp_158240	Sjc_0070590	gi|256083329	S. mansoni Gene Predictions	Smp_158240	gi|256083329 fumarate hydratase [Schistosoma mansoni] fumarate hydratase [Schistosoma mansoni] (2e-95/cov=99%/id=100%)	19743875	NP_000134.2	1e-134	0.97	fumarate hydratase precursor [Homo sapiens]
3131	15095	178	50	Q2_P19866	0.473124	*	C802691.1	GGAAACAGTTCTCACATGTTCCAAAATGCGTGAAAATCAGTTAGACTTTTAAATTTGCCT	Smp_015800	-	gi|256073461	S. mansoni Gene Predictions	Smp_015800	gi|256073461 hypothetical protein [Schistosoma mansoni] expressed protein [Schistosoma mansoni] (0.0/cov=80%/id=95%)	91208435	NP_061913.3	3e-36	1.07	elongation protein 4 homolog [Homo sapiens]
3144	25218	297	58	Q2_P19872	0.390483	*	C802703.1	CGTTTGCCTGTCCGATTCTAGAAAGAACTCTTCCAAACGAGGATCATCATCTGGAACTTT	Smp_077810	-	gi|256085488	S. mansoni Gene Predictions	Smp_077810	gi|256085488 hypothetical protein [Schistosoma mansoni] conserved hypothetical protein [Schistosoma mansoni] (e-132/cov=75%/id=96%)	155030185	NP_060634.2	6e-24	0.67	hypothetical protein LOC55726 [Homo sapiens]
3158	9432	111	82	Q2_P19882	0.380035	*	C802714.1	CTCTTCACACACACCCTCTTATCTAGCTATGCTCGAAAATGCTAATGTACTTGCACGTTA	-	-	gi|226479492	GenBank homolog	gi|226479492	gi|226479492 Aldolase [Schistosoma japonicum] (4e-38/cov=31%/id=92%)	4885063	NP_005156.1	1e-131	1	fructose-bisphosphate aldolase C [Homo sapiens]
3162	1091	13	71	Q2_P01164	0.467823	*	C802717.1	GTCTAAAAGCTGAAGGTGAAGTGGTCAATGAAGATGTTATGAAATTAGTTAGCGGATCAG	-	Sjc_0054900	gi|226480584	S. japonicum Gene Predictions	Sjc_0054900	gi|226480584 Coatomer subunit delta [Schistosoma japonicum] (e-112/cov=100%/id=84%)	11863154	NP_001646.2	1e-131	1	archain isoform 1 [Homo sapiens]
3165	9310	110	45	Q2_P19886	0.39288	*	C802719.1	TCTTCGCTATTTACGCACAAGATATCGCTGCCTGTCTACTACTGCCGCTGTTTCAGCAAA	Smp_076990	Sjc_0038280	gi|256085324	S. mansoni Gene Predictions	Smp_076990	gi|256085324 hypothetical protein [Schistosoma mansoni] expressed protein [Schistosoma mansoni] (0.0/cov=87%/id=100%)	4507703	NP_003301.1	3e-44	0.88	tumor suppressing subtransferable candidate 1 [Homo sapiens]
3169	671	8	76	Q2_P01167	0.56922	*	C802722.1	CACATGTATGGAATGGTTATTTGGTGCGACAATTAATTAGAGTGTTTCAATGTGAACACT	-	-	gi|226478976	GenBank homolog	gi|226478976	gi|226478976 RNA polymerase II elongation factor [Schistosoma japonicum] (9e-57/cov=38%/id=99%)	5803191	NP_006747.1	8e-74	1.04	transcription elongation factor A 1 isoform 1 [Homo sapiens]
3177	28502	336	27	Q2_P19894	0.38656	*	C802728.1	CGAACAGGTTACTCTTGAACCATTCGAACGTGGTCACGCGATGGTAACTGCTCAGTATCG	Smp_044280.1	Sjc_0009930	gi|256078944	S. mansoni Gene Predictions	Smp_044280.x	gi|256078944 fibrillarin [Schistosoma mansoni] fibrillarin, putative [Schistosoma mansoni] (e-122/cov=60%/id=92%)	12056465	NP_001427.2	2e-54	0.62	fibrillarin [Homo sapiens]
3186	38178	450	13	Q2_P19898	0.256435	*	C802735.1	AAAACACTTTGTTGAAGGTGGTGATTTTGGCAACCGAGAAACCTATATAAACCGATTACT	Smp_101450	Sjc_0080800	gi|256089844	S. mansoni Gene Predictions	Smp_101450	gi|256089844 60S ribosomal protein L7 [Schistosoma mansoni] 60S ribosomal protein L7, putative [Schistosoma mansoni] (e-142/cov=86%/id=99%)	15431301	NP_000962.2	8e-71	0.93	ribosomal protein L7 [Homo sapiens]
3187	9266	110	1	Q2_P19899	0.302217	*	C802736.1	TCCCACAGCCTGCTACTCATTTGGCTCGAGAGTTTATGGTTAAAACTCGTAGAAGAAAGG	Smp_096450.2	Sjc_0214570	gi|256088839	S. mansoni Gene Predictions	Smp_096450.x	gi|256088839 small nuclear ribonucleoprotein [Schistosoma mansoni] 116 kD U5 small nuclear ribonucleoprotein component, putative [Schistosoma mansoni] (0.0/cov=94%/id=96%)	217272892	NP_004238.3	0	1	elongation factor Tu GTP binding domain containing 2 isoform a [Homo sapiens]
3206	44557	525	17	Q2_P19909	0.514264	*	C802748.1	GCTTCTATTTTTCAGCTTTTGGAGAAAAAATGATTAGCCTAAAGGAGTATGTGTCACGTA	-	-	gi|256084401	GenBank homolog	gi|256084401	gi|256084401 heat shock protein [Schistosoma mansoni] heat shock protein, putative [Schistosoma mansoni] (e-111/cov=71%/id=91%)	154146191	NP_005339.3	1e-169	0.62	heat shock 90kDa protein 1, alpha isoform 2 [Homo sapiens]
3223	40584	478	39	Q2_P19918	0.456192	*	C802759.1	ATTGCTCTCTAAATCACTTACGATCACAAGAAACATATTTACTCCAATCTTTGTGGAAGC	Smp_096780.2	Sjc_0204130	gi|256088902	S. mansoni Gene Predictions	Smp_096780.x	gi|256088902 transmembrane protein htp-1 related [Schistosoma mansoni] transmembrane protein htp-1 related [Schistosoma mansoni] (8e-98/cov=96%/id=92%)	32189371	NP_060945.2	8e-46	0.76	transmembrane protein 165 [Homo sapiens]
3229	2390	29	10	Q2_P19924	0.340549	*	C802765.1	CGAAGTTTGCCGGTTCAGTCGTTTAAATCAATCAAATACTTCGAAATTTCAATCTTTGGA	Smp_137590	Sjc_0218110	gi|256075992	S. mansoni Gene Predictions	Smp_137590	gi|256075992 ribosomal RNA methyltransferase [Schistosoma mansoni] ribosomal RNA methyltransferase, putative [Schistosoma mansoni] (e-154/cov=57%/id=99%)	7110661	NP_036412.1	2e-77	0.91	FtsJ homolog 1 isoform a [Homo sapiens]
3231	43871	517	11	Q2_P19926	0.340609	*	C802767.1	GAAAACCTTGGTTAATTATCAACAATCGTCTTCTTACGAGCATGGCTACCTGATGTTGAC	Smp_024500.4	Sjc_0215460	gi|256075168	S. mansoni Gene Predictions	Smp_024500.x	gi|256075168 hypothetical protein [Schistosoma mansoni] expressed protein [Schistosoma mansoni] (e-165/cov=90%/id=100%)	7661672	NP_056399.1	2e-40	1.07	DNA polymerase delta interacting protein 2 [Homo sapiens]
3235	23799	280	84	Q2_P19929	0.388196	*	C802771.1	GTGACTAGACATCTGTATGCTGTTGTACACATGAATCTGTAGTGTGAAATTATTTTCCAT	Smp_059480	-	gi|256081977	S. mansoni Gene Predictions	Smp_059480	gi|256081977 thioredoxin peroxidase [Schistosoma mansoni] thioredoxin peroxidase, putative [Schistosoma mansoni] (e-105/cov=74%/id=100%)	5453549	NP_006397.1	5e-67	0.94	peroxiredoxin 4 [Homo sapiens]
3240	20964	247	54	Q2_P19933	0.490075	*	C802778.1	TTAGATCCAGGACTTCAGCCCATATTACCTCATCTTATGACATTCATTACAGAGGGTGTA	Smp_061300	Sjc_0002310	gi|256082306	S. mansoni Gene Predictions	Smp_061300	gi|256082306 transcription initiation factor tfiid [Schistosoma mansoni] transcription initiation factor tfiid, putative [Schistosoma mansoni] (e-139/cov=74%/id=100%)	5032147	NP_005632.1	4e-65	0.76	TBP-associated factor 6 isoform alpha [Homo sapiens]
3246	13835	163	65	Q2_P19938	0.562509	*	C802783.1	GTTGTTTAAACGTGTTTCTGAACAGTTTACTGCAATGTTCCGTCGTAAAGCGTTTTTACA	Smp_079960	Sjc_0090950	gi|256085811	S. mansoni Gene Predictions	Smp_079960	gi|256085811 tubulin subunit beta [Schistosoma mansoni] tubulin beta chain, putative [Schistosoma mansoni] (0.0/cov=94%/id=96%)	5174735	NP_006079.1	0	0.97	tubulin, beta, 2 [Homo sapiens]
3253	22727	268	32	Q2_P19942	0.374565	*	C802790.1	GAATTAAGAAAGCGACTTTTACCTGCGTTGTGTATGCCAAATAAAGATCCAAACGATGAG	Smp_157510	-	gi|256083123	S. mansoni Gene Predictions	Smp_157510	gi|256083123 ATP-dependent RNA Helicase [Schistosoma mansoni] ATP-dependent RNA Helicase, putative [Schistosoma mansoni] (1e-38/cov=90%/id=82%)	4826690	NP_004932.1	0	0.63	DEAH (Asp-Glu-Ala-His) box polypeptide 8 [Homo sapiens]
3271	26800	316	25	Q2_P19953	0.465287	*	C802802.1	CGATTCATGTCGATCTCTTTCGTCATCCTTCACATGGAGAGCATAAAGTTACTATAACTG	Smp_161320	Sjc_0041290	gi|256084371	S. mansoni Gene Predictions	Smp_161320	gi|256084371 unc-13 (munc13) [Schistosoma mansoni] unc-13 (munc13), putative [Schistosoma mansoni] (3e-68/cov=90%/id=98%)	110611226	NP_006368.3	1e-136	0.62	UNC13 (C. elegans)-like [Homo sapiens]
3272	20048	236	73	Q2_P01205	0.475084	*	C802803.1	CTTTTATACGCATTGTTCATTACCTCTTCTCTTCTATTTATCACAACTACTTCCCAGGAT	Smp_151190	-	gi|256080903	S. mansoni Gene Predictions	Smp_151190	gi|256080903 retinal rod rhodopsin-sensitive cgmp 3'5'-cyclic phosphodiesterase [Schistosoma mansoni] retinal rod rhodopsin-sensitive cgmp 3',5'-cyclic phosphodiesterase, putative [Schistosoma mansoni] (5e-69/cov=33%/id=93%)	4505671	NP_002592.1	8e-56	0.96	phosphodiesterase 6D [Homo sapiens]
3273	43731	515	41	Q2_P01206	0.438921	*	C802804.1	TGGCGGTGTGACTAGAATGACTATATCATTAGTTGTAGTTATGCTTGAATTAACTGGCGG	Smp_071970	Sjc_0052730	gi|256084334	S. mansoni Gene Predictions	Smp_071970	gi|256084334 chloride channel protein [Schistosoma mansoni] chloride channel protein, putative [Schistosoma mansoni] (e-107/cov=95%/id=91%)	55770838	NP_001820.2	0	0.86	chloride channel 3 isoform b [Homo sapiens]
3274	44360	522	75	Q2_P19954	0.324651	*	C802805.1	CTGTTACATTTGCTGAGTTAATGGCCCGTGCTCAGTATTAAATTTCTTAATCTTTTGACT	Smp_139510	-	gi|256076696	S. mansoni Gene Predictions	Smp_139510	gi|256076696 tuftelin interacting protein [Schistosoma mansoni] tuftelin interacting protein, putative [Schistosoma mansoni] (1e-86/cov=74%/id=100%)	56788356	NP_001008697.1	1e-108	1.02	tuftelin interacting protein 11 [Homo sapiens]
3276	41269	486	44	Q2_P19955	0.381572	*	C802807.1	CCACTTTATCTTTATCCTTCCCTGATCTAACGAATTGTCAACTTTTTCTTTGGCCATTTG	Smp_054500	-	gi|256080960	S. mansoni Gene Predictions	Smp_054500	gi|256080960 tyrosine kinase [Schistosoma mansoni] tyrosine kinase [Schistosoma mansoni] (1e-82/cov=51%/id=100%)	23510364	NP_694593.1	6e-38	0.77	protein-tyrosine kinase fyn isoform c [Homo sapiens]
3277	12468	147	58	Q2_P19956	0.381093	*	C802808.1	GTAGGAGATGGCCGGATAACAGAAACACTCCTGATCGGTTCGACTATCCCCAGGGTCCAC	Smp_049510	-	gi|256079971	S. mansoni Gene Predictions	Smp_049510	gi|256079971 hypothetical protein [Schistosoma mansoni] WD-repeat protein, putative [Schistosoma mansoni] (5e-38/cov=99%/id=63%)	56243590	NP_060853.3	1e-160	0.63	WD repeat domain 33 isoform 1 [Homo sapiens]
3287	5774	68	79	Q2_P19961	0.369409	*	C802815.1	TAATAACACGACTAGCATTTACCCCAAGTCCTGCGGGTAGCTCACAGCATTCTCAGCGTA	Smp_105700	Sjc_0210010	gi|256090747	S. mansoni Gene Predictions	Smp_105700	gi|256090747 U520 [Schistosoma mansoni] U520, putative [Schistosoma mansoni] (e-114/cov=99%/id=93%)	40217847	NP_054733.2	0	0.99	activating signal cointegrator 1 complex subunit 3-like 1 [Homo sapiens]
3288	4440	53	20	Q2_P01213	0.37393	*	C802816.1	GGCCACAAGGTTGTGGCTGTAAATATGGCAGTATGGTTGATTGGTGTGGTTGTTCTCCAC	Smp_128310.2	Sjc_0301860	gi|256072567	S. mansoni Gene Predictions	Smp_128310.x	gi|256072567 xylosyltransferase [Schistosoma mansoni] xylosyltransferase, putative [Schistosoma mansoni] (1e-43/cov=99%/id=100%)	28269693	NP_071449.1	1e-81	0.72	xylosyltransferase I [Homo sapiens]
3291	24609	290	44	Q2_P19964	0.518365	*	C802819.1	ATTTCTACGTACAGTAGCTTCGGGCCTATCAGCTGCCTATTTATGTCCTTATTTCCCGTT	Smp_173790	-	gi|76154167	S. mansoni Gene Predictions	Smp_173790	gi|76154167 SJCHGC04404 protein [Schistosoma japonicum] (5e-38/cov=70%/id=51%)	40548387	NP_620154.2	9e-50	0.84	O-acyltransferase (membrane bound) domain containing 2 [Homo sapiens]
3298	7983	94	78	Q2_P01216	0.356536	*	C802825.1	CAGTAGAAGTACTCTGCTGGTTTTTCATGGGGGAAATGATCGGACGAAGAAGCTTTCTAG	Smp_129080	-	gi|256072871	S. mansoni Gene Predictions	Smp_129080	gi|256072871 hypothetical protein [Schistosoma mansoni] expressed protein [Schistosoma mansoni] (5e-49/cov=88%/id=100%)	51479156	NP_006467.4	1e-17	0.85	ATP synthase, H+ transporting, mitochondrial F0 complex, subunit G [Homo sapiens]
3301	44580	525	40	Q2_P19970	0.3987	*	C802827.1	CAATCCTTGTTCAGATGGTCAAGTCAGCTAATACGAACGGTCTTTTAGATAATGATAACG	Smp_045860.1	Sjc_0041130	gi|256079267	S. mansoni Gene Predictions	Smp_045860.x	gi|256079267 histidine acid phosphatase [Schistosoma mansoni] histidine acid phosphatase, putative [Schistosoma mansoni] (4e-53/cov=94%/id=99%)	41281583	NP_056031.2	0	0.94	Histidine acid phosphatase domain containing 1 [Homo sapiens]
3312	26011	307	1	Q2_P19977	0.411495	*	C802836.1	CGTACATTCAACTCAGATAGACTCACAACAGATTCAGGTTCTGCAGCGACTGCCTTTATG	Smp_155890	Sjc_0132130	gi|296124476	S. mansoni Gene Predictions	Smp_155890	gi|296124476 alkaline phosphatase [Schistosoma mansoni] (4e-46/cov=99%/id=100%)	94721246	NP_001623.3	4e-70	0.88	placental alkaline phosphatase preproprotein [Homo sapiens]
3313	44050	519	20	Q2_P19978	0.335455	*	C802837.1	GTATGTGATAGTAGTTAGGTACTTATGTTGCTCATTTCTGTTTTCATCACCCATGACAAT	Smp_046190	-	gi|256079340	S. mansoni Gene Predictions	Smp_046190	gi|256079340 ankyrin repeat and socs box protein 13 (asb-13) [Schistosoma mansoni] ankyrin repeat and socs box protein 13 (asb-13), putative [Schistosoma mansoni] (e-146/cov=49%/id=100%)	22208957	NP_078977.2	2e-34	0.94	ankyrin repeat and SOCS box-containing protein 13 [Homo sapiens]
3314	39381	464	26	Q2_P19979	0.54713	*	C802838.1	AAATAGCTACAAAGGATAGATTAAACGATATTCAGCTTCGGGTTCGTCAGCTACTTGATC	Smp_072950	Sjc_0206720	gi|256084498	S. mansoni Gene Predictions	Smp_072950	gi|256084498 transmembrane transport protein [Schistosoma mansoni] transmembrane transport protein, putative [Schistosoma mansoni] (9e-80/cov=90%/id=98%)	33457308	NP_872353.2	2e-57	0.97	transmembrane emp24 protein transport domain containing 4 [Homo sapiens]
3322	27978	330	13	Q2_P19983	0.349372	*	C802844.1	GTAAATATGGCGTTTTGCAGTGAGAACGTGAAGAAACAATTGTCTCATAAAATCAGAGAA	Smp_140430	-	gi|256077066	S. mansoni Gene Predictions	Smp_140430	gi|256077066 adenosine deaminase-related [Schistosoma mansoni] adenosine deaminase-related [Schistosoma mansoni] (e-140/cov=91%/id=77%)	61175224	NP_001012987.1	4e-33	0.73	adenosine deaminase-like isoform 2 [Homo sapiens]
3333	3506	42	21	Q2_P01231	0.479947	*	C802852.1	GCTATACGACCTAATTTATATGTGGTTGCAGAATTATTCACTGGGGGCGAAATATGTGAT	-	-	gi|118094283	GenBank homolog	gi|118094283	gi|118094283 PREDICTED: similar to amylo-1,6-glucosidase, 4-alpha-glucanotransferase [Gallus gallus] (4e-47/cov=53%/id=60%)	116734857	NP_000635.2	0	1	amylo-1,6-glucosidase, 4-alpha-glucanotransferase isoform 1 [Homo sapiens]
3340	6008	71	58	Q2_P19993	0.369863	*	C802857.1	CAATTCAATCACCGCCGTTACTACTACTACGAGTAATATTGCCCATTCCAATTCACCGAA	Smp_003140.1	Sjc_0301930	gi|256070897	S. mansoni Gene Predictions	Smp_003140.x	gi|256070897 sorting nexin [Schistosoma mansoni] sorting nexin, putative [Schistosoma mansoni] (e-154/cov=86%/id=100%)	72534838	NP_689973.2	1e-105	0.98	sorting nexin 6B [Homo sapiens]
3345	7265	86	40	Q2_P19996	0.38717	*	C802860.1	GGGTTACTCAAAAAATGATAGCTGACGTTATGATTGACAAGGCAGTCTATGAAAAATTGA	Smp_138450	Sjc_0025360	gi|256076316	S. mansoni Gene Predictions	Smp_138450	gi|256076316 ubiquitin ligase E3 alpha-related [Schistosoma mansoni] ubiquitin ligase E3 alpha-related [Schistosoma mansoni] (1e-35/cov=96%/id=83%)	160948610	NP_742067.3	4e-80	0.63	E3 ubiquitin-protein ligase UBR3 [Homo sapiens]
3354	12302	145	62	Q2_P20000	0.46425	*	C802865.1	CTCAAGCAGCGGCCGCGGCAGCTGCCAATCCAAACCCTTGAATTTCTTATAAGATTTTTT	Smp_034670	Sjc_0036720	gi|256077256	S. mansoni Gene Predictions	Smp_034670	gi|256077256 tubulin subunit gamma [Schistosoma mansoni] tubulin gamma chain, putative [Schistosoma mansoni] (0.0/cov=88%/id=93%)	31543831	NP_001061.2	0	0.91	tubulin, gamma 1 [Homo sapiens]
3362	31397	370	32	Q2_P20004	0.392501	*	C802870.1	GGAAACGCTAATTTCTGGGTTCTAAAACTGAATATAACTATGTTCCACTCGTTTTCGTTT	Smp_062270	-	gi|256082518	S. mansoni Gene Predictions	Smp_062270	gi|256082518 hypothetical protein [Schistosoma mansoni] 12.5 kDa retinal tissue protein (Rtp12.5), putative [Schistosoma mansoni] (9e-49/cov=26%/id=98%)	67003578	NP_001019845.1	3e-29	0.91	lin-52 homolog [Homo sapiens]
3364	15823	187	13	Q2_P20006	0.315791	*	C802872.1	GTATGGTGAGGCGTTTAATTGGCTTGCTCAATATCTTGATTAATGACTTACTATTCATGT	Smp_073590	Sjc_0104110	gi|256084644	S. mansoni Gene Predictions	Smp_073590	gi|256084644 GTP-binding protein-like protein [Schistosoma mansoni] GTP-binding protein-like protein [Schistosoma mansoni] (e-112/cov=76%/id=100%)	7705827	NP_057187.1	1e-80	1	SAR1a gene homolog 2 [Homo sapiens]
3367	40374	475	84	Q2_P20008	0.345267	*	C802875.1	CTAGGAGTTTGTTATGACTACCATTATCTGTCAAGTATGAAAGTGTTGCATATAGCTCTC	Smp_034870	-	gi|226482580	S. mansoni Gene Predictions	Smp_034870	gi|226482580 AP-1 complex subunit beta-1 (Adapter-related protein complex 1 beta-1 subunit) [Schistosoma japonicum] (1e-37/cov=31%/id=92%)	22027651	NP_001118.2	0	0.86	adaptor-related protein complex 1 beta 1 subunit isoform a [Homo sapiens]
3370	29329	346	4	Q2_P20010	0.476074	*	C802877.1	GAAGCTATGGTTGTTTTTGAAGGACTTATCAATCATATTGCTTTTAGACGTGTTTCCATC	Smp_074510	-	gi|256084823	S. mansoni Gene Predictions	Smp_074510	gi|256084823 GTP-binding protein alpha subunit gna [Schistosoma mansoni] GTP-binding protein alpha subunit, gna, putative [Schistosoma mansoni] (e-164/cov=97%/id=90%)	42476111	NP_031379.2	2e-63	0.88	guanine nucleotide binding protein (G protein) alpha 12 [Homo sapiens]
3388	15773	186	48	Q2_P20024	0.437266	*	C802892.1	CCTCTAATGATTACCACGAGATTGAGTGTGAATTAACTCGTCTCGTAGAACCTGAAGTTA	Smp_053040	Sjc_0082340	gi|256080659	S. mansoni Gene Predictions	Smp_053040	gi|256080659 snf7-related [Schistosoma mansoni] snf7-related [Schistosoma mansoni] (2e-75/cov=77%/id=88%)	31542673	NP_078867.2	2e-36	0.87	chromatin modifying protein 6 [Homo sapiens]
3393	15904	188	9	Q2_P20027	0.262234	*	C802897.1	GTGTTTTGTGCAATGAATCAAGCTTTGTGAACAATTTTCTCTCTTTGTGTACTTGCTGAA	Smp_090520	-	gi|256087855	S. mansoni Gene Predictions	Smp_090520	gi|256087855 purine nucleoside phosphorylase [Schistosoma mansoni] purine nucleoside phosphorylase [Schistosoma mansoni] (e-166/cov=79%/id=100%)	157168362	NP_000261.2	4e-78	0.66	nucleoside phosphorylase [Homo sapiens]
3395	33708	397	48	Q2_P20029	0.338814	*	C802899.1	GAACATGTGTATCATTCAATAACGAAAGCAGAACCTGCAAAATAAGATACTGGTGAAGTA	Smp_015860	-	gi|256073475	S. mansoni Gene Predictions	Smp_015860	gi|256073475 acyl carrier protein [Schistosoma mansoni] acyl carrier protein, putative [Schistosoma mansoni] (3e-74/cov=78%/id=100%)	4826852	NP_004994.1	9e-19	0.91	NADH dehydrogenase (ubiquinone) 1, alpha/beta subcomplex, 1, 8kDa [Homo sapiens]
3398	34232	403	62	Q2_P20031	0.434371	*	C802902.1	GCAGCTTCCACTACATATCAGGCTTAATTTCAGTAAATTGTGTGATACTTAATCATGTCT	-	Sjc_0030250	gi|256084308	S. japonicum Gene Predictions	Sjc_0030250	gi|256084308 6-phosphogluconate dehydrogenase [Schistosoma mansoni] 6-phosphogluconate dehydrogenase, putative [Schistosoma mansoni] (0.0/cov=83%/id=100%)	40068518	NP_002622.2	1e-173	0.99	phosphogluconate dehydrogenase [Homo sapiens]
3400	12362	146	37	Q2_P20032	0.638036	*	C802904.1	TGGTAAAACCACAATGTGTTGGAGGCTGGTGGACTTTTCCCTGAACTTGGGTATTGGATG	-	-	gi|256081099	GenBank homolog	gi|256081099	gi|256081099 tubulin-specific chaperone B (tubulin folding cofactor B) [Schistosoma mansoni] tubulin-specific chaperone B (tubulin folding cofactor B), putative [Schistosoma mansoni] (4e-44/cov=103%/id=71%)	50428925	NP_001272.2	3e-49	0.97	cytoskeleton associated protein 1 [Homo sapiens]
3402	37841	446	16	Q2_P20034	0.460928	*	C802906.1	AACGAATTGGAATTGGAAGCGTAGTTTTATCTGGCTATATATGTGGTTAGTTTCGTGACA	Smp_099900	Sjc_0208810	gi|256089402	S. mansoni Gene Predictions	Smp_099900	gi|256089402 zinc finger protein [Schistosoma mansoni] zinc finger protein, putative [Schistosoma mansoni] (0.0/cov=82%/id=86%)	118150660	NP_060941.2	2e-67	0.87	erythropoietin 4 immediate early response [Homo sapiens]
3419	7500	89	20	Q2_P20043	0.354838	*	C802919.1	GCTCATATATTGAGGCCTATTCTCTTGTCAGCTGTGCTCTCATATTTACTAAAATTTATG	Smp_034120	-	gi|256077130	S. mansoni Gene Predictions	Smp_034120	gi|256077130 synaptosomal associated protein [Schistosoma mansoni] synaptosomal associated protein, putative [Schistosoma mansoni] (e-113/cov=44%/id=100%)	18765735	NP_570824.1	1e-56	0.94	synaptosomal-associated protein 25 isoform SNAP25B [Homo sapiens]
3424	15655	185	15	Q2_P20047	0.38211	*	C802925.1	CTCCCTGTGAAACAGTATGATCATTATTGTCAAAAAGGGAAGTTTTGTGTTCCAAATCAT	Smp_176200.2	-	gi|267013	S. mansoni Gene Predictions	Smp_176200.x	gi|267013 RecName: Full=Superoxide dismutase [Cu-Zn] superoxide dismutase [Schistosoma mansoni] (5e-85/cov=59%/id=100%)	4507149	NP_000445.1	6e-48	0.98	superoxide dismutase 1, soluble [Homo sapiens]
3427	22213	262	28	Q2_P20050	0.316927	*	C802928.1	CCCTGTAGACTGAGTGGTTGGCTATTCAAATAAATTAAAGGCTGTATTGTATTACTACAA	Smp_092750	-	gi|256052967	S. mansoni Gene Predictions	Smp_092750	gi|256052967 nucleoside diphosphate kinase [Schistosoma mansoni] nucleoside diphosphate kinase [Schistosoma mansoni] (2e-81/cov=57%/id=100%)	66392227	NP_001018149.1	5e-52	1	nucleoside diphosphate kinase B [Homo sapiens]
3435	15305	181	5	Q2_P20055	0.400502	*	C802935.1	CTTGTGGTATTGTACATCGAGATCTAAAGGCTGAAAACATATTGCTAGATTCAGAAATGA	Smp_040190	Sjc_0003620	gi|256078187	S. mansoni Gene Predictions	Smp_040190	gi|256078187 serine/threonine protein kinase [Schistosoma mansoni] serine/threonine kinase [Schistosoma mansoni] (6e-84/cov=56%/id=100%)	38569460	NP_056006.1	8e-81	0.64	SNF1-like kinase 2 [Homo sapiens]
3446	40300	475	10	Q2_P20060	0.500923	*	C802942.1	AGTTGCTGTGTACTGTAGTGGAACTCAACCAACTGCGCATACTTGATGTATCTGACAAAC	Smp_157770	-	gi|256083204	S. mansoni Gene Predictions	Smp_157770	gi|256083204 hypothetical protein [Schistosoma mansoni] expressed protein [Schistosoma mansoni] (e-138/cov=95%/id=100%)	55742693	NP_078922.1	5e-74	0.86	zyg-11 homolog B [Homo sapiens]
3452	35461	418	16	Q2_P20063	0.487695	*	C802947.1	CTCCATTCACTTTGGGCTCTGAATGTACTGGAATTATTAGTGAAGTCGGTGAAAAAGTGA	Smp_159230	-	gi|256052383	S. mansoni Gene Predictions	Smp_159230	gi|256052383 quinone oxidoreductase [Schistosoma mansoni] quinone oxidoreductase, putative [Schistosoma mansoni] (e-171/cov=81%/id=97%)	24308257	NP_065978.1	2e-66	0.91	vesicle amine transport protein 1 homolog (T. californica)-like [Homo sapiens]
3456	37201	438	56	Q2_P20065	0.343652	*	C802950.1	GGGATATTGTTTTTGCAGCTAGTCTTTATCTTTGACCAATGGTGTTTACTGCATACATTA	Smp_120360	Sjc_0056690	gi|256062195	S. mansoni Gene Predictions	Smp_120360	gi|256062195 helicase [Schistosoma mansoni] helicase, putative [Schistosoma mansoni] (e-115/cov=89%/id=93%)	193211480	NP_056175.3	0	0.98	superkiller viralicidic activity 2-like 2 [Homo sapiens]
3464	23088	272	53	Q2_P20070	0.383846	*	C802956.1	CCCACTGTTGCTGAATTCCAAGAGTTTATCAAAAAGGTATAGTTTGTTAGGTAACAGTTA	Smp_065110	-	gi|256083040	S. mansoni Gene Predictions	Smp_065110	gi|256083040 hypothetical protein [Schistosoma mansoni] leucine zipper-ef-hand containing transmembrane protein, putative [Schistosoma mansoni] (e-133/cov=58%/id=93%)	6912482	NP_036450.1	7e-70	0.77	leucine zipper-EF-hand containing transmembrane protein 1 [Homo sapiens]
3468	25075	295	85	Q2_P20072	0.513322	*	C802959.1	TGAACAAATCTTGCGTTTATATGTTCATATAGGCTCACGTGCCCATGTACCGGATTTTTT	Smp_054540	-	gi|256080966	S. mansoni Gene Predictions	Smp_054540	gi|256080966 microtubule-associated protein rp/eb family [Schistosoma mansoni] microtubule-associated protein, rp/eb family, putative [Schistosoma mansoni] (e-157/cov=54%/id=100%)	10800412	NP_036458.2	1e-68	1.02	microtubule-associated protein, RP/EB family, member 3 [Homo sapiens]
3469	16616	196	41	Q2_P20073	0.443259	*	C802960.1	TAGAGTTAGCATAGCAACTGATCTCGTGGAGCCAACTTTGGACGTTGGCAAATGTTGACT	-	Sjc_0012490	gi|256076400	S. japonicum Gene Predictions	Sjc_0012490	gi|256076400 DNAj homolog subfamily C member [Schistosoma mansoni] DNAj homolog subfamily C member, putative [Schistosoma mansoni] (0.0/cov=66%/id=95%)	221219053	NP_003306.2	3e-81	0.93	DnaJ (Hsp40) homolog, subfamily C, member 7 isoform 1 [Homo sapiens]
3487	9339	110	74	Q2_P20082	0.408747	*	C802972.1	CAAAAGGTATAGCATGGCCTTCCGATGTCGATCGCAAATTCGGGACCTTAAATGCAAACG	Smp_139920	Sjc_0305850	gi|256076858	S. mansoni Gene Predictions	Smp_139920	gi|256076858 cdc50-related [Schistosoma mansoni] cdc50-related [Schistosoma mansoni] (e-112/cov=87%/id=89%)	8922720	NP_060717.1	2e-63	0.64	transmembrane protein 30A isoform 1 [Homo sapiens]
3491	35903	423	33	Q2_P20084	0.434428	*	C802975.1	CTGGAGATGGTGTAAATTGGCGTTATCGAGTGGATCAGGATTTACAAAATAATAATTTAG	Smp_169610	-	gi|256052734	S. mansoni Gene Predictions	Smp_169610	gi|256052734 zinc finger protein [Schistosoma mansoni] zinc finger protein, putative [Schistosoma mansoni] (e-171/cov=61%/id=95%)	7705949	NP_057437.1	9e-69	0.91	zinc finger, DHHC-type containing 2 [Homo sapiens]
3494	12993	153	73	Q2_P20086	0.344647	*	C802978.1	AACCAAGTGAACCCTTTGTAAATGGCGAAGTTTCGTGAGTTTCGCAACAACAAACTTCAT	Smp_075120	Sjc_0046910	gi|256084944	S. mansoni Gene Predictions	Smp_075120	gi|256084944 pur-alpha [Schistosoma mansoni] pur-alpha, putative [Schistosoma mansoni] (e-147/cov=92%/id=91%)	5032007	NP_005850.1	2e-29	0.8	purine-rich element binding protein A [Homo sapiens]
3497	16218	191	68	Q2_P20088	0.310888	*	C802981.1	CACTAACGACCCCGCTGTAATATATCGCTCATTATTTTACAATGTAAGATACAGTTTACA	Smp_151650	Sjc_0210800	gi|256081101	S. mansoni Gene Predictions	Smp_151650	gi|256081101 hypothetical protein [Schistosoma mansoni] expressed protein [Schistosoma mansoni] (4e-45/cov=43%/id=100%)	66472920	NP_037370.2	1e-29	0.7	DNAJ domain-containing [Homo sapiens]
3502	8251	98	6	Q2_P20092	0.289285	*	C802985.1	TACCAAAAAAGAACAGTCAATTCATTCTGCGCGTTCGATGCGCAAGGCACGTTCCTTCCC	Smp_004940	-	gi|256071255	S. mansoni Gene Predictions	Smp_004940	gi|256071255 60S ribosomal protein L35 [Schistosoma mansoni] 60S ribosomal protein L35, putative [Schistosoma mansoni] (5e-64/cov=91%/id=100%)	6005860	NP_009140.1	5e-28	1	ribosomal protein L35 [Homo sapiens]
3507	4828	57	68	Q2_P20096	0.508115	*	C802991.1	GGGCACAACGTATTCATGATCCAGTCCTTTTATCGGAACGTGCTACACACCATAAAGTTG	Smp_053510.1	Sjc_0051950	gi|256080758	S. mansoni Gene Predictions	Smp_053510.x	gi|256080758 aspartyl-tRNA synthetase [Schistosoma mansoni] aspartyl-tRNA synthetase, putative [Schistosoma mansoni] (0.0/cov=91%/id=100%)	45439306	NP_001340.2	1e-176	0.9	aspartyl-tRNA synthetase [Homo sapiens]
3533	9651	114	46	Q2_P20110	0.35817	*	C803012.1	CCTGTAGTCCTGCGAGTAAAACAAGCTTCTGTAACCAATGTGTAATCTTTTTTCATATTT	Smp_166550	Sjc_0301290	gi|256086234	S. mansoni Gene Predictions	Smp_166550	gi|256086234 translation initiation factor 2b delta subunit [Schistosoma mansoni] translation initiation factor 2b, delta subunit, putative [Schistosoma mansoni] (e-152/cov=27%/id=92%)	78000158	NP_001029288.1	4e-39	0.84	eukaryotic translation initiation factor 2B, subunit 4 delta isoform 2 [Homo sapiens]
3535	27730	327	20	Q2_P20112	0.363374	*	C803014.1	TCACTTCCTGAAGTGTATGGTAGTTCCTAGTATTTCGAAGTAAAGTTCTCCATATGACGT	Smp_061940.3	-	gi|256082446	S. mansoni Gene Predictions	Smp_061940.x	gi|256082446 adenylate kinase [Schistosoma mansoni] adenylate kinase 1, putative [Schistosoma mansoni] (e-134/cov=60%/id=100%)	7524346	NP_037543.1	1e-59	0.87	adenylate kinase 2 isoform b [Homo sapiens]
3548	33051	389	71	Q2_P20121	0.491926	*	C803024.1	TTCATACCACCTGATTATGTTATGCCCGGTTTTGGTGCAAACACCAACCTCCCATTATTG	Smp_188700	-	gi|256064505	S. mansoni Gene Predictions	Smp_188700	gi|256064505 eukaryotic translation initiation factor 3 subunit (eif-3) [Schistosoma mansoni] eukaryotic translation initiation factor 3 subunit (eif-3), putative [Schistosoma mansoni] (e-105/cov=89%/id=98%)	87162455	NP_056044.3	7e-53	0.92	hypothetical protein LOC23277 [Homo sapiens]
3560	44575	525	35	Q2_P01320	0.490868	*	C803033.1	GCACATAAACCTACTGCAGCTAGAGCAGTACAAAATGCATTAAGAAATAATCAATGTTCA	Smp_147260	Sjc_0313490	gi|256079448	S. mansoni Gene Predictions	Smp_147260	gi|256079448 ras-like family [Schistosoma mansoni] ras-like family [Schistosoma mansoni] (9e-45/cov=91%/id=98%)	15277321	NP_201572.1	1e-24	0.68	RAS-like, family 10, member B [Homo sapiens]
3570	1824	22	39	Q2_P01324	0.530862	*	C803041.1	CGGTTATTTTATTTATGCTTTTGTGTGAAGTGTTAGTCTGATTCATCGCTTACTAACCCA	Smp_031990	-	gi|256076690	S. mansoni Gene Predictions	Smp_031990	gi|256076690 glutamyl-tRNA(Gln) amidotransferase subunit A [Schistosoma mansoni] glutamyl-tRNA(Gln) amidotransferase subunit A, putative [Schistosoma mansoni] (8e-21/cov=21%/id=100%)	222831590	NP_060762.3	4e-87	0.88	glutaminyl-tRNA synthase (glutamine-hydrolyzing)-like 1 [Homo sapiens]
3584	42956	506	31	Q2_P20141	0.453481	*	C803051.1	GCGTTGGAGTTTGAAGAAATCAGATAGAAATGGCTGCCAAATATTATAAAGAATCCATCT	Smp_172730	Sjc_0057270	gi|226482530	S. mansoni Gene Predictions	Smp_172730	gi|226482530 putative Fatty aldehyde dehydrogenase [Schistosoma japonicum] (0.0/cov=83%/id=84%)	73466520	NP_001026976.1	3e-78	0.94	aldehyde dehydrogenase 3A2 isoform 1 [Homo sapiens]
3586	34418	405	78	Q2_P01330	0.494046	*	C803053.1	GTGGCAAGCCTACCGGGTTATGAAGCTGCTACTCAGTTACCAAACGCAGCCATTCATAGT	Smp_151180	Sjc_0075180	gi|256080899	S. mansoni Gene Predictions	Smp_151180	gi|256080899 hypothetical protein [Schistosoma mansoni] WD40-repeat containing protein [Schistosoma mansoni] (e-132/cov=79%/id=99%)	147904340	NP_079498.2	1e-120	1	WD repeat domain 82 [Homo sapiens]
3592	22316	263	46	Q2_P20147	0.518808	*	C803059.1	ATCCCTTTATTATTCTTGTGTTTTGTAATTGTCCCGAACGTGACCATTTCATTTTGCGAT	Smp_006680	-	gi|256071636	S. mansoni Gene Predictions	Smp_006680	gi|256071636 hypothetical protein [Schistosoma mansoni] expressed protein [Schistosoma mansoni] (e-113/cov=50%/id=99%)	20127517	NP_009148.2	1e-21	0.98	programmed cell death 10 [Homo sapiens]
3593	6201	73	81	Q2_P01332	0.43668	*	C803060.1	CACTATATTCCAGTCACCAATGGCTAGTCGACTTCACCGTTTGTGCTTCTTGTGTATATT	Smp_135880	Sjc_0217170	gi|256075317	S. mansoni Gene Predictions	Smp_135880	gi|256075317 hypothetical protein [Schistosoma mansoni] expressed protein [Schistosoma mansoni] (4e-85/cov=90%/id=99%)	23503279	NP_699185.1	2e-38	1.02	transmembrane protein 161B [Homo sapiens]
3597	5963	71	13	Q2_P01335	0.423789	*	C803063.1	CCGACCACTTTGGTTTACTGTCAACACATTTTAGCTTTTAGTCACTTTTATTTCATATGC	-	-	gi|226490240	GenBank homolog	gi|226490240	gi|226490240 Alpha-taxilin [Schistosoma japonicum] (2e-62/cov=60%/id=53%)	28460688	NP_787048.1	5e-46	0.78	taxilin [Homo sapiens]
3599	36255	427	45	Q2_P01336	0.330713	*	C803065.1	CCCAAGGAGTCTCTAAAAAGAATCAGACTACCATGATAATCGCGATTATTTGTAAATGTA	Smp_091840	-	gi|254587308	S. mansoni Gene Predictions	Smp_091840	gi|254587308 endonuclease-reverse transcriptase [Schistosoma japonicum] (1e-05/cov=15%/id=74%)	115527104	NP_116124.2	2e-40	0.74	vitelliform macular dystrophy 2-like 3 isoform 1 [Homo sapiens]
3602	14102	166	77	Q2_P20152	0.394245	*	C803067.1	CACCAAACCACAGGTTAAATAAATTGAGTGCACCAAAACCCGTTAACTAAAAAGATACAT	Smp_030930.1	Sjc_0054660	gi|256076489	S. mansoni Gene Predictions	Smp_030930.x	gi|256076489 dph2-like ovca [Schistosoma mansoni] dph2-like, ovca [Schistosoma mansoni] (e-118/cov=33%/id=99%)	116686106	NP_001374.3	1e-83	0.98	diptheria toxin resistance protein required for diphthamide biosynthesis-like 1 [Homo sapiens]
3623	13469	159	39	Q2_P01346	0.628944	*	C803083.1	GATCGTGGTTTTGAACCCCAAATTAAAGAAATATATAGATTTCTACCTGAAACGGCTCAA	Smp_097660	Sjc_0207480	gi|256089106	S. mansoni Gene Predictions	Smp_097660	gi|256089106 DEAD box ATP-dependent RNA helicase [Schistosoma mansoni] DEAD box ATP-dependent RNA helicase, putative [Schistosoma mansoni] (e-105/cov=43%/id=100%)	83700235	NP_001958.2	1e-130	0.98	eukaryotic translation initiation factor 4A2 [Homo sapiens]
3625	20522	242	37	Q2_P20164	0.502345	*	C803086.1	CTCTATTTGTCCTTTGGGAGGATCCCATGTATCTTGGCAACTAATAGTAATGATTAATAT	Smp_100120	-	gi|256089453	S. mansoni Gene Predictions	Smp_100120	gi|256089453 er degradation-enhancing alpha-mannosidase-like [Schistosoma mansoni] er degradation-enhancing alpha-mannosidase-like [Schistosoma mansoni] (e-130/cov=78%/id=100%)	7662002	NP_055489.1	1e-143	0.85	ER degradation enhancer, mannosidase alpha-like 1 [Homo sapiens]
3635	22497	265	57	Q2_P20171	0.367188	*	C803094.1	GTAATCTATCTAAAGAGGGTATTTCTTTTGTATCTGGTGGTTACTTAAACCCGTCATAAC	Smp_041050.1	Sjc_0019290	gi|256078356	S. mansoni Gene Predictions	Smp_041050.x	gi|256078356 hypothetical protein [Schistosoma mansoni] expressed protein [Schistosoma mansoni] (0.0/cov=80%/id=99%)	205277458	NP_071361.2	2e-39	0.9	G patch domain containing 3 [Homo sapiens]
3639	44159	520	44	Q2_P20173	0.393935	*	C803096.1	AATTGCATAGTTTATTCCTTCTTGTTCATATCCGGTCTGTATTTCGCCGGTGGAAAGTTT	Smp_017650.2	-	gi|56755761	S. mansoni Gene Predictions	Smp_017650.x	gi|56755761 SJCHGC04947 protein [Schistosoma japonicum] (0.002/cov=14%/id=76%)	73858575	NP_001027450.1	3e-25	0.65	prenyl protein peptidase RCE1 isoform 2 [Homo sapiens]
3641	30035	354	30	Q2_P20175	0.565977	*	C803098.1	GGGGTTTAAAATGCAGTCATTACATTTATGTGCATGTGCCGTTGATTAATTTGTGTTGAT	Smp_000310.1	-	gi|256070323	S. mansoni Gene Predictions	Smp_000310.x	gi|256070323 D2013.10 [Schistosoma mansoni] D2013.10 [Schistosoma mansoni] (e-121/cov=62%/id=89%)	66392190	NP_055827.1	5e-32	0.73	transmembrane protein 41B [Homo sapiens]
3643	18838	222	53	Q2_P20177	0.282768	*	C803100.1	GAGCAGGTAAAGTTGAAATACGACCTCCAGATGGAATGGAATATAAGAAGTATGAAATAT	Smp_010160	Sjc_0056120	gi|256072314	S. mansoni Gene Predictions	Smp_010160	gi|256072314 chaperone binding protein [Schistosoma mansoni] chaperone binding protein, putative [Schistosoma mansoni] (e-112/cov=80%/id=99%)	195963398	NP_001124384.1	4e-41	0.98	suppressor of G2 allele of SKP1 isoform a [Homo sapiens]
3672	40914	482	29	Q2_P01366	0.453172	*	C803119.1	TTGCTATTGTCTTTCTTATTTTGTACGTTAACGATTACTGATTCAGTCTCCACTGTCCCT	Smp_005670	-	gi|256071416	S. mansoni Gene Predictions	Smp_005670	gi|256071416 rab11 [Schistosoma mansoni] rab11, putative [Schistosoma mansoni] (e-104/cov=58%/id=100%)	4758984	NP_004654.1	1e-77	0.97	Ras-related protein Rab-11A [Homo sapiens]
3679	20574	243	4	Q2_P20196	0.532436	*	C803123.1	TTCCGATCTTCTTATTCGCCCTTTTACATGTGGCTAGCTTCACGAGGGTTCTTTTAAATG	Smp_092810.1	-	gi|256088235	S. mansoni Gene Predictions	Smp_092810.x	gi|256088235 hypothetical protein [Schistosoma mansoni] expressed protein [Schistosoma mansoni] (6e-89/cov=69%/id=88%)	224589127	NP_060596.2	5e-35	0.91	transmembrane protein 33 [Homo sapiens]
3685	6622	78	77	Q2_P20200	0.552052	*	C803127.1	TCAAGTAATCCTTGTCGATCGGCAGCAGTAGTAGTAGCATCACAAGAAAATTCTAATTCT	Smp_162780	Sjc_0054560	gi|256084979	S. mansoni Gene Predictions	Smp_162780	gi|256084979 hypothetical protein [Schistosoma mansoni] expressed protein [Schistosoma mansoni] (e-136/cov=62%/id=100%)	11037063	NP_065702.2	2e-65	0.73	pellino protein [Homo sapiens]
3687	4272	51	22	Q2_P20202	0.42176	*	C803129.1	CCACGTCTTACTGCATAACACAATACATATGGTCATTGTTTCAAGTAGAACAGAACATTT	-	Sjc_0037110	gi|56759284	S. japonicum Gene Predictions	Sjc_0037110	gi|56759284 SJCHGC00653 protein [Schistosoma japonicum] (0.0/cov=77%/id=93%)	38327625	NP_004068.2	0	0.92	citrate synthase precursor [Homo sapiens]
3688	7979	94	74	Q2_P01372	0.472654	*	C803130.1	GCGGAGTTGGATTCAAGAGAACGAATAGATGCGAAAGCTTGGCAGAAATCTGGTCACAAG	Smp_161940	-	gi|256084614	S. mansoni Gene Predictions	Smp_161940	gi|256084614 cytochrome oxidase biogenesis protein (oxa1 mitochondrial) [Schistosoma mansoni] cytochrome oxidase biogenesis protein (oxa1 mitochondrial), putative [Schistosoma mansoni] (e-146/cov=77%/id=91%)	223718097	NP_005006.3	5e-35	0.69	oxidase (cytochrome c) assembly 1-like [Homo sapiens]
3709	21142	249	62	Q2_P20213	0.379434	*	C803145.1	TATTACTACCTAACCGATGGTTTCAACGACAGCAATCTCCCATATTTCTACACACACACA	-	-	gi|547978	GenBank homolog	gi|547978	gi|547978 RecName: Full=Paramyosin paramyosin [Schistosoma mansoni] (0.0/cov=61%/id=90%)	153791586	NP_001093582.1	4e-98	0.91	myosin, heavy chain 2, skeletal muscle, adult [Homo sapiens]
3712	42232	497	72	Q2_P01384	0.446661	*	C803147.1	AGTGATGCTAGAATCAAAGTAAACTTAGGAAAAGTCAAGGCAGGAGTGAAGGAGTTTGAG	Smp_050640	Sjc_0300400	gi|76154779	S. mansoni Gene Predictions	Smp_050640	gi|76154779 SJCHGC09340 protein [Schistosoma japonicum] (7e-79/cov=75%/id=89%)	45387945	NP_065779.1	1e-44	1	family with sequence similarity 62 (C2 domain containing) member B [Homo sapiens]
3714	5727	68	32	Q2_P01386	0.420067	*	C803149.1	ACCAGTTGTACGACCAGATCTTCTCGGTGCACCATGATCATAATGCTGATATTATTTTTT	Smp_001040	-	gi|76154256	S. mansoni Gene Predictions	Smp_001040	gi|76154256 SJCHGC05130 protein [Schistosoma japonicum] (2e-92/cov=92%/id=69%)	4758648	NP_004512.1	0	0.79	kinesin family member 5B [Homo sapiens]
3718	45100	531	50	Q2_P20217	0.358849	*	C803152.1	CATGCACTCCGAAGATTGCACTACTTGTTTTTAACCTACTGAATATACAAATTCGCATTA	Smp_061590.1	Sjc_0201840	gi|256082381	S. mansoni Gene Predictions	Smp_061590.x	gi|256082381 nonsense-mediated mRNA decay protein 1 (rent1) [Schistosoma mansoni] nonsense-mediated mRNA decay protein 1 (rent1), putative [Schistosoma mansoni] (0.0/cov=83%/id=89%)	18375673	NP_002902.2	0	0.64	regulator of nonsense transcripts 1 [Homo sapiens]
3721	5983	71	33	Q2_P20218	0.550613	*	C803155.1	CAAACTGGTCAACAATACTGTAATCCGCGTTAGGAAACATGTTTGTAATAACATCCAAAA	-	Sjc_0015650	gi|256070189	S. japonicum Gene Predictions	Sjc_0015650	gi|256070189 replication factor A 1 rfa1 [Schistosoma mansoni] replication factor A 1, rfa1, putative [Schistosoma mansoni] (2e-11/cov=38%/id=100%)	4506583	NP_002936.1	1e-103	0.76	replication protein A1, 70kDa [Homo sapiens]
3743	29623	349	43	Q2_P20231	0.392643	*	C803170.1	TCGTCGTACACGTCGTATTGGGCCGAAAGATGAAAAAGCTGAATTAGATCGTCAGTTACA	Smp_004480	Sjc_0080930	gi|256071154	S. mansoni Gene Predictions	Smp_004480	gi|256071154 red protein (ik factor) (cytokine ik) [Schistosoma mansoni] red protein (ik factor) (cytokine ik), putative [Schistosoma mansoni] (2e-61/cov=87%/id=98%)	125988409	NP_006074.2	2e-88	0.97	RED protein [Homo sapiens]
3744	10700	126	75	Q2_P01399	0.390238	*	C803171.1	GGTTCTGGTAAAATGGTTGTTACGGCTGTTGGAGTGAATTCACAGGCCGGTATTATATTT	Smp_137170	-	gi|256075810	S. mansoni Gene Predictions	Smp_137170	gi|256075810 plasma membrane calcium-transporting atpase [Schistosoma mansoni] plasma membrane calcium-transporting atpase, putative [Schistosoma mansoni] (e-130/cov=98%/id=88%)	48255955	NP_001001344.1	0	0.84	plasma membrane calcium ATPase 3 isoform 3b [Homo sapiens]
3748	41438	488	43	Q2_P20234	0.565262	*	C803174.1	CTAATGTGATTTTTTGCGAAATCAAGTTTCAGCTAGTGCTAAACCACTATACAGTCGAAA	Smp_066960.2	Sjc_0001950	gi|256083393	S. mansoni Gene Predictions	Smp_066960.x	gi|256083393 geranylgeranyl transferase type I beta subunit [Schistosoma mansoni] geranylgeranyl transferase type I beta subunit, putative [Schistosoma mansoni] (0.0/cov=86%/id=89%)	167860116	NP_005014.2	2e-47	0.98	geranylgeranyltransferase type 1 beta [Homo sapiens]
3749	25652	302	67	Q2_P01401	0.430329	*	C803175.1	ATGGAGTGAAAATTTCCGTTCATCTGTGTTTCCTCTTTCTGAAGTACCACTACCCCTACA	Smp_044260.1	-	gi|256078935	S. mansoni Gene Predictions	Smp_044260.x	gi|256078935 Apg10p-like protein [Schistosoma mansoni] Apg10p-like protein [Schistosoma mansoni] (7e-51/cov=74%/id=83%)	196162717	NP_001124500.1	1e-12	0.6	APG10 autophagy 10-like [Homo sapiens]
3754	32435	382	50	Q2_P20236	0.372618	*	C803180.1	GTGTCGTACACATACCATTCTTATTAATTTTTTGAATCAGTCTTGGCTACTGCTACTTTG	Smp_180740	Sjc_0079290	gi|256066532	S. mansoni Gene Predictions	Smp_180740	gi|256066532 zinc finger protein [Schistosoma mansoni] zinc finger protein, putative [Schistosoma mansoni] (0.0/cov=72%/id=82%)	30795180	NP_067083.1	1e-124	0.83	zinc finger, FYVE domain containing 1 isoform 1 [Homo sapiens]
3759	19726	233	6	Q2_P20239	0.513087	*	C803184.1	GCATACCTGTTGTTCTAACAAAGTTTGCTTTAATGAAACAACTCTACCTGACCTACAATA	Smp_145510	Sjc_0202370	gi|76155634	S. mansoni Gene Predictions	Smp_145510	gi|76155634 SJCHGC02725 protein [Schistosoma japonicum] (2e-40/cov=74%/id=72%)	41281398	NP_031399.2	9e-57	0.96	soc-2 suppressor of clear homolog [Homo sapiens]
3780	6692	79	62	Q2_P20252	0.414893	*	C803199.1	AGTTATAAAGCGTCTGTTGGTTTGTTGTATCCATTAGAGAGAGGATTTACATTCGTGCCC	Smp_148930	Sjc_0035580	gi|256080078	S. mansoni Gene Predictions	Smp_148930	gi|256080078 structure specific recognition protein [Schistosoma mansoni] structure specific recognition protein, putative [Schistosoma mansoni] (e-143/cov=96%/id=98%)	4507241	NP_003137.1	1e-140	0.72	structure specific recognition protein 1 [Homo sapiens]
3785	16611	196	36	Q2_P01416	0.433108	*	C803203.1	CTAAAATCTTTCGATAACAATAACTTAGCATTTCCTTCACGCCACAATACAACATTTCCC	Smp_060190.3	-	gi|256082132	S. mansoni Gene Predictions	Smp_060190.x	gi|256082132 ctg4a-related [Schistosoma mansoni] ctg4a-related [Schistosoma mansoni] (3e-88/cov=24%/id=96%)	22749479	NP_689968.1	6e-34	0.85	canopy 4 homolog [Homo sapiens]
3791	7115	84	60	Q2_P20258	0.346773	*	C803207.1	TGGCTGTTTTGGGTTTGTGCAAAGAAGAACAGTTAAATCTGAAAAGCCCACCTGATATAT	Smp_071950	-	gi|256084328	S. mansoni Gene Predictions	Smp_071950	gi|256084328 tetratricopeptide repeat protein tpr [Schistosoma mansoni] tetratricopeptide repeat protein, tpr, putative [Schistosoma mansoni] (9e-72/cov=94%/id=88%)	60685231	NP_001010854.1	2e-61	1.09	tetratricopeptide repeat domain 7B [Homo sapiens]
3794	38223	450	58	Q2_P20259	0.395211	*	C803209.1	GAGGCTCGGGTACTCCCAAAACTTTTCTAAAAAGAATTATTAGGAATTTTACAGAAACGA	Smp_057530	Sjc_0033000	gi|256081566	S. mansoni Gene Predictions	Smp_057530	gi|256081566 subfamily S9B unassigned peptidase (S09 family) [Schistosoma mansoni] subfamily S9B unassigned peptidase (S09 family) [Schistosoma mansoni] (e-148/cov=62%/id=91%)	85787627	NP_001004360.2	2e-74	0.9	dipeptidyl peptidase 10 isoform short [Homo sapiens]
3796	41144	485	4	Q2_P20260	0.515442	*	C803210.1	GATGAATTAGCGAATGCACTTAGTGATGCTGAACATCGTAGAAAGGAGTTATTTGCTAAA	-	Sjc_0007580	gi|257215870	S. japonicum Gene Predictions	Sjc_0007580	gi|257215870 structural maintenance of chromosomes protein 3 [Schistosoma japonicum] (e-144/cov=99%/id=94%)	4885399	NP_005436.1	1e-180	0.69	structural maintenance of chromosomes 3 [Homo sapiens]
3797	15874	187	64	Q2_P20261	0.383409	*	C803211.1	GATCCGGATTATGAATTACAATCTGATGGTCGAACGTGTAAAAAACAGTTTAAAGGTGAA	Smp_143300	Sjc_0027000	gi|256077930	S. mansoni Gene Predictions	Smp_143300	gi|256077930 notch [Schistosoma mansoni] notch [Schistosoma mansoni] (e-169/cov=99%/id=98%)	148833508	NP_060087.3	1e-56	0.8	notch1 preproprotein [Homo sapiens]
3798	35520	418	75	Q2_P20262	0.439556	*	C803212.1	AGTATACAAAACCACAATGGGTCATCCTTCATAAACCTCTACTCTATCTATGTATGTATG	Smp_139220	-	gi|256052102	S. mansoni Gene Predictions	Smp_139220	gi|256052102 hypothetical protein [Schistosoma mansoni] expressed protein [Schistosoma mansoni] (4e-59/cov=55%/id=87%)	93204867	NP_065803.2	4e-37	0.76	G protein-coupled receptor 158 [Homo sapiens]
3800	9311	110	46	Q2_P20263	0.444344	*	C803213.1	GTCCGAAACTTTGAACGTCGACCAATTTGAGTTGTTGACTATGTTGATATTAATAAACTC	Smp_047450	-	gi|256079578	S. mansoni Gene Predictions	Smp_047450	gi|256079578 snare protein ykt6 [Schistosoma mansoni] snare protein ykt6, putative [Schistosoma mansoni] (e-129/cov=59%/id=100%)	5730120	NP_006546.1	5e-54	0.86	YKT6 v-SNARE protein [Homo sapiens]
3813	43058	507	48	Q2_P20271	0.349238	*	C803225.1	CCCAATGCATTTGTCTCTGGTTAGCAGCATAAATCCCTAAAATCAACAAACTATAATGAT	Smp_090150.2	-	gi|256087773	S. mansoni Gene Predictions	Smp_090150.x	gi|256087773 camp-regulated phosphoprotein [Schistosoma mansoni] camp-regulated phosphoprotein, putative [Schistosoma mansoni] (1e-54/cov=41%/id=85%)	5729732	NP_006619.1	4e-13	0.68	cyclic AMP phosphoprotein, 19 kD [Homo sapiens]
3822	33271	392	36	Q2_P20276	0.631045	*	C803232.1	CGCAAAACATTACGCTCCAAGTGTATCAGGATAATGTGTTTTTATTCTGTCTGTTCTTTT	Smp_169690	Sjc_0032240	gi|256087273	S. mansoni Gene Predictions	Smp_169690	gi|256087273 coatomer epsilon subunit [Schistosoma mansoni] coatomer epsilon subunit, putative [Schistosoma mansoni] (3e-96/cov=84%/id=94%)	31542319	NP_009194.2	2e-62	0.97	epsilon subunit of coatomer protein complex isoform a [Homo sapiens]
3823	21712	256	37	Q2_P01433	0.434533	*	C803233.1	GTGATAGTCAAGATCATATACAAGAGATACCAAACCCCGGGGCCAAATCGAATTCCCGCG	-	-	gi|256068497	GenBank homolog	gi|256068497	gi|256068497 hypothetical protein [Schistosoma mansoni] leucine-rich transmembrane proteins, putative [Schistosoma mansoni] (2e-08/cov=32%/id=88%)	38490688	NP_849144.2	3e-12	0.93	immunoglobulin superfamily, member 10 [Homo sapiens]
3843	27179	320	64	Q2_P20285	0.317703	*	C803244.1	GGGGAATAGATCCTCTTTATGATAGAAATTTCCCCCGGTAACACAAAATAAAAATGAGAA	Smp_176050	-	-	S. mansoni Gene Predictions	Smp_176050	No hits	96975097	NP_057661.3	2e-49	0.87	RAB6B, member RAS oncogene family [Homo sapiens]
3844	16701	197	41	Q2_P20286	0.509685	*	C803245.1	TGAAGCGGCATTTTTTGCTCGTACCTATTTACCAAGTTATATGCCTGAAATAGTTGAACA	Smp_015090	Sjc_0016400	gi|256073322	S. mansoni Gene Predictions	Smp_015090	gi|256073322 coatomer beta subunit [Schistosoma mansoni] coatomer beta subunit, putative [Schistosoma mansoni] (1e-65/cov=99%/id=100%)	4758032	NP_004757.1	0	0.9	coatomer protein complex, subunit beta 2 (beta prime) [Homo sapiens]
3852	25463	300	48	Q2_P01449	0.7426	*	C803252.1	CATGATGCAATCTTTTCTATCTTCCTCCACACTTATATATTTGCCAAACAACTGTAGATG	-	-	gi|256071440	GenBank homolog	gi|256071440	gi|256071440 aquaporin-3 [Schistosoma mansoni] aquaporin [Schistosoma mansoni] aquaporin-3, putative [Schistosoma mansoni] (e-167/cov=51%/id=96%)	157266307	NP_066190.2	9e-48	0.89	aquaporin 9 [Homo sapiens]
3857	16043	189	63	Q2_P20291	0.732102	*	C803259.1	ATATCATGGAATAAATAGTAAAGCAGAGCCACCTGCTAAAAGGCAAGCATTGATGCGTCC	Smp_130980	Sjc_0036620	gi|256073526	S. mansoni Gene Predictions	Smp_130980	gi|256073526 cyclin k [Schistosoma mansoni] cyclin k, putative [Schistosoma mansoni] (e-118/cov=99%/id=93%)	150417989	NP_001092872.1	3e-96	0.61	cyclin K isoform 1 [Homo sapiens]
3858	10137	120	22	Q2_P20292	0.551755	*	C803260.1	CCAAATGTTGCCAGAATTACATCATGCATTCGAACAACTATTCACTAAAACGTCAATTAC	Smp_000470	-	gi|256070365	S. mansoni Gene Predictions	Smp_000470	gi|256070365 hypothetical protein [Schistosoma mansoni] 0710008K08Rik protein [Schistosoma mansoni] (8e-14/cov=31%/id=100%)	119709830	NP_060680.2	6e-64	0.78	carbohydrate kinase domain containing [Homo sapiens]
3862	23276	274	71	Q2_P01455	0.399354	*	C803263.1	CTACCATCAATGACATCACTTGTATCCACTTTGTTATCTCGTCTTACACAAGTTGCAAAG	Smp_128050	Sjc_0076430	gi|256072486	S. mansoni Gene Predictions	Smp_128050	gi|256072486 importin-alpha re-exporter (chromosome segregation 1-like protein) [Schistosoma mansoni] importin-alpha re-exporter (chromosome segregation 1-like protein) [Schistosoma mansoni] (e-106/cov=99%/id=88%)	29029559	NP_001307.2	0	0.99	CSE1 chromosome segregation 1-like protein [Homo sapiens]
3876	522	7	12	Q2_P20301	0.468167	*	C803274.1	CTATGCAAAAACCTAATGGTAAGAAAATCAAAGAAAGCCGTCGGTGGGATAACTCAGCAA	Smp_095910.1	Sjc_0300740	gi|256088727	S. mansoni Gene Predictions	Smp_095910.x	gi|256088727 signal recognition particle receptor alpha subunit (sr-alpha) [Schistosoma mansoni] signal recognition particle receptor alpha subunit (sr-alpha), putative [Schistosoma mansoni] (e-119/cov=93%/id=92%)	23308697	NP_003130.2	1e-114	1.05	signal recognition particle receptor [Homo sapiens]
3880	40569	478	24	Q2_P20304	0.41267	*	C803277.1	GGAACGTTTCGGTTTTGATAAACGTAAAGCTGAAGAAGTTATCAAACTCTATGATGAAGA	-	-	gi|56757021	GenBank homolog	gi|56757021	gi|56757021 SJCHGC01267 protein [Schistosoma japonicum] (5e-56/cov=56%/id=74%)	58218968	NP_005175.2	2e-10	0.92	calmodulin 3 [Homo sapiens]
3891	7930	94	25	Q2_P20311	0.353061	*	C803286.1	AACCCATACTGTACTGGTGCAACAGGCAGCGTGACATACAAACTGCATTATTACAAGCAT	-	Sjc_0203800	gi|226481615	S. japonicum Gene Predictions	Sjc_0203800	gi|226481615 hypothetical protein [Schistosoma japonicum] (e-118/cov=88%/id=90%)	4826960	NP_005042.1	0	0.98	glutaminyl-tRNA synthetase [Homo sapiens]
3892	36772	433	52	Q2_P20312	0.471314	*	C803287.1	GCCGTTATGTTATTTTCATCCATTCAGATTTCGTTACAATGTAAATATGGAATCCCCCTA	Smp_044160	-	-	S. mansoni Gene Predictions	Smp_044160	No hits	115430257	NP_775742.3	5e-51	0.92	solute carrier family 25, member 26 [Homo sapiens]
3936	14708	174	3	Q2_P20337	0.413449	*	C803322.1	TCTTTCTGTTTGTGCATGCTGGTACTTTTTTGCTGCAATCTAGTCCTCGTATCCTGATTT	-	Sjc_0036800	gi|256076765	S. japonicum Gene Predictions	Sjc_0036800	gi|256076765 zinc transporter [Schistosoma mansoni] zinc transporter, putative [Schistosoma mansoni] (e-131/cov=82%/id=77%)	117553619	NP_001070984.1	3e-43	0.89	solute carrier family 39, member 7 [Homo sapiens]
3941	17585	207	75	Q2_P20340	0.410532	*	C803326.1	AATGAAGCTCTAAATGATGCGTTACATTCTCATCTTCATTATTCATTCGTGCCATTAGGT	Smp_160740	-	gi|256084157	S. mansoni Gene Predictions	Smp_160740	gi|256084157 ctl2 [Schistosoma mansoni] ctl2, putative [Schistosoma mansoni] (e-165/cov=99%/id=91%)	222831612	NP_065161.3	1e-104	0.96	solute carrier family 44, member 2 isoform 1 [Homo sapiens]
3942	30776	363	6	Q2_P20341	0.39837	*	C803327.1	GACTGGTATGAATGTCATATAAAAGAATCCAAAATGAAAGTTACTCAGTTAGCTCGACCA	Smp_134140	-	gi|256074696	S. mansoni Gene Predictions	Smp_134140	gi|256074696 camp-specific 35-cyclic phosphodiesterase [Schistosoma mansoni] camp-specific 3,5-cyclic phosphodiesterase, putative [Schistosoma mansoni] (e-133/cov=42%/id=99%)	157277988	NP_001098101.1	1e-157	0.81	phosphodiesterase 4D isoform 1 [Homo sapiens]
3944	4866	58	21	Q2_P01489	0.438324	*	C803329.1	TTCAAGATGGACAAAGTCGTTATTGATGATAGACGTATTCATGTGGATCTCAGTCACGCG	-	Sjc_0091550	gi|256085907	S. japonicum Gene Predictions	Sjc_0091550	gi|256085907 peptidyl-prolyl cis-trans isomerase [Schistosoma mansoni] peptidyl-prolyl cis-trans isomerase-like 4. ppil4 [Schistosoma mansoni] (e-114/cov=96%/id=88%)	20911035	NP_624311.1	1e-109	0.73	peptidylprolyl isomerase-like 4 [Homo sapiens]
3946	5951	71	1	Q2_P01490	0.354724	*	C803331.1	GTTTTTTCGGTACGGTGGTGCTAGTCAATAGTTTTTCCATATTTTACGAAGGACCTTCAA	Smp_094660.2	Sjc_0064800	gi|256053134	S. mansoni Gene Predictions	Smp_094660.x	gi|256053134 phosphate transporter [Schistosoma mansoni] phosphate transporter, putative [Schistosoma mansoni] (e-112/cov=89%/id=92%)	31543630	NP_005406.3	1e-123	1.13	solute carrier family 20 (phosphate transporter), member 1 [Homo sapiens]
3947	39483	465	43	Q2_P01491	0.478121	*	C803332.1	CATACAACTCTGTGTACCTCAGTTAACTTATAGACATATAGAGGTGTATATTGTAGGTAG	Smp_134710	Sjc_0201340	gi|256074921	S. mansoni Gene Predictions	Smp_134710	gi|256074921 hypothetical protein [Schistosoma mansoni] expressed protein [Schistosoma mansoni] (e-106/cov=99%/id=96%)	111378386	NP_068377.2	1e-23	0.82	hypothetical protein LOC126321 isoform a [Homo sapiens]
3949	19195	226	70	Q2_P20344	0.388335	*	C803334.1	ACTATCAAAGACTCCAAAGCAGATGTACGAAAAGCGCTCAGTCGAGAAGAAATGAACAAA	-	-	gi|226472218	GenBank homolog	gi|226472218	gi|226472218 Heterogeneous nuclear ribonucleoprotein A1, A2/B1 homolog [Schistosoma japonicum] (1e-65/cov=53%/id=98%)	4504447	NP_002128.1	3e-52	0.6	heterogeneous nuclear ribonucleoprotein A2/B1 isoform A2 [Homo sapiens]
3951	27300	322	15	Q2_P20345	0.379334	*	C803336.1	GCTGCACCTTATTTGATGAAACAAACTTATTTCACAGGAGATGAGAAAATGGATAAGGAA	Smp_124920	Sjc_0204470	gi|256071331	S. mansoni Gene Predictions	Smp_124920	gi|256071331 ero1-related [Schistosoma mansoni] ero1-related [Schistosoma mansoni] (3e-66/cov=98%/id=100%)	7657069	NP_055399.1	1e-88	1.02	ERO1-like [Homo sapiens]
3991	35134	414	29	Q2_P01512	0.408081	*	C803366.1	CAACTTCTGAACAATAAACTTGTTGATGATGCTCTTCAAACAACTGACCCGATTAAAGAT	Smp_143760	-	gi|256078093	S. mansoni Gene Predictions	Smp_143760	gi|256078093 terminal deoxycytidyl transferase [Schistosoma mansoni] terminal deoxycytidyl transferase rev1, putative [Schistosoma mansoni] (e-121/cov=78%/id=88%)	7706681	NP_057400.1	8e-71	0.65	REV1-like isoform 1 [Homo sapiens]
4005	35553	419	23	Q2_P01520	0.410387	*	C803379.1	CTTCTTTAGTCGCTGTACGCACTTGGTTACATCAGTCACAACACTCTTACCTGAAGCGAA	Smp_023340	-	gi|115744330	S. mansoni Gene Predictions	Smp_023340	gi|115744330 PREDICTED: similar to gag-pol polyprotein [Strongylocentrotus purpuratus] PREDICTED: similar to gag-pol polyprotein [Strongylocentrotus purpuratus] (3e-05/cov=45%/id=44%)	111378391	NP_778148.2	4e-37	0.89	hypothetical protein LOC126321 isoform c [Homo sapiens]
4006	14791	175	1	Q2_P01521	0.345768	*	C803381.1	CCATGGGTAAATATATGGCTTGTATTGGCTATGATTGTTAGTATGTCATTGCATTTCTTG	Smp_136710.1	Sjc_0214870	gi|226479024	S. mansoni Gene Predictions	Smp_136710.x	gi|226479024 Calcium ATPase at 60A [Schistosoma japonicum] (e-117/cov=84%/id=95%)	10835220	NP_004311.1	0	0.87	ATPase, Ca++ transporting, fast twitch 1 isoform b [Homo sapiens]
4019	41712	491	62	Q2_P20378	0.354218	*	C803390.1	CAAGCTTCATTGACTGCCATCGATGTGATTAATGCATTCACACAAATACTAATTACACAT	Smp_186680	Sjc_0059780	gi|256092442	S. mansoni Gene Predictions	Smp_186680	gi|256092442 hypothetical protein [Schistosoma mansoni] expressed protein [Schistosoma mansoni] (2e-68/cov=71%/id=100%)	4757766	NP_004299.1	5e-28	0.97	Rho GTPase activating protein 1 [Homo sapiens]
4025	26104	308	9	Q2_P20381	0.546678	*	C803396.1	GTTCCACGAAGTCGTTTCCTACCAGTTAAAACTACTTCAGATTTATTGTTAGTAATGTCT	Smp_133600	Sjc_0043990	gi|256074471	S. mansoni Gene Predictions	Smp_133600	gi|256074471 utp-glucose-1-phosphate uridylyltransferase 2 (udp-glucose pyrophosphorylase 2) [Schistosoma mansoni] utp-glucose-1-phosphate uridylyltransferase 2 (udp-glucose pyrophosphorylase 2), putative [Schistosoma mansoni] (0.0/cov=92%/id=100%)	48255968	NP_001001521.1	1e-157	1	UDP-glucose pyrophosphorylase 2 isoform b [Homo sapiens]
4042	6684	79	54	Q2_P20392	0.416387	*	C803408.1	AACTTATGAATTATGCTGTGATATGATTGATGTTGTCGTAGATGTAGCAGCAATCTACAC	Smp_026090	Sjc_0302160	gi|256075472	S. mansoni Gene Predictions	Smp_026090	gi|256075472 ras-related GTP binding rag Cd/gtr2 [Schistosoma mansoni] ras-related GTP binding rag C,d/gtr2 [Schistosoma mansoni] (e-134/cov=98%/id=94%)	11034847	NP_067067.1	1e-101	0.65	Ras-related GTP binding D [Homo sapiens]
4045	11537	136	62	Q2_P20394	0.50561	*	C803411.1	CTTCAGAAAAAATATGGCATTAACTGATGTTCGAGTAGAAATAGAAAGACGAAAGGTCTC	-	-	gi|256086884	GenBank homolog	gi|256086884	gi|256086884 chaperone binding protein [Schistosoma mansoni] chaperone binding protein, putative [Schistosoma mansoni] (2e-41/cov=85%/id=100%)	195963398	NP_001124384.1	4e-16	0.69	suppressor of G2 allele of SKP1 isoform a [Homo sapiens]
4050	36992	436	17	Q2_P01540	0.38161	*	C803416.1	TCAAGCTCCAACACATTTTCTAGTTATTCCGAAAAAGCAAATTCCGACACTTGATTCAGC	Smp_048650	-	gi|256079807	S. mansoni Gene Predictions	Smp_048650	gi|256079807 histidine triad (hit) protein [Schistosoma mansoni] histidine triad (hit) protein, putative [Schistosoma mansoni] (9e-32/cov=68%/id=95%)	14211923	NP_115982.1	1e-40	1	PKCI-1-related HIT protein [Homo sapiens]
4068	4320	51	70	Q2_P01548	0.401845	*	C803429.1	TCTGTTCATGGCATTAAAGTGACTTCAGTTTACGGAGGAGTCCCTTATAGACCACAATGT	Smp_157800	-	gi|256083212	S. mansoni Gene Predictions	Smp_157800	gi|256083212 DEAD box ATP-dependent RNA helicase [Schistosoma mansoni] DEAD box ATP-dependent RNA helicase, putative [Schistosoma mansoni] (8e-65/cov=96%/id=97%)	50659095	NP_004719.2	1e-120	0.74	DEAD (Asp-Glu-Ala-Asp) box polypeptide 21 [Homo sapiens]
4074	31735	374	30	Q2_P20410	0.428743	*	C803433.1	TGGTATAGTCCTCGTGTAGTTACGTTCTCTGTACATCATGCCTCTCCTGGTTTCTTTCCC	Smp_091990.2	-	gi|256088123	S. mansoni Gene Predictions	Smp_091990.x	gi|256088123 histone deacetylase 1 2 3 [Schistosoma mansoni] histone deacetylase 8 [Schistosoma mansoni] histone deacetylase 1, 2 ,3, putative [Schistosoma mansoni] (e-119/cov=59%/id=92%)	8923769	NP_060956.1	1e-66	0.87	histone deacetylase 8 [Homo sapiens]
4078	34560	407	50	Q2_P20413	0.46697	*	C803436.1	GTCTTGAAATCTACAAGTGACGGCGACCCTTATAGACTCTATAACCTTGATGTATTTGAA	-	-	gi|256074012	GenBank homolog	gi|256074012	gi|256074012 alpha glucosidase [Schistosoma mansoni] neutral alpha-glucosidase ab precursor (glucosidase II alpha subunit) (alpha glucosidase 2), putative [Schistosoma mansoni] (2e-36/cov=42%/id=100%)	88900491	NP_938149.2	0	1	neutral alpha-glucosidase AB isoform 3 [Homo sapiens]
4080	43497	512	62	Q2_P01553	0.339159	*	C803438.1	CGATTGGGAAATTACTAAAGACGATGTTGATGTTTTACATTGGAAATATCCAATTGGTCG	Smp_009990	-	gi|256072286	S. mansoni Gene Predictions	Smp_009990	gi|256072286 tyrosine kinase [Schistosoma mansoni] tyrosine kinase [Schistosoma mansoni] (0.0/cov=96%/id=99%)	119395738	NP_001073285.1	2e-84	0.72	insulin receptor isoform Short precursor [Homo sapiens]
4088	6020	71	70	Q2_P20418	0.433623	*	C803444.1	CATCATCATCTATACATTGTAAGCCTGCATATGTAAGTGTTAGCTTACATGAAGGCAGTG	Smp_133790	-	gi|256074550	S. mansoni Gene Predictions	Smp_133790	gi|256074550 run and tbc1 domain containing [Schistosoma mansoni] run and tbc1 domain containing, putative [Schistosoma mansoni] (2e-96/cov=99%/id=97%)	29648315	NP_056520.2	1e-124	0.98	small G protein signaling modulator 3 [Homo sapiens]
4094	29664	349	84	Q2_P20421	0.425188	*	C803448.1	CGTCCTGGTCATCCACCAATAAGAAAAGAAACATTTCGATCAACTTCAACTAAAATTGAA	Smp_136540	-	gi|256075591	S. mansoni Gene Predictions	Smp_136540	gi|256075591 DNAj-related [Schistosoma mansoni] DNAj-related [Schistosoma mansoni] (e-127/cov=60%/id=89%)	88501736	NP_001034639.1	5e-30	0.88	DnaJ (Hsp40) homolog, subfamily B, member 2 isoform a [Homo sapiens]
4098	7788	92	53	Q2_P20423	0.319977	*	C803451.1	GAGAAAAACCACCCCAACGTAGCTACAATTGTTAAAATCATTGCATTTGTCGTTAAACAA	-	-	gi|226470888	GenBank homolog	gi|226470888	gi|226470888 Complement component 1 Q subcomponent-binding protein, mitochondrial precursor [Schistosoma japonicum] Complement component 1 Q subcomponent-binding protein, mitochondrial precursor [Schistosoma japonicum] Complement component 1 Q subcomponent-binding protein, mitochondrial precursor [Schistosoma japonicum] Complement component 1 Q subcomponent-binding protein, mitochondrial precurso…	4502491	NP_001203.1	1e-12	0.85	complement component 1, q subcomponent binding protein precursor [Homo sapiens]
4113	29671	350	6	Q2_P20432	0.350844	*	C803463.1	GGTATGACGTGGTTGGAAGATGAGAACGTTTCCTACCTGCATCTTTACTTATTTTCTGCC	Smp_022320.1	-	gi|256074708	S. mansoni Gene Predictions	Smp_022320.x	gi|256074708 cytochrome C1 heme lyase [Schistosoma mansoni] cytochrome C1 heme lyase, putative [Schistosoma mansoni] (3e-82/cov=57%/id=85%)	169790851	NP_001116080.1	2e-32	0.85	holocytochrome c synthase [Homo sapiens]
4133	7897	93	77	Q2_P20442	0.430015	*	C803482.1	CTTTCCCTGCGATGGAATTCATAAGCGAAATCTGTGAAAACTTTAAATAAGTACTGTGAA	Smp_140510	-	gi|256077094	S. mansoni Gene Predictions	Smp_140510	gi|256077094 transmembrane protein 56 [Schistosoma mansoni] transmembrane protein 56 , putative [Schistosoma mansoni] (e-144/cov=85%/id=99%)	239756685	XP_001717074.2	5e-20	0.93	PREDICTED: TLC domain containing 2 [Homo sapiens]
4134	12124	143	54	Q2_P20443	0.36752	*	C803483.1	GTCTGTTGCCTTACGTTATTCAATATTGTTTTCTTTCCGCGTCATTTTGTTTTACCTGTA	Smp_014670.2	Sjc_0024050	gi|256073247	S. mansoni Gene Predictions	Smp_014670.x	gi|256073247 adducin related protein [Schistosoma mansoni] adducin related protein [Schistosoma mansoni] (0.0/cov=62%/id=94%)	29826319	NP_001110.2	7e-89	0.87	adducin 1 (alpha) isoform a [Homo sapiens]
4150	17865	211	15	Q2_P20454	0.412654	*	C803497.1	CATCAGTTCCATTTGTTCAACATGGTACTCTCATGTGTATATGATTTGGCTTCAAGTTAT	Smp_018760	-	gi|256074012	S. mansoni Gene Predictions	Smp_018760	gi|256074012 alpha glucosidase [Schistosoma mansoni] neutral alpha-glucosidase ab precursor (glucosidase II alpha subunit) (alpha glucosidase 2), putative [Schistosoma mansoni] (0.0/cov=87%/id=98%)	88900491	NP_938149.2	0	1	neutral alpha-glucosidase AB isoform 3 [Homo sapiens]
4152	42275	498	30	Q2_P20456	0.438906	*	C803499.1	GCTGTTACATTTATTGGGAAATGTCTTCCTGTTTAACATGTATACTTTGCATCGATTTGG	Smp_096020.2	Sjc_0207650	gi|256088756	S. mansoni Gene Predictions	Smp_096020.x	gi|256088756 adenosylhomocysteinase [Schistosoma mansoni] adenosylhomocysteinase, putative [Schistosoma mansoni] (e-114/cov=61%/id=99%)	24308043	NP_056143.1	0	0.75	S-adenosylhomocysteine hydrolase-like 2 isoform a [Homo sapiens]
4172	44077	519	47	Q2_P01592	0.772736	*	C803516.1	GGACTATCGATAGATTAGTTTTTGTGCAAATTTTATCCATTTTGGAACCGTTGCATGCTT	Smp_121880	Sjc_0312860	gi|256070201	S. mansoni Gene Predictions	Smp_121880	gi|256070201 butyrate induced transcript [Schistosoma mansoni] butyrate induced transcript, putative [Schistosoma mansoni] (e-118/cov=99%/id=94%)	117168248	NP_057479.2	1e-47	0.85	protein tyrosine phosphatase-like A domain containing 1 [Homo sapiens]
4178	35563	419	33	Q2_P20470	0.499961	*	C803520.1	CATTGCCATCTGAAAGTGTATCATGTAATCCAGCAGTTTTCAATATCTTATCAAGGTCTA	Smp_167680.1	Sjc_0045180	gi|256086612	S. mansoni Gene Predictions	Smp_167680.x	gi|256086612 hypothetical protein [Schistosoma mansoni] expressed protein [Schistosoma mansoni] (0.0/cov=99%/id=97%)	61676188	NP_113584.3	1e-119	0.82	HECT, UBA and WWE domain containing 1 [Homo sapiens]
4202	31636	373	16	Q2_P20482	0.609474	*	C803537.1	GGAATGGAAGTGACGTGTGTAAATTACGGGTGTATTATTACGAAAATATTAGTTCCTGAT	-	-	gi|212638384	GenBank homolog	gi|212638384	gi|212638384 Aldose 1-epimerase (mutarotase) [Anoxybacillus flavithermus WK1] Aldose 1-epimerase (mutarotase) [Anoxybacillus flavithermus WK1] (6e-25/cov=73%/id=73%)	20270355	NP_620156.1	3e-66	0.94	galactose mutarotase [Homo sapiens]
4231	44409	523	39	Q2_P20500	0.393684	*	C803559.1	CGTACTAAAGCAGTACGAATAAAAATGTAGCTTTCATTGAAACCAAGAAAGCGTTATCAG	Smp_013790	Sjc_0061330	gi|256073063	S. mansoni Gene Predictions	Smp_013790	gi|256073063 DEAD box ATP-dependent RNA helicase [Schistosoma mansoni] DEAD box ATP-dependent RNA helicase, putative [Schistosoma mansoni] (0.0/cov=88%/id=99%)	4758138	NP_004387.1	1e-153	0.69	DEAD (Asp-Glu-Ala-Asp) box polypeptide 5 [Homo sapiens]
4232	18440	217	80	Q2_P20501	0.327817	*	C803560.1	CAGTCAGTTATCTACAACGTAGGTCCTAATATCTACTAGTGGCAGTAATAATAACGATAA	-	-	gi|260818109	GenBank homolog	gi|260818109	gi|260818109 hypothetical protein BRAFLDRAFT_248509 [Branchiostoma floridae] hypothetical protein BRAFLDRAFT_248509 [Branchiostoma floridae] (1e-18/cov=51%/id=37%)	115298650	NP_001041637.1	1e-119	1	mutY homolog isoform 3 [Homo sapiens]
4239	11053	131	3	Q2_P20505	0.348973	*	C803564.1	CCCAGTCTGTTCCTTCAAGGTTTTTTCTTGGTTCTCTTCTTTTCTGTTAATCTATTGTAT	Smp_158600	Sjc_0018570	gi|256083468	S. mansoni Gene Predictions	Smp_158600	gi|256083468 oligosaccharyl transferase [Schistosoma mansoni] oligosaccharyl transferase, putative [Schistosoma mansoni] (e-160/cov=61%/id=100%)	30578410	NP_849193.1	0	0.95	source of immunodominant MHC-associated peptides [Homo sapiens]
4284	29855	352	20	Q2_P01641	0.501798	*	C803596.1	GCTTTAGGCTATAATTGGCTAGAACGTGCTAAACTAGCCAGGAAATCTGGACAATTTATG	-	-	gi|256084817	GenBank homolog	gi|256084817	gi|256084817 phosphatidylinositol 3-and 4-kinase [Schistosoma mansoni] phosphatidylinositol 3-and 4-kinase, putative [Schistosoma mansoni] (e-139/cov=99%/id=90%)	157266317	NP_001175.2	0	0.66	ataxia telangiectasia and Rad3 related protein [Homo sapiens]
4296	19669	232	34	Q2_P01648	0.382212	*	C803607.1	TATCTTTCAAATTCTATCCTACCATTCCTTGCGTCTACTCTCTACAGTATATCATCCAAA	Smp_031000.1	Sjc_0300330	gi|256076504	S. mansoni Gene Predictions	Smp_031000.x	gi|256076504 cullin [Schistosoma mansoni] cullin, putative [Schistosoma mansoni] (0.0/cov=92%/id=96%)	4503165	NP_003581.1	0	1	cullin 3 [Homo sapiens]
4317	34985	412	50	Q2_P01658	0.386203	*	C803628.1	TTTTCGAGAAAGGAGTCGGGCAATTGACGCTTATTTGTAATGATACGGCTTTTCCGCATA	-	-	gi|226311681	GenBank homolog	gi|226311681	gi|226311681 probable acetate CoA-transferase subunit A [Brevibacillus brevis NBRC 100599] probable acetate CoA-transferase subunit A [Brevibacillus brevis NBRC 100599] (1e-13/cov=44%/id=55%)	4557817	NP_000427.1	5e-41	0.98	3-oxoacid CoA transferase 1 precursor [Homo sapiens]
4326	20061	237	1	Q2_P20549	0.459807	*	C803634.1	GACCTAAGTGTAAATGCAGAAGACACACAAATTGCATACTTTGCTACTATTATTCCTTGT	Smp_012950	-	gi|256072881	S. mansoni Gene Predictions	Smp_012950	gi|256072881 cytoplasmic polyadenylation element binding protein (cpeb) [Schistosoma mansoni] cytoplasmic polyadenylation element binding protein (cpeb), putative [Schistosoma mansoni] (2e-11/cov=13%/id=100%)	50345881	NP_055727.3	7e-76	0.93	cytoplasmic polyadenylation element binding protein 3 [Homo sapiens]
4336	17635	208	40	Q2_P01669	0.744001	*	C803641.1	ATATACAATTTAACCGCTTAAGGCTCCGCGACCACTTAGGCGAGGCCGAGGCAGTGCCCA	-	-	gi|116623869	GenBank homolog	gi|116623869	gi|116623869 dephospho-CoA kinase [Solibacter usitatus Ellin6076] Dephospho-CoA kinase [Candidatus Solibacter usitatus Ellin6076] (2e-04/cov=78%/id=44%)	191252797	NP_001122103.1	3e-27	0.99	dephospho-CoA kinase domain containing [Homo sapiens]
4355	35817	422	32	Q2_P20566	0.294118	*	C803658.1	GGCGAGAGTCAATAATTTTGTATTAGCATGTTGTTATAAACTGTCCTCGAGCTACAATTA	Smp_087760	-	gi|256052800	S. mansoni Gene Predictions	Smp_087760	gi|256052800 ferritin light chain [Schistosoma mansoni] RecName: Full=Ferritin-1 heavy chain ferritin light chain [Schistosoma mansoni] ferritin light chain, putative [Schistosoma mansoni] (1e-96/cov=76%/id=100%)	29126241	NP_803431.1	9e-52	1.01	ferritin mitochondrial [Homo sapiens]
4373	39107	461	7	Q2_P20576	0.426562	*	C803671.1	AAGTGGATTGAGGCATCATCTTCGTGAAAACCCGTACATTCGTAATCTTTTTGATCTCGG	Smp_004680	Sjc_0202390	gi|256071198	S. mansoni Gene Predictions	Smp_004680	gi|256071198 interferon-related developmental regulator-related [Schistosoma mansoni] interferon-related developmental regulator-related [Schistosoma mansoni] (0.0/cov=91%/id=97%)	55953131	NP_001007246.1	3e-38	1	interferon-related developmental regulator 1 [Homo sapiens]
4397	43459	512	24	Q2_P20589	0.429726	*	C803691.1	ATCTGCAGAACCTTGCCGACTACGACAAGGTGCGTGGCACATCGTCCGGTGCTATGCTTA	-	-	gi|164661211	GenBank homolog	gi|164661211	gi|164661211 hypothetical protein MGL_0996 [Malassezia globosa CBS 7966] hypothetical protein MGL_0996 [Malassezia globosa CBS 7966] (2e-20/cov=39%/id=60%)	221316705	NP_001137498.1	9e-40	0.87	NADPH dependent diflavin oxidoreductase 1 isoform a [Homo sapiens]
4406	23968	282	83	Q2_P01698	0.469103	*	C803698.1	ACTTGTTCAATGGATTGGCCAAGTTGGATAAACCGATGAAAGAAGAGACAGGAGAAAAAA	Smp_146080	-	gi|256078958	S. mansoni Gene Predictions	Smp_146080	gi|256078958 hypothetical protein [Schistosoma mansoni] expressed protein [Schistosoma mansoni] (5e-54/cov=66%/id=100%)	34222104	NP_056400.2	1e-151	0.83	hypothetical protein LOC26074 [Homo sapiens]
4407	33924	400	9	Q2_P01699	0.479116	*	C803699.1	GAAAGTTATTGCAGCTAAACGTGGTGGAATAACAACTATCATTTTACCAGAAACAAATCG	-	Sjc_0044150	gi|256071912	S. japonicum Gene Predictions	Sjc_0044150	gi|256071912 PIM1 peptidase (S16 family) [Schistosoma mansoni] PIM1 peptidase (S16 family) [Schistosoma mansoni] (1e-86/cov=86%/id=89%)	21396489	NP_004784.2	0	0.67	mitochondrial lon peptidase 1 [Homo sapiens]
4411	887	11	37	Q2_P01701	0.517511	*	C803702.1	TTGGGCCTTGAAAGATCTCGGGTGTACTCATATATTAGCTACCAACGCTTGTGGTAGTCT	Smp_028190	-	gi|256075926	S. mansoni Gene Predictions	Smp_028190	gi|256075926 methylthioadenosine phosphorylase [Schistosoma mansoni] methylthioadenosine phosphorylase, putative [Schistosoma mansoni] (2e-23/cov=27%/id=100%)	47132622	NP_002442.2	2e-78	0.87	5'-methylthioadenosine phosphorylase [Homo sapiens]
4436	31485	371	35	Q2_P20608	0.36758	*	C803720.1	CCGGTTCGAATGTCAACACACACATATACACAGATAACTTCTTTAAATAATCACCACATT	Smp_143470.2	Sjc_0017310	gi|256078002	S. mansoni Gene Predictions	Smp_143470.x	gi|256078002 Spectrin beta chain brain 3 (Spectrin non-erythroid beta chain 3) (Beta-IV spectrin) [Schistosoma mansoni] Spectrin beta chain, brain 3 (Spectrin, non-erythroid beta chain 3) (Beta-IV spectrin), putative [Schistosoma mansoni] (0.0/cov=66%/id=92%)	112382250	NP_003119.2	0	0.98	spectrin, beta, non-erythrocytic 1 isoform 1 [Homo sapiens]
4450	25073	295	83	Q2_P01720	0.667302	*	C803733.1	ATGGTGATTCCGGTATGGATGCATTTTGGAAAGAAGCTGATAAACTTGGTGTATGCATAG	Smp_052660	Sjc_0088520	gi|256080600	S. mansoni Gene Predictions	Smp_052660	gi|256080600 metabotropic glutamate receptor [Schistosoma mansoni] metabotropic glutamate receptor, putative [Schistosoma mansoni] (e-128/cov=79%/id=99%)	46358417	NP_000831.2	2e-84	0.86	glutamate receptor, metabotropic 3 precursor [Homo sapiens]
4468	38740	456	65	Q2_P20625	0.380894	*	C803744.1	AGCGTACAGCACAATGTTTCCTTCGAGTGGATGATGAATCAATGCAACGATTCCATAACA	Smp_140890	Sjc_0036690	gi|256077246	S. mansoni Gene Predictions	Smp_140890	gi|256077246 splicing factor Prp8 [Schistosoma mansoni] splicing factor Prp8 , putative [Schistosoma mansoni] (0.0/cov=96%/id=94%)	91208426	NP_006436.3	0	0.97	U5 snRNP-specific protein [Homo sapiens]
4491	28997	342	12	Q2_P20638	0.419325	*	C803762.1	TATGTACAAATCTAGTCTCACATTGCCCATCCTTTTTTATTCGAAGTTGCTTGCCTGAAC	Smp_079310	-	gi|256085707	S. mansoni Gene Predictions	Smp_079310	gi|256085707 transmembrane protein tmp21-related [Schistosoma mansoni] transmembrane protein tmp21-related [Schistosoma mansoni] (e-115/cov=63%/id=100%)	98986464	NP_006818.3	3e-52	0.91	transmembrane emp24 domain-containing protein 10 precursor [Homo sapiens]
4497	23632	279	2	Q2_P20642	0.348066	*	C803767.1	GTCACTTCACATTATGGTGTCGTACCGTTTCTTAGTTCTTTAATTTTGGTAAAGCTTGAA	Smp_003130	-	gi|256070895	S. mansoni Gene Predictions	Smp_003130	gi|256070895 udp-glucose pyrophosphatase [Schistosoma mansoni] udp-glucose pyrophosphatase, putative [Schistosoma mansoni] (e-111/cov=53%/id=99%)	37594467	NP_803877.2	2e-34	0.93	nudix-type motif 14 [Homo sapiens]
4500	22978	271	28	Q2_P01743	0.426787	*	C803770.1	GTCGGGGGATATATGGCGAAACATGGGTTGAAGTGGATATGAGTGCTGAATGGCGTATTC	Smp_106150	Sjc_0026210	gi|256090838	S. mansoni Gene Predictions	Smp_106150	gi|256090838 aspartate carbamoyltransferase [Schistosoma mansoni] aspartate carbamoyltransferase; carbamoyl-phosphate synthetase (glutamine-hydrolysing); dihydro-orotase (M38 family); dihydroorotase [Schistosoma mansoni] (e-107/cov=99%/id=99%)	18105007	NP_004332.2	0	1.01	carbamoylphosphate synthetase 2/aspartate transcarbamylase/dihydroorotase [Homo sapiens]
4501	39014	459	84	Q2_P20644	0.477812	*	C803771.1	TGCTAATCTCATTGGTGGATTGACAGTACACACATTTTCTGGATTAGGAGGTTTACTTGA	Smp_147230	Sjc_0025360	gi|256079436	S. mansoni Gene Predictions	Smp_147230	gi|256079436 hypothetical protein [Schistosoma mansoni] expressed protein [Schistosoma mansoni] (3e-66/cov=115%/id=71%)	82546872	NP_079325.2	1e-101	1	DNA helicase homolog PIF1 [Homo sapiens]
4504	26905	317	45	Q2_P20645	0.455751	*	C803773.1	ATCTTAAACCATCCAATGTATTATATGCAGACGATTCTGGTGATATATCTTCCCTGAGAA	Smp_017900	-	gi|256073831	S. mansoni Gene Predictions	Smp_017900	gi|256073831 serine/threonine protein kinase [Schistosoma mansoni] serine/threonine kinase [Schistosoma mansoni] (e-132/cov=99%/id=91%)	32528295	NP_004746.2	1e-138	0.97	ribosomal protein S6 kinase, polypeptide 5 isoform a [Homo sapiens]
4509	40553	478	8	Q2_P20649	0.435678	*	C803778.1	GATGCAGTGTGGCGAGAAACAGAAGTTAAGGATCCTACTGCACCGTTAGGCGTCCTCAAA	-	Sjc_0068480	gi|226490234	S. japonicum Gene Predictions	Sjc_0068480	gi|226490234 Sorting and assembly machinery component 50 homolog [Schistosoma japonicum] (e-100/cov=84%/id=82%)	31542301	NP_056195.2	2e-45	0.98	sorting and assembly machinery component 50 homolog [Homo sapiens]
4512	19292	227	82	Q2_P01748	0.404525	*	C803780.1	CGGTGACTTTCGATTTTAACTTAGAAGTTACTTCAACACTAACTTCACATCCAAATCATC	Smp_174910	Sjc_0309180	gi|256088777	S. mansoni Gene Predictions	Smp_174910	gi|256088777 importin alpha-related [Schistosoma mansoni] importin alpha-related [Schistosoma mansoni] (e-124/cov=85%/id=99%)	4504897	NP_002257.1	1e-120	0.65	karyopherin alpha 2 [Homo sapiens]
4514	7262	86	37	Q2_P20652	0.476211	*	C803782.1	CTACTGTTGTAGATGGTGTTTTGAATGATCAGAATGAAGTAATCAATCTTGATGAAGGTG	Smp_048660	Sjc_0076200	gi|256079809	S. mansoni Gene Predictions	Smp_048660	gi|256079809 nucleolar protein NOP56 [Schistosoma mansoni] nucleolar protein NOP56, putative [Schistosoma mansoni] (0.0/cov=99%/id=93%)	32483374	NP_006383.2	1e-119	0.7	nucleolar protein 5A [Homo sapiens]
4516	40000	471	50	Q2_P01749	0.526911	*	C803784.1	CTCCAGAGTTGTTTAGATTTTCTGCGTTATGTGTATGGTGTACATGGTTTTTCATTTGAA	-	-	gi|156354210	GenBank homolog	gi|156354210	gi|156354210 predicted protein [Nematostella vectensis] predicted protein [Nematostella vectensis] (9e-71/cov=81%/id=73%)	38202255	NP_689508.3	0	1	threonyl-tRNA synthetase [Homo sapiens]
4535	2540	30	75	Q2_P01760	0.328	*	C803798.1	GTATTTCTATTGATGGCAGTCGGGTAGACATCGACTTGCCGTGCTATGGTTGGTCTCGTT	-	-	gi|257215788	GenBank homolog	gi|257215788	gi|257215788 60S ribosomal protein L8 [Schistosoma japonicum] (0.22/cov=32%/id=57%)	4506663	NP_000964.1	1e-108	0.89	ribosomal protein L8 [Homo sapiens]
4538	23555	278	10	Q2_P20663	0.282193	*	C803800.1	GGCCGCTAAAGAAGAAGTTTTACCAACTGCTCCATATTCTGAAAACAAGATGTAATTAAT	Smp_027610	Sjc_0207020	gi|256075800	S. mansoni Gene Predictions	Smp_027610	gi|256075800 40S ribosomal protein S3 [Schistosoma mansoni] 40S ribosomal protein S3, putative [Schistosoma mansoni] (e-125/cov=87%/id=100%)	15718687	NP_000996.2	2e-89	0.97	ribosomal protein S3 [Homo sapiens]
4554	647	8	52	Q2_P20670	0.398607	*	C803812.1	ACACAACGCAATAACTCGTCATTTCGTAAAGCGCTCAAACGGTTGTAGTACCTAAGAGGG	Smp_180170	Sjc_0070110	gi|256090433	S. mansoni Gene Predictions	Smp_180170	gi|256090433 ubiquitin-conjugating enzyme e2S [Schistosoma mansoni] ubiquitin-conjugating enzyme e2S, putative [Schistosoma mansoni] (e-121/cov=91%/id=99%)	112382377	NP_055316.2	4e-53	0.7	ubiquitin-conjugating enzyme E2S [Homo sapiens]
4556	35367	417	7	Q2_P20672	0.452793	*	C803814.1	CCGGTAATTTCTACGCTGGCTTCTTCGAGGAACTGAGCCCTGAACAGGTTCGCCAGCAGA	-	-	gi|284990106	GenBank homolog	gi|284990106	gi|284990106 short-chain dehydrogenase/reductase SDR [Geodermatophilus obscurus DSM 43160] short-chain dehydrogenase/reductase SDR [Geodermatophilus obscurus DSM 43160] (1e-22/cov=44%/id=50%)	20149619	NP_056325.2	1e-24	0.67	dehydrogenase/reductase (SDR family) member 7B [Homo sapiens]
4563	12092	143	22	Q2_P20676	0.395854	*	C803820.1	TCCCACTTCCCAATGGACAATATGAAAATACTACGTTTGATTTTCGTTCATGCCCACGAC	Smp_154360	-	gi|256082075	S. mansoni Gene Predictions	Smp_154360	gi|256082075 cation-transporting atpase worm [Schistosoma mansoni] cation-transporting atpase worm, putative [Schistosoma mansoni] (e-107/cov=68%/id=99%)	148839292	NP_078800.3	2e-94	0.84	ATPase type 13A3 [Homo sapiens]
4580	44931	529	51	Q2_P01781	0.503202	*	C803835.1	TAGCATTTCTTGTTGATGAATTAAAAGTGTGCACACGTACGGAGGCAGAGGGACATGTTT	Smp_132620.1	Sjc_0002860	gi|256074093	S. mansoni Gene Predictions	Smp_132620.x	gi|256074093 transmembrane gtpase mfn (mitofusin 1) (fzo homolog) [Schistosoma mansoni] transmembrane gtpase mfn (mitofusin 1) (fzo homolog), putative [Schistosoma mansoni] (e-127/cov=69%/id=100%)	189083768	NP_001121132.1	1e-166	0.97	mitofusin 2 [Homo sapiens]
4586	14196	168	1	Q2_P20689	0.53852	*	C803839.1	AGTTGCCATACTCCATTAGCACAGCGAAATAGCATTGTCAGGGCAAATCTCGCAGTAGCA	Smp_012530.2	-	gi|256072785	S. mansoni Gene Predictions	Smp_012530.x	gi|256072785 transcription elongation factor SPT4-like protein [Schistosoma mansoni] transcription elongation factor SPT4-like protein [Schistosoma mansoni] transcription elongation factor SPT4-like protein [Schistosoma mansoni] (8e-62/cov=34%/id=100%)	4507311	NP_003159.1	8e-38	1	suppressor of Ty 4 homolog 1 [Homo sapiens]
4602	33739	397	79	Q2_P20698	0.296257	*	C803850.1	GGGGATGTTGAAAATGACAGCTAAACTCCGTTATGTAATATTTATTATATCCCTCATGTC	Smp_009760	-	gi|256072240	S. mansoni Gene Predictions	Smp_009760	gi|256072240 hypothetical protein [Schistosoma mansoni] RecName: Full=14-3-3 protein homolog 1 14-3-3 protein [Schistosoma mansoni] 14-3-3 protein, putative [Schistosoma mansoni] 14-3-3 protein (e-138/cov=84%/id=100%)	208973244	NP_001129174.1	4e-82	0.94	tyrosine 3/tryptophan 5 -monooxygenase activation protein, zeta polypeptide [Homo sapiens]
4603	11248	133	28	Q2_P01791	0.48108	*	C803851.1	CAAAGCATCTAACGGTGTTCGACATGTAGTAAACAATCTTCCCGCCTTGTTACTTTTGTG	-	-	gi|256073709	GenBank homolog	gi|256073709	gi|256073709 hypothetical protein [Schistosoma mansoni] expressed protein [Schistosoma mansoni] (0.0/cov=93%/id=92%)	10092601	NP_003751.2	2e-17	0.85	eukaryotic translation initiation factor 4 gamma, 3 [Homo sapiens]
4612	7212	85	72	Q2_P20702	0.442715	*	C803858.1	CGAAAACTAAACAAAATAAGAATATAAAACTGTCCGCTGCATCCAGAGTTAAACTGGTGA	Smp_040500	Sjc_0051840	gi|256078247	S. mansoni Gene Predictions	Smp_040500	gi|256078247 fk506 binding protein [Schistosoma mansoni] fk506 binding protein, putative [Schistosoma mansoni] (e-139/cov=67%/id=92%)	52630440	NP_036313.3	2e-34	0.66	FK506-binding protein 8 [Homo sapiens]
4622	37873	446	48	Q2_P20710	0.315844	*	C803867.1	GGAAAGGACACGTATGACAAAACCCACTAACAGTTATTTACTTTCTCGATGTTTACTTAT	Smp_097490	-	gi|256089068	S. mansoni Gene Predictions	Smp_097490	gi|256089068 P25 alpha-related [Schistosoma mansoni] P25 alpha-related [Schistosoma mansoni] (8e-96/cov=70%/id=100%)	56676377	NP_057048.2	6e-17	1	tubulin polymerization-promoting protein family member 3 [Homo sapiens]
4628	24579	290	14	Q2_P01802	0.414189	*	C803871.1	GGATGTATCGTTTTCTTTATGTTCCCACGCTGTTTCTAAATGTATTGTAGAGAAAATCTG	-	-	gi|256076424	GenBank homolog	gi|256076424	gi|256076424 elongation factor 1-beta [Schistosoma mansoni] elongation factor 1-beta, putative [Schistosoma mansoni] (4e-83/cov=38%/id=90%)	11136628	NP_066944.1	1e-54	1.05	eukaryotic translation elongation factor 1 beta 2 [Homo sapiens]
4649	22427	264	72	Q2_P20724	0.486221	*	C803886.1	TATAGATCATGGAAGAGAATTATATTCTCGGCTTACTAATCCTCTTGAACCAGCTTGGAT	Smp_038830	-	gi|256077926	S. mansoni Gene Predictions	Smp_038830	gi|256077926 peptidase [Schistosoma mansoni] Mername-AA194 putative peptidase (S09 family) [Schistosoma mansoni] (e-112/cov=99%/id=94%)	151301175	NP_067037.1	8e-66	0.75	hypothetical protein LOC58489 [Homo sapiens]
4654	27456	324	1	Q2_P01813	0.421424	*	C803891.1	ACCGTCAGTAACACTAGTAATACCACTTCAAGTTCATCGAACTCAGCATCAAAACGAACA	Smp_061310.3	-	gi|256082312	S. mansoni Gene Predictions	Smp_061310.x	gi|256082312 hypothetical protein [Schistosoma mansoni] expressed protein [Schistosoma mansoni] (2e-94/cov=63%/id=87%)	9910346	NP_064539.1	1e-28	0.62	chromosome 15 open reading frame 24 [Homo sapiens]
4662	41484	489	4	Q2_P20731	0.467353	*	C803897.1	CCGTTTTTGTACCTTTACATCTGCATAGTATACTGAGTAGCGTATAAATTCTGTATTGGA	Smp_026310	-	gi|256075519	S. mansoni Gene Predictions	Smp_026310	gi|256075519 zinc binding dehydrogenase [Schistosoma mansoni] zinc binding dehydrogenase, putative [Schistosoma mansoni] (0.0/cov=37%/id=98%)	67078404	NP_057095.2	4e-62	0.9	trans-2-enoyl-CoA reductase, mitochondrial isoform a [Homo sapiens]
4673	11096	131	46	Q2_P20739	0.519807	*	C803906.1	TCAAAATAAAACAAGGAAACACCAAGTGGCAGTGTTGACATCAATTTGTCGGCCTTTTTT	Smp_073720.1	-	gi|256084664	S. mansoni Gene Predictions	Smp_073720.x	gi|256084664 arp2/3 complex 16 kD subunit (P16-arc) [Schistosoma mansoni] arp2/3 complex 16 kD subunit (P16-arc), putative [Schistosoma mansoni] (4e-79/cov=45%/id=100%)	5031593	NP_005708.1	1e-28	1	actin related protein 2/3 complex subunit 5 [Homo sapiens]
4674	34963	412	28	Q2_P20740	0.401565	*	C803907.1	ATTCCCCACTGAAGCCTTGATCTGTTCCTTCTAATCAACGGGAAGGAAACTGTATTGGGC	Smp_048430	Sjc_0021180	gi|301015710	S. mansoni Gene Predictions	Smp_048430	gi|301015710 Chain A, Thioredoxin Glutathione Reductase From Schistosoma Mansoni With The Reduced C-Terminal End Chain B, Thioredoxin Glutathione Reductase From Schistosoma Mansoni With The Reduced C-Terminal End Chain A, Oxidized Thioredoxin Glutathione Reductase From Schistosoma Mansoni Chain A, Thioredoxin Glutathione Reductase From Schistosoma Mansoni In Complex With Gsh Chain A, Thioredoxin …	148277071	NP_001087240.1	1e-179	0.99	thioredoxin reductase 1 isoform 3 [Homo sapiens]
4675	14108	166	83	Q2_P20741	0.421525	*	C803908.1	TTTGTCTGAACCATCTCTGTAACTTTTAAGGAGTGGAGTCATCAACCTCGACAAGCCATG	Smp_068920.1	-	gi|256083759	S. mansoni Gene Predictions	Smp_068920.x	gi|256083759 centromere/microtubule binding protein cbf5 [Schistosoma mansoni] centromere/microtubule binding protein cbf5, putative [Schistosoma mansoni] (1e-35/cov=67%/id=100%)	4503337	NP_001354.1	1e-140	0.96	dyskerin isoform 1 [Homo sapiens]
4677	13362	158	17	Q2_P01821	0.326019	*	C803911.1	TATTGATCCTGTTTCTGAAGTAACTCCTGTTGCAATAGGTTCAACTCGAAATATGCTAGT	Smp_142550	Sjc_0048280	gi|256077686	S. mansoni Gene Predictions	Smp_142550	gi|256077686 nuclear pore membrane glycoprotein gp210-related [Schistosoma mansoni] nuclear pore membrane glycoprotein gp210-related [Schistosoma mansoni] (e-131/cov=100%/id=99%)	27477134	NP_079199.2	1e-103	0.88	nucleoporin 210 [Homo sapiens]
4678	24719	291	69	Q2_P20743	0.377624	*	C803912.1	GTGATAACTTTCGTCAGATTTAGATGATCAGTGTAGATTTTACATGCACCATTTGGTGAT	-	-	gi|291243923	GenBank homolog	gi|291243923	gi|291243923 PREDICTED: zinc finger, DHHC-type containing 6-like [Saccoglossus kowalevskii] (2e-44/cov=43%/id=50%)	11968053	NP_071939.1	1e-112	1	zinc finger, DHHC-type containing 6 [Homo sapiens]
4683	26945	317	85	Q2_P20746	0.433772	*	C803915.1	ATCATTCTGCTATTGTTGGGTTTCGGGATGTATTTTTCACTGATGCATTTGCTGATAACT	Smp_064020.4	-	gi|256082860	S. mansoni Gene Predictions	Smp_064020.x	gi|256082860 hypothetical protein [Schistosoma mansoni] expressed protein [Schistosoma mansoni] (0.0/cov=88%/id=99%)	68303558	NP_787050.4	4e-52	0.7	PABP1-dependent poly A-specific ribonuclease subunit PAN3 [Homo sapiens]
4689	18323	216	48	Q2_P20750	0.477112	*	C803920.1	CCTAGAAACTGATACATTTGATATCTACATTAGACGAAAACGATTTAACCCCGCACAATT	-	Sjc_0025060	gi|256088937	S. japonicum Gene Predictions	Sjc_0025060	gi|256088937 ADAM17 peptidase (M12 family) [Schistosoma mansoni] ADAM17 peptidase (M12 family) [Schistosoma mansoni] (1e-81/cov=56%/id=100%)	73747889	NP_003174.3	3e-63	0.79	a disintegrin and metalloprotease domain 17 preproprotein [Homo sapiens]
4690	18713	221	13	Q2_P20751	0.398883	*	C803921.1	AATCAACCAAAACCTTGTGATTTGTGCGGCCAGATGGGTCATGAGATGGAGGACTGCGTA	Smp_133300	Sjc_0075730	gi|256074378	S. mansoni Gene Predictions	Smp_133300	gi|256074378 5'-3' exoribonuclease [Schistosoma mansoni] 5'-3' exoribonuclease, putative [Schistosoma mansoni] (e-165/cov=99%/id=99%)	18860916	NP_036387.2	0	0.86	5'-3' exoribonuclease 2 [Homo sapiens]
4693	9014	107	4	Q2_P20753	0.342386	*	C803924.1	TAGATTAAGTCCACCACCGGAAGAAAGTTATTCATTGCATAGAAAAATGTCTGGTTGCTT	Smp_021330.2	Sjc_0038550	gi|256074523	S. mansoni Gene Predictions	Smp_021330.x	gi|256074523 ABC transporter [Schistosoma mansoni] ABC1 family, putative [Schistosoma mansoni] (0.0/cov=84%/id=99%)	34147522	NP_064632.2	1e-151	0.72	chaperone, ABC1 activity of bc1 complex like precursor [Homo sapiens]
4694	32505	383	35	Q2_P20754	0.39014	*	C803925.1	AACAAAGAATAATGCACGACCGCGAAATGAATCTCCAGAAAGTCGTAGGAATAGAAAAAA	Smp_022140	Sjc_0090620	gi|256074684	S. mansoni Gene Predictions	Smp_022140	gi|256074684 serine/threonine-protein kinase rio1 (rio kinase 1) [Schistosoma mansoni] serine/threonine-protein kinase rio1 (rio kinase 1), putative [Schistosoma mansoni] (0.0/cov=98%/id=99%)	23510356	NP_113668.2	4e-93	1.02	RIO kinase 1 isoform 1 [Homo sapiens]
4696	25133	296	58	Q2_P20756	0.402344	*	C803927.1	GCTAGTACACTTGGATCATTGGAATCTTTATTGGTGTATTTGAAATCTGTTGATATACCG	-	Sjc_0020290	gi|226479772	S. japonicum Gene Predictions	Sjc_0020290	gi|226479772 translation initiation factor IF-2 unclassified subunit [Schistosoma japonicum] (0.0/cov=96%/id=75%)	84043963	NP_056988.3	0	0.78	eukaryotic translation initiation factor 5B [Homo sapiens]
4697	28446	335	56	Q2_P20757	0.547851	*	C803928.1	ACTCAGAAATTCAAATACCTATACTTCTGGCTTTAATAACACAAGAGTACGTTCTCGTCA	Smp_126810	-	gi|256072042	S. mansoni Gene Predictions	Smp_126810	gi|256072042 hypothetical protein [Schistosoma mansoni] expressed protein [Schistosoma mansoni] (3e-84/cov=83%/id=99%)	109659841	NP_689490.2	2e-42	0.84	dendritic cell-derived ubiquitin-like protein [Homo sapiens]
4700	18763	221	63	Q2_P20759	0.287872	*	C803931.1	CCCATCGGAAACACCTGGGTGGTAAACTGCTCGGATTTTTCTTCTAAATAAAAACTGTCC	Smp_076740	Sjc_0217780	gi|256085276	S. mansoni Gene Predictions	Smp_076740	gi|256085276 30S ribosomal protein S8 [Schistosoma mansoni] 30S ribosomal protein S8, putative [Schistosoma mansoni] (2e-62/cov=68%/id=100%)	71772415	NP_001025180.1	2e-57	1	ribosomal protein S15a [Homo sapiens]
4706	4082	49	2	Q2_P01830	0.424456	*	C803936.1	ATTCTGCTGTGACGTGCCTACAGCAAGCCCCAGCGTTTGACGTCTGTGCAATAGGTCTCG	Smp_168920	-	gi|256087085	S. mansoni Gene Predictions	Smp_168920	gi|256087085 hypothetical protein [Schistosoma mansoni] WD-repeat protein, putative [Schistosoma mansoni] (e-119/cov=83%/id=100%)	21281677	NP_644810.1	1e-48	0.9	WD repeat domain 36 [Homo sapiens]
4709	16667	197	7	Q2_P20765	0.390877	*	C803939.1	GGGTTGTGCATTGCGTAGTTGAAGGAAGTTGGATTACATGTAACAACATTCATAAATATT	Smp_055210	-	gi|256081062	S. mansoni Gene Predictions	Smp_055210	gi|256081062 microsomal glutathione s-transferase [Schistosoma mansoni] microsomal glutathione s-transferase, putative [Schistosoma mansoni] (2e-80/cov=73%/id=92%)	4758714	NP_004519.1	1e-22	0.81	microsomal glutathione S-transferase 3 [Homo sapiens]
4725	30766	362	81	Q2_P20777	0.385477	*	C803955.1	GTGCATTTTGTGCTGTCTATATGATATACACATCTTATATGAGCCACTTGATGTGTTTAC	Smp_035200.2	Sjc_0016830	gi|256092900	S. mansoni Gene Predictions	Smp_035200.x	gi|256092900 hsp40 subfamily A members 124 [Schistosoma mansoni] hsp40, subfamily A, members 1,2,4, putative [Schistosoma mansoni] (0.0/cov=78%/id=97%)	4504511	NP_001530.1	4e-96	0.97	DnaJ (Hsp40) homolog, subfamily A, member 1 [Homo sapiens]
4740	43161	508	66	Q2_P01842	0.335318	*	C803965.1	CCGCTTATTGTGTTTTCATTTAGCAAGATGGATTGTGAATTCTATGCTATGCAACTAAAC	Smp_059250	-	gi|256081919	S. mansoni Gene Predictions	Smp_059250	gi|256081919 helicase [Schistosoma mansoni] helicase, putative [Schistosoma mansoni] (0.0/cov=67%/id=97%)	193211480	NP_056175.3	0	0.97	superkiller viralicidic activity 2-like 2 [Homo sapiens]
4778	18792	222	7	Q2_P01860	0.429431	*	C803988.1	TGGGTAAAAACTATATGATCGGGGCTGGCAGAAGGTTCCTGGACATCCGTCGGGTTTTCC	-	-	gi|256072615	GenBank homolog	gi|256072615	gi|256072615 protein kinase [Schistosoma mansoni] protein kinase [Schistosoma mansoni] (7e-92/cov=90%/id=66%)	212549753	NP_742112.1	0	0.94	calcium/calmodulin-dependent protein kinase II delta isoform 5 [Homo sapiens]
4797	25839	304	84	Q2_P20814	0.567374	*	C804001.1	AGAGCAAACAGCGAGTCAGACGTCGCGGCTAATTAGCACACCAATATTTTTGAAATGGCT	-	-	gi|126326946	GenBank homolog	gi|126326946	gi|126326946 PREDICTED: similar to myeloid/lymphoid or mixed-lineage leukemia (trithorax homolog, Drosophila) [Monodelphis domestica] (0.81/cov=40%/id=35%)	56550039	NP_005924.2	0	0.9	myeloid/lymphoid or mixed-lineage leukemia protein [Homo sapiens]
4808	32440	382	55	Q2_P20820	0.455177	*	C804007.1	CACCGGGAAGAAAAACCTATGTCAGTTATATATTATTGCCTGCCAATGAATAAGTTAATC	Smp_048930	-	gi|256079858	S. mansoni Gene Predictions	Smp_048930	gi|256079858 ran-binding protein [Schistosoma mansoni] ran-binding protein, putative [Schistosoma mansoni] (4e-06/cov=9%/id=100%)	41462397	NP_057576.2	9e-25	0.67	RAN guanine nucleotide release factor [Homo sapiens]
4818	11460	135	70	Q2_P20825	0.477375	*	C804014.1	AACAGCTATACCAAATATGCTATCTTTGTATGAAACACTGGACACGGTTACACAACATTC	Smp_029730	Sjc_0011990	gi|256076232	S. mansoni Gene Predictions	Smp_029730	gi|256076232 hypothetical protein [Schistosoma mansoni] expressed protein [Schistosoma mansoni] (e-135/cov=99%/id=99%)	223278379	NP_055994.2	1e-40	0.64	ribosomal RNA processing 12 homolog isoform 1 [Homo sapiens]
4836	9053	107	43	Q2_P20836	0.402591	*	C804028.1	GAGTCCCGCTTAAAAATAACAACTTTAAAAGGCTGTGTTGGGTTCCCTTATTTTCTTTTT	Smp_180470	Sjc_0010830	gi|256090507	S. mansoni Gene Predictions	Smp_180470	gi|256090507 cytoplasmic dynein intermediate chain 2 (dhic-2) [Schistosoma mansoni] cytoplasmic dynein intermediate chain 2, (dhic-2), putative [Schistosoma mansoni] (4e-82/cov=68%/id=80%)	24307879	NP_001369.1	1e-121	0.69	dynein, cytoplasmic 1, intermediate chain 2 [Homo sapiens]
4857	28896	340	81	Q2_P20845	0.38233	*	C804042.1	ATCGTTGTTTCGTCCTGACAACATTCTAACCTTCCTCGTACGATTGTTTGTCAAGCCTAA	Smp_011660.1	-	gi|170044681	S. mansoni Gene Predictions	Smp_011660.x	gi|170044681 conserved hypothetical protein [Culex quinquefasciatus] conserved hypothetical protein [Culex quinquefasciatus] (0.003/cov=67%/id=24%)	26667183	NP_742113.1	0	0.94	calcium/calmodulin-dependent protein kinase II delta isoform 1 [Homo sapiens]
4863	29191	344	36	Q2_P01902	0.443015	*	C804046.1	GATACGTTTGTCACACAAATTTTCCGAGGACTACAAACAGTTGAACCAAGCAATTATACG	-	Sjc_0305110	gi|48109570	S. japonicum Gene Predictions	Sjc_0305110	gi|48109570 PREDICTED: similar to CG2924-PC, isoform C [Apis mellifera] (1e-12/cov=61%/id=37%)	29789401	NP_775740.1	2e-26	0.97	ubiquitin-conjugating enzyme E2Q 2 isoform 1 [Homo sapiens]
4868	31261	368	66	Q2_P20850	0.394966	*	C804049.1	GTGTGATATTTTTCAAATTAGATGGTCATATCCCATTAGCCCATGCAATATGGCATTGTT	-	-	gi|126334538	GenBank homolog	gi|126334538	gi|126334538 PREDICTED: similar to monocyte to macrophage differentiation-associated 2, [Monodelphis domestica] (2e-05/cov=23%/id=63%)	154759275	NP_940685.3	1e-129	0.86	monocyte to macrophage differentiation-associated 2 isoform 2 [Homo sapiens]
4878	11071	131	21	Q2_P20854	0.45205	*	C804055.1	TAGCACCAATCGAAAGTGAAACACAGAAGGTTAAGGAGATTAATGAGAACAGAGAGTGAT	Smp_084830	-	-	S. mansoni Gene Predictions	Smp_084830	No hits	4507813	NP_003350.1	1e-149	0.97	UDP-glucose dehydrogenase [Homo sapiens]
4882	23753	280	38	Q2_P20857	0.360284	*	C804058.1	CTGATGATCTCAATGACATTTGCAAATATCAAATCGCAAATTCTGGGCGTAATAATGAGT	Smp_174540	Sjc_0025870	gi|256088663	S. mansoni Gene Predictions	Smp_174540	gi|256088663 family M1 non-peptidase homologue (M01 family) [Schistosoma mansoni] family M1 non-peptidase homologue (M01 family) [Schistosoma mansoni] (e-168/cov=93%/id=97%)	157266300	NP_001141.2	4e-39	0.98	membrane alanine aminopeptidase precursor [Homo sapiens]
4904	6845	81	45	Q2_P01921	0.448557	*	C804072.1	TTCAGTTCATACTCAGGCGGTCATTTATCCGTTTCCAATTTGCCATATCTCTCAAGTTTT	Smp_153890.1	-	gi|256081868	S. mansoni Gene Predictions	Smp_153890.x	gi|256081868 fgf receptor activating protein [Schistosoma mansoni] fgf receptor activating protein, putative [Schistosoma mansoni] (1e-56/cov=56%/id=87%)	224177563	NP_001138910.1	4e-10	0.83	FGF receptor activating protein 1 isoform 2 [Homo sapiens]
4916	23729	280	14	Q2_P20878	0.36125	*	C804082.1	TAGTGTGAAACAAGTGTCGTTTGTGTTAGTAACCCATATGTATCTAGCGTAATTCTACAT	Smp_096720	-	gi|256088886	S. mansoni Gene Predictions	Smp_096720	gi|256088886 hypothetical protein [Schistosoma mansoni] expressed protein [Schistosoma mansoni] (e-118/cov=70%/id=94%)	222080092	NP_054868.3	8e-19	0.71	WD repeat domain 91 [Homo sapiens]
4918	30806	363	36	Q2_P20879	0.472646	*	C804084.1	AGACCGGTGCTTGCACCCCTGTTAGATTTTAACACTGGTTTAATTATACTTGTAAATTGA	Smp_091240.1	Sjc_0200380	gi|256087979	S. mansoni Gene Predictions	Smp_091240.x	gi|256087979 voltage-dependent anion-selective channel [Schistosoma mansoni] voltage-dependent anion-selective channel, putative [Schistosoma mansoni] (e-160/cov=84%/id=100%)	42476281	NP_003366.2	7e-34	0.94	voltage-dependent anion channel 2 [Homo sapiens]
4936	37034	436	59	Q2_P20891	0.329699	*	C804099.1	CAGGCAGTTCGAGAAAATCGTTATGTTGTTCTAGCAAAAGATTTTGAGAAAGGTTACAAA	Smp_072340	Sjc_0044260	gi|256084405	S. mansoni Gene Predictions	Smp_072340	gi|256084405 26S protease regulatory subunit 6b [Schistosoma mansoni] 26S protease regulatory subunit 6b, putative [Schistosoma mansoni] (0.0/cov=65%/id=93%)	5729991	NP_006494.1	0	1.01	proteasome 26S ATPase subunit 4 isoform 1 [Homo sapiens]
4946	21810	257	50	Q2_P20895	0.500365	*	C804106.1	GAGATTCTTAACCTAATAAACAGTGTTAATAGTAAATTGGTCTCTCGTCCAATCCAGGAT	Smp_166290	-	gi|256086162	S. mansoni Gene Predictions	Smp_166290	gi|256086162 phosphotyrosyl phosphatase activator [Schistosoma mansoni] phosphotyrosyl phosphatase activator, putative [Schistosoma mansoni] (3e-36/cov=79%/id=98%)	30065643	NP_821067.1	1e-72	0.83	protein phosphatase 2A, regulatory subunit B' isoform b [Homo sapiens]
4957	3569	42	84	Q2_P20901	0.705045	*	C804112.1	TATCAGGCCAAGGACGTCTTTCGAAATTACGGGATTGCCGTTCCCAAAGGCCGGGTAGCG	-	-	gi|255330606	GenBank homolog	gi|255330606	gi|255330606 succinyl-CoA synthetase, beta subunit [Geobacillus sp. Y4.1MC1] succinyl-CoA synthetase, beta subunit [Geobacillus thermoglucosidasius C56-YS93] succinyl-CoA synthetase, beta subunit [Geobacillus sp. Y4.1MC1] succinyl-CoA synthetase, beta subunit [Geobacillus thermoglucosidasius C56-YS93] (0.002/cov=11%/id=66%)	11321583	NP_003841.1	6e-94	1.01	succinate-CoA ligase, ADP-forming, beta subunit precursor [Homo sapiens]
4961	13655	161	55	Q2_P20904	0.446994	*	C804116.1	CCCAGAGGATGAAGACAAGTTTAAACGCTTTTTGGTATTTGGAAAAAGCTTGTATTGATT	Smp_033710	Sjc_0218520	gi|256077046	S. mansoni Gene Predictions	Smp_033710	gi|256077046 DEAD box ATP-dependent RNA helicase [Schistosoma mansoni] DEAD box ATP-dependent RNA helicase, putative [Schistosoma mansoni] (0.0/cov=79%/id=100%)	169881239	NP_001116137.1	0	0.96	DEAD (Asp-Glu-Ala-Asp) box polypeptide 3, Y-linked [Homo sapiens]
4995	44242	521	42	Q2_P01961	0.411296	*	C804137.1	CTGTACAACCCTGCCACATAATTCTGTTGTGTTGCAGTCATTTATTCCTCGGTATCATGC	Smp_160730	-	-	S. mansoni Gene Predictions	Smp_160730	No hits	22095393	NP_653290.2	6e-53	0.89	zinc finger protein 420 [Homo sapiens]
5012	27677	326	52	Q2_P20931	0.347955	*	C804150.1	GAGGAATGAGTTATTTGTATTTATAGGAAACTCGTCGTTCATGAGGTTGTAATGAAGCGT	Smp_095010	Sjc_0214700	gi|256088569	S. mansoni Gene Predictions	Smp_095010	gi|256088569 phosphate transporter [Schistosoma mansoni] phosphate transporter, putative [Schistosoma mansoni] (e-178/cov=76%/id=94%)	6912666	NP_036566.1	8e-28	0.83	sialin [Homo sapiens]
5024	29162	344	7	Q2_P20938	0.462297	*	C804160.1	GTTTCATGAGGAAATTGTGAAACTGTCTCGATGTTTCGGTGTTAATGTACTGGTAGTGAA	Smp_009810	Sjc_0030180	gi|256072254	S. mansoni Gene Predictions	Smp_009810	gi|256072254 glycosyltransferase 14 family member [Schistosoma mansoni] glycosyltransferase 14 family member, putative [Schistosoma mansoni] (3e-62/cov=99%/id=100%)	148277035	NP_001091105.1	3e-34	0.67	beta-1,3-galactosyl-O-glycosyl-glycoprotein beta-1,6-N-acetylglucosaminyltransferase [Homo sapiens]
5049	26129	308	34	Q2_P20950	0.36966	*	C804176.1	CAGCCAAATCATTGTGTAATAAACTACTTTACTAATTCCTCACCACCATGATTACTACCA	Smp_170160	-	-	S. mansoni Gene Predictions	Smp_170160	No hits	19923359	NP_006244.2	4e-52	0.69	AMP-activated protein kinase beta 1 non-catalytic subunit [Homo sapiens]
5053	38144	449	64	Q2_P20952	0.3258	*	C804179.1	GCGTGGGACAGTTGAAACAGATGATGACTTTTAAATATAATCCACCTTTATTCTTTCGAA	Smp_068280	Sjc_0302180	gi|256083648	S. mansoni Gene Predictions	Smp_068280	gi|256083648 prolyl 4-hydroxylase alpha subunit 1 [Schistosoma mansoni] prolyl 4-hydroxylase alpha subunit 1,, putative [Schistosoma mansoni] (0.0/cov=86%/id=97%)	217272849	NP_001136067.1	8e-97	0.99	prolyl 4-hydroxylase, alpha I subunit isoform 2 precursor [Homo sapiens]
5060	22191	262	6	Q2_P20956	0.394319	*	C804184.1	TAGAATCGGACGGTCACGGTGGATCTCGACTTTCACACTTCGAACGACGTCTATCAATCG	Smp_173070	-	gi|256088275	S. mansoni Gene Predictions	Smp_173070	gi|256088275 invadolysin (M08 family) [Schistosoma mansoni] invadolysin (M08 family) [Schistosoma mansoni] (0.0/cov=90%/id=99%)	223468600	NP_001129521.2	1e-49	0.98	leishmanolysin-like isoform 1 [Homo sapiens]
5063	18491	218	46	Q2_P20958	0.333385	*	C804187.1	TGTAATTCCGGATGACCTACCACCTACCAAATCACATGTTTATTTAGTACCAAATTAAGC	Smp_070760	-	gi|256084099	S. mansoni Gene Predictions	Smp_070760	gi|256084099 gas41 [Schistosoma mansoni] gas41, putative [Schistosoma mansoni] (3e-61/cov=40%/id=98%)	5729838	NP_006521.1	6e-32	0.75	glioma-amplified sequence-41 [Homo sapiens]
5073	22974	271	24	Q2_P20966	0.420694	*	C804195.1	TCTACGTCATTTTGGGCAGACCTGGGATGCGCGTGAGATACCGACGTCGTTGTCAAAGCC	Smp_050940.2	Sjc_0203190	gi|256080246	S. mansoni Gene Predictions	Smp_050940.x	gi|256080246 60S ribosomal protein L11 [Schistosoma mansoni] 60S ribosomal protein L11, putative [Schistosoma mansoni] (4e-83/cov=78%/id=91%)	15431290	NP_000966.2	9e-61	0.89	ribosomal protein L11 [Homo sapiens]
5093	1796	22	11	Q2_P02002	0.393517	*	C804209.1	AGGAACTATCAAGTCTGACTGTTGGTCGCGAAAGTACTTTTCGAGCCGCTTGCGAATATA	Smp_149990.1	Sjc_0042710	gi|256080464	S. mansoni Gene Predictions	Smp_149990.x	gi|256080464 hypothetical protein [Schistosoma mansoni] expressed protein [Schistosoma mansoni] (0.0/cov=90%/id=99%)	148806932	NP_848649.3	1e-32	0.7	kyphoscoliosis peptidase [Homo sapiens]
5108	23606	278	61	Q2_P02011	0.51707	*	C804220.1	GCTCTTGTGTACTGTATCGTACTTGGTACATGAAAGAGAATAACATCAAGGATCCATAAA	-	-	gi|291399214	GenBank homolog	gi|291399214	gi|291399214 PREDICTED: hypothetical protein [Oryctolagus cuniculus] (1e-04/cov=42%/id=39%)	149773456	NP_055853.1	0	0.86	hypothetical protein LOC643314 [Homo sapiens]
5111	14786	174	81	Q2_P02012	0.397814	*	C804223.1	GCTCTTCACTTCTGGAAAATGAAACCAACTCCAAACTTTAATTTGAAATTGGCATTAGAC	Smp_128690	-	gi|256072722	S. mansoni Gene Predictions	Smp_128690	gi|256072722 glycine dehydrogenase (decarboxylating) [Schistosoma mansoni] glycine dehydrogenase (decarboxylating) [Schistosoma mansoni] (2e-55/cov=70%/id=100%)	108773801	NP_000161.2	0	0.93	glycine dehydrogenase (decarboxylating) [Homo sapiens]
5112	37483	441	83	Q2_P20986	0.447719	*	C804224.1	AAATCCTCAAGTTCATCATCATCAGCCTATAATGTTCAATATTCTCCGCCACGACGACAA	Smp_042230	Sjc_0003500	gi|256078578	S. mansoni Gene Predictions	Smp_042230	gi|256078578 hypothetical protein [Schistosoma mansoni] expressed protein [Schistosoma mansoni] (e-142/cov=117%/id=82%)	42794620	NP_009007.2	3e-99	0.63	Huntingtin interacting protein E [Homo sapiens]
5128	24525	289	45	Q2_P20993	0.604384	*	C804235.1	ACTAAGATTGGTCTATGCTCGCTACCGCTCTGCTTTCATGCCACAAAATATAATTTCAAA	Smp_145350	Sjc_0062520	gi|56754047	S. mansoni Gene Predictions	Smp_145350	gi|56754047 SJCHGC06296 protein [Schistosoma japonicum] ubiquitin-conjugating enzyme E2H [Schistosoma japonicum] (2e-88/cov=60%/id=88%)	33356154	NP_874356.1	6e-42	0.86	ubiquitin-conjugating enzyme E2H isoform 2 [Homo sapiens]
5136	7685	91	35	Q2_P20997	0.402754	*	C804240.1	GTAGATGGTGCGATACACAGAGCAGCTGGCTCACAATTGTTAGAAGCTTGTCAAAAGCTT	Smp_140900.2	Sjc_0036690	gi|256077250	S. mansoni Gene Predictions	Smp_140900.x	gi|256077250 hypothetical protein [Schistosoma mansoni] expressed protein [Schistosoma mansoni] (2e-56/cov=87%/id=99%)	117968621	NP_542407.2	9e-54	0.94	MACRO domain containing 2 isoform 1 [Homo sapiens]
5137	16354	193	34	Q2_P20998	0.501872	*	C804242.1	CTACGGATTCATTGTGAACGATGTTTTGAAACACAGTCAAGGATTTTCAGAAGCGTACCA	Smp_173160	-	gi|256088293	S. mansoni Gene Predictions	Smp_173160	gi|256088293 family M13 unassigned peptidase (M13 family) [Schistosoma mansoni] family M13 unassigned peptidase (M13 family) [Schistosoma mansoni] (0.0/cov=91%/id=95%)	164519138	NP_001106819.1	2e-16	0.69	endothelin converting enzyme 1 isoform 4 [Homo sapiens]
5147	907	11	57	Q2_P21004	0.471197	*	C804250.1	GTTGTCGGTGTTTTCATGGTAGTTAGTATTGGAAATATTGTTATTTTGATCCACCTACGT	Smp_104680.2	Sjc_0207310	gi|256066503	S. mansoni Gene Predictions	Smp_104680.x	gi|256066503 hypothetical protein [Schistosoma mansoni] expressed protein [Schistosoma mansoni] (2e-79/cov=67%/id=98%)	30520350	NP_848930.1	2e-48	0.77	ADP-ribosylation factor-like 8 [Homo sapiens]
5156	44346	522	61	Q2_P02034	0.408549	*	C804257.1	TTTCCAACTCACCAACTGAAATATGCACTAGAGCTGTCGAATGCTATAGTTTTCTTCTAC	Smp_125800	-	gi|256071630	S. mansoni Gene Predictions	Smp_125800	gi|256071630 hypothetical protein [Schistosoma mansoni] expressed protein [Schistosoma mansoni] (1e-19/cov=98%/id=100%)	4826952	NP_005038.1	3e-21	0.65	proteasome 26S non-ATPase subunit 5 [Homo sapiens]
5159	32303	381	3	Q2_P21010	0.391702	*	C804259.1	AGAACCTTGCACTCTTAAAATGAAAGCATTTAATCCCAGTGATTACCTCTGTTGATTTTG	Smp_146900	Sjc_0035710	gi|256079313	S. mansoni Gene Predictions	Smp_146900	gi|256079313 DNAj (hsp40) homolog subfamily C member [Schistosoma mansoni] DNAj (hsp40) homolog, subfamily C, member, putative [Schistosoma mansoni] (0.0/cov=78%/id=89%)	217035105	NP_060668.2	4e-42	1	DnaJ (Hsp40) homolog, subfamily C, member 11 [Homo sapiens]
5174	36700	432	65	Q2_P21019	0.279017	*	C804270.1	GCAGCTGCTCCACAGTTAGTAAAGAAGAAGGAATCTAAGAAAAAGATAAAGAAACAACTA	Smp_024850	Sjc_0034040	gi|256075242	S. mansoni Gene Predictions	Smp_024850	gi|256075242 60S ribosomal protein L17 [Schistosoma mansoni] 60S ribosomal protein L17, putative [Schistosoma mansoni] (e-100/cov=83%/id=92%)	78000186	NP_001030178.1	1e-52	0.84	ribosomal protein L17 [Homo sapiens]
5181	38328	451	78	Q2_P21023	0.369429	*	C804274.1	TATATGGTATGGTCGCACGGTAATCCATTCAAGCTATAAGTTAACCTATGAACTTGCTCA	Smp_161980	Sjc_0071890	gi|256084634	S. mansoni Gene Predictions	Smp_161980	gi|256084634 ribonuclease II-related [Schistosoma mansoni] ribonuclease II-related [Schistosoma mansoni] (0.0/cov=85%/id=99%)	19115966	NP_588616.1	0	0.98	DIS3 mitotic control homolog (S. cerevisiae)-like isoform 2 [Homo sapiens]
5188	27185	320	70	Q2_P21028	0.254478	*	C804279.1	CCACAGCGTCAACACTGATTGCTTAATTCATTATATAACTTAATGTAAAGCATGTGGTTG	Smp_096750	Sjc_0213300	gi|256088896	S. mansoni Gene Predictions	Smp_096750	gi|256088896 hypothetical protein [Schistosoma mansoni] expressed protein [Schistosoma mansoni] (7e-80/cov=81%/id=100%)	4506685	NP_001008.1	2e-70	1	ribosomal protein S13 [Homo sapiens]
5199	42740	503	70	Q2_P02052	0.348233	*	C804286.1	CATGGTGTAACTTCTCAATTAGCTGAATTTACTATTGTTACTAAAGAAGCTGGTGTTGGT	Smp_156590	Sjc_0041100	gi|256082834	S. mansoni Gene Predictions	Smp_156590	gi|256082834 filamin-related [Schistosoma mansoni] filamin-related [Schistosoma mansoni] (e-100/cov=99%/id=100%)	116063573	NP_001447.2	0	0.92	filamin A, alpha isoform 1 [Homo sapiens]
5213	30895	364	40	Q2_P02059	0.42017	*	C804296.1	TTCCTCCACCTAGCACGGAGCATGAAACACTAAACGCTGAGCAAGCTCGAGACTTATTAA	-	Sjc_0113200	gi|256088065	S. japonicum Gene Predictions	Sjc_0113200	gi|256088065 serine/threonine protein kinase [Schistosoma mansoni] serine/threonine kinase [Schistosoma mansoni] (8e-78/cov=99%/id=100%)	20986506	NP_620446.1	1e-62	0.92	mitogen-activated protein kinase 10 isoform 3 [Homo sapiens]
5215	30362	358	17	Q2_P02060	0.475553	*	C804299.1	CAATTTCAATAGAGTCCCCAAACATGAATTCTTGTTAAATGTTTCTGAAAAGCATGCCAC	-	-	gi|226479850	GenBank homolog	gi|226479850	gi|226479850 hypothetical protein [Schistosoma japonicum] (5e-49/cov=71%/id=74%)	116642895	NP_001013679.2	4e-29	1.08	hypothetical protein LOC390637 [Homo sapiens]
5216	26581	313	61	Q2_P21042	0.496664	*	C804300.1	GTATCATCTATACTTACTGAAACCATCTGGGAAGGTGATATCGAAGCAGTCAGACCAATT	Smp_153590	-	gi|256081749	S. mansoni Gene Predictions	Smp_153590	gi|256081749 beta-tubulin cofactor d [Schistosoma mansoni] beta-tubulin cofactor d, putative [Schistosoma mansoni] (e-146/cov=100%/id=95%)	41350333	NP_005984.3	0	1.01	beta-tubulin cofactor D [Homo sapiens]
5233	9422	111	72	Q2_P21051	0.554654	*	C804312.1	CGGGAACACAGCGCACGGACAACTTTGTTTAAGAAAAATGAAACTTTATACCAATTAAAA	Smp_150690.2	Sjc_0128810	gi|256080710	S. mansoni Gene Predictions	Smp_150690.x	gi|256080710 proliferation-associated protein 2G4 38kDa (M24 family) [Schistosoma mansoni] proliferation-associated protein 2G4, 38kDa (M24 family) [Schistosoma mansoni] (e-132/cov=99%/id=95%)	124494254	NP_006182.2	2e-75	0.91	ErbB3-binding protein 1 [Homo sapiens]
5244	4774	57	14	Q2_P21057	0.451339	*	C804320.1	AGGAACGTGAAGCAGACGCTTTCTTAGCTAGTAATATGGATTTAATTAGTAATGGTGGTG	Smp_129320	Sjc_0046260	gi|256072954	S. mansoni Gene Predictions	Smp_129320	gi|256072954 cell division control protein [Schistosoma mansoni] cell division control protein, putative [Schistosoma mansoni] (2e-84/cov=99%/id=90%)	11067747	NP_001244.1	0	0.9	CDC5-like [Homo sapiens]
5250	2371	28	76	Q2_P21061	0.381198	*	C804325.1	CGTTTGCCAGCATTGTGTTTGATCGACCTCGTCTTTATTAGGACAATAGTAATAATAATA	Smp_142630	Sjc_0006570	gi|256077704	S. mansoni Gene Predictions	Smp_142630	gi|256077704 talin 2 [Schistosoma mansoni] talin 2 , putative [Schistosoma mansoni] (e-117/cov=78%/id=98%)	223029410	NP_006280.3	0	1.01	talin 1 [Homo sapiens]
5253	4255	51	5	Q2_P02078	0.402275	*	C804328.1	GTAGCTAGTGGCAGAACTGAGCCAGCTATCCTGAAGTCTGGGAGTGTTTGTTTTAAAGTA	Smp_165850	-	gi|256086034	S. mansoni Gene Predictions	Smp_165850	gi|256086034 long-chain-fatty-acid--CoA ligase [Schistosoma mansoni] long-chain-fatty-acid--CoA ligase [Schistosoma mansoni] (5e-11/cov=29%/id=100%)	40807491	NP_001986.2	1e-67	0.62	acyl-CoA synthetase long-chain family member 1 [Homo sapiens]
5266	32945	388	50	Q2_P21068	0.388664	*	C804338.1	CAGGGTGGCAACTACTATTCTCATGTGACTTTTCTATAAACACCTCATTTTTTCTGTTAT	Smp_046740	Sjc_0205700	gi|256079440	S. mansoni Gene Predictions	Smp_046740	gi|256079440 dihydrolipoamide dehydrogenase [Schistosoma mansoni] dihydrolipoamide dehydrogenase [Schistosoma mansoni] (0.0/cov=78%/id=99%)	91199540	NP_000099.2	0	0.94	dihydrolipoamide dehydrogenase precursor [Homo sapiens]
5289	15684	185	44	Q2_P21079	0.363337	*	C804353.1	AAAGTGACAGGAATTCTACGTGGTAATGTCAACTTACCCAATTGTTTTTTCCTAGATCAG	Smp_018280	-	gi|256073914	S. mansoni Gene Predictions	Smp_018280	gi|256073914 hypothetical protein [Schistosoma mansoni] expressed protein [Schistosoma mansoni] (0.0/cov=92%/id=92%)	40217805	NP_078930.3	5e-21	0.6	nucleolar protein 9 [Homo sapiens]
5333	33460	394	55	Q2_P21107	0.419818	*	C804389.1	GTCTTATCTATTTCCTTAGTGAGTAGTATAGTCTCTTCTGTGGTTTGTTTCTGGGTTTTT	Smp_022400	-	gi|256074720	S. mansoni Gene Predictions	Smp_022400	gi|256074720 glucose-6-phosphate isomerase [Schistosoma mansoni] glucose-6-phosphate isomerase, putative [Schistosoma mansoni] (e-172/cov=41%/id=99%)	18201905	NP_000166.2	0	0.97	glucose phosphate isomerase [Homo sapiens]
5337	40323	475	33	Q2_P21111	0.397353	*	C804394.1	CTTAATAGATCCTACAGAAGAGCTTGTCGAGACCCAGCCTATTGATCAAAGTCCTATACA	Smp_181460	Sjc_0053940	gi|256090826	S. mansoni Gene Predictions	Smp_181460	gi|256090826 hypothetical protein [Schistosoma mansoni] conserved hypothetical protein [Schistosoma mansoni] (e-168/cov=88%/id=97%)	13376431	NP_079224.1	8e-76	1.01	chromosome 10 open reading frame 97 [Homo sapiens]
5347	35382	417	22	Q2_P21117	0.37287	*	C804403.1	GCGATTTTCGCGTTTCCGTATTTATCCAGGTGTAAGAACATGTTTTCAAGTAATCTATAT	Smp_171720	-	gi|256087876	S. mansoni Gene Predictions	Smp_171720	gi|256087876 lipid phosphate phosphatase-related [Schistosoma mansoni] lipid phosphate phosphatase-related [Schistosoma mansoni] (1e-74/cov=99%/id=83%)	29171747	NP_808211.1	9e-23	0.83	phosphatidic acid phosphatase type 2C isoform 3 [Homo sapiens]
5349	35380	417	20	Q2_P21118	0.454068	*	C804405.1	GTGTCGACCACATTTTAAAAAGCAAATTTGTCTGGATGATATGGATCTGGTCCAATTGAT	Smp_053470	Sjc_0208730	gi|256080751	S. mansoni Gene Predictions	Smp_053470	gi|256080751 nucleolar protein NOP56 [Schistosoma mansoni] nucleolar protein NOP56, putative [Schistosoma mansoni] (e-123/cov=96%/id=93%)	32483374	NP_006383.2	3e-24	0.74	nucleolar protein 5A [Homo sapiens]
5353	42445	500	30	Q2_P02120	0.433138	*	C804408.1	TAAATGTGATGTCCAAAATAAAGTACGTGCAGAAATTCTTGAACGTTATGGTGGTCATGA	Smp_019190	Sjc_0087170	gi|256074111	S. mansoni Gene Predictions	Smp_019190	gi|256074111 step II splicing factor slu7 [Schistosoma mansoni] step II splicing factor slu7, putative [Schistosoma mansoni] (0.0/cov=97%/id=94%)	27477111	NP_006416.3	1e-132	0.63	step II splicing factor SLU7 [Homo sapiens]
5364	23791	280	76	Q2_P02124	0.391238	*	C804416.1	GCTGCTTTGCAAATACATTGTGAAGCAGTTCACCCTGATTTTTTGAATGATCATTAATGT	Smp_064040.2	-	gi|256082870	S. mansoni Gene Predictions	Smp_064040.x	gi|256082870 cell polarity protein; protein kinase; regulator of photoreceptor cell morphogenesis [Schistosoma mansoni] cell polarity protein; protein kinase; regulator of photoreceptor cell morphogenesis [Schistosoma mansoni] (6e-59/cov=46%/id=100%)	42794769	NP_002567.3	1e-107	1	p21-activated kinase 1 isoform 2 [Homo sapiens]
5366	26686	314	81	Q2_P21127	0.452211	*	C804418.1	CCATTGATAACAATAATAGGTTTCTAACTGCATTTTTGTGGTTGGCTTCTCGATTGTTTC	Smp_046090.2	Sjc_0035720	gi|256079315	S. mansoni Gene Predictions	Smp_046090.x	gi|256079315 chaperonin containing t-complex protein 1 theta subunit tcpq [Schistosoma mansoni] chaperonin containing t-complex protein 1, theta subunit, tcpq, putative [Schistosoma mansoni] (0.0/cov=87%/id=97%)	48762932	NP_006576.2	1e-148	0.96	chaperonin containing TCP1, subunit 8 (theta) [Homo sapiens]
5371	22250	262	65	Q2_P21131	0.392805	*	C804423.1	AGTTTGAGGATTCGGAAGCACTCTTTGGTAGAGCAGTTTCTCAGGGATCCTTGATACTAG	Smp_071380.2	-	gi|256084206	S. mansoni Gene Predictions	Smp_071380.x	gi|256084206 zinc finger protein [Schistosoma mansoni] zinc finger protein, putative [Schistosoma mansoni] (5e-18/cov=42%/id=97%)	34577087	NP_899237.1	2e-32	0.66	ring finger protein 13 [Homo sapiens]
5373	28472	335	82	Q2_P21133	0.838339	*	C804425.1	GCTCAGATCGCTTTGAAATTCGTCTTTTAATTCTTGATCTGATAAGCAGATTGATTGGAT	Smp_176520	Sjc_0032450	gi|256089275	S. mansoni Gene Predictions	Smp_176520	gi|256089275 hsda/sda1 [Schistosoma mansoni] hsda/sda1, putative [Schistosoma mansoni] (4e-45/cov=81%/id=78%)	153791300	NP_060585.2	6e-63	0.98	SDA1 domain containing 1 [Homo sapiens]
5389	27405	323	35	Q2_P21141	0.346561	*	C804436.1	CTAGACAAAATATACGTTGTCCTTTCAATGTTCATGGTTGTGAATTTCGTGGTCACAAAA	Smp_168390	Sjc_0301620	gi|256086896	S. mansoni Gene Predictions	Smp_168390	gi|256086896 tnf receptor-associated factor [Schistosoma mansoni] tnf receptor-associated factor, putative [Schistosoma mansoni] (e-119/cov=99%/id=99%)	22027622	NP_004286.2	5e-56	1.05	TNF receptor-associated factor 4 [Homo sapiens]
5394	18377	217	17	Q2_P21145	0.491277	*	C804440.1	TTTTTATTTGACTTATTTTACTTCACTGTAAAGACGGCGTACAGCGCGCTGTTGCTTTTA	-	-	gi|256077214	GenBank homolog	gi|256077214	gi|256077214 ferrochelatase [Schistosoma mansoni] ferrochelatase [Schistosoma mansoni] (e-123/cov=82%/id=96%)	60499021	NP_000131.2	1e-112	0.89	ferrochelatase isoform b precursor [Homo sapiens]
5403	20370	240	55	Q2_P21151	0.497892	*	C804446.1	CACTTGGTCAACCAGATCAATTGGTATTAATTAAAGCAGCATTTTTTGAAGTATGGCTTG	Smp_191420	Sjc_0122500	gi|167650894	S. mansoni Gene Predictions	Smp_191420	gi|167650894 ecdysone-induced protein E78 [Schistosoma mansoni] (5e-85/cov=99%/id=88%)	224177491	NP_005117.3	3e-11	0.84	nuclear receptor subfamily 1, group D, member 2 isoform 1 [Homo sapiens]
5414	30680	361	80	Q2_P02143	0.500469	*	C804453.1	ACAACCCAGTATATTAAATTCAAGTACACTTAATCGGGATGTAAATGATTTGTCTGTGCC	-	Sjc_0071560	gi|256073281	S. japonicum Gene Predictions	Sjc_0071560	gi|256073281 dreadlocks/dock [Schistosoma mansoni] dreadlocks/dock, putative [Schistosoma mansoni] (e-141/cov=84%/id=99%)	52630425	NP_001004720.1	2e-36	0.62	NCK adaptor protein 2 isoform A [Homo sapiens]
5421	22552	266	27	Q2_P21161	0.374691	*	C804458.1	CTTGACTTTCATTGTCTGCAATTTTTCATGCTGGTTTGTAAATATAGGATGTAGTCCAAC	Smp_093690.2	Sjc_0050000	gi|256088378	S. mansoni Gene Predictions	Smp_093690.x	gi|256088378 DEAD box ATP-dependent RNA helicase [Schistosoma mansoni] DEAD box ATP-dependent RNA helicase, putative [Schistosoma mansoni] (0.0/cov=88%/id=99%)	41327771	NP_004809.2	0	0.73	DEAD (Asp-Glu-Ala-Asp) box polypeptide 23 [Homo sapiens]
5428	387	5	47	Q2_P02150	0.386467	*	C804462.1	CTGGTTGCGTTTCCCCATTTCCTTCATCAAGACAAGCGTATGATTCAGTACTTTTGTTGT	Smp_089570	-	gi|76162283	S. mansoni Gene Predictions	Smp_089570	gi|76162283 SJCHGC02042 protein [Schistosoma japonicum] (3e-31/cov=55%/id=91%)	58219012	NP_001010897.1	4e-12	0.96	stress-associated endoplasmic reticulum protein family member 2 [Homo sapiens]
5435	45036	530	71	Q2_P21170	0.44649	*	C804468.1	TCCCATGGCAAACTAGTCCACGCCATAGATTTACGTTCTCTGAACAATATGAAACCTATT	Smp_171910	-	gi|256087954	S. mansoni Gene Predictions	Smp_171910	gi|256087954 hypothetical protein [Schistosoma mansoni] hypothetical protein [Schistosoma mansoni] (e-112/cov=94%/id=100%)	45580730	NP_861522.2	1e-25	0.75	aminoadipate-semialdehyde dehydrogenase [Homo sapiens]
5439	23910	282	25	Q2_P21173	0.397332	*	C804471.1	GGCGTATGTGAAATCTGAATATTGTGAAAATGACCGACAACTTTTTGTTCAAATTCGTCA	Smp_128980	Sjc_0113850	gi|256072831	S. mansoni Gene Predictions	Smp_128980	gi|256072831 aminomethyltransferase [Schistosoma mansoni] aminomethyltransferase [Schistosoma mansoni] (8e-83/cov=82%/id=95%)	44662838	NP_000472.2	6e-87	0.8	aminomethyltransferase [Homo sapiens]
5443	4137	49	57	Q2_P21175	0.461699	*	C804474.1	GGAAGTTATTGATCGTAATGTCGTGCAACCGTCATGGAACGATACTCCATGGCCTGATAT	-	Sjc_0009910	gi|256072498	S. japonicum Gene Predictions	Sjc_0009910	gi|256072498 insulysin (M16 family) [Schistosoma mansoni] insulysin (M16 family) [Schistosoma mansoni] (5e-92/cov=82%/id=97%)	155969707	NP_004960.2	3e-81	1	insulin-degrading enzyme [Homo sapiens]
5457	27769	327	59	Q2_P02161	0.438665	*	C804484.1	CAAAAGCATTGAGAAAGTGTATGGTCTCCAAGTTTTGTGAATTTGATCAGAATCAGCTAG	Smp_099810	-	gi|256089383	S. mansoni Gene Predictions	Smp_099810	gi|256089383 hypothetical protein [Schistosoma mansoni] hypothetical protein [Schistosoma mansoni] (e-113/cov=95%/id=91%)	21536371	NP_009041.2	2e-47	1.01	telomerase-associated protein 1 [Homo sapiens]
5479	21066	248	71	Q2_P21195	0.418206	*	C804500.1	ACGTTAGGCAACCAACTATTGTAGAGCTAATCGTTCGAATTTGGACGGAAGTTCGTACAA	Smp_167890.2	-	-	S. mansoni Gene Predictions	Smp_167890.x	No hits	117606353	NP_036360.3	1e-34	0.94	methionine sulfoxide reductase B2 [Homo sapiens]
5485	21515	254	10	Q2_P21198	0.444662	*	C804504.1	AGAAACTGGCGATATAAGTCTGCCTCCTGTTCCTGGTCTACCTTTACCACCTGTCTTACC	Smp_025130	Sjc_0028480	gi|256075299	S. mansoni Gene Predictions	Smp_025130	gi|256075299 rna binding motif protein [Schistosoma mansoni] rna binding motif protein, putative [Schistosoma mansoni] (e-164/cov=95%/id=91%)	8922328	NP_060517.1	1e-126	0.79	RNA binding motif protein 22 [Homo sapiens]
5488	11070	131	20	Q2_P21200	0.423681	*	C804506.1	AGTACTTGGATTATCACTTTCCGGTCTACTAGCTCAACAAATGGGATGGCAGTCACCTTT	Smp_129060	Sjc_0074430	gi|256072865	S. mansoni Gene Predictions	Smp_129060	gi|256072865 solute carrier family 17 member 7 (vesicular glutamate transporter [Schistosoma mansoni] solute carrier family 17, member 7 (vesicular glutamate transporter, putative [Schistosoma mansoni] (8e-93/cov=97%/id=82%)	9966811	NP_065079.1	1e-148	0.79	solute carrier family 17 (sodium-dependent inorganic phosphate cotransporter), member 6 [Homo sapiens]
5492	1202	15	12	Q2_P21202	0.395706	*	C804509.1	CGACGTATTCGTGATAAAGCAACTGGTAAAGTTAGACAAGATTTATTTGATCAAGTATGG	Smp_176130	Sjc_0079000	gi|256093061	S. mansoni Gene Predictions	Smp_176130	gi|256093061 plasma membrane calcium-transporting atpase [Schistosoma mansoni] plasma membrane calcium-transporting atpase, putative [Schistosoma mansoni] (e-177/cov=55%/id=100%)	48255953	NP_068768.2	0	0.97	plasma membrane calcium ATPase 3 isoform 3a [Homo sapiens]
5493	29892	352	57	Q2_P21203	0.49454	*	C804510.1	CTTTATGGGCTAAAGTTACTTCTATTGAAGCTACTGGTGTGAAATATAGCGCTCATTTTT	Smp_042980	Sjc_0034900	gi|256078719	S. mansoni Gene Predictions	Smp_042980	gi|256078719 mevalonate kinase [Schistosoma mansoni] mevalonate kinase [Schistosoma mansoni] (e-176/cov=60%/id=96%)	167001643	NP_001107657.1	8e-12	0.63	mevalonate kinase [Homo sapiens]
5500	11307	134	2	Q2_P21208	0.426642	*	C804517.1	TCTTCTTCAGCTACACAATCGAGGAAAATCAGATGATGTAGTTGGTAAAGTTCTTACATC	Smp_062520	-	gi|256082579	S. mansoni Gene Predictions	Smp_062520	gi|256082579 n-terminal acetlytransferase-related [Schistosoma mansoni] n-terminal acetlytransferase-related [Schistosoma mansoni] (e-118/cov=84%/id=82%)	17149828	NP_476516.1	0	0.9	NMDA receptor regulated 1 [Homo sapiens]
5528	26263	309	83	Q2_P21223	0.387194	*	C804542.1	AGAGGGCAGTAGAGTTTTTTGGTACAGATAATCCCCAGGCTCGTTTGTTGATTGATTTTG	Smp_148230	Sjc_0048020	gi|256079822	S. mansoni Gene Predictions	Smp_148230	gi|256079822 Pre-mRNA-splicing factor CLF1 [Schistosoma mansoni] Pre-mRNA-splicing factor CLF1, putative [Schistosoma mansoni] (e-146/cov=99%/id=100%)	124256489	NP_057736.4	0	0.76	crooked neck-like 1 protein [Homo sapiens]
5533	29557	348	62	Q2_P02194	0.442386	*	C804546.1	TCAGAATGTCTTGGCCGATTAACATTGGTCGATCCTCCGCAACTAGTTAGTCGTCTACGT	-	-	gi|256087515	GenBank homolog	gi|256087515	gi|256087515 tip120 [Schistosoma mansoni] tip120, putative [Schistosoma mansoni] (4e-80/cov=77%/id=80%)	21361794	NP_060918.2	7e-95	0.83	TIP120 protein [Homo sapiens]
5541	2013	24	58	Q2_P02198	0.410023	*	C804551.1	GCACAAACTGTGTATTATCTTGGTGTTGCTGAACGAATTTTAGGCTATCCAAGATATTAA	Smp_044690	-	gi|256079030	S. mansoni Gene Predictions	Smp_044690	gi|256079030 mitochondrial glutamate carrier protein [Schistosoma mansoni] mitochondrial glutamate carrier protein, putative [Schistosoma mansoni] (3e-35/cov=37%/id=100%)	13375983	NP_078974.1	7e-87	1	mitochondrial glutamate carrier 1 [Homo sapiens]
5573	1148	14	43	Q2_P21248	0.330365	*	C804573.1	CCGGCTTCTGCGAATTTCGACAATCCTGATTCATTGTTTCTAGTATCAGAAAAATTAAAA	Smp_125070.1	-	gi|256071385	S. mansoni Gene Predictions	Smp_125070.x	gi|256071385 cysteine synthase [Schistosoma mansoni] cysteine synthase, putative [Schistosoma mansoni] (3e-95/cov=99%/id=88%)	4557415	NP_000062.1	1e-120	0.97	cystathionine-beta-synthase [Homo sapiens]
5577	39778	468	83	Q2_P02213	0.464515	*	C804576.1	GCTCAATCTGGAAGTAGTTTTTCGCTAACTGATAGTCTTTATTCAGTGGCAGATTCAACT	Smp_158300	Sjc_0067840	gi|256083358	S. mansoni Gene Predictions	Smp_158300	gi|256083358 hypothetical protein [Schistosoma mansoni] expressed protein [Schistosoma mansoni] (0.0/cov=49%/id=99%)	154146218	NP_055952.2	1e-106	0.8	EFR3 homolog A [Homo sapiens]
5597	2258	27	48	Q2_P02223	0.441304	*	C804590.1	GCATCCATTACCTATTCAAAATAAGGTCAAACTAACACCTGGCTAATCATTCGATATCAT	Smp_018150	-	gi|256073879	S. mansoni Gene Predictions	Smp_018150	gi|256073879 mannosyl-oligosaccharide alpha-12-mannosidase [Schistosoma mansoni] mannosyl-oligosaccharide alpha-1,2-mannosidase, putative [Schistosoma mansoni] (0.0/cov=91%/id=99%)	5729913	NP_006690.1	1e-148	0.79	mannosidase, alpha, class 1A, member 2 [Homo sapiens]
5602	39316	463	46	Q2_P21264	0.375379	*	C804594.1	TCCCAGTTCGGAATTAGCTGGTTCTCAAACTTCAGCTTCTCGACCGCCTTCGACTTCACT	Smp_048970.2	Sjc_0075070	gi|256079864	S. mansoni Gene Predictions	Smp_048970.x	gi|256079864 hypothetical protein [Schistosoma mansoni] expressed protein [Schistosoma mansoni] (2e-86/cov=77%/id=76%)	7661788	NP_054885.1	3e-21	0.7	mediator complex subunit 4 [Homo sapiens]
5612	20653	243	83	Q2_P02230	0.380838	*	C804601.1	ACATTGTTCCAGGTCATGGACCAGCCTTTAAAGTTACTAAAAAGTGGCAAAACTAATTTT	Smp_043930	-	gi|256078870	S. mansoni Gene Predictions	Smp_043930	gi|256078870 hypothetical protein [Schistosoma mansoni] conserved hypothetical protein [Schistosoma mansoni] (3e-98/cov=76%/id=89%)	63025212	NP_981942.1	6e-14	0.85	metallo-beta-lactamase domain containing 1 [Homo sapiens]
5653	31626	373	6	Q2_P21290	0.352471	*	C804624.1	CCTTACATATACACACACACGCACATACCTTTTTTCATGTAATCTTCTCTTGTTTATTCG	Smp_150500	-	gi|256052158	S. mansoni Gene Predictions	Smp_150500	gi|256052158 recs1 protein (responsive to centrifugal force and shear stressprotein 1 protein) [Schistosoma mansoni] recs1 protein (responsive to centrifugal force and shear stressprotein 1 protein), putative [Schistosoma mansoni] (3e-11/cov=8%/id=100%)	57165375	NP_001009184.1	3e-53	1.01	glutamate receptor, ionotropic, N-methyl D-aspartate-associated protein 1 [Homo sapiens]
5655	28440	335	50	Q2_P02251	0.344662	*	C804626.1	CGGACAAGGTGGACGTTTTGCATCCGAACCGAAAGGTGGTTTGACATCACTGAATACAGA	Smp_069770	Sjc_0304770	gi|256083931	S. mansoni Gene Predictions	Smp_069770	gi|256083931 NADH-ubiquinone oxidoreductase [Schistosoma mansoni] NADH-ubiquinone oxidoreductase 24 kD subunit, putative [Schistosoma mansoni] (e-104/cov=99%/id=88%)	222080062	NP_066552.2	1e-75	0.87	NADH dehydrogenase ubiquinone flavoprotein 2 precursor [Homo sapiens]
5658	1439	17	79	Q2_P02252	0.41758	*	C804629.1	GAATATGGATGTGGATGATGCACAACAATGGATTGTGAATTTAATACGTAACGCTCGTAT	-	Sjc_0204960	gi|256089181	S. japonicum Gene Predictions	Sjc_0204960	gi|256089181 eukaryotictranslation initiation factor 3 subunit [Schistosoma mansoni] eukaryotictranslation initiation factor 3 subunit, putative [Schistosoma mansoni] (2e-48/cov=98%/id=96%)	4503521	NP_001559.1	1e-126	0.93	eukaryotic translation initiation factor 3, subunit 6 48kDa [Homo sapiens]
5664	39274	463	4	Q2_P21296	0.368819	*	C804633.1	GGTCAAGTTAGTGTTATGATAGCTAGTCATAATGAAGATACCGTTCGACATGCTTTAAAA	-	-	gi|256087567	GenBank homolog	gi|256087567	gi|256087567 proline oxidase [Schistosoma mansoni] proline oxidase, putative [Schistosoma mansoni] (e-108/cov=101%/id=73%)	183227691	NP_057419.3	1e-115	0.96	proline dehydrogenase 1 [Homo sapiens]
5684	35777	421	77	Q2_P02262	0.421095	*	C804648.1	CGGCATCTACAGAAATAGATGTTGTTTTATATTCTGATGCAGATCCATGTATTATGTCTG	Smp_170400	-	gi|256087487	S. mansoni Gene Predictions	Smp_170400	gi|256087487 nicalin (M28 family) [Schistosoma mansoni] nicalin (M28 family) [Schistosoma mansoni] (e-156/cov=107%/id=84%)	51873031	NP_064555.2	9e-74	0.65	nicalin [Homo sapiens]
5729	20884	246	59	Q2_P02285	0.4158	*	C804684.1	ACAGCAATCTTGGCTGAACAGGATGAACATTGTGCCGATTTATTTAAAATGAACATTGGG	Smp_073130.2	Sjc_0214260	gi|256084540	S. mansoni Gene Predictions	Smp_073130.x	gi|256084540 hypothetical protein [Schistosoma mansoni] loss of heterozygosity 11 chromosomal region 2 gene a protein homolog (mast cell surface antigen 1) (masa-1), putative [Schistosoma mansoni] (1e-73/cov=92%/id=97%)	194306644	NP_001123614.1	8e-74	0.96	BCSC-1 isoform 1 [Homo sapiens]
5740	28244	333	24	Q2_P21336	0.423032	*	C804691.1	GACACCACTTGACGATGTGATTACATTGTAGTTGGTTAATTTTCGTAGATATTCCAATTG	Smp_008545	Sjc_0215010	gi|256072013	S. mansoni Gene Predictions	Smp_008545	gi|256072013 heat shock protein 60 [Schistosoma mansoni] heat shock protein HSP60, putative [Schistosoma mansoni] (0.0/cov=84%/id=96%)	41399285	NP_955472.1	0	0.97	chaperonin [Homo sapiens]
5743	34542	407	32	Q2_P21338	0.419067	*	C804693.1	TTAAAAGCAATTAATTTATCTCGCTCTCACTGGGGGAAAATCTATGCATACCTTTTGTGT	Smp_161160	-	gi|256084295	S. mansoni Gene Predictions	Smp_161160	gi|256084295 lupus la ribonucleoprotein [Schistosoma mansoni] lupus la ribonucleoprotein, putative [Schistosoma mansoni] (e-142/cov=99%/id=99%)	37537710	NP_060827.2	4e-22	0.6	La ribonucleoprotein domain family, member 6 isoform 1 [Homo sapiens]
5747	8751	103	81	Q2_P21341	0.415454	*	C804696.1	GAGAAAAGAATAGAACGAACTTCAGATGCTCATCAAGGGGCTGTTCTATCTGCGAAATGG	Smp_124630	-	gi|115686362	S. mansoni Gene Predictions	Smp_124630	gi|115686362 PREDICTED: similar to Intraflagellar transport 80 homolog (Chlamydomonas) [Strongylocentrotus purpuratus] PREDICTED: similar to Intraflagellar transport 80 homolog (Chlamydomonas) [Strongylocentrotus purpuratus] (1e-15/cov=42%/id=43%)	46409657	NP_065851.1	1e-130	1.11	WD repeat domain 56 [Homo sapiens]
5748	1821	22	36	Q2_P02293	0.42763	*	C804697.1	CGGAATATGAGAAAGCTTTAGAGCGTTTAGCTGTTATTTTACCATTTGAAGAATCCATAG	Smp_078240	-	gi|256085557	S. mansoni Gene Predictions	Smp_078240	gi|256085557 hypothetical protein [Schistosoma mansoni] expressed protein [Schistosoma mansoni] (2e-90/cov=85%/id=95%)	7661952	NP_055521.1	9e-94	1	squamous cell carcinoma antigen recognized by T cells 3 [Homo sapiens]
5749	23720	280	5	Q2_P21342	0.695378	*	C804698.1	GGTTTGTGTCAAATGTCACCCGCCAAGATTTTATTTGCCTACTAAATATGAATATTTTGG	-	-	gi|256079892	GenBank homolog	gi|256079892	gi|256079892 hypothetical protein [Schistosoma mansoni] expressed protein [Schistosoma mansoni] (e-176/cov=99%/id=91%)	13375746	NP_078849.1	1e-51	0.95	hypothetical protein LOC79624 [Homo sapiens]
5756	1687	20	72	Q2_P02296	0.541206	*	C804703.1	GATGGCCAAATAAAAATGTAGCAGTTGTATGAAAATGTAATTGAGGCGCAAAAGCAAGTT	-	-	gi|256084192	GenBank homolog	gi|256084192	gi|256084192 Tpr [Schistosoma mansoni] Tpr , putative [Schistosoma mansoni] (e-102/cov=88%/id=81%)	114155142	NP_003283.2	1e-105	0.6	nuclear pore complex-associated protein TPR [Homo sapiens]
5762	19303	228	8	Q2_P02300	0.386726	*	C804708.1	CGGTCTCATTTACGGACTAATCATTGGTTTTCTTCGAATGATTCTTACGTTTGTTTATAC	Smp_134070	Sjc_0020360	gi|256074663	S. mansoni Gene Predictions	Smp_134070	gi|256074663 inositol transporter [Schistosoma mansoni] inositol transporter [Schistosoma mansoni] (2e-39/cov=32%/id=98%)	110835708	NP_008864.3	1e-109	1	solute carrier family 5 (inositol transporters), member 3 [Homo sapiens]
5778	32582	384	27	Q2_P21355	0.607541	*	C804724.1	ACAGATGCAGAACAAGGTACACGGCTTAAATGCTTTTCATTATGAAGAGCACCACGATTA	-	-	gi|256078340	GenBank homolog	gi|256078340	gi|256078340 n-acetyltransferase-related [Schistosoma mansoni] n-acetyltransferase-related [Schistosoma mansoni] (7e-18/cov=43%/id=90%)	221316723	NP_078938.2	0	0.81	N-acetyltransferase 10 isoform a [Homo sapiens]
5791	1875	23	5	Q2_P21362	0.347815	*	C804736.1	GATGAATACAGTTCTTCTGCTCAGACAGATGAAAAGTGTCCCAAGTGTAGTCATACGCGA	Smp_034100	-	gi|256077126	S. mansoni Gene Predictions	Smp_034100	gi|256077126 DNA-directed RNA polymerase [Schistosoma mansoni] RNA polymerase III subunit C11-like protein [Schistosoma mansoni] DNA-directed RNA polymerase , putative [Schistosoma mansoni] (1e-31/cov=33%/id=93%)	7706499	NP_057394.1	2e-15	0.99	DNA directed RNA polymerase III polypeptide K [Homo sapiens]
5826	33892	399	62	Q2_P21378	0.619388	*	C804762.1	CGGAAGAACATGTGGGATGTTTTGTTGTATATCACCAAGTTTATCTTAAGTCTAGTTAAC	Smp_083030	Sjc_0030600	gi|256086414	S. mansoni Gene Predictions	Smp_083030	gi|256086414 inhibitor of apoptosis (iap) domain family member [Schistosoma mansoni] inhibitor of apoptosis (iap) domain family member, putative [Schistosoma mansoni] (e-156/cov=68%/id=94%)	150417999	NP_075567.2	1e-79	0.93	ubiquitin-conjugating enzyme E2Z [Homo sapiens]
5841	2889	34	84	Q2_P02342	0.42948	*	C804772.1	TGCTGGAAACTTACTTGATGCTTCCTCCTTGGTAGTCAAAGCTGCTCTACTAAACGCTAC	Smp_179010	Sjc_0021850	gi|256066133	S. mansoni Gene Predictions	Smp_179010	gi|256066133 exonuclease [Schistosoma mansoni] exosome complex exonuclease rrp42 (ribosomal rna processing protein 42), putative [Schistosoma mansoni] (5e-65/cov=98%/id=98%)	189083688	NP_055819.2	8e-33	1.01	exosome component 7 [Homo sapiens]
5843	10511	124	56	Q2_P21386	0.405362	*	C804774.1	AGGTACAGAAGCGATGTTATTTCTGGCGTTATTGTTCAAGTACATCCAAGTACTGGAAGG	Smp_167100	-	gi|256086387	S. mansoni Gene Predictions	Smp_167100	gi|256086387 leishmanolysin-2 (M08 family) [Schistosoma mansoni] leishmanolysin-2 (M08 family) [Schistosoma mansoni] (2e-15/cov=95%/id=97%)	223468600	NP_001129521.2	5e-25	0.78	leishmanolysin-like isoform 1 [Homo sapiens]
5846	19706	232	71	Q2_P02346	0.524314	*	C804776.1	AAAGAAACGTCGTTACAATCGTATCCTCGCACGGTATGATGAAGGACTGAGAGCTTGTGA	-	-	gi|256079291	GenBank homolog	gi|256079291	gi|256079291 CC2D1B protein [Schistosoma mansoni] CC2D1B protein , putative [Schistosoma mansoni] (6e-49/cov=39%/id=100%)	96974985	NP_060191.3	3e-30	0.65	coiled-coil and C2 domain containing 1A [Homo sapiens]
5850	11422	135	32	Q2_P21389	0.461022	*	C804780.1	AAGGCTACTTCTAATCCTTACAACACAAGTGTTCGTAGCCAGACTAAAGCTATGAAACGA	-	Sjc_0069350	gi|256072974	S. japonicum Gene Predictions	Sjc_0069350	gi|256072974 U1 small nuclear ribonucleoprotein 70 kD [Schistosoma mansoni] U1 small nuclear ribonucleoprotein 70 kD, putative [Schistosoma mansoni] (7e-32/cov=89%/id=69%)	29568103	NP_003080.2	2e-40	0.78	U1 small nuclear ribonucleoprotein 70 kDa [Homo sapiens]
5866	29542	348	47	Q2_P21401	0.403388	*	C804797.1	ATTCAGACTCAAAGACAACTCAAAGAAGAGGAGACCAGAAAAAAGTCTGTTGAAGCCGAG	Smp_024150	-	gi|256075091	S. mansoni Gene Predictions	Smp_024150	gi|256075091 ubx domain-containing [Schistosoma mansoni] ubx domain-containing, putative [Schistosoma mansoni] (1e-45/cov=98%/id=95%)	24307965	NP_055422.1	4e-30	1.11	UBX domain containing 2 [Homo sapiens]
5870	5267	62	82	Q2_P02354	0.353237	*	C804799.1	CAGAGTAGTTCACAATTTCTTGCTTTACTAAATTTCCAGCGTTGAACACTTCACCTTTTT	Smp_151050	-	gi|256080850	S. mansoni Gene Predictions	Smp_151050	gi|256080850 hypothetical protein [Schistosoma mansoni] hypothetical protein [Schistosoma mansoni] (6e-89/cov=47%/id=100%)	56117834	NP_001007231.1	1e-118	0.91	speckle-type POZ protein [Homo sapiens]
5901	42640	502	55	Q2_P02371	0.393513	*	C804821.1	CCGATGGACGATGTGGTCTATTTCCATCAAATTTTGTTGATGATTTACCTTCAGTTATAT	Smp_062950	Sjc_0070740	gi|256052220	S. mansoni Gene Predictions	Smp_062950	gi|256052220 growth factor receptor-bound protein [Schistosoma mansoni] growth factor receptor-bound protein, putative [Schistosoma mansoni] (e-133/cov=78%/id=99%)	4504111	NP_002077.1	3e-55	0.97	growth factor receptor-bound protein 2 isoform 1 [Homo sapiens]
5916	34958	412	23	Q2_P21424	0.442047	*	C804832.1	TACTATTCATCTGATGAAGATACTTATGTTGATCGAACTGGAGCTGTGGAGAGAAAACGT	Smp_124110	-	gi|256070993	S. mansoni Gene Predictions	Smp_124110	gi|256070993 smad nuclear interacting protein [Schistosoma mansoni] smad nuclear interacting protein, putative [Schistosoma mansoni] (e-123/cov=85%/id=100%)	155722990	NP_060628.2	7e-61	0.68	solute carrier family 4 (anion exchanger), member 1, adaptor protein [Homo sapiens]
5926	23927	282	42	Q2_P02382	0.377955	*	C804840.1	GTCGTCGTCATCGTCAGCAATACAAAAAGAAAGTTGATCCATCGTTTATTGTCGATCCAA	Smp_140100	Sjc_0084530	gi|256076937	S. mansoni Gene Predictions	Smp_140100	gi|256076937 double-stranded rna-binding protein zn72d [Schistosoma mansoni] double-stranded rna-binding protein zn72d, putative [Schistosoma mansoni] (0.0/cov=99%/id=97%)	130492454	NP_055989.1	4e-66	0.72	zinc finger RNA binding protein 2 isoform 1 [Homo sapiens]
5927	36350	428	55	Q2_P21431	0.327169	*	C804841.1	GACCTGTTTCTCATTATCCATTCACTCATTCATTCCATGAAATTTATTGTAAAGTACCCG	Smp_020040.1	Sjc_0051660	gi|256074283	S. mansoni Gene Predictions	Smp_020040.x	gi|256074283 protein phosphatase 2C [Schistosoma mansoni] protein phosphatase 2C, putative [Schistosoma mansoni] (e-179/cov=77%/id=100%)	193211600	NP_808821.2	6e-94	0.98	protein phosphatase 1A isoform 3 [Homo sapiens]
5928	8920	105	80	Q2_P21432	0.326487	*	C804842.1	ATGCCGGGGAAATATCGGTACCTTCAGCGTAGATGCAAATAAACTTTTGGTATGTGATGA	Smp_012750	-	gi|256072841	S. mansoni Gene Predictions	Smp_012750	gi|256072841 60S ribosomal protein L12 [Schistosoma mansoni] 60S ribosomal protein L12, putative [Schistosoma mansoni] (5e-87/cov=79%/id=100%)	4506597	NP_000967.1	9e-68	1	ribosomal protein L12 [Homo sapiens]
5930	43986	518	41	Q2_P02383	0.468761	*	C804844.1	ATCGCTGGCCCTCTCTTTTGTTAACGATGGTTATGGTAACCTGTTTTTAAAACTATTATT	-	Sjc_0005140	gi|56753425	S. japonicum Gene Predictions	Sjc_0005140	gi|56753425 SJCHGC06366 protein [Schistosoma japonicum] F-actin capping protein subunit beta [Schistosoma japonicum] (e-142/cov=60%/id=89%)	4826659	NP_004921.1	3e-97	0.96	F-actin capping protein beta subunit [Homo sapiens]
5935	22653	267	43	Q2_P21435	0.626326	*	C804848.1	ATCTTCATCCTCTTCTGCGTGTACGATCAGAATTCTGTAGGATACTTTGTGATATGGGGT	Smp_101230	Sjc_0080790	gi|256089797	S. mansoni Gene Predictions	Smp_101230	gi|256089797 phenylalanyl-tRNA synthetase subunit alpha [Schistosoma mansoni] phenylalanyl-tRNA synthetase alpha chain, putative [Schistosoma mansoni] (e-106/cov=96%/id=93%)	4758340	NP_004452.1	5e-57	0.93	phenylalanyl-tRNA synthetase, alpha subunit [Homo sapiens]
5948	38577	454	72	Q2_P21444	0.42846	*	C804859.1	CTCTCTCTAGTGTCCTCTCATATTTATATATGGCATCACAAAAGTGAGAATCATTCACTA	Smp_002080	Sjc_0215070	gi|256070693	S. mansoni Gene Predictions	Smp_002080	gi|256070693 S-adenosylmethionine synthetase [Schistosoma mansoni] S-adenosylmethionine synthetase, putative [Schistosoma mansoni] (0.0/cov=75%/id=96%)	5174529	NP_005902.1	1e-157	0.96	methionine adenosyltransferase II, alpha [Homo sapiens]
5949	41425	488	30	Q2_P21445	0.38948	*	C804860.1	ATGAAGAAGTTGCTCGTGTGTTGATTCTGCGTGGTGCTAGTGTAGCTGATAGAACAGGAG	Smp_139110	Sjc_0049730	gi|256076570	S. mansoni Gene Predictions	Smp_139110	gi|256076570 ankyrin 23/unc44 [Schistosoma mansoni] ankyrin 2,3/unc44, putative [Schistosoma mansoni] (1e-92/cov=99%/id=99%)	32967601	NP_066267.2	0	1	ankyrin 3 isoform 1 [Homo sapiens]
5957	4528	54	23	Q2_P02395	0.382161	*	C804866.1	GAGTGGTGAGTTGTTTCTTAAGTGGGTTTGTAAAAGCAGTTAATAACAGTATCACAATGT	Smp_187460	-	gi|256073239	S. mansoni Gene Predictions	Smp_187460	gi|256073239 40S ribosomal protein S30 [Schistosoma mansoni] 40S ribosomal protein S30, putative [Schistosoma mansoni] (1e-55/cov=43%/id=84%)	4503659	NP_001988.1	3e-13	1	ubiquitin-like protein fubi and ribosomal protein S30 precursor [Homo sapiens]
5960	35069	413	49	Q2_P21450	0.432976	*	C804868.1	CACAGCAAACGGTTTCAAAATTCATATTGGGTGTTGATTTCGGAAGCACTCATGCATGCG	Smp_004280	Sjc_0060370	gi|256071122	S. mansoni Gene Predictions	Smp_004280	gi|256071122 hypothetical protein [Schistosoma mansoni] conserved hypothetical protein [Schistosoma mansoni] (1e-82/cov=71%/id=100%)	156151427	NP_001017989.2	2e-27	0.95	OPA3 protein isoform a [Homo sapiens]
5964	39920	470	55	Q2_P21453	0.342478	*	C804871.1	AGTCTAGGACGCGCAAAGGTTGCCGCATGATTGTGATTTCCTACAATAAAATTATGGTAG	Smp_047200.3	Sjc_0213900	gi|256079531	S. mansoni Gene Predictions	Smp_047200.x	gi|256079531 60S ribosomal protein L3 [Schistosoma mansoni] 60S ribosomal protein L3, putative [Schistosoma mansoni] (0.0/cov=95%/id=90%)	4506649	NP_000958.1	1e-152	0.98	ribosomal protein L3 isoform a [Homo sapiens]
5965	7289	86	64	Q2_P21454	0.275815	*	C804872.1	CTCTTGTACATGAATATTTTACGTATAAACCTGAAGACGGCAAACGCAATCAATGCAAAA	Smp_083410	-	gi|256086499	S. mansoni Gene Predictions	Smp_083410	gi|256086499 elongation factor 1-gamma [Schistosoma mansoni] elongation factor 1-gamma, putative [Schistosoma mansoni] (0.0/cov=92%/id=100%)	4503481	NP_001395.1	7e-90	1.04	eukaryotic translation elongation factor 1 gamma [Homo sapiens]
5967	21458	253	38	Q2_P21456	0.306141	*	C804874.1	AGACAAGTCCTTACGAAAGAAGGCGAAATTAGAGGCCAAGCTGAAACTGCAGCAGAGGTA	Smp_063350	Sjc_0011460	gi|256082730	S. mansoni Gene Predictions	Smp_063350	gi|256082730 60S ribosomal protein L27e [Schistosoma mansoni] 60S ribosomal protein L27e, putative [Schistosoma mansoni] (3e-59/cov=95%/id=88%)	4506623	NP_000979.1	3e-40	0.93	ribosomal protein L27 [Homo sapiens]
5968	20108	237	48	Q2_P21457	0.378548	*	C804876.1	CTGGCCAAAAGCGTTATAAACCTTTTGGTGTATCTGATAAAAAAGCCAAGAAAGCTAAAA	Smp_094020	Sjc_0215350	gi|256053074	S. mansoni Gene Predictions	Smp_094020	gi|256053074 DEAD box ATP-dependent RNA helicase [Schistosoma mansoni] DEAD box ATP-dependent RNA helicase, putative [Schistosoma mansoni] (0.0/cov=90%/id=93%)	38327634	NP_006764.3	1e-160	0.92	DEAD (Asp-Glu-Ala-Asp) box polypeptide 18 [Homo sapiens]
5971	32283	380	68	Q2_P21460	0.456567	*	C804879.1	GCAGTTCTCCTACCCAAGAAGACCGATAAAGTCAAGCCTTAATTTCTCGCATCTAGAACG	Smp_002930	Sjc_0063110	gi|256087701	S. mansoni Gene Predictions	Smp_002930	gi|256087701 histone H2A [Schistosoma mansoni] histone H2A, putative [Schistosoma mansoni] (5e-43/cov=78%/id=83%)	28195394	NP_778235.1	5e-43	0.88	histone cluster 2, H2ab [Homo sapiens]
5974	36464	429	84	Q2_P02399	0.370268	*	C804882.1	GTATGATAGAAGCTTGTTAGTCGCTGATCCAAGAAGGTGTGAACCAAAAAAGTTTGGTGG	Smp_119920	Sjc_0035120	gi|256069762	S. mansoni Gene Predictions	Smp_119920	gi|256069762 ribosomal protein S9 [Schistosoma mansoni] ribosomal protein S9, putative [Schistosoma mansoni] (2e-72/cov=83%/id=92%)	4506691	NP_001011.1	2e-49	0.96	ribosomal protein S16 [Homo sapiens]
5978	21979	259	49	Q2_P21463	0.350867	*	C804886.1	ACTGGCTTGATCAAATTGAATTAAGAAAGCTGAAAGACAGCACAGCCGTACAAATAAAAT	Smp_125670	Sjc_0066410	gi|256071587	S. mansoni Gene Predictions	Smp_125670	gi|256071587 developmentally regulated GTP-binding protein-related [Schistosoma mansoni] developmentally regulated GTP-binding protein-related [Schistosoma mansoni] (5e-77/cov=99%/id=78%)	111955139	NP_149098.2	1e-32	0.98	GTP-binding protein 10 isoform 2 [Homo sapiens]
5979	26618	314	13	Q2_P21464	0.507775	*	C804887.1	GGTGTTATCGATGAAGACGATGAGATTACAGGCAAATCATTTGATGATTGGGTTAAATAC	Smp_083450	-	gi|256086512	S. mansoni Gene Predictions	Smp_083450	gi|256086512 DNAj homolog subfamily C member [Schistosoma mansoni] DNAj homolog subfamily C member, putative [Schistosoma mansoni] (2e-54/cov=99%/id=100%)	27597059	NP_056005.1	1e-40	0.89	DnaJ homolog, subfamily C, member 9 [Homo sapiens]
5980	40822	481	22	Q2_P21465	0.54459	*	C804888.1	ACTGGCGTTCACTGCAAGATGATCAATTGTGTGCAATGACGGGAATATCAGGTTGCATTT	Smp_024490	Sjc_0212600	gi|256075166	S. mansoni Gene Predictions	Smp_024490	gi|256075166 metal dependent hydrolase-related [Schistosoma mansoni] metal dependent hydrolase-related [Schistosoma mansoni] (e-137/cov=99%/id=95%)	145275185	NP_067653.3	3e-77	0.91	MYG1 protein [Homo sapiens]
5981	25666	302	81	Q2_P21466	0.402209	*	C804889.1	ATGGCGTGTGTAGAAAAAAGTACAGTCCGTATTCTAGCAGTCTCTTGAAATGGTGTTTCC	Smp_073940	Sjc_0047110	gi|256084705	S. mansoni Gene Predictions	Smp_073940	gi|256084705 hypothetical protein [Schistosoma mansoni] WD-repeat protein, putative [Schistosoma mansoni] (0.0/cov=87%/id=96%)	9257257	NP_059830.1	1e-100	0.98	WD repeat-containing protein 1 isoform 1 [Homo sapiens]
5996	23545	277	85	Q2_P21473	0.465996	*	C804901.1	GCTCCTCGAAGGCATTAAGTGAAATTAGCTTTACTATCAATTGTTTGTGAAGTAAACACT	Smp_054340.2	Sjc_0301360	gi|256080922	S. mansoni Gene Predictions	Smp_054340.x	gi|256080922 chaperonin containing t-complex protein 1 beta subunit tcpb [Schistosoma mansoni] chaperonin containing t-complex protein 1, beta subunit, tcpb, putative [Schistosoma mansoni] (0.0/cov=86%/id=100%)	5453603	NP_006422.1	0	0.96	chaperonin containing TCP1, subunit 2 [Homo sapiens]
6000	23916	282	31	Q2_P21476	0.39931	*	C804904.1	GTTAGAGGAGCGTACTAGTAGTTGGTGTTTGTTTAACACAAGCTTTTCATATAGATTGAT	-	Sjc_0302580	gi|76163103	S. japonicum Gene Predictions	Sjc_0302580	gi|76163103 SJCHGC08456 protein [Schistosoma japonicum] (9e-85/cov=47%/id=77%)	11968053	NP_071939.1	1e-78	1.01	zinc finger, DHHC-type containing 6 [Homo sapiens]
6004	27481	324	26	Q2_P02412	0.515331	*	C804908.1	CGGAACAATTTCAATATGCTGCTGTACCACAAAATTAACTAACCACTACTTGCTATTGAT	Smp_056370	Sjc_0012650	gi|256081330	S. mansoni Gene Predictions	Smp_056370	gi|256081330 pbs lyase heat-like protein [Schistosoma mansoni] pbs lyase heat-like protein [Schistosoma mansoni] (0.0/cov=92%/id=97%)	223633884	NP_001138637.1	3e-41	0.99	deoxyhypusine hydroxylase/monooxygenase [Homo sapiens]
6019	9381	111	31	Q2_P02422	0.444468	*	C804919.1	TAGATCCGTATCAAACAGGGATGCACATATTTAGTGATGGACTATACCCCTCATACATTG	-	-	gi|256053037	GenBank homolog	gi|256053037	gi|256053037 hypothetical protein [Schistosoma mansoni] leucine-rich repeat-containing protein, lrr1, putative [Schistosoma mansoni] (e-114/cov=49%/id=92%)	45439342	NP_689542.2	1e-20	0.71	peptidylprolyl isomerase (cyclophilin)-like 5 isoform 1 [Homo sapiens]
6027	19297	228	2	Q2_P02426	0.366891	*	C804926.1	ACTGGACCAGAGCCTGATCCAAACTATGAATTATTTCAGCCACGTCTTAGACGATTATTT	Smp_137410	Sjc_0029310	gi|256075905	S. mansoni Gene Predictions	Smp_137410	gi|256075905 calpain C (C02 family) [Schistosoma mansoni] calpain C (C02 family) [Schistosoma mansoni] (e-159/cov=99%/id=91%)	5729758	NP_006606.1	1e-102	0.94	calpain 9 isoform 1 [Homo sapiens]
6032	4420	52	85	Q2_P02429	0.354682	*	C804931.1	AGATTATACCAACTTGGTCCACTTACTGGGAAAATGACATGTTTTGCCGCTATTTTACAC	Smp_046880.1	Sjc_0117970	gi|256079474	S. mansoni Gene Predictions	Smp_046880.x	gi|256079474 glycosyltransferase [Schistosoma mansoni] glycosyltransferase, putative [Schistosoma mansoni] (3e-76/cov=99%/id=100%)	11863130	NP_002632.1	1e-119	0.95	phosphatidylinositol N-acetylglucosaminyltransferase subunit A isoform 1 [Homo sapiens]
6079	28473	335	83	Q2_P02454	0.463358	*	C804965.1	TTAGAATTGTCCACTAAAAAACGTTCTACAAGACATCATTGGCCACACCAACGATTAGCA	Smp_018460	Sjc_0033240	gi|256073944	S. mansoni Gene Predictions	Smp_018460	gi|256073944 phosphatidylinositol 4-kinase type-II [Schistosoma mansoni] phosphatidylinositol 4-kinase type-II, putative [Schistosoma mansoni] (1e-94/cov=69%/id=100%)	13559514	NP_060895.1	1e-134	0.61	phosphatidylinositol 4-kinase type 2 alpha [Homo sapiens]
6085	16895	199	65	Q2_P02457	0.621815	*	C804970.1	GAAATTCGTTTGTCATTGGCTAGTAGTTGGTTATCTCAGAACTGTTTGAAAACATTGGGG	-	-	gi|256086612	GenBank homolog	gi|256086612	gi|256086612 hypothetical protein [Schistosoma mansoni] expressed protein [Schistosoma mansoni] (5e-60/cov=47%/id=85%)	61676188	NP_113584.3	1e-119	0.82	HECT, UBA and WWE domain containing 1 [Homo sapiens]
6088	9558	113	38	Q2_P21517	0.402123	*	C804973.1	GGTTTCCTGTATGCATAAGTATGTGACTATCAGCAGAATAGTAGTTAATTGGTCATGTAT	Smp_168760	Sjc_0032750	gi|256087024	S. mansoni Gene Predictions	Smp_168760	gi|256087024 hypothetical protein [Schistosoma mansoni] conserved hypothetical protein [Schistosoma mansoni] (e-125/cov=72%/id=79%)	51036596	NP_079130.2	6e-93	1	pyridine nucleotide-disulphide oxidoreductase domain 1 [Homo sapiens]
6090	12196	144	41	Q2_P21519	0.480165	*	C804975.1	TGGAGTCGGTCGAGAATTAGGTGAATATAGTTTACGGAATTATACAGAAGTTAAAACTGT	Smp_022960	-	gi|256074840	S. mansoni Gene Predictions	Smp_022960	gi|256074840 aldehyde dehydrogenase [Schistosoma mansoni] aldehyde dehydrogenase, putative [Schistosoma mansoni] (e-165/cov=85%/id=92%)	25777732	NP_000681.2	0	0.94	mitochondrial aldehyde dehydrogenase 2 precursor [Homo sapiens]
6091	34629	408	34	Q2_P21520	0.401162	*	C804976.1	CTTCCGTTGTAACTGCTGAACCTTATTTACAGTTTTCCTTAAGACCATGGACAGGGTTTA	Smp_031040.1	-	gi|256076514	S. mansoni Gene Predictions	Smp_031040.x	gi|256076514 zinc phosphodiesterase [Schistosoma mansoni] zinc phosphodiesterase, putative [Schistosoma mansoni] (e-111/cov=93%/id=100%)	145553959	NP_060597.4	3e-80	0.96	elaC homolog 2 [Homo sapiens]
6096	2930	35	40	Q2_P02460	0.48964	*	C804979.1	GCTTACCTTTTTTCCTCTGTTTACACGAATGTTTGTATTTCTTCTCTCTTTTCTGGATTG	Smp_103570	-	gi|256090359	S. mansoni Gene Predictions	Smp_103570	gi|256090359 serine/threonine protein kinase [Schistosoma mansoni] serine/threonine kinase [Schistosoma mansoni] (7e-50/cov=34%/id=100%)	24307971	NP_055815.1	0	0.82	serine/threonine kinase 38 like [Homo sapiens]
6098	1651	20	36	Q2_P21524	0.290195	*	C804981.1	CTGGTATCGAAGATGTCTACACAAGTGCTCGTGGTCAGACCTCAACCTTGGGAAATTTCG	Smp_013470.1	Sjc_0304520	gi|256072998	S. mansoni Gene Predictions	Smp_013470.x	gi|256072998 ribosomal protein S2 [Schistosoma mansoni] ribosomal protein S2, putative [Schistosoma mansoni] (e-126/cov=79%/id=100%)	15055539	NP_002943.2	2e-85	0.84	ribosomal protein S2 [Homo sapiens]
6109	17958	212	23	Q2_P21532	0.500457	*	C804991.1	CCAGATGGTAATACTTTTGTTGGTCATAAAGATCTTAAAGAAGAATTATGGTCCATGGTG	-	Sjc_0300710	gi|171473883	S. japonicum Gene Predictions	Sjc_0300710	gi|171473883 SJCHGC05607 protein [Schistosoma japonicum] (8e-60/cov=99%/id=84%)	209862911	NP_001129406.1	1e-13	0.82	periostin, osteoblast specific factor isoform 2 [Homo sapiens]
6111	30042	354	37	Q2_P21533	0.422961	*	C804993.1	TTTTTAGAATTTAAGTTTTGCGTATCGGCTGTGTTGCTAAACTCTCTCCTCTTTCTCTCT	Smp_064350	Sjc_0036000	gi|256082891	S. mansoni Gene Predictions	Smp_064350	gi|256082891 vacuolar ATP synthase proteolipid subunit [Schistosoma mansoni] vacuolar ATP synthase proteolipid subunit, putative [Schistosoma mansoni] (6e-85/cov=75%/id=90%)	4757816	NP_004038.1	3e-56	0.88	ATPase, H+ transporting, lysosomal 21kDa, V0 subunit b isoform 1 [Homo sapiens]
6122	1053	13	33	Q2_P21539	0.407225	*	C805004.1	CTGAAACAAAACAGAACTTTGCCTTATTGGGTTCGATTAAAAACTGGCAACAGAATAAAG	-	Sjc_0309130	gi|257205840	S. japonicum Gene Predictions	Sjc_0309130	gi|257205840 Ribosomal protein L39 [Schistosoma japonicum] Ribosomal protein L39 [Schistosoma japonicum] Ribosomal protein L39 [Schistosoma japonicum] Ribosomal protein L39 [Schistosoma japonicum] (3e-17/cov=76%/id=91%)	4506647	NP_000991.1	4e-14	1	ribosomal protein L39 [Homo sapiens]
6144	13158	155	68	Q2_P21549	0.37251	*	C805023.1	CGAAAGAACGTTCTCGTAAAGAACCGAATACAAAGCGTTTAATAAAGTTTGTTGAGGATC	Smp_146190	-	gi|256079003	S. mansoni Gene Predictions	Smp_146190	gi|256079003 40S ribosomal protein S21e [Schistosoma mansoni] 40S ribosomal protein S21e, putative [Schistosoma mansoni] 40S ribosomal protein S21 [Glossina morsitans morsitans] (8e-46/cov=77%/id=100%)	239757537	XP_002345474.1	5e-23	0.93	PREDICTED: similar to ribosomal protein S21 isoform 2 [Homo sapiens]
6146	39275	463	5	Q2_P21551	0.449848	*	C805025.1	CTACCGTATGAGGGGTGCACTTACGACAAAGCAATTGACCTCTATCAGACTCTTGACCAA	Smp_006980	Sjc_0210900	gi|256071716	S. mansoni Gene Predictions	Smp_006980	gi|256071716 hypothetical protein [Schistosoma mansoni] conserved hypothetical protein [Schistosoma mansoni] (5e-46/cov=99%/id=100%)	48717372	NP_001001683.1	2e-11	0.82	mediator complex subunit 11 [Homo sapiens]
6152	21472	253	52	Q2_P21555	0.359044	*	C805029.1	CGGCCCATTCGTCGCTTGCATTTTTCCATTTTCTTTTCAAATTTGTTAATGTTTTAATGC	Smp_032180	-	gi|256076726	S. mansoni Gene Predictions	Smp_032180	gi|256076726 ADP-ribosylation factor arf [Schistosoma mansoni] ADP-ribosylation factor, arf, putative [Schistosoma mansoni] (1e-49/cov=47%/id=100%)	66879664	NP_001019399.1	1e-83	0.97	ADP-ribosylation factor 1 [Homo sapiens]
6161	8222	97	62	Q2_P02488	0.337347	*	C805036.1	TGAAGATCTTGAACGATTAAAGAGGATAAGATCCCATCGGGGTATACGTCACTATTGGGG	Smp_074780	Sjc_0058880	gi|256084884	S. mansoni Gene Predictions	Smp_074780	gi|256084884 40S ribosomal protein S18 [Schistosoma mansoni] 40S ribosomal protein S18, putative [Schistosoma mansoni] (2e-70/cov=87%/id=99%)	11968182	NP_072045.1	1e-57	0.84	ribosomal protein S18 [Homo sapiens]
6162	2179	26	54	Q2_P21560	0.40222	*	C805037.1	AGATGTGTACAGAGTTTCCGTTGAAGATGGGAATATTTTATTGCGGACCACCAACAAAAA	-	-	gi|156382143	GenBank homolog	gi|156382143	gi|156382143 predicted protein [Nematostella vectensis] predicted protein [Nematostella vectensis] (2e-41/cov=74%/id=53%)	39930355	NP_056263.1	1e-50	1	DPCD protein [Homo sapiens]
6163	6062	72	27	Q2_P02489	0.557566	*	C805038.1	GCTGCCATAGCGCCCATAAAAACTAAACGTGCTATCCACTGTGTGGAGTGGTGTCCCCAC	-	Sjc_0048410	gi|56755667	S. japonicum Gene Predictions	Sjc_0048410	gi|56755667 unknown [Schistosoma japonicum] (5e-80/cov=88%/id=87%)	156564363	NP_525125.2	0	0.96	tubulin, alpha 3d [Homo sapiens]
6164	1250	15	60	Q2_P21561	0.30215	*	C805039.1	CCTATTGTTTTCATAACACGGGACGAACAGTATGGTGATTTGTATGACAAGTGTTACACT	Smp_098330	-	gi|256089170	S. mansoni Gene Predictions	Smp_098330	gi|256089170 nucleolar protein family A member [Schistosoma mansoni] nucleolar protein family A member, putative [Schistosoma mansoni] (3e-62/cov=58%/id=85%)	8923444	NP_060308.1	5e-20	0.88	nucleolar protein family A, member 2 isoform a [Homo sapiens]
6173	38274	451	24	Q2_P02495	0.461596	*	C805046.1	GCATGCATCTTAGTACTTCCACCTTTTCAACGAAAAGGTTATGGAAAGTATTTGATTGAA	Smp_053140	Sjc_0213620	gi|256080686	S. mansoni Gene Predictions	Smp_053140	gi|256080686 tip60 [Schistosoma mansoni] tip60, putative [Schistosoma mansoni] (0.0/cov=50%/id=97%)	36287060	NP_874368.1	1e-141	0.99	K(lysine) acetyltransferase 5 isoform 3 [Homo sapiens]
6174	33758	398	13	Q2_P02496	0.331273	*	C805047.1	GTCAGCAAGGTGGTAACGTTAATCATTTTCAACAAGATGGTTGGTTGACTTTATTCAATA	Smp_143770	-	gi|256078095	S. mansoni Gene Predictions	Smp_143770	gi|256078095 hspc200 [Schistosoma mansoni] hspc200, putative [Schistosoma mansoni] (2e-91/cov=44%/id=91%)	156142184	NP_057550.3	1e-23	0.74	ankyrin repeat domain 39 [Homo sapiens]
6176	20089	237	29	Q2_P21566	0.377624	*	C805049.1	GTGAGCTATATGCCAACATCCCTTTTCAATATGGTAAACCATAGATTGTACAGTTTTTGA	Smp_164290.2	Sjc_0302480	gi|256085533	S. mansoni Gene Predictions	Smp_164290.x	gi|256085533 hypothetical protein [Schistosoma mansoni] expressed protein [Schistosoma mansoni] (e-103/cov=81%/id=99%)	38327642	NP_060176.2	3e-31	0.75	WD repeat domain 55 [Homo sapiens]
6177	19643	232	8	Q2_P21567	0.505823	*	C805050.1	CGCGTTAGTTTACTTTTTCCCATATTTTATCGTTTAACAATCACTGTGTGTACACGAAGA	Smp_169070	-	gi|256087112	S. mansoni Gene Predictions	Smp_169070	gi|256087112 hypothetical protein [Schistosoma mansoni] hypothetical protein [Schistosoma mansoni] (1e-52/cov=37%/id=98%)	55956786	NP_001007468.1	6e-10	0.8	spindle assembly associated Sfi1 homolog isoform a [Homo sapiens]
6189	42878	505	38	Q2_P02501	0.401741	*	C805059.1	ATTTGGGCGAAAAACACACTTTTCTGGTGTAACAAATAATTTCACGGTATTATGCGAACA	-	-	gi|76154363	GenBank homolog	gi|76154363	gi|76154363 SJCHGC05525 protein [Schistosoma japonicum] (2e-32/cov=97%/id=69%)	221307475	NP_001137446.1	2e-85	0.99	N-acylsphingosine amidohydrolase 2 isoform b [Homo sapiens]
6191	20116	237	56	Q2_P02503	0.383131	*	C805061.1	TTCTAGAATATCTAGCTGCTGAAGTGTTGGAATTAGCTGGCAATGCAGCAAGAGACAATA	Smp_089870	Sjc_0063130	gi|226479254	S. mansoni Gene Predictions	Smp_089870	gi|226479254 Histone H2A [Schistosoma japonicum] (5e-25/cov=69%/id=77%)	29553970	NP_808760.1	8e-40	0.83	H2A histone family, member J [Homo sapiens]
6192	25329	298	84	Q2_P21575	0.562336	*	C805062.1	GCGTCATCGTTATAATACAGTAGATATAGCTGTTGACTTGGTTCATTCTTGGTTTTAGAT	Smp_151780	-	gi|256081138	S. mansoni Gene Predictions	Smp_151780	gi|256081138 hypothetical protein [Schistosoma mansoni] expressed protein [Schistosoma mansoni] (e-120/cov=88%/id=100%)	92859575	NP_054887.2	1e-47	1	methyltransferase like 5 [Homo sapiens]
6194	7818	92	83	Q2_P21576	0.425213	*	C805064.1	TAATCCAGCTTATCGATTTTGGGAACATGAATTTGCACGATGTAATCCAGAAATTGAAGC	-	-	gi|157115778	GenBank homolog	gi|157115778	gi|157115778 ccr4-not transcription complex [Aedes aegypti] ccr4-not transcription complex [Aedes aegypti] (7e-41/cov=41%/id=62%)	42716275	NP_057368.3	0	0.76	CCR4-NOT transcription complex, subunit 1 isoform a [Homo sapiens]
6214	10937	129	57	Q2_P21586	0.503518	*	C805077.1	ACAGAGTTCATGCCCCTGACTACCCAGCCAAATGCTGTTGTGGGTGTACTGTGATATAGA	-	-	gi|260804911	GenBank homolog	gi|260804911	gi|260804911 hypothetical protein BRAFLDRAFT_276314 [Branchiostoma floridae] hypothetical protein BRAFLDRAFT_276314 [Branchiostoma floridae] (1e-64/cov=98%/id=58%)	7705708	NP_057015.1	3e-65	1.02	hypothetical protein LOC51066 [Homo sapiens]
6217	17856	211	6	Q2_P02516	0.393431	*	C805079.1	TTAGTTCCATGGACCCTTGGAAATGCGTCCTCACTACAATTGTAGAAAGTTTACCTAACT	-	-	gi|260789039	GenBank homolog	gi|260789039	gi|260789039 hypothetical protein BRAFLDRAFT_224670 [Branchiostoma floridae] hypothetical protein BRAFLDRAFT_224670 [Branchiostoma floridae] (4e-04/cov=75%/id=25%)	209954821	NP_775789.3	1e-102	0.99	minichromosome maintenance complex component-like isoform a [Homo sapiens]
6224	3050	36	75	Q2_P21591	0.397312	*	C805083.1	GGCCTCGTTGAAAACTAGTCATTTGCTTAGTTGTAATTCTCTGTTGTACAGACTTATAAT	-	-	gi|225705236	GenBank homolog	gi|225705236	gi|225705236 Mitochondrial 28S ribosomal protein S21 [Oncorhynchus mykiss] (1e-14/cov=62%/id=44%)	13994257	NP_114107.1	2e-31	0.98	mitochondrial ribosomal protein S21 [Homo sapiens]
6232	16584	196	9	Q2_P21594	0.392213	*	C805092.1	GAGACCTATGGGATCAAACAATAAGGAACAACCATCTCCTGTGATTAATTCATGATTTAT	Smp_099690	Sjc_0305870	gi|256089360	S. mansoni Gene Predictions	Smp_099690	gi|256089360 RER1 protein [Schistosoma mansoni] RER1 protein, putative [Schistosoma mansoni] (e-100/cov=61%/id=93%)	116812591	NP_008964.3	5e-40	0.84	RER1 retention in endoplasmic reticulum 1 [Homo sapiens]
6234	36067	425	27	Q2_P21595	0.301976	*	C805094.1	ACTTTATTGTTGTTATTAGCAGTTTAGATTTACAGTGGTTTCTTCTCTGTTGCATGGGTC	-	-	gi|256086280	GenBank homolog	gi|256086280	gi|256086280 sorting and assembly machinery (sam50) protein [Schistosoma mansoni] sorting and assembly machinery (sam50) protein, putative [Schistosoma mansoni] (2e-28/cov=46%/id=100%)	31542301	NP_056195.2	3e-37	1.05	sorting and assembly machinery component 50 homolog [Homo sapiens]
6240	17225	203	55	Q2_P21599	0.417877	*	C805099.1	TGAGCATATCAAGTCGTTAGACTCTATACTTGCATCTGAGAGGAAATGTAGAATAGAATC	Smp_144490	Sjc_0019200	gi|256078340	S. mansoni Gene Predictions	Smp_144490	gi|256078340 n-acetyltransferase-related [Schistosoma mansoni] n-acetyltransferase-related [Schistosoma mansoni] (6e-78/cov=99%/id=100%)	221316723	NP_078938.2	0	0.81	N-acetyltransferase 10 isoform a [Homo sapiens]
6242	40458	476	83	Q2_P21600	0.438369	*	C805100.1	GAACGTCCTGAGTCATAGTTTACTATGTATTCTATCAAACTACAACCTCTGACAATTGTT	Smp_135740	-	gi|256075266	S. mansoni Gene Predictions	Smp_135740	gi|256075266 hypothetical protein [Schistosoma mansoni] conserved hypothetical protein [Schistosoma mansoni] (1e-54/cov=70%/id=100%)	13775200	NP_112577.1	7e-36	0.98	SF3b10 [Homo sapiens]
6273	23499	277	39	Q2_P21614	0.378274	*	C805124.1	GTGTTTCTGATGTTCCATATGGAGTGATACTATATTCTAGCACAACTGGAGTAAATAGAT	Smp_053700	-	gi|256080794	S. mansoni Gene Predictions	Smp_053700	gi|256080794 hypothetical protein [Schistosoma mansoni] expressed protein [Schistosoma mansoni] (2e-38/cov=48%/id=100%)	83367083	NP_055217.2	2e-13	0.98	ubiquinol-cytochrome c reductase, complex III subunit VII [Homo sapiens]
6274	33522	395	32	Q2_P21615	0.556522	*	C805125.1	ACCTTACTGTGAAGAAGCGGATTCTTTGATGTGCTATCATCACAAGGCTTTTGGGACTTG	Smp_090110	-	gi|256087756	S. mansoni Gene Predictions	Smp_090110	gi|256087756 invadolysin (M08 family) [Schistosoma mansoni] invadolysin (M08 family) [Schistosoma mansoni] (1e-43/cov=99%/id=98%)	223468600	NP_001129521.2	9e-54	0.97	leishmanolysin-like isoform 1 [Homo sapiens]
6279	37281	439	51	Q2_P21619	0.45777	*	C805130.1	TCACTTCCTACTTAACACCATCTCCATAAATATTTTAAGAAAACTCAAGGTGGTGTCCAT	Smp_007500.3	-	gi|256071801	S. mansoni Gene Predictions	Smp_007500.x	gi|256071801 trans-golgi protein gmx33-related [Schistosoma mansoni] trans-golgi protein gmx33-related [Schistosoma mansoni] (e-150/cov=55%/id=95%)	21361716	NP_060648.2	8e-75	0.94	Golgi phosphoprotein 3-like [Homo sapiens]
6281	16635	196	60	Q2_P21621	0.346579	*	C805132.1	GTCGTTACTGTAACAATGGACTCCTTGTTTTCAACTTGCAAGTATATGTTTATTCAACTC	-	Sjc_0208560	gi|226482458	S. japonicum Gene Predictions	Sjc_0208560	gi|226482458 polypeptide GalNAc transferase 6 [Schistosoma japonicum] (0.0/cov=42%/id=90%)	194018457	NP_001030017.2	1e-149	0.9	N-acetylgalactosaminyltransferase-like 6 [Homo sapiens]
6282	22528	266	3	Q2_P21622	0.556003	*	C805133.1	GATTATCCAATCGTAAACAATCTACTGATCATCGTAAGACATCCGTTTCAACAATGAATG	Smp_130830	-	gi|256073477	S. mansoni Gene Predictions	Smp_130830	gi|256073477 wimple/ift172 [Schistosoma mansoni] wimple/ift172, putative [Schistosoma mansoni] (e-129/cov=91%/id=89%)	46358428	NP_056477.1	0	0.92	selective LIM binding factor homolog [Homo sapiens]
6285	39683	467	73	Q2_P02548	0.385171	*	C805135.1	CACGTTTAGAGCCAGTAATTATGGAATTAGAACGACAAACATCAGTTTTGGTTATTTGTC	Smp_015710	-	gi|256073439	S. mansoni Gene Predictions	Smp_015710	gi|256073439 6-phosphofructokinase [Schistosoma mansoni] 6-phosphofructo-2-kinase/fructose-2,6-bisphosph at ase,putative [Schistosoma mansoni] (e-114/cov=100%/id=99%)	118582286	NP_002616.2	1e-153	0.95	6-phosphofructo-2-kinase/fructose-2,6-biphosphatase 1 [Homo sapiens]
6287	44584	525	44	Q2_P21624	0.458812	*	C805137.1	CCGTAAGAGTACCGCTTTTCTTCTAGAGAAGTTTATCATCTGTATTTTACGAGTAAAGAT	Smp_092490.1	-	gi|256088165	S. mansoni Gene Predictions	Smp_092490.x	gi|256088165 NADH-plastoquinone oxidoreductase [Schistosoma mansoni] NADH-plastoquinone oxidoreductase, putative [Schistosoma mansoni] (1e-93/cov=51%/id=83%)	187281616	NP_077718.3	8e-63	0.77	NADH-ubiquinone oxidoreductase Fe-S protein 7 precursor [Homo sapiens]
6290	38535	454	30	Q2_P02551	0.328191	*	C805139.1	CGACTGCAGCGCATTTTTGTGAATAATGTATGTTTCAGCTAAATATCTTCCATAACACTT	Smp_034430.2	-	gi|256077206	S. mansoni Gene Predictions	Smp_034430.x	gi|256077206 39S ribosomal protein L43 [Schistosoma mansoni] 39S ribosomal protein L43, putative [Schistosoma mansoni] (e-106/cov=58%/id=100%)	28872734	NP_115488.2	6e-20	0.73	mitochondrial ribosomal protein L43 isoform a [Homo sapiens]
6300	34055	401	55	Q2_P02557	0.34716	*	C805148.1	CTATATCTACCGATGAATTTACATTATTTGCACAGAGACCTGGTCAACTAGTTGGAGAAT	Smp_082430	-	gi|256052612	S. mansoni Gene Predictions	Smp_082430	gi|256052612 uridine phosphorylase [Schistosoma mansoni] uridine phosphorylase, putative [Schistosoma mansoni] (e-157/cov=96%/id=95%)	31742508	NP_853628.1	5e-63	0.97	uridine phosphorylase 1 [Homo sapiens]
6303	30467	359	37	Q2_P02560	0.553639	*	C805151.1	ACTCCGTCAAAGCTTGTGTCTGGCCCGATATGATCGGATTGAACACCGCTAAGTACCCCA	-	-	gi|270008326	GenBank homolog	gi|270008326	gi|270008326 hypothetical protein TcasGA2_TC030735 [Tribolium castaneum] (2e-08/cov=50%/id=38%)	126012571	NP_005520.4	0	0.65	heparan sulfate proteoglycan 2 [Homo sapiens]
6314	4667	55	77	Q2_P02565	0.478437	*	C805157.1	CCTGTGAAGCTATTAATTCTTGGTCTTATTGAAATCAGTTGGAACACTTATCCATCAACA	-	-	gi|256080537	GenBank homolog	gi|256080537	gi|256080537 not56-related [Schistosoma mansoni] not56-related [Schistosoma mansoni] (7e-95/cov=49%/id=88%)	5031953	NP_005778.1	4e-81	0.86	alpha-1,3-mannosyltransferase ALG3 isoform a [Homo sapiens]
6317	9044	107	34	Q2_P02567	0.475665	*	C805160.1	GGCATTGAAATCGGAGCGAAAGAAGTTGAATTAAGTTCTAGTGAAGATCAAACTTATCAT	Smp_098090	Sjc_0014850	gi|256053254	S. mansoni Gene Predictions	Smp_098090	gi|256053254 hypothetical protein [Schistosoma mansoni] expressed protein [Schistosoma mansoni] (e-127/cov=94%/id=100%)	27545315	NP_057444.2	7e-15	0.83	translational activator of mitochondrially encoded cytochrome c oxidase I [Homo sapiens]
6324	27054	319	24	Q2_P21640	0.409166	*	C805164.1	GGTCAAGAGACACCTCAACAACAAATGGAGACTCATCCGGTTATACGAACACTCTATGAT	Smp_045250	Sjc_0209030	gi|256079139	S. mansoni Gene Predictions	Smp_045250	gi|256079139 hypothetical protein [Schistosoma mansoni] expressed protein [Schistosoma mansoni] (6e-88/cov=96%/id=99%)	75709220	NP_001028694.1	1e-157	1	cleavage stimulation factor subunit 1 [Homo sapiens]
6346	23327	275	37	Q2_P21656	0.420182	*	C805183.1	CATCGCTTCTCCAAAGACCAGGAATGCATCATCTGAAATCTCAAAGTAAATCATTATTTA	Smp_171870	-	gi|256068628	S. mansoni Gene Predictions	Smp_171870	gi|256068628 sugar transporter [Schistosoma mansoni] sugar transporter, putative [Schistosoma mansoni] (4e-29/cov=35%/id=100%)	24308167	NP_061181.1	2e-77	0.64	SV2 related protein [Homo sapiens]
6354	11793	139	63	Q2_P02580	0.548948	*	C805190.1	TCTTTGTATATGGTTTTACTCCTGTAAACTGTCACGATCCACATCAAATGGTAGAATGTC	Smp_093100	Sjc_0208210	gi|226470094	S. mansoni Gene Predictions	Smp_093100	gi|226470094 Splicing factor U2AF 35 kDa subunit [Schistosoma japonicum] Splicing factor U2AF 35 kDa subunit [Schistosoma japonicum] Splicing factor U2AF 35 kDa subunit [Schistosoma japonicum] Splicing factor U2AF 35 kDa subunit [Schistosoma japonicum] Splicing factor U2AF 35 kDa subunit [Schistosoma japonicum] (2e-97/cov=71%/id=92%)	68800128	NP_001020374.1	1e-84	0.84	U2 small nuclear RNA auxillary factor 1 isoform b [Homo sapiens]
6359	6921	82	36	Q2_P21663	0.508191	*	C805194.1	CCCTCTCTCGCGTTATTCCTACACGATATTCTTTATTTGTCCTTTTAAGTACATATTGAT	Smp_156900	-	gi|256082911	S. mansoni Gene Predictions	Smp_156900	gi|256082911 hypothetical protein [Schistosoma mansoni] expressed protein [Schistosoma mansoni] (e-110/cov=77%/id=93%)	118343649	NP_054906.2	8e-20	0.68	HSPC171 protein [Homo sapiens]
6364	32796	386	71	Q2_P21665	0.49419	*	C805198.1	TCCACGTCCGGGCAAAGACGGAACAAGAGGCGATCAAAAAGGCATCAGCGACCTTATCCC	-	-	gi|219852922	GenBank homolog	gi|219852922	gi|219852922 chaperone protein DnaJ [Candidatus Methanosphaerula palustris E1-9c] chaperone protein DnaJ [Methanosphaerula palustris E1-9c] (0.36/cov=18%/id=45%)	205360838	NP_005138.3	6e-42	0.91	DnaJ (Hsp40) homolog, subfamily A, member 3 isoform 1 [Homo sapiens]
6366	10869	128	74	Q2_P02587	0.50494	*	C805200.1	GCGAAGATGAAGGCGAAAGATTTTTTACAGCTGTTAAAAAACAACCGGTATTACGATATT	-	-	gi|239827294	GenBank homolog	gi|239827294	gi|239827294 6-phosphogluconate dehydrogenase NAD-binding [Geobacillus sp. WCH70] 6-phosphogluconate dehydrogenase NAD-binding [Geobacillus sp. WCH70] (8e-22/cov=55%/id=67%)	23308751	NP_689953.1	3e-31	0.97	3-hydroxyisobutyrate dehydrogenase [Homo sapiens]
6368	12967	153	47	Q2_P21667	0.418908	*	C805202.1	TGATGAAGACGATGCAGCAGATGAGACTGATGAGAAACTAGCGAACAGCAAGATGGCGGA	Smp_006850	Sjc_0070380	gi|256071684	S. mansoni Gene Predictions	Smp_006850	gi|256071684 DNA-directed rna polymerase subunit rpb8 [Schistosoma mansoni] DNA-directed rna polymerase subunit rpb8, putative [Schistosoma mansoni] (9e-36/cov=25%/id=97%)	14589953	NP_006223.2	7e-28	0.98	RNA polymerase II, polypeptide H [Homo sapiens]
6369	19589	231	39	Q2_P21668	0.535538	*	C805203.1	CTGTGCACGATGGAGTGGATCTCTTTTAAAATTCAAAATTAAATCTACACTTCTGGGTAT	Smp_093700	-	gi|256088380	S. mansoni Gene Predictions	Smp_093700	gi|256088380 membrane associated progesterone receptor [Schistosoma mansoni] membrane associated progesterone receptor, putative [Schistosoma mansoni] (4e-82/cov=59%/id=81%)	5453916	NP_006311.1	3e-28	0.66	progesterone receptor membrane component 2 [Homo sapiens]
6370	36396	429	16	Q2_P21669	0.460864	*	C805204.1	TAGAGAAGATTTACAACGTTCCTGTTGTAGATGTTCGAGTAAAGATGGTTTATCACGATT	Smp_123170	-	gi|256070685	S. mansoni Gene Predictions	Smp_123170	gi|256070685 Mitochondrial 39S ribosomal protein L23 (L23mt) (MRP-L23) [Schistosoma mansoni] Mitochondrial 39S ribosomal protein L23 (L23mt) (MRP-L23), putative [Schistosoma mansoni] (2e-63/cov=94%/id=99%)	223468571	NP_066957.3	4e-13	0.87	mitochondrial ribosomal protein L23 [Homo sapiens]
6371	29374	346	49	Q2_P21670	0.355282	*	C805205.1	CTCGCGATCAGTGGAAATGGCCGCTTTAAATAACCTTATTTAATATTTTAGCATACAAAG	Smp_194170	-	gi|256070050	S. mansoni Gene Predictions	Smp_194170	gi|256070050 F1 [Schistosoma mansoni] F1, putative [Schistosoma mansoni] (3e-62/cov=76%/id=100%)	4826848	NP_004991.1	1e-24	0.94	NADH dehydrogenase (ubiquinone) 1 alpha subcomplex, 5 [Homo sapiens]
6372	33480	394	75	Q2_P21671	0.352446	*	C805206.1	GTTGGAATAATCGTCAATAAGCGTGTCGGTAATCGAATAATTCCGAAACGAATAAATGTA	Smp_022560.2	-	gi|256074749	S. mansoni Gene Predictions	Smp_022560.x	gi|256074749 60S ribosomal protein L21 [Schistosoma mansoni] 60S ribosomal protein L21, putative [Schistosoma mansoni] (2e-70/cov=85%/id=91%)	18104948	NP_000973.2	2e-51	1	ribosomal protein L21 [Homo sapiens]
6373	23631	279	1	Q2_P21672	0.322865	*	C805207.1	GCCTGGTGTTAACTGTGATGTTAAAGTCGCAGGAGATTTGTAATTTGTAATAAAGTTTTC	Smp_066990	-	gi|256083401	S. mansoni Gene Predictions	Smp_066990	gi|256083401 40s ribosomal protein [Schistosoma mansoni] 40S ribosomal protein S20-like protein [Schistosoma mansoni] 40s rRNA protein, putative [Schistosoma mansoni] (2e-61/cov=74%/id=100%)	4506697	NP_001014.1	3e-33	0.83	ribosomal protein S20 isoform 2 [Homo sapiens]
6374	2406	29	26	Q2_P21673	0.422072	*	C805208.1	ACTGTTCGCTGATCTTGAGAGATTAAGGGTGGAAGAAGAGCAAAAACAGTCTTCAGAAAG	Smp_043970	Sjc_0014880	gi|256078878	S. mansoni Gene Predictions	Smp_043970	gi|256078878 DNAj homolog subfamily C member [Schistosoma mansoni] DNAj homolog subfamily C member, putative [Schistosoma mansoni] (e-107/cov=95%/id=93%)	112293277	NP_055095.2	2e-62	0.95	DnaJ (Hsp40) homolog, subfamily C, member 8 [Homo sapiens]
6375	21726	256	51	Q2_P21674	0.485526	*	C805209.1	TTTGAAGCTAGTGATGCAGCAATTGAAGCGATGAACGGACAGTATCTTTGTAATCGAGCC	Smp_067420	-	gi|256083494	S. mansoni Gene Predictions	Smp_067420	gi|256083494 splicing factor 3b subunit 4 (fragment) [Schistosoma mansoni] splicing factor 3b, subunit 4 (fragment), putative [Schistosoma mansoni] (e-102/cov=80%/id=97%)	5032069	NP_005841.1	1e-112	0.61	splicing factor 3b, subunit 4 [Homo sapiens]
6380	6932	82	47	Q2_P21677	0.430332	*	C805212.1	TCCTCTATGTGTCCGTCCTGCCGTTGTGATGTATGGGGCCACTCGTAATCAAGACGATTT	Smp_063990	Sjc_0086530	gi|301778185	S. mansoni Gene Predictions	Smp_063990	gi|301778185 PREDICTED: DNA-directed RNA polymerase II subunit RPB1-like [Ailuropoda melanoleuca] (e-100/cov=96%/id=58%)	4505939	NP_000928.1	5e-17	0.91	DNA-directed RNA polymerase II A [Homo sapiens]
6381	19593	231	43	Q2_P21678	0.446447	*	C805213.1	GACTAAACGATGAGATAGCATTTATTATACGTCGTGTGATAAGAGTCACTTGTTGATATG	-	-	gi|226480566	GenBank homolog	gi|226480566	gi|226480566 HIRA interacting protein 5 [Schistosoma japonicum] HIRA interacting protein 5 [Schistosoma japonicum] (e-104/cov=63%/id=82%)	50593025	NP_056515.2	5e-75	0.83	HIRA interacting protein 5 isoform 1 [Homo sapiens]
6385	2858	34	53	Q2_P21681	0.341741	*	C805220.1	AGAAAACCCTGGCTTAGACTTTAGCTCAGCCGACATATCTGGAAACTATCGTAACGGTGG	Smp_173910	-	gi|256088495	S. mansoni Gene Predictions	Smp_173910	gi|256088495 nuclear movement protein related [Schistosoma mansoni] nuclear movement protein related [Schistosoma mansoni] (3e-80/cov=95%/id=97%)	21687129	NP_660309.1	1e-27	0.83	NudC domain containing 2 [Homo sapiens]
6386	35911	423	41	Q2_P02591	0.400109	*	C805221.1	AGTAATCATTTTGTACAAGGTTACATGGTTACTGTTTTGTTTGTTTTGCTCTCCTCTCTC	Smp_166220	-	gi|256086141	S. mansoni Gene Predictions	Smp_166220	gi|256086141 ubiquitin-activating enzyme E1b [Schistosoma mansoni] ubiquitin-activating enzyme E1b, putative [Schistosoma mansoni] (2e-39/cov=61%/id=76%)	4885649	NP_005490.1	4e-96	0.75	SUMO-1 activating enzyme subunit 2 [Homo sapiens]
6393	31517	371	67	Q2_P02595	0.482154	*	C805227.1	AAACCACCCTCTATGAAAGCTGGAGAGTTAGCCAAACGATCTGATAGACGTATTGAGTCA	-	Sjc_0302700	gi|226478114	S. japonicum Gene Predictions	Sjc_0302700	gi|226478114 Flap endonuclease 1 [Schistosoma japonicum] (2e-33/cov=93%/id=93%)	4758356	NP_004102.1	1e-128	1	flap structure-specific endonuclease 1 [Homo sapiens]
6400	20594	243	24	Q2_P02600	0.311843	*	C805232.1	ACAGTTCAAGTTGAAGAAGCCCATTGAAAAAACCACAAAGCCTGTAATGAAGGCAGTAAA	Smp_175740.1	-	gi|256089077	S. mansoni Gene Predictions	Smp_175740.x	gi|256089077 60S ribosomal protein L14 [Schistosoma mansoni] 60S ribosomal protein L14-like protein [Schistosoma mansoni] 60S ribosomal protein L14, putative [Schistosoma mansoni] (2e-79/cov=87%/id=100%)	78000183	NP_001030168.1	3e-27	0.88	ribosomal protein L14 [Homo sapiens]
6406	25584	301	84	Q2_P21689	0.434896	*	C805236.1	GGTTTAGAACATGCATTGGGCGCTTTAACTAGTGAACATGTTCGCCGTTTACTTCCTAAG	Smp_136010	-	gi|256075359	S. mansoni Gene Predictions	Smp_136010	gi|256075359 hypothetical protein [Schistosoma mansoni] expressed protein [Schistosoma mansoni] (6e-72/cov=95%/id=75%)	5803221	NP_006775.1	9e-99	1.01	WD repeat-containing protein 3 [Homo sapiens]
6413	6065	72	30	Q2_P02607	0.345152	*	C805241.1	AAGCTAAACGCCAACCAAAATCCCACTGGGTTACTTTCAATCCTTTGTATTTCAGATAAA	Smp_163460.1	Sjc_0304200	gi|256085272	S. mansoni Gene Predictions	Smp_163460.x	gi|256085272 hypothetical protein [Schistosoma mansoni] expressed protein [Schistosoma mansoni] (4e-43/cov=48%/id=100%)	193788722	NP_057491.2	7e-45	1.03	hypothetical protein LOC51507 [Homo sapiens]
6423	22305	263	35	Q2_P02614	0.543026	*	C805249.1	ATTCGTCATCTAATGTAAAACCAACGTCGATTGCGTCCACCCTCAAATCACCAACCAAAA	Smp_068420	Sjc_0201000	gi|226472944	S. mansoni Gene Predictions	Smp_068420	gi|226472944 Small nuclear ribonucleoprotein SM D3 [Schistosoma japonicum] (4e-51/cov=51%/id=100%)	4759160	NP_004166.1	5e-37	0.79	small nuclear ribonucleoprotein polypeptide D3 [Homo sapiens]
6446	16577	196	2	Q2_P02626	0.322416	*	C805264.1	GCTAATTCCAGTAACGTTCGACGCTCTTATTATTGTAACATATTTTTCGTTATCGTTTGG	Smp_154230.1	-	gi|56759232	S. mansoni Gene Predictions	Smp_154230.x	gi|56759232 SJCHGC05203 protein [Schistosoma japonicum] (2e-42/cov=44%/id=76%)	4557663	NP_001542.1	1e-40	1.03	immunoglobulin binding protein 1 [Homo sapiens]
6448	18958	224	3	Q2_P21708	0.422352	*	C805266.1	CAGTCATCTTAAAATAAAAATAAATTCGTACGCTCTGTTACGCTTCCAACAAGCTACTTG	Smp_012690	-	gi|256072827	S. mansoni Gene Predictions	Smp_012690	gi|256072827 zinc finger protein [Schistosoma mansoni] zinc finger protein, putative [Schistosoma mansoni] (e-112/cov=54%/id=100%)	134142822	NP_001076799.1	7e-16	0.81	zinc finger protein 133 [Homo sapiens]
6451	16095	190	30	Q2_P21710	0.343826	*	C805268.1	CACGATAACACTATGTATGGCGATCTATTCTGTAATCCTTTCAACATATTGTTATCGTGT	Smp_137970	-	gi|256076130	S. mansoni Gene Predictions	Smp_137970	gi|256076130 hypothetical protein [Schistosoma mansoni] expressed protein [Schistosoma mansoni] (0.0/cov=44%/id=98%)	40556393	NP_955352.1	8e-85	0.67	PHD finger protein 17 long isoform [Homo sapiens]
6473	38698	456	23	Q2_P02637	0.549356	*	C805282.1	TCCGGTGTGGGGACTAGAAACTACTATCGAAAATTGGGTTATAAATTAGAGGGTCCATAT	Smp_085500	-	gi|256086957	S. mansoni Gene Predictions	Smp_085500	gi|256086957 histone acetyltransferase-related [Schistosoma mansoni] histone acetyltransferase-related [Schistosoma mansoni] (e-172/cov=100%/id=100%)	23510283	NP_060561.3	0	1	elongation protein 3 homolog [Homo sapiens]
6478	26372	311	22	Q2_P21725	0.401385	*	C805285.1	GGTTTACGTACAACATATTATTGTCGTTGCAAAGTTCCTTTTTACGGCACAAATTGTGAA	-	-	gi|196000975	GenBank homolog	gi|196000975	gi|196000975 hypothetical protein TRIADDRAFT_4952 [Trichoplax adhaerens] hypothetical protein TRIADDRAFT_4952 [Trichoplax adhaerens] (1e-13/cov=54%/id=42%)	148833508	NP_060087.3	7e-39	1.19	notch1 preproprotein [Homo sapiens]
6498	38841	457	81	Q2_P21735	0.384917	*	C805297.1	CACTCACATGATGCGTCAAAGAAAGAAAGTTTTACAAAATTGTAACTAAGGAGCAGTTGT	Smp_022700.2	-	gi|256074781	S. mansoni Gene Predictions	Smp_022700.x	gi|256074781 protein tyrosine phosphatase-like protein [Schistosoma mansoni] protein tyrosine phosphatase-like protein [Schistosoma mansoni] protein tyrosine phosphatase-like protein [Schistosoma mansoni] (e-112/cov=36%/id=100%)	38257153	NP_940684.1	1e-33	0.9	protein tyrosine phosphatase-like (proline instead of catalytic arginine), member b [Homo sapiens]
6499	30150	355	60	Q2_P02650	0.453429	*	C805298.1	TCTCTAAGCCTCCTGTTCCAAATGCTAAATCGAGCGATTATTTCCGCGTCGGTCAGTTTG	Smp_074470	-	gi|256084813	S. mansoni Gene Predictions	Smp_074470	gi|256084813 30S ribosomal protein S12 [Schistosoma mansoni] 30S ribosomal protein S12 family member, putative [Schistosoma mansoni] (8e-64/cov=65%/id=91%)	4506701	NP_001016.1	3e-66	0.97	ribosomal protein S23 [Homo sapiens]
6502	32149	379	19	Q2_P21737	0.409738	*	C805300.1	GAATTATTTGGCAGCCCTTGATGATGATGGTAACCTAACCGATCTAGGAAGTATGATGGC	Smp_169650	Sjc_0013210	gi|256052750	S. mansoni Gene Predictions	Smp_169650	gi|256052750 ATP-dependent RNA Helicase [Schistosoma mansoni] ATP-dependent RNA Helicase, putative [Schistosoma mansoni] (e-105/cov=99%/id=95%)	68509926	NP_001349.2	0	0.84	DEAH (Asp-Glu-Ala-His) box polypeptide 15 [Homo sapiens]
6503	32225	380	10	Q2_P21738	0.416576	*	C805301.1	AGCACCAGAGAAAACGAGCTGCGATTACTGATGAAGTTCTCAAGCAATTTATGACTCCTC	Smp_082860	Sjc_0030360	gi|256086378	S. mansoni Gene Predictions	Smp_082860	gi|256086378 tryptophanyl-tRNA synthetase [Schistosoma mansoni] tryptophanyl-tRNA synthetase, putative [Schistosoma mansoni] (0.0/cov=99%/id=98%)	47419916	NP_776049.1	1e-155	0.95	tryptophanyl-tRNA synthetase isoform a [Homo sapiens]
6504	20965	247	55	Q2_P21739	0.378822	*	C805302.1	CCAACACCAGCACAAATTTACAATGGTCTAGATGGAGGTAGCAAAAAGATATATGTAAAA	Smp_141080	-	gi|256092828	S. mansoni Gene Predictions	Smp_141080	gi|256092828 DNAj (hsp40) homolog subfamily B member [Schistosoma mansoni] DNAj (hsp40) homolog, subfamily B, member, putative [Schistosoma mansoni] (3e-62/cov=50%/id=85%)	7706495	NP_057390.1	1e-102	0.92	DnaJ (Hsp40) homolog, subfamily B, member 11 precursor [Homo sapiens]
6506	34618	408	23	Q2_P21741	0.411539	*	C805304.1	CCGTACTAACTCGTGTGTGTATGTGCATATTCCAATATTTTTTGCTTATCCTTTTTTCTG	Smp_141370	-	gi|256093006	S. mansoni Gene Predictions	Smp_141370	gi|256093006 z-protein (S1r protein) [Schistosoma mansoni] z-protein (S1r protein), putative [Schistosoma mansoni] (7e-81/cov=46%/id=100%)	31742476	NP_004287.3	8e-53	0.65	regulator of G-protein signalling 6 [Homo sapiens]
6521	8851	105	11	Q2_P21750	0.749274	*	C805314.1	GACAAATTGGACAAGGATTCCAAGCCAATATAATTTGTCCACTTTAATCATTGATTGACG	Smp_083650	Sjc_0302890	gi|256086563	S. mansoni Gene Predictions	Smp_083650	gi|256086563 cystathionine beta-lyase [Schistosoma mansoni] cystathionine beta-lyase, putative [Schistosoma mansoni] (0.0/cov=94%/id=96%)	21361334	NP_001893.2	1e-103	0.88	cystathionase isoform 1 [Homo sapiens]
6525	26961	318	16	Q2_P21753	0.367592	*	C805318.1	CGTGAAAGAATGGTTGCTGCATTTGAAATGATGAAAGGACCAACTTCAAACTGAATAAAT	Smp_000070	-	gi|256070259	S. mansoni Gene Predictions	Smp_000070	gi|256070259 1-acyl-sn-glycerol-3-phosphate o-acyltransferase [Schistosoma mansoni] 1-acyl-sn-glycerol-3-phosphate o-acyltransferase [Schistosoma mansoni] (e-135/cov=61%/id=93%)	6041665	NP_006403.2	3e-34	0.93	1-acylglycerol-3-phosphate O-acyltransferase 2 isoform a [Homo sapiens]
6528	38857	458	12	Q2_P02660	0.647124	*	C805320.1	TCTTGGTTCTGTGTATATATATTCAAAACATAACTGACCTTACCACATCAGCTCACTCTT	Smp_092380	Sjc_0024330	gi|256052895	S. mansoni Gene Predictions	Smp_092380	gi|256052895 g10 protein homolog [Schistosoma mansoni] g10 protein homolog, putative [Schistosoma mansoni] (8e-77/cov=70%/id=100%)	32171175	NP_003901.2	3e-66	1	G10 protein [Homo sapiens]
6533	39035	460	20	Q2_P21757	0.407313	*	C805324.1	TGCCTGTTACTGGGCCAATCGTCAGTTTTCTATATGATTTAGGATTTGACTATGAATCTA	Smp_133860	Sjc_0001740	gi|256074570	S. mansoni Gene Predictions	Smp_133860	gi|256074570 hypothetical protein [Schistosoma mansoni] expressed protein [Schistosoma mansoni] (e-112/cov=95%/id=100%)	188035867	NP_001120822.1	7e-13	0.78	mediator complex subunit 18 [Homo sapiens]
6537	45085	531	35	Q2_P21760	0.393893	*	C805327.1	GAGATAGTTAGTGTCCGGTACATCTCCACCAACCTTGAACAATTCGATTAAATCGTAGAA	Smp_138760	-	gi|256076426	S. mansoni Gene Predictions	Smp_138760	gi|256076426 hypothetical protein [Schistosoma mansoni] expressed protein [Schistosoma mansoni] (e-170/cov=38%/id=100%)	13129010	NP_076952.1	1e-85	0.98	nudix-type motif 9 isoform a [Homo sapiens]
6538	43272	510	7	Q2_P02664	0.425406	*	C805328.1	TGTGCACAAGTGACTTGATCACACTTTCCAATTTCATCAATGAAAAGTTGAAAGTCAGGG	-	-	gi|293353270	GenBank homolog	gi|293353270	gi|293353270 PREDICTED: zona pellucida binding protein [Rattus norvegicus] (0.073/cov=35%/id=41%)	5902116	NP_008940.1	1e-98	0.66	zona pellucida binding protein [Homo sapiens]
6540	13668	161	68	Q2_P02665	0.305765	*	C805329.1	ATGTTAAAAGACAATGGCATAACTTCACAATGTTGACGGTACCACCACATGCTTTAAGGA	Smp_002280.1	-	gi|256070733	S. mansoni Gene Predictions	Smp_002280.x	gi|256070733 hypothetical protein [Schistosoma mansoni] kif-2, putative [Schistosoma mansoni] (3e-67/cov=33%/id=90%)	148612849	NP_001091981.1	1e-179	0.71	kinesin heavy chain member 2 isoform 2 [Homo sapiens]
6543	4703	56	28	Q2_P02667	0.410154	*	C805331.1	CTACCGTGTATATTACAGTTTTGGGCTTCTTTTTTCTTTCTAAAGAAAGCAACAGAAGAC	Smp_016810	-	gi|256073664	S. mansoni Gene Predictions	Smp_016810	gi|256073664 hypothetical protein [Schistosoma mansoni] conserved hypothetical protein [Schistosoma mansoni] (2e-11/cov=31%/id=84%)	148277002	NP_001087224.1	2e-48	0.95	hypothetical protein LOC80006 isoform 1 [Homo sapiens]
6549	38612	455	22	Q2_P02671	0.446673	*	C805335.1	GTGTCATGGGTCCGTGTTCAGATATTTTGAAACGCAACATAGCTAAATATAATAGCTATA	Smp_022100	Sjc_0056650	gi|76157328	S. mansoni Gene Predictions	Smp_022100	gi|76157328 SJCHGC04695 protein [Schistosoma japonicum] (1e-94/cov=92%/id=98%)	47132583	NP_997637.1	6e-34	1	cAMP-dependent protein kinase, regulatory subunit alpha 1 [Homo sapiens]
6559	1423	17	63	Q2_P02677	0.429	*	C805341.1	CGTAACAACTTCTAGACCAGAACTTAGAGAGTTACCTCTCATTGTCATGTAAATAAAGAA	-	-	gi|126697344	GenBank homolog	gi|126697344	gi|126697344 legumain [Haliotis discus discus] (9e-29/cov=89%/id=34%)	56682964	NP_001008530.1	1e-116	0.93	legumain preproprotein [Homo sapiens]
6567	1060	13	40	Q2_P21772	0.376514	*	C805348.1	AGTGTTCAAAACCCTCAATGTAACATTGTCGTGGATTCAATCACCTGTTACTTCGATTCC	Smp_168480	Sjc_0203750	gi|256086930	S. mansoni Gene Predictions	Smp_168480	gi|256086930 apoptosis inhibitor [Schistosoma mansoni] apoptosis inhibitor, putative [Schistosoma mansoni] (e-150/cov=99%/id=95%)	219283152	NP_001136402.1	6e-60	0.8	apoptosis inhibitor 5 isoform a [Homo sapiens]
6580	41512	489	32	Q2_P02688	0.504321	*	C805358.1	GAAGAAGAGGGGGTAGAAGTAGAAAGGAAGTTAATGAAGAAAATGATACACACAGATTAT	-	-	gi|299827781	GenBank homolog	gi|299827781	gi|299827781 NADH dehydrogenase subunit 5 [Cotesia vestalis] NADH dehydrogenase subunit 5 [Cotesia vestalis] (0.37/cov=34%/id=42%)	17981863	NP_536853.1	4e-43	0.64	NADH dehydrogenase subunit 5 [Homo sapiens]
6586	27396	323	26	Q2_P21782	0.497709	*	C805362.1	GGTCATGCAGCTGGGCTGTTAAGTGTTGTACCAGCAAGACGTACATTTAATGATGTAGTG	Smp_105930	Sjc_0207360	gi|257206022	S. mansoni Gene Predictions	Smp_105930	gi|257206022 putative DnaJ (Hsp40) homolog, subfamily C, member 2 [Schistosoma japonicum] (0.0/cov=99%/id=75%)	70980549	NP_055791.1	1e-58	1.01	programmed cell death 11 [Homo sapiens]
6604	30216	356	41	Q2_P02698	0.493298	*	C805376.1	TAATTACCAAACGACCTAGAGCAGCTTCAGCTTATGCTGTAGGTGAGACTAAATTAGCAG	Smp_131050	-	gi|256073555	S. mansoni Gene Predictions	Smp_131050	gi|256073555 camp-dependent protein kinase type II regulatory subunit [Schistosoma mansoni] camp-dependent protein kinase type II regulatory subunit, putative [Schistosoma mansoni] (7e-69/cov=81%/id=99%)	47132585	NP_002727.2	2e-73	0.89	cAMP-dependent protein kinase, regulatory subunit beta 2 [Homo sapiens]
6605	28441	335	51	Q2_P02699	0.416607	*	C805378.1	ACGACTGATTGGTAAAGCTGGACCTGTGTGTGGATTAGATCCAGATTTTTGCGCTCGACC	Smp_008620	Sjc_0086430	gi|256072025	S. mansoni Gene Predictions	Smp_008620	gi|256072025 RHBDF1 protein (S54 family) [Schistosoma mansoni] RHBDF1 protein (S54 family) [Schistosoma mansoni] (e-130/cov=92%/id=93%)	190341097	NP_071895.3	1e-100	0.93	rhomboid family 1 [Homo sapiens]
6608	43245	509	65	Q2_P21794	0.304568	*	C805381.1	GTGGAGTTAATCGATATATTATGACTCATTCCAGTTTTTCTTACCATTCATTGCTTCCAC	Smp_079230	-	gi|256085683	S. mansoni Gene Predictions	Smp_079230	gi|256085683 immunophilin FK506 binding protein FKBP12 [Schistosoma mansoni] immunophilin FK506 binding protein FKBP12 [Schistosoma mansoni] immunophilin FK506 binding protein FKBP12, putative [Schistosoma mansoni] (2e-57/cov=72%/id=100%)	17149836	NP_463460.1	1e-38	0.99	FK506 binding protein 1A, 12kDa [Homo sapiens]
6614	32574	384	19	Q2_P02703	0.676229	*	C805386.1	ATTTATTCCGTTTGGTTATCTCATTGACCAGTGGCGTTGGTCAGTGTTCAGAGGGGACTC	-	-	gi|183986763	GenBank homolog	gi|183986763	gi|183986763 angiotensin I converting enzyme 1 [Xenopus (Silurana) tropicalis] ace protein [Xenopus (Silurana) tropicalis] (2e-46/cov=98%/id=60%)	4503273	NP_000780.1	0	0.97	angiotensin I converting enzyme 1 isoform 1 precursor [Homo sapiens]
6633	44785	527	75	Q2_P21810	0.532353	*	C805400.1	CGTCCAAATCAAATAGTAATACAGCAAATGTTCAGAAAAAACCTCGACTATCTACAGTAG	-	-	gi|256075464	GenBank homolog	gi|256075464	gi|256075464 DNA repair and recombination protein rad54-related [Schistosoma mansoni] DNA repair and recombination protein rad54-related [Schistosoma mansoni] (8e-17/cov=91%/id=65%)	6912622	NP_036547.1	2e-96	0.8	RAD54 homolog B [Homo sapiens]
6654	33702	397	42	Q2_P21824	0.388926	*	C805416.1	CCAGTGACATGGTTCTTATTCCTTTTCATCACGCATTTTTGTAAAGATGTCATTTTGCTT	Smp_179650.2	-	gi|256090252	S. mansoni Gene Predictions	Smp_179650.x	gi|256090252 chromobox protein [Schistosoma mansoni] chromobox protein, putative [Schistosoma mansoni] (e-117/cov=57%/id=95%)	188035910	NP_001120794.1	5e-41	0.84	heterochromatin protein 1-alpha [Homo sapiens]
6660	16522	195	32	Q2_P21827	0.305097	*	C805420.1	CATGACGGTTAATTATCAGTTAATCACAAATAACTAGCTTCAGTTTAAGCCCTTGTACAG	Smp_050700	Sjc_0115510	gi|256080208	S. mansoni Gene Predictions	Smp_050700	gi|256080208 phosphatidylethanolamine-binding protein [Schistosoma mansoni] phosphatidylethanolamine-binding protein, putative [Schistosoma mansoni] (1e-91/cov=90%/id=94%)	169636418	NP_115867.2	7e-33	0.73	mitochondrial ribosomal protein L38 [Homo sapiens]
6669	30079	354	74	Q2_P21831	0.529849	*	C805427.1	CAGTTTGTTGGCGAACAGCTTTGCATTTTTTATACTGTTTTGTCATGTACATTCGAAATG	Smp_152760	Sjc_0025790	gi|256081481	S. mansoni Gene Predictions	Smp_152760	gi|256081481 cyclin [Schistosoma mansoni] cyclin, putative [Schistosoma mansoni] (e-180/cov=66%/id=99%)	196049382	NP_689487.2	2e-34	0.85	family with sequence similarity 58, member A isoform 1 [Homo sapiens]
6672	24692	291	42	Q2_P02726	0.358652	*	C805429.1	AGATCTATATGTTGACATGTAGAAGAGTGAGTTCTACTTGGCTTTCACAGAAATTCCATT	Smp_029900.2	-	gi|256076264	S. mansoni Gene Predictions	Smp_029900.x	gi|256076264 peptidyl-prolyl cis-trans isomerase-like 1 ppil1 [Schistosoma mansoni] peptidyl-prolyl cis-trans isomerase-like 1, ppil1 [Schistosoma mansoni] (1e-69/cov=60%/id=89%)	7706339	NP_057143.1	1e-57	0.93	peptidylprolyl isomerase-like 1 [Homo sapiens]
6676	36023	424	68	Q2_P21834	0.388558	*	C805432.1	GTCAGTGATGAATCTGAAAGACAATTGGCATGGGAACGTGGGCAAATGGATTATATGGGT	Smp_008490	Sjc_0303640	gi|256072005	S. mansoni Gene Predictions	Smp_008490	gi|256072005 glycogenin-related [Schistosoma mansoni] glycogenin-related [Schistosoma mansoni] (e-177/cov=92%/id=99%)	20127457	NP_004121.2	2e-95	1.09	glycogenin 1 [Homo sapiens]
6678	40141	473	21	Q2_P02729	0.442854	*	C805434.1	CCAAACAAGTCACGTTTTGTAATACACACACATGATGAGTAAGTACGATCTAAAATCCTA	Smp_059350.2	-	-	S. mansoni Gene Predictions	Smp_059350.x	No hits	13236516	NP_077271.1	1e-59	0.98	Der1-like domain family, member 1 isoform a [Homo sapiens]
6686	29597	349	17	Q2_P21841	0.376861	*	C805440.1	GGTATATGAACAGGTTCGACAAATGATGAAAACATTGAATATCGTCAGTTGCAAATGAAG	Smp_043620	-	gi|226467456	S. mansoni Gene Predictions	Smp_043620	gi|226467456 uridylate kinase [Schistosoma japonicum] (3e-95/cov=48%/id=84%)	7706497	NP_057392.1	3e-21	0.91	UMP-CMP kinase 1 isoform a [Homo sapiens]
6698	17912	211	62	Q2_P21848	0.356958	*	C805447.1	CGGTCAGTTGACCGTGCTCGACGATAATTGTACTCATCCTCTAGATGAAATATGTTTTTT	Smp_002550.2	Sjc_0039250	gi|256070788	S. mansoni Gene Predictions	Smp_002550.x	gi|256070788 serine/arginine rich splicing factor [Schistosoma mansoni] serine/arginine rich splicing factor, putative [Schistosoma mansoni] (3e-76/cov=76%/id=100%)	4826972	NP_005096.1	8e-43	0.86	RNA binding motif protein 8A [Homo sapiens]
6699	21735	256	60	Q2_P21849	0.436898	*	C805448.1	GGAGTTGGGACTTTTTGTTCTCTGAATTAAAGACATTGAAATAAGACACTGATCTGATCA	Smp_012670.1	-	gi|256072821	S. mansoni Gene Predictions	Smp_012670.x	gi|256072821 hypothetical protein [Schistosoma mansoni] expressed protein [Schistosoma mansoni] (2e-52/cov=18%/id=100%)	156523262	NP_443105.2	1e-10	1.04	hypothetical protein LOC112752 isoform 1 [Homo sapiens]
6708	43658	514	53	Q2_P21854	0.426824	*	C805453.1	CTGAGAAGCCTGTTGATATTGGTCGTCTGGATCTACGTGTCGGTCGAATTATAGATGTAA	-	-	gi|256084652	GenBank homolog	gi|256084652	gi|256084652 methionyl-tRNA synthetase [Schistosoma mansoni] methionyl-tRNA synthetase, putative [Schistosoma mansoni] (1e-30/cov=18%/id=98%)	215490011	NP_001135888.1	3e-44	1.05	small inducible cytokine subfamily E, member 1 isoform b precursor [Homo sapiens]
6722	5004	59	74	Q2_P02749	0.312964	*	C805462.1	CGACTGATATTTGTGCCTTATTTATCTGGGCAAGATGATGGAATTAGTAGAAGAAAGATA	Smp_104870	Sjc_0072620	gi|256090583	S. mansoni Gene Predictions	Smp_104870	gi|256090583 hypothetical protein [Schistosoma mansoni] WD-repeat protein, putative [Schistosoma mansoni] (e-121/cov=67%/id=90%)	4505895	NP_002660.1	1e-150	0.91	pleiotropic regulator 1 (PRL1 homolog, Arabidopsis) [Homo sapiens]
6736	7463	88	68	Q2_P02754	0.472998	*	C805476.1	CGAATTGGCTTCGTTCCCTTCGTCAATCAAATATTTGTGTATTTGTTTAAGTGATGTGAT	Smp_176410	-	gi|256053269	S. mansoni Gene Predictions	Smp_176410	gi|256053269 hypothetical protein [Schistosoma mansoni] expressed protein [Schistosoma mansoni] (e-134/cov=75%/id=94%)	27734755	NP_116264.2	7e-11	0.74	F-box and leucine-rich repeat protein 20 [Homo sapiens]
6739	24041	283	71	Q2_P02757	0.563931	*	C805479.1	CACCTCAATTACCACAAATGTTTTTTCCAACAAGTGAAGATGTTGTTATTAGACAAGGTG	-	-	gi|149683132	GenBank homolog	gi|149683132	gi|149683132 peptidylglycine alpha-hydroxylating monooxygenase [Procambarus clarkii] (6e-46/cov=100%/id=55%)	21070980	NP_620176.1	8e-62	0.86	peptidylglycine alpha-amidating monooxygenase isoform c preproprotein [Homo sapiens]
6748	30319	357	59	Q2_P02760	0.479125	*	C805486.1	TGCTAAGCGTGTACTGAATGACTTTCAACGTGGTCGACTACCCTACTTTGTCAAACCACC	Smp_087810	Sjc_0206400	gi|256087318	S. mansoni Gene Predictions	Smp_087810	gi|256087318 GTP binding protein [Schistosoma mansoni] GTP binding protein, putative [Schistosoma mansoni] (0.0/cov=99%/id=97%)	7019419	NP_037417.1	1e-152	0.88	guanine nucleotide binding protein-like 2 (nucleolar) [Homo sapiens]
6750	18073	213	53	Q2_P21875	0.360714	*	C805487.1	CAAGATGCCCATTGTAGTCACTGAATGATCTCTTTATGTTGGGTCAATTCTATTTATGTG	-	-	gi|291242431	GenBank homolog	gi|291242431	gi|291242431 PREDICTED: vesicle transport through interaction with t-SNAREs 1B-like [Saccoglossus kowalevskii] (3e-10/cov=62%/id=39%)	5454166	NP_006361.1	8e-37	0.9	vesicle transport through interaction with t-SNAREs 1B [Homo sapiens]
6753	33502	395	12	Q2_P21877	0.466006	*	C805490.1	CTAGGTGTATTTTCAGAACCAATGGATAGTGACGACCAGTGAATTTGTATATCTATACAT	Smp_054600	Sjc_0102720	gi|256080981	S. mansoni Gene Predictions	Smp_054600	gi|256080981 hypothetical protein [Schistosoma mansoni] expressed protein [Schistosoma mansoni] (e-113/cov=65%/id=94%)	5031653	NP_005863.1	7e-56	0.85	breast carcinoma amplified sequence 2 [Homo sapiens]
6756	39390	464	35	Q2_P21879	0.438962	*	C805492.1	CTGTGGTGCTCAGCTAATATTGCATATTAATGTTTTATTGTTTTGACTCACGCTTGCATA	Smp_053610	Sjc_0300880	gi|256080782	S. mansoni Gene Predictions	Smp_053610	gi|256080782 seryl-tRNA synthetase [Schistosoma mansoni] seryl-tRNA synthetase [Schistosoma mansoni] (0.0/cov=89%/id=97%)	16306548	NP_006504.2	1e-179	0.77	seryl-tRNA synthetase [Homo sapiens]
6762	19300	228	5	Q2_P21881	0.333515	*	C805497.1	CCTACTCAACGGTTATTCCCAGTTAATTCATCAACAACATCGGAATCAAATAAATTGATC	Smp_070110	Sjc_0218450	gi|256083996	S. mansoni Gene Predictions	Smp_070110	gi|256083996 mitochondrial 39S ribosomal protein L45 [Schistosoma mansoni] putative mitochondrial 39S ribosomal protein L45 [Schistosoma mansoni] (1e-65/cov=99%/id=100%)	34304322	NP_115727.3	6e-47	0.67	mitochondrial ribosomal protein L45 [Homo sapiens]
6770	18881	223	11	Q2_P21885	0.434844	*	C805502.1	CCCAGTAAACTTGTTTCTGTGATTTGCATTCAGCTTTATCTTACACGTTCAGTGTTTTAT	Smp_015850.3	Sjc_0034440	gi|256073471	S. mansoni Gene Predictions	Smp_015850.x	gi|256073471 hypothetical protein [Schistosoma mansoni] expressed protein [Schistosoma mansoni] (e-122/cov=44%/id=97%)	116812577	NP_057103.2	9e-61	0.67	LUC7-like 2 [Homo sapiens]
6772	31624	373	4	Q2_P21887	0.457437	*	C805504.1	GCAACAAGATGCTGTACAAACTGCTGCAATGGCTATGGATAAATATAATGATGATAAAGA	Smp_019310	Sjc_0108650	gi|256074131	S. mansoni Gene Predictions	Smp_019310	gi|256074131 cytoplasmic dynein light chain [Schistosoma mansoni] cytoplasmic dynein light chain, putative [Schistosoma mansoni] (3e-53/cov=67%/id=99%)	18087855	NP_542408.1	9e-26	0.83	dynein, light chain, LC8-type 2 [Homo sapiens]
6782	16255	192	20	Q2_P21894	0.30813	*	C805513.1	TGTAGTAGACACTGGATACTTATTGCGGAATAACTGTTCCTTATACTATAACTGGCTAAT	-	Sjc_0202860	gi|256069936	S. japonicum Gene Predictions	Sjc_0202860	gi|256069936 nucleic acid binding [Schistosoma mansoni] nucleic acid binding, putative [Schistosoma mansoni] (e-106/cov=69%/id=91%)	109148544	NP_116267.3	4e-46	0.95	alkB, alkylation repair homolog 6 isoform 2 [Homo sapiens]
6783	1556	19	26	Q2_P21895	0.396028	*	C805514.1	GGGGAGATCATCACAAATACTCATGTAAATAAGCAATGTATTAACCTCAGTACTGACAAT	Smp_151070	-	gi|256080856	S. mansoni Gene Predictions	Smp_151070	gi|256080856 suppressor of ty [Schistosoma mansoni] suppressor of ty, putative [Schistosoma mansoni] (e-162/cov=70%/id=88%)	195546902	NP_001124297.1	1e-146	0.82	suppressor of Ty 5 homolog isoform b [Homo sapiens]
6792	4883	58	38	Q2_P21900	0.517734	*	C805523.1	CTTGGACCTAGATGATGAAAGCTAGAATAACTCATTCACTATAGGGCTTTTTCTTTTCTT	-	-	gi|50758981	GenBank homolog	gi|50758981	gi|50758981 PREDICTED: similar to prefoldin subunit 4 [Gallus gallus] (2e-16/cov=85%/id=38%)	12408677	NP_002614.2	1e-53	0.92	prefoldin subunit 4 [Homo sapiens]
6793	30496	359	66	Q2_P21901	0.353327	*	C805524.1	CGATTTTAGGCGTTTATATATAGTAGCCTATCTTATCACTGCACTAAACCAACGAAATCA	Smp_044010.2	Sjc_0304180	gi|256078892	S. mansoni Gene Predictions	Smp_044010.x	gi|256078892 tropomyosin [Schistosoma mansoni] RecName: Full=Tropomyosin-1; AltName: Full=Tropomyosin I; Short=TMI; Short=SmTMI; AltName: Full=Polypeptide 49 tropomyosin [Schistosoma mansoni] tropomyosin, putative [Schistosoma mansoni] (e-124/cov=56%/id=86%)	63252898	NP_001018005.1	2e-51	0.99	tropomyosin 1 alpha chain isoform 1 [Homo sapiens]
6799	23857	281	57	Q2_P21905	0.407228	*	C805529.1	TTTCTTCCCAGGACTGATTATAGGCAACGACGACAACAGGAGTTTGTATTTGTTGATCAT	Smp_105200.3	-	gi|256090653	S. mansoni Gene Predictions	Smp_105200.x	gi|256090653 glypican [Schistosoma mansoni] glypican, putative [Schistosoma mansoni] (0.0/cov=56%/id=98%)	5031719	NP_005699.1	4e-28	0.74	glypican 6 precursor [Homo sapiens]
6802	36721	433	1	Q2_P21906	0.343696	*	C805532.1	CGTCAACAGTTAGAATTGTTGAAATTTATACCATCTGTCTGCCTTCTATGCAAACAAAAC	Smp_046060.1	Sjc_0035730	gi|256079311	S. mansoni Gene Predictions	Smp_046060.x	gi|256079311 myosin heavy chain IIb [Schistosoma mansoni] Myosin-10 (Myosin heavy chain, nonmuscle IIb) (Nonmuscle myosin heavy chain IIb) (NMMHC II-b) (NMMHC-IIB) (Cellular myosin heavy chain, type B) (Nonmuscle myosin heavy chain-B) (NMMHC-B), putative [Schistosoma mansoni] (0.0/cov=75%/id=96%)	92091586	NP_001035203.1	0	0.97	smooth muscle myosin heavy chain 11 isoform SM1B [Homo sapiens]
6810	7499	89	19	Q2_P21911	0.400433	*	C805537.1	TTGAGACAGCTACATTGGACTGCCCAATTTTTAATAGTAGAATTCGATTACAATCGGAAC	-	-	gi|256086930	GenBank homolog	gi|256086930	gi|256086930 apoptosis inhibitor [Schistosoma mansoni] apoptosis inhibitor, putative [Schistosoma mansoni] (6e-26/cov=62%/id=98%)	219283152	NP_001136402.1	6e-60	0.8	apoptosis inhibitor 5 isoform a [Homo sapiens]
6838	30205	356	30	Q2_P21928	0.369673	*	C805557.1	GCGCCTTATAAATACTTTATGTGATCAACGCCCTCATTTGACTTTCAGCTTCTTCTTTTC	-	-	gi|291233676	GenBank homolog	gi|291233676	gi|291233676 PREDICTED: lethal (2) 06225-like isoform 1 [Saccoglossus kowalevskii] (4e-19/cov=68%/id=52%)	51479156	NP_006467.4	2e-27	0.79	ATP synthase, H+ transporting, mitochondrial F0 complex, subunit G [Homo sapiens]
6842	27916	329	36	Q2_P02797	0.590305	*	C805561.1	GCTCAGTTCGTCCGCGTTAAAGATAATAAGAGATCTTTAGTTTAGATCAAATTGTCTTCT	-	-	gi|1408194	GenBank homolog	gi|1408194	gi|1408194 myosin heavy chain [Placopecten magellanicus] (2e-23/cov=72%/id=64%)	153945790	NP_002463.2	0	0.98	myosin, heavy chain 8, skeletal muscle, perinatal [Homo sapiens]
6863	7511	89	31	Q2_P21941	0.38605	*	C805577.1	GCTCCCATTACTTTCCTATTTATCTGTATTGCGAGGTGACGGAGCAAGTGATCATGTTCG	Smp_154880	Sjc_0203470	gi|256052188	S. mansoni Gene Predictions	Smp_154880	gi|256052188 tubulin subunit delta [Schistosoma mansoni] tubulin delta chain, putative [Schistosoma mansoni] (2e-52/cov=84%/id=98%)	50592998	NP_057345.2	1e-73	0.96	delta-tubulin [Homo sapiens]
6869	14357	169	77	Q2_P21944	0.381758	*	C805581.1	GCTCAATAATGTTATTTGCAGATTTCCGTCGCAAGTCCTTTGTACTTAGTCTTATTGATA	Smp_002880.2	Sjc_0089940	gi|256070850	S. mansoni Gene Predictions	Smp_002880.x	gi|256070850 ATP synthase alpha subunit mitochondrial [Schistosoma mansoni] ATP synthase alpha subunit mitochondrial, putative [Schistosoma mansoni] (0.0/cov=90%/id=100%)	50345984	NP_001001937.1	0	0.99	ATP synthase, H+ transporting, mitochondrial F1 complex, alpha subunit precursor [Homo sapiens]
6872	39745	468	50	Q2_P21946	0.30088	*	C805583.1	GCGATGATGATCGATTGGATACTTTGTGATGACTTTATGCTCAGATGTTGAATAATTGTA	Smp_060910	-	gi|256052184	S. mansoni Gene Predictions	Smp_060910	gi|256052184 small nuclear ribonucleoprotein f (snrnp-f) [Schistosoma mansoni] small nuclear ribonucleoprotein f (snrnp-f), putative [Schistosoma mansoni] (2e-38/cov=56%/id=100%)	4507131	NP_003086.1	4e-27	0.8	small nuclear ribonucleoprotein polypeptide F [Homo sapiens]
6878	6352	75	62	Q2_P21949	0.316687	*	C805587.1	GGTGGAGATAAGAAGAAGAAAGGTCAAATGGTCACCTTTTAAATGATCGCACATAAATAA	Smp_035790	-	gi|256077303	S. mansoni Gene Predictions	Smp_035790	gi|256077303 hypothetical protein [Schistosoma mansoni] expressed protein [Schistosoma mansoni] (6e-57/cov=72%/id=100%)	10445223	NP_066357.1	9e-42	1.01	ribosomal protein L36a [Homo sapiens]
6882	21202	250	37	Q2_P21951	0.382116	*	C805591.1	GCCATGGACCTGGGTATCTTTTATTATTTTAACTGGTGTATGGAAGAAATAAGGTTTTTG	Smp_033990	Sjc_0211080	gi|256077104	S. mansoni Gene Predictions	Smp_033990	gi|256077104 dynactin subunit P25 [Schistosoma mansoni] dynactin subunit P25, putative [Schistosoma mansoni] (1e-57/cov=67%/id=99%)	14210488	NP_115875.1	9e-82	0.97	dynactin 5 [Homo sapiens]
6885	10838	128	43	Q2_P21953	0.33523	*	C805593.1	CGTGGTGGCAAACAGAGGAGAAAACGAAATAACTATGTACGTGGTCGCAGACAGCCTGGC	-	-	gi|256078113	GenBank homolog	gi|256078113	gi|256078113 glycogen phosphorylase [Schistosoma mansoni] glycogen phosphorylase, putative [Schistosoma mansoni] (4e-22/cov=43%/id=70%)	5032009	NP_005600.1	0	0.99	muscle glycogen phosphorylase [Homo sapiens]
6889	8146	96	71	Q2_P21956	0.299483	*	C805596.1	GGATGCAGTTACCGCAAGAAGGCGAAATGATTTTCTTGTAAATTCCGATTGTTATAATAA	Smp_041650	-	gi|256078469	S. mansoni Gene Predictions	Smp_041650	gi|256078469 40S ribosomal protein S27 [Schistosoma mansoni] 40S ribosomal protein S27, putative [Schistosoma mansoni] (4e-35/cov=63%/id=85%)	7705706	NP_057004.1	2e-25	0.97	ribosomal protein S27-like [Homo sapiens]
6898	3979	47	69	Q2_P21962	0.441684	*	C805604.1	GAATGGAAAGGCATGCGTGTAACAGTTAAATTGACTGTTCAAAATCGTGCTGCTAAAATC	-	-	gi|296421661	GenBank homolog	gi|296421661	gi|296421661 hypothetical protein [Tuber melanosporum Mel28] unnamed protein product [Tuber melanosporum] (3e-22/cov=87%/id=68%)	4506597	NP_000967.1	3e-66	0.86	ribosomal protein L12 [Homo sapiens]
6900	874	11	24	Q2_P02824	0.530401	*	C805606.1	ACGACATACGCTTGATGGAGCTGCTTGCCTATTGAATAGCAGTAAATACTTCCCCAGTCG	Smp_105710.1	Sjc_0048050	gi|256090749	S. mansoni Gene Predictions	Smp_105710.x	gi|256090749 mps one binder kinase activator-like 3 (mob1 homolog 3) (mob3) [Schistosoma mansoni] mps one binder kinase activator-like 3 (mob1 homolog 3) (mob3) [Schistosoma mansoni] (3e-74/cov=71%/id=98%)	41349449	NP_056202.2	7e-97	0.94	Mps One Binder kinase activator-like 3 isoform 1 [Homo sapiens]
6914	43632	514	27	Q2_P02832	0.362661	*	C805620.1	GAGATTGTTGTTGTAGTTGTAGTTGTTTTCCTCTTTTACGAACATTTTGTTTGTTGCTGG	-	-	gi|226468578	GenBank homolog	gi|226468578	gi|226468578 Nitrilase and fragile histidine triad fusion protein [Schistosoma japonicum] (0.0/cov=70%/id=75%)	5031947	NP_005591.1	3e-50	0.69	nitrilase 1 [Homo sapiens]
6915	41276	486	51	Q2_P21969	0.380931	*	C805621.1	GACAAGAATAGAACCCCTCTTTTCTGACAAAAACAAAGAAACTTACAAATTATGGTGCCT	Smp_123180	Sjc_0066710	gi|256070687	S. mansoni Gene Predictions	Smp_123180	gi|256070687 nedd-4-like E3 ubiquitin-protein ligase [Schistosoma mansoni] nedd-4-like E3 ubiquitin-protein ligase [Schistosoma mansoni] (0.0/cov=79%/id=100%)	27477109	NP_113671.3	0	0.71	itchy homolog E3 ubiquitin protein ligase [Homo sapiens]
6921	16026	189	46	Q2_P02835	0.473819	*	C805626.1	GCAGGGAATATAACAAATCGCATATGTATAATCAAACTGTGCTTGGAATGGTACTGCGCA	Smp_022740	Sjc_0015400	gi|256074793	S. mansoni Gene Predictions	Smp_022740	gi|256074793 tumor necrosis factor induced protein [Schistosoma mansoni] tumor necrosis factor induced protein, putative [Schistosoma mansoni] (1e-53/cov=71%/id=89%)	157389001	NP_078851.2	2e-13	0.92	tumor necrosis factor, alpha-induced protein 8-like 2 [Homo sapiens]
6923	13215	156	40	Q2_P02836	0.322564	*	C805627.1	GTTGCTCATGCGAAGAACATACGTTTGGTCTAACCTGTTTTGAAGTAAATTTATATCCTA	Smp_055050	Sjc_0213080	gi|256081030	S. mansoni Gene Predictions	Smp_055050	gi|256081030 40S ribosomal protein S17 [Schistosoma mansoni] 40S ribosomal protein S17, putative [Schistosoma mansoni] (2e-60/cov=76%/id=98%)	4506693	NP_001012.1	3e-42	0.99	ribosomal protein S17 [Homo sapiens]
6926	10222	121	22	Q2_P21974	0.379666	*	C805630.1	TTGGTATGCAGACGTCCTTACGTTATGCAATCCAACTGATAACCACTGCAAATTTAGTGT	Smp_132690	Sjc_0087180	gi|256074109	S. mansoni Gene Predictions	Smp_132690	gi|256074109 ruvb-like 2 (reptin) [Schistosoma mansoni] ruvb-like 2 (reptin) [Schistosoma mansoni] (0.0/cov=99%/id=93%)	5730023	NP_006657.1	0	0.97	RuvB-like 2 [Homo sapiens]
6929	9179	108	84	Q2_P21976	0.35587	*	C805632.1	CGAGTACTTATGATCCAGTTATGATGAATGTGAACTGTCTTTTCTGATACTTTTGACAGT	Smp_089550	Sjc_0020290	gi|256087645	S. mansoni Gene Predictions	Smp_089550	gi|256087645 Eif5b-like protein [Schistosoma mansoni] Eif5b-like protein, putative [Schistosoma mansoni] (e-114/cov=76%/id=99%)	84043963	NP_056988.3	9e-74	0.93	eukaryotic translation initiation factor 5B [Homo sapiens]
6940	23134	273	14	Q2_P21982	0.406588	*	C805639.1	GTGGCGGGTGTTTGGAAGCACTTCTTATTTTTAAAGGACTGATAATTTGAATTGTAGTTA	Smp_004550.2	-	gi|256071170	S. mansoni Gene Predictions	Smp_004550.x	gi|256071170 hypothetical protein [Schistosoma mansoni] expressed protein [Schistosoma mansoni] (2e-79/cov=54%/id=100%)	156151369	NP_057049.4	8e-17	0.85	NADH dehydrogenase (ubiquinone) 1 alpha subcomplex, 13 [Homo sapiens]
6946	13488	159	58	Q2_P02846	0.3302	*	C805645.1	ATATTTCTCTCTTCTGTAATTCCCTCCTTTTCAACGGGATGGGACTTGTTTTATTTGTTC	Smp_036180	-	gi|256077374	S. mansoni Gene Predictions	Smp_036180	gi|256077374 diacylglycerol kinase theta [Schistosoma mansoni] diacylglycerol kinase, theta, putative [Schistosoma mansoni] (4e-14/cov=30%/id=75%)	40806175	NP_001338.2	1e-163	0.8	diacylglycerol kinase, theta [Homo sapiens]
6949	14686	173	66	Q2_P02848	0.350555	*	C805647.1	AGTTTATCAAAGTAACGAGCAAGTCACCACAAGCAGCTCATCGAGAAAGAAAAAATGATA	Smp_100140	-	gi|256089459	S. mansoni Gene Predictions	Smp_100140	gi|256089459 hypothetical protein [Schistosoma mansoni] Keratinocytes-associated protein 2 (KCP-2), putative [Schistosoma mansoni] (8e-44/cov=63%/id=77%)	27777661	NP_776251.1	1e-17	0.81	keratinocyte associated protein 2 [Homo sapiens]
6981	22806	269	26	Q2_P22006	0.461246	*	C805669.1	GCCTTGCCTGTAGCTTCTTTCGCTCGTTTTCAGCCTCAGAGTACTGATTTTCTGGATATA	Smp_144460.1	-	gi|256078324	S. mansoni Gene Predictions	Smp_144460.x	gi|256078324 ubiquitin fusion degradaton protein [Schistosoma mansoni] ubiquitin fusion degradaton protein, putative [Schistosoma mansoni] (2e-62/cov=51%/id=86%)	78214518	NP_001030324.1	2e-47	0.66	ubiquitin fusion degradation 1-like isoform B [Homo sapiens]
7003	12648	149	68	Q2_P02872	0.395466	*	C805685.1	ACAAAGAAAACCCTCACCATAACAGCACGGAAGATTTGACGGGGGTTGATCCAAAAATGC	Smp_102240	-	gi|256090058	S. mansoni Gene Predictions	Smp_102240	gi|256090058 upf3 regulator of nonsense transcripts-like protein [Schistosoma mansoni] upf3 regulator of nonsense transcripts-like protein [Schistosoma mansoni] (e-143/cov=95%/id=95%)	12711676	NP_075387.1	4e-22	0.61	UPF3 regulator of nonsense transcripts homolog A isoform hUpf3p [Homo sapiens]
7009	45	1	45	Q2_P22020	0.343992	*	C805690.1	CCCAACATGTCTTCACCTCAAACAGTTATTACTAGAGGGTTGCTGACTTCGCCTGTTGTT	Smp_004980	-	gi|256071265	S. mansoni Gene Predictions	Smp_004980	gi|256071265 50S ribosomal protein L20 [Schistosoma mansoni] 50S ribosomal protein L20, putative [Schistosoma mansoni] (8e-84/cov=83%/id=99%)	26638657	NP_060441.2	2e-17	0.89	mitochondrial ribosomal protein L20 [Homo sapiens]
7011	14963	177	3	Q2_P22021	0.405739	*	C805692.1	GCTACTGCAACAATTAAACCATCACCATCTGAATATGTTATGGGTACTATATGGAAAATG	Smp_098340	-	gi|256089175	S. mansoni Gene Predictions	Smp_098340	gi|256089175 hypothetical protein [Schistosoma mansoni] expressed protein [Schistosoma mansoni] (3e-30/cov=49%/id=96%)	13129018	NP_076956.1	2e-27	0.85	gamma-glutamyl cyclotransferase [Homo sapiens]
7018	20637	243	67	Q2_P22026	0.525063	*	C805698.1	AATGGGAATATAGGAATGGTCCGTAATTCATTGATGAAAGAATGGGATAAAACAGTCCCG	Smp_193750	-	gi|256069895	S. mansoni Gene Predictions	Smp_193750	gi|256069895 family S33 non-peptidase homologue (S33 family) [Schistosoma mansoni] family S33 non-peptidase homologue (S33 family) [Schistosoma mansoni] (2e-89/cov=84%/id=90%)	23200012	NP_683711.1	1e-19	0.72	abhydrolase domain containing 11 isoform 2 [Homo sapiens]
7019	12450	147	40	Q2_P22027	0.417915	*	C805699.1	TGTTGGAATCCTGGGTCTTTTTAAAGGTTTTGGTGCCCTTATAGCTCAATATGCCCTACA	Smp_128570	-	gi|256072674	S. mansoni Gene Predictions	Smp_128570	gi|256072674 hypothetical protein [Schistosoma mansoni] conserved hypothetical protein [Schistosoma mansoni] (e-128/cov=68%/id=97%)	20270311	NP_620128.1	3e-52	0.74	solute carrier family 25, member 46 [Homo sapiens]
7028	28033	330	68	Q2_P22033	0.77383	*	C805709.1	GATGGAGATCTATACCTGTATACGCTGATTATTATCTTTTGTTGCCTTGTGTAATTTAGG	Smp_095150	Sjc_0219200	gi|256088600	S. mansoni Gene Predictions	Smp_095150	gi|256088600 eukaryotic translation initiation factor 2 gamma subunit (eif-2-gamma) [Schistosoma mansoni] eukaryotic translation initiation factor 2 gamma subunit (eif-2-gamma), putative [Schistosoma mansoni] (0.0/cov=76%/id=99%)	4503507	NP_001406.1	0	0.98	eukaryotic translation initiation factor 2, subunit 3 gamma, 52kDa [Homo sapiens]
7035	33961	400	46	Q2_P22038	0.461873	*	C805715.1	GACAATTCCTCATCATGAATGACGATGATGCTGATGGTAGTTTCATTGAAATAAGAAATG	Smp_016630.2	-	gi|256073628	S. mansoni Gene Predictions	Smp_016630.x	gi|256073628 trimeric G-protein alpha o subunit [Schistosoma mansoni] trimeric G-protein alpha o subunit, putative [Schistosoma mansoni] (0.0/cov=50%/id=99%)	10567816	NP_066268.1	1e-175	1	guanine nucleotide binding protein, alpha activating polypeptide O isoform a [Homo sapiens]
7038	37191	438	46	Q2_P22040	0.368383	*	C805717.1	GGCATTTCATTCAAGCAACAGATAAAACTGTCGAAGAAGTACATAAGTGTATTATGGTAC	Smp_032810	Sjc_0008250	gi|256076848	S. mansoni Gene Predictions	Smp_032810	gi|256076848 thymidylate kinase [Schistosoma mansoni] thymidylate kinase [Schistosoma mansoni] (e-132/cov=81%/id=100%)	42544174	NP_036277.2	2e-36	0.88	deoxythymidylate kinase (thymidylate kinase) [Homo sapiens]
7045	22159	261	59	Q2_P22045	0.388366	*	C805722.1	CCTGCTACTTGCACAACTGGTGAACCATACGACCCTGAATTTGTACAACGTGGTTTTAAA	Smp_018430	-	gi|256073940	S. mansoni Gene Predictions	Smp_018430	gi|256073940 mitochondrial signal peptidase (S26 family) [Schistosoma mansoni] mitochondrial signal peptidase (S26 family) [Schistosoma mansoni] (8e-78/cov=69%/id=100%)	21450679	NP_659418.1	3e-19	0.78	IMP1 inner mitochondrial membrane peptidase-like [Homo sapiens]
7046	5468	65	28	Q2_P22046	0.354187	*	C805723.1	TTCGTACTATACTGGTCAGGCTAATGCGTTTTACTAGTTCGACGTTTGATAAGATTTTTT	Smp_005290	-	gi|256071341	S. mansoni Gene Predictions	Smp_005290	gi|256071341 cytochrome C1 [Schistosoma mansoni] cytochrome C1, putative [Schistosoma mansoni] (e-169/cov=70%/id=96%)	21359867	NP_001907.2	4e-78	0.81	cytochrome c-1 [Homo sapiens]
7052	39359	464	4	Q2_P22050	0.362707	*	C805727.1	TTTTGTATTTCGAGTGGCCACTTGTAGGAATTCTCGTGAATATACTCAATTTCTTCATGA	Smp_047740	-	gi|256079628	S. mansoni Gene Predictions	Smp_047740	gi|256079628 26S proteasome non-ATPase regulatory subunit [Schistosoma mansoni] 26S proteasome non-ATPase regulatory subunit, putative [Schistosoma mansoni] (e-144/cov=76%/id=96%)	156631005	NP_002803.2	1e-60	0.96	proteasome 26S non-ATPase subunit 8 [Homo sapiens]
7054	4058	48	63	Q2_P02889	0.469781	*	C805729.1	TGAAAACTCGCTATTCAATGACTGGTTTACGGGACATTTGAATTTCCAGATAGAACATCA	Smp_132740	Sjc_0302110	gi|256074133	S. mansoni Gene Predictions	Smp_132740	gi|256074133 fatty acid desaturase [Schistosoma mansoni] fatty acid desaturase, putative [Schistosoma mansoni] (e-138/cov=100%/id=96%)	4758334	NP_004256.1	1e-114	0.88	fatty acid desaturase 2 [Homo sapiens]
7062	22128	261	28	Q2_P22056	0.611486	*	C805734.1	AATGTCTCCTGAAGGATTACTGGAACAGCACATTGTCCGTTGGAGAGAAATTCGGAGAAA	Smp_113630	Sjc_0082300	gi|256062491	S. mansoni Gene Predictions	Smp_113630	gi|256062491 Antolefinin (Antolefinine) [Schistosoma mansoni] Antolefinin (Antolefinine), putative [Schistosoma mansoni] (e-129/cov=87%/id=100%)	28144916	NP_061977.1	1e-17	1	lin-37 homolog [Homo sapiens]
7066	25437	300	22	Q2_P22058	0.52764	*	C805737.1	AACCCGTTCTACATTTGTGCCGGGTTTATGTTGAATACGACTGACCCACTCTATGATTAA	Smp_093720	-	gi|256088384	S. mansoni Gene Predictions	Smp_093720	gi|256088384 hypothetical protein [Schistosoma mansoni] expressed protein [Schistosoma mansoni] (1e-83/cov=32%/id=99%)	187155251	NP_077002.2	1e-33	0.75	hypothetical protein LOC79078 [Homo sapiens]
7067	34566	407	56	Q2_P22059	0.429203	*	C805738.1	GTCGTGATCTTTCCGGGGAATTTATCGTTTATTCCGATAATCCTAAATTTGATTCTCTTA	Smp_089880	-	gi|256087709	S. mansoni Gene Predictions	Smp_089880	gi|256087709 fad oxidoreductase [Schistosoma mansoni] fad oxidoreductase, putative [Schistosoma mansoni] (e-140/cov=80%/id=98%)	8923708	NP_060017.1	6e-76	0.89	FAD-dependent oxidoreductase domain containing 1 [Homo sapiens]
7086	40212	474	7	Q2_P22070	0.355079	*	C805754.1	CTACTGAATTTTTAGGATTTTCCTTAACAAAAAGCTCAGTGATTGACTACCGCTACATCT	Smp_027000	-	gi|256075670	S. mansoni Gene Predictions	Smp_027000	gi|256075670 family S9 unassigned peptidase (S09 family) [Schistosoma mansoni] family S9 unassigned peptidase (S09 family) [Schistosoma mansoni] (e-120/cov=67%/id=86%)	151301175	NP_067037.1	4e-70	0.66	hypothetical protein LOC58489 [Homo sapiens]
7089	1513	18	68	Q2_P22072	0.441272	*	C805757.1	ATATACTCATTTTTATGCCTGGTCAAGAGGATATTGAAGTGACATGTGAACTAATTGCTG	Smp_156060	Sjc_0053360	gi|115679221	S. mansoni Gene Predictions	Smp_156060	gi|115679221 PREDICTED: similar to DEAH (Asp-Glu-Ala-His) box polypeptide 38, partial [Strongylocentrotus purpuratus] PREDICTED: similar to DEAH (Asp-Glu-Ala-His) box polypeptide 38, partial [Strongylocentrotus purpuratus] (1e-79/cov=73%/id=75%)	17999539	NP_054722.2	0	0.84	DEAH (Asp-Glu-Ala-His) box polypeptide 38 [Homo sapiens]
7090	10006	118	61	Q2_P22073	0.387102	*	C805758.1	CAGAATTCATACATGTTGCAATTCAAATAGCTGTTAAAGCTAATGAACTAGCTAGCAGCA	Smp_179710	Sjc_0200420	gi|256090280	S. mansoni Gene Predictions	Smp_179710	gi|256090280 serine hydroxymethyltransferase [Schistosoma mansoni] serine hydroxymethyltransferase putative [Schistosoma mansoni] (2e-89/cov=91%/id=93%)	19923315	NP_005403.2	1e-155	1	serine hydroxymethyltransferase 2 (mitochondrial) [Homo sapiens]
7093	26674	314	69	Q2_P22075	0.371081	*	C805761.1	GGGTTAGTAATTGAGTAACAGCTTTTGTATCTACTCCAACATTTGTCACATTACAGTTGT	Smp_020220.1	-	gi|256074327	S. mansoni Gene Predictions	Smp_020220.x	gi|256074327 zeta-coat protein [Schistosoma mansoni] zeta-coat protein, putative [Schistosoma mansoni] (8e-91/cov=71%/id=100%)	7706337	NP_057141.1	6e-47	0.82	coatomer protein complex, subunit zeta 1 [Homo sapiens]
7105	39861	469	81	Q2_P22083	0.415442	*	C805769.1	CGGTATTTAGTTAAAAATGCTGACTGGGTTCGTGTAGAATTACCCGATGAAGCTTTTTTA	Smp_095920	Sjc_0042490	gi|256088729	S. mansoni Gene Predictions	Smp_095920	gi|256088729 DEAD box ATP-dependent RNA helicase [Schistosoma mansoni] DEAD box ATP-dependent RNA helicase, putative [Schistosoma mansoni] (e-114/cov=85%/id=100%)	9506931	NP_061955.1	5e-83	1.12	DEAD (Asp-Glu-Ala-Asp) box polypeptide 56 [Homo sapiens]
7106	40754	480	39	Q2_P22084	0.43825	*	C805770.1	CATCCTTAAGTGTAAAGTTTCGTATCATAAATTCATAAGCCCATGCAGCGTCCTTTTTTA	Smp_053940.2	-	gi|256080846	S. mansoni Gene Predictions	Smp_053940.x	gi|256080846 heterogeneous nuclear ribonucleoprotein [Schistosoma mansoni] heterogeneous nuclear ribonucleoprotein, putative [Schistosoma mansoni] (2e-10/cov=31%/id=57%)	14043072	NP_112533.1	2e-56	0.61	heterogeneous nuclear ribonucleoprotein A2/B1 isoform B1 [Homo sapiens]
7118	42764	504	9	Q2_P22091	0.291937	*	C805778.1	CCGGTCCTGTGGCTAAAGAATGCGCTGATATGTGGCCAAAGATTGCATCAACCGCCAGTT	Smp_007900.2	Sjc_0031920	gi|256071884	S. mansoni Gene Predictions	Smp_007900.x	gi|256071884 60S ribosomal protein L23 [Schistosoma mansoni] SJCHGC06630 protein [Schistosoma japonicum] Ribosomal Protein, Large subunit [Schistosoma japonicum] Ribosomal Protein, Large subunit [Schistosoma japonicum] Ribosomal Protein, Large subunit [Schistosoma japonicum] Ribosomal Protein, Large subunit [Schistosoma japonicum] Ribosomal Protein, Large subunit [Schistosoma japonicum] Ribosomal…	4506605	NP_000969.1	8e-42	0.87	ribosomal protein L23 [Homo sapiens]
7132	2884	34	79	Q2_P22099	0.385112	*	C805787.1	ATTTTTGAAAGTGTCAACACATTTGAACAATGGTTTAATGCTCCTTTTGCTGCAACCGGA	Smp_158050	-	gi|256083283	S. mansoni Gene Predictions	Smp_158050	gi|256083283 helicase [Schistosoma mansoni] helicase, putative [Schistosoma mansoni] (1e-89/cov=97%/id=99%)	48255898	NP_620614.2	0	0.86	SWI/SNF-related matrix-associated actin-dependent regulator of chromatin a2 isoform b [Homo sapiens]
7141	41847	493	27	Q2_P22106	0.38338	*	C805795.1	CCTCTGAATAATATGTGCCGTGTAACACATTTTTTCATGAACCTTTATTGATAACCCCTA	Smp_030760	-	gi|256076441	S. mansoni Gene Predictions	Smp_030760	gi|256076441 cytochrome P450 reductase [Schistosoma mansoni] cytochrome P450 reductase, putative [Schistosoma mansoni] (3e-95/cov=64%/id=90%)	127139033	NP_000932.3	3e-78	0.69	cytochrome P450 reductase [Homo sapiens]
[truncated: 2,800 more rows]

## Sheet: Legends to S2 Table
#	Datasheet line
Feature Number	Feature number (probe internal ID)
Row	Array row
[truncated: 17 more rows]
