# Supplementary material for: Synergy of Omeprazole and Praziquantel In Vitro Treatment against Schistosoma mansoni Adult Worms
Source: PLoS Negl Trop Dis. 2015 Sep 24;9(9):e0004086. doi: 10.1371/journal.pntd.0004086 (PMC4581627; doi:10.1371/journal.pntd.0004086)
Supplement: S3 Table — (XLSX) [file pntd.0004086.s004.xlsx]

## Sheet: Sheet1
S3 Table – List of oligonucleotides used in Real Time RT-PCR
Gene	Primer 1 - Forward	Primer 2 - Reverse
ARF6	GCACGAGCTGAGGGTTAGCA	GCAGCATCAAGACCCAGCATAA
ATP1A2	AATGGGATTCTCGAGCTGTGGAT	AAGGCAGTTTGACATGTGGACTCT
EXOC2	TGATCCTGGTTGGTTATGTTTGACA	GAATTACCATCGACCATATCTTGATGA
EXOC5	TGCTTGCTCTTATCCCAACCTACTG	CACCATAATCCACGTGTTCAACAA
GNA12	TGTACCGTCACTGAATGCAATATGG	GCGTGTATTCTCACTGAAATTCTCTGTA
INPP1	TGATTCACATTTTCTGCTTCTGTACCA	AACAGCTGATTATGCTCAAGGTCAA
MAPK3	TCGTTAACTCGAGCCAATCCAA	CTGCAAATGTTCTACACCGTGATTT
RPS6KA5	GATGATGATCGTGCGAATCCA	CACACCTGACAAGCCAGCTAAGC
PCSK2	GTATTGCTGGAACATTTAATGGTCGTA	AACTTGATTTATCGGATTGCCCATA
LCP1	CATGATGGAGAAACTGCCGAAGA	GTCTATCACAACCAGCACGATGTAAA
RPS6KA5	GATGATGATCGTGCGAATCCA	CACACCTGACAAGCCAGCTAAGC
HPCAL1	TCTGCCATACAACCATCCATAAATTC	TTAAGTCCTGAAGCGCGTACAGAT
PSMD4	ATCTGCTGACTTGGATGTTATGTACGA	AGCCTTGCGAACATCTTCATTCT
