# Supplementary material for: Synergy of Omeprazole and Praziquantel In Vitro Treatment against Schistosoma mansoni Adult Worms
Source: PLoS Negl Trop Dis. 2015 Sep 24;9(9):e0004086. doi: 10.1371/journal.pntd.0004086 (PMC4581627; doi:10.1371/journal.pntd.0004086)
Supplement: S4 Table — (XLSX) [file pntd.0004086.s005.xlsx]

## Sheet: paired females only
List of the differentially expressed genes in S. mansoni paired females treated with PZQ for 16 hours
ProbeName	EST Contig	Gene category	NR Gene (Sma, Sjc, GI or Contig)	Average log2 ratio (PZQ/Control)	Fold Change	q-value(%)	PZQ treatment response	Message being measured	To be used in expression analysis	To be used in GO analysis	To be used in IPA analysis	Probe Sequence	Status (50% coverage/80% identity)	Probe in Genome <= 2 mismatches?	Probe GenBank on Sep 2nd 2010	Contig GenBank on Sep 2nd 2010	Gene Smp	Gene Sjc	GI	probe matches UTR of Smp	probe matches INTRON of Smp	Gene annotation Smp	Gene annotation Sjc	Blast Gene Annotation Smp	Blast Gene Annotation Sjc	Gene annotation GI	Human GI	Human Refseq	E-value Human	Coverage Human	Human annotation	GO	Similar probes on either strand (not used for measurement of expression)	Probe location in genome
Q2_P27521	C900199.1	S. mansoni Gene Predictions	Smp_069820	1.4971	2.82	3.01	Up	sense	YES	YES	NO	CGAGTTATGTTGAAAAAACTTCAACGGATTCCTACGTTTGAACCACTTTTATCTACTATG	IN_GENOME	YES	|(gi:256083943) 100%|	{gi|256083943 hypothetical protein [Schistosoma mansoni] expressed protein [Schistosoma mansoni] (4e-86/cov=82%/id=85%)}{gi|76152724 SJCHGC07132 protein [Schistosoma japonicum] (6e-26/cov=84%/id=44%)}	Smp_069820	-	gi|256083943			hypothetical protein	-	|Hypothetical (gi:256083943) [0.0/100%]||Sjp (gi:76152724) [4e-26/57%]|	-	gi|256083943 hypothetical protein [Schistosoma mansoni] expressed protein [Schistosoma mansoni] (4e-86/cov=82%/id=85%)		-			No hits	-	Q2_P27521,Q2_P21030	[ Smp_scaff000236|60|430563|430623 PERFECT (60/0/0 qgap/0 tgap/+) ]
Q2_P19269	C801956.1	S. mansoni Gene Predictions	Smp_155020	1.858	3.63	2.05	Up	sense	YES	YES	NO	TCGACGTTTAGCACGTTTTATTCGTGCACGACTATCAGAATATACACTTCAATCACCAAG	IN_GENOME	YES	|(gi:256082288) heat shock protein 70 [Schistosoma mansoni] 100%|	{gi|256082288 heat shock protein 70 [Schistosoma mansoni] heat shock protein 70 (hsp70)-interacting protein, putative [Schistosoma mansoni] (0.0/cov=64%/id=94%)}{gi|76152783 SJCHGC03931 protein [Schistosoma japonicum] (2e-82/cov=34%/id=82%)}{gi|88704713 enoyl-CoA hydratase/isomerase family protein [Congregibacter litoralis KT71] enoyl-CoA hydratase/isomerase family protein [Congregibacter litoral…	Smp_155020	Sjc_0002240	gi|256082288			heat shock protein 70 (hsp70)-interacting protein, putative	Sjp 0002240|IPR013026,Tetratricopeptide region;IPR000408,Regulator of chromosome condensation, RCC1,domain-containing	|(gi:256082288) heat shock protein 70 [Schistosoma mansoni] [0.0/100%]||Sjp (gi:76152783) [1e-82/22%]||(gi:126327016) PREDICTED: similar to Tetratricopeptide repeat protein 12 (TPR repeat protein 12) [Monodelphis domestica] [4e-15/15%]||(gi:297482703) PREDICTED: Tetratricopeptide repeat protein 12-like [Bos taurus] [2e-11/19%]||Hypothetical (gi:115698872) [2e-11/12%]|	|(gi:256082288) heat shock protein 70 [Schistosoma mansoni] [0.0/86%]||Sjp (gi:76152783) [2e-91/26%]||(gi:115965453) [3e-04/4%]||(gi:115757805) [0.001/4%]||(gi:196003698) [0.002/8%]|	gi|256082288 heat shock protein 70 [Schistosoma mansoni] heat shock protein 70 (hsp70)-interacting protein, putative [Schistosoma mansoni] (0.0/cov=64%/id=94%)	90669931	NP_060338.3	3e-11		tetratricopeptide repeat domain 12 [Homo sapiens]	|F GO:0005488|	Q2_P15791,Q2_P19269,Q2_P00445,Q2_P04267,Q2_P38902,Q2_P40428,Q2_P18784	[ Smp_scaff000180|60|249347|249407 PERFECT (60/0/0 qgap/0 tgap/-) ]
Q2_P06437	C811356.1	S. mansoni Gene Predictions	Smp_014610	1.8598	3.63	2.05	Up	sense	YES	YES	NO	CACAGAGAACCGACATATAAGTATAGAGCTGATGTACAGAAATTAAAGAAATTCGGCTAT	IN_GENOME	YES	|(gi:256073229) 100%|	{gi|256073229 hypothetical protein [Schistosoma mansoni] conserved hypothetical protein [Schistosoma mansoni] (1e-84/cov=99%/id=82%)}{gi|226471116 serine/threonine kinase-1 [Schistosoma japonicum] (6e-10/cov=81%/id=36%)}{gi|226471110 serine/threonine kinase-1 [Schistosoma japonicum] (6e-10/cov=81%/id=36%)}	Smp_014610	-	gi|256073229			hypothetical protein	-	|Hypothetical (gi:256073229) [0.0/61%]||(gi:161050) p48 eggshell protein [Schistosoma mansoni] [2e-31/12%]||Hypothetical (gi:226471108) [5e-27/45%]||Hypothetical (gi:60608382) [9e-27/45%]||(gi:226471112) serine/threonine kinase-1 [Schistosoma japonicum] [2e-26/45%]|	-	gi|256073229 hypothetical protein [Schistosoma mansoni] conserved hypothetical protein [Schistosoma mansoni] (1e-84/cov=99%/id=82%)		-			No hits	|C GO:0005634|	Q2_P40338,Q2_P38843,Q2_P22269,Q2_P41712,Q2_P26566,Q2_P37150,Q2_P41353,Q2_P37390,Q2_P06437,Q2_P37910	[ Smp_scaff000025|60|697021|697081 PERFECT (60/0/0 qgap/0 tgap/-) ]
Q2_P24962	C809574.1	GenBank homolog	gi|256087711	2.3194	4.99	3.01	Up	sense	YES	YES	NO	GCGATGGATTTTTCGATTTGTTCAGTGAACAAGAGTTCCATCCAATAAATCATAAGAGTT	IN_GENOME	NO	|(gi:256087711) 100%|	{gi|256087711 hypothetical protein [Schistosoma mansoni] hypothetical protein [Schistosoma mansoni] (2e-97/cov=73%/id=100%)}{gi|56758070 SJCHGC02739 protein [Schistosoma japonicum] (9e-17/cov=95%/id=32%)}{gi|226477866 hypothetical protein [Schistosoma japonicum] (2e-15/cov=74%/id=35%)}	-	-	gi|256087711			-	-	-	-	gi|256087711 hypothetical protein [Schistosoma mansoni] hypothetical protein [Schistosoma mansoni] (2e-97/cov=73%/id=100%)	110630018	NP_001036024.1	0.075	0.36	eukaryotic translation initiation factor 4 gamma, 2 isoform 2 [Homo sapiens]	-		-
Q2_P26865	C812588.1	S. mansoni Gene Predictions	Smp_055760.x	1.5623	2.95	3.84	Up	sense	YES	YES	YES	GACAAGGCTTTATTGAGACCTGGTCGTTTTGATGTCCAAATTCATGTATCACCACCAACT	IN_GENOME	YES	|(gi:256081179) family M41 unassigned peptidase (M41 family) [Schistosoma mansoni] 100%||(gi:1176560) RecName: Full=Protein YME1 homolog ATPase (putative) [Schistosoma mansoni] 100%||(gi:226470306) YME1-Like (Mitochondrial Escape) AAA protease [Schistosoma japonicum] 95%|	{gi|256081179 family M41 unassigned peptidase (M41 family) [Schistosoma mansoni] family M41 unassigned peptidase (M41 family) [Schistosoma mansoni] (e-147/cov=96%/id=85%)}{gi|1176560 RecName: Full=Protein YME1 homolog ATPase (putative) [Schistosoma mansoni] (e-145/cov=96%/id=85%)}{gi|226470306 YME1-Like (Mitochondrial Escape) AAA protease [Schistosoma japonicum] (5e-99/cov=96%/id=60%)}	Smp_055760.2	Sjc_0093270	gi|256081179			family M41 unassigned peptidase (M41 family)	Sjp 0093270|ko:K01516 nucleoside-triphosphatase [EC3.6.1.15], putative	|(gi:256081179) family M41 unassigned peptidase (M41 family) [Schistosoma mansoni] [0.0/100%]||(gi:1176560) RecName: Full=Protein YME1 homolog ATPase (putative) [Schistosoma mansoni] [0.0/103%]||(gi:226470306) YME1-Like (Mitochondrial Escape) AAA protease [Schistosoma japonicum] [0.0/104%]||(gi:194757108) GF11321 [Drosophila ananassae] [e-109/86%]||(gi:307214991) Protein YME1-like protein [Harpeg…	|(gi:226470306) YME1-Like (Mitochondrial Escape) AAA protease [Schistosoma japonicum] [0.0/99%]||(gi:1176560) RecName: Full=Protein YME1 homolog ATPase (putative) [Schistosoma mansoni] [0.0/99%]||(gi:256081179) family M41 unassigned peptidase (M41 family) [Schistosoma mansoni] [0.0/99%]||(gi:195426391) GK20855 [Drosophila willistoni] [e-128/85%]||(gi:194757108) GF11321 [Drosophila ananassae] [e-1…	gi|256081179 family M41 unassigned peptidase (M41 family) [Schistosoma mansoni] family M41 unassigned peptidase (M41 family) [Schistosoma mansoni] (e-147/cov=96%/id=85%)	7657689	NP_055078.1	1e-106		YME1-like 1 isoform 3 [Homo sapiens]	|F GO:0008270|	Q2_P12956,Q2_P26865,Q2_P30489,Q2_P32794	[ Smp_scaff000149|60|546394|546454 PERFECT (60/0/0 qgap/0 tgap/-) ]
Q2_P10926	C905492.1	S. mansoni Gene Predictions	Smp_124030	1.6644	3.17	1.27	Up	sense	YES	YES	NO	TCGTTGTATGGTCAATGTTCAATTGTATCATTATGATCCATCAGTCACGAGCATATTAAC	IN_GENOME	YES	|(gi:256070963) 100%|	{gi|256070963 hypothetical protein [Schistosoma mansoni] expressed protein [Schistosoma mansoni] (1e-11/cov=93%/id=96%)}	Smp_124030	Sjc_0000430	gi|256070963			hypothetical protein	Sjp 0000430|expressed protein	|Hypothetical (gi:256070963) [0.0/100%]||Hypothetical (gi:291240748) [2e-07/79%]||Hypothetical (gi:260798218) [2e-05/97%]||(gi:75908572) glycosyl transferase family protein [Anabaena variabilis ATCC 29413] [0.002/35%]||(gi:186683628) glycosyl transferase family protein [Nostoc punctiforme PCC 73102] [0.036/36%]|	|(gi:256070963) [0.0/100%]||(gi:291240748) [1e-04/60%]||(gi:260798218) [2e-04/76%]||(gi:75908572) glycosyl transferase family protein [Anabaena variabilis ATCC 29413] [0.006/36%]||(gi:186683628) glycosyl transferase family protein [Nostoc punctiforme PCC 73102] [0.006/59%]|	gi|256070963 hypothetical protein [Schistosoma mansoni] expressed protein [Schistosoma mansoni] (1e-11/cov=93%/id=96%)		-		0	No hits	|C GO:0005737|	Q2_P15925,Q2_P36227,Q2_P38476,Q2_P10926,Q2_P39612,Q2_P30720	[ Smp_scaff000005|60|1728803|1728863 PERFECT (60/0/0 qgap/0 tgap/+) ]
Q2_P21235	C804558.1	S. mansoni Gene Predictions	Smp_163150	1.1417	2.21	1.97	Up	sense	YES	YES	NO	CCGTTCAAATAATAGTAGCAATAATATAATGTTACCATCTGGTTCGAATCCCTCTTCTCA	IN_GENOME	YES	|(gi:256085146) 100%|	{gi|256085146 hypothetical protein [Schistosoma mansoni] hypothetical protein [Schistosoma mansoni] (e-102/cov=99%/id=82%)}{gi|226466598 hypothetical protein [Schistosoma japonicum] (4e-68/cov=101%/id=61%)}{gi|56758782 SJCHGC05916 protein [Schistosoma japonicum] (7e-68/cov=101%/id=61%)}	Smp_163150	Sjc_0216200	gi|256085146			hypothetical protein	Sjp 0216200|expressed protein	|Hypothetical (gi:256085146) [e-116/100%]||Sjp (gi:56758782) [2e-75/100%]||Hypothetical (gi:226466598) [3e-75/99%]|	|(gi:226466598) [e-139/100%]||Sjp (gi:56758782) [e-136/100%]||(gi:256085146) [3e-84/96%]||(gi:167388214) [0.18/51%]||(gi:258577159) predicted protein [Uncinocarpus reesii 1704] [0.23/49%]|	gi|256085146 hypothetical protein [Schistosoma mansoni] hypothetical protein [Schistosoma mansoni] (e-102/cov=99%/id=82%)	4757962	NP_004055.1	0.11	0.38	cyclin-dependent kinase inhibitor 1B [Homo sapiens]	|C GO:0016020|	Q2_P21235	[ Smp_scaff000261|60|249506|249566 PERFECT (60/0/0 qgap/0 tgap/-) ]
Q2_P09272	C903028.1	S. mansoni Gene Predictions	Smp_013610	1.6737	3.19	1.29	Up	sense	YES	YES	YES	AACAACGTGTCGCATCTAAACCATTGTTGTTAACAAGACAAAGTCGAATTGTTGCTCGTA	IN_GENOME	YES	|(gi:256073032) 100%|	{gi|256073032 hypothetical protein [Schistosoma mansoni] expressed protein [Schistosoma mansoni] (4e-79/cov=99%/id=93%)}{gi|226482466 hypotherical protein [Schistosoma japonicum] (1e-10/cov=31%/id=71%)}{gi|118091920 PREDICTED: similar to Chromosome 14 open reading frame 44 [Gallus gallus] (4e-06/cov=101%/id=28%)}	Smp_013610	Sjc_0048770	gi|256073032			hypothetical protein	Sjp 0048770|Conserved hypothetical protein	|Hypothetical (gi:256073032) [0.0/100%]||(gi:226482466) hypotherical protein [Schistosoma japonicum] [0.0/74%]||Hypothetical (gi:260836977) [5e-29/65%]||Hypothetical (gi:73964291) [1e-27/67%]||(gi:301757777) PREDICTED: protein FAM161B-like [Ailuropoda melanoleuca] [7e-26/67%]|	|(gi:226482466) hypotherical protein [Schistosoma japonicum] [0.0/70%]||(gi:256073032) [0.0/100%]||(gi:260836977) [1e-39/76%]||(gi:291231036) [1e-33/75%]||(gi:196014759) [3e-31/110%]|	gi|256073032 hypothetical protein [Schistosoma mansoni] expressed protein [Schistosoma mansoni] (4e-79/cov=99%/id=93%)	22748943	NP_689658.1	7e-26		hypothetical protein LOC145483 [Homo sapiens]	-	Q2_P09272,Q2_P29023	[ Smp_scaff000022|60|2035352|2035412 PERFECT (60/0/0 qgap/0 tgap/+) ]
Q2_P19933	C802778.1	S. mansoni Gene Predictions	Smp_061300	1.5446	2.92	1.29	Up	sense	YES	YES	YES	TTAGATCCAGGACTTCAGCCCATATTACCTCATCTTATGACATTCATTACAGAGGGTGTA	IN_GENOME	YES	|(gi:256082306) transcription initiation factor tfiid [Schistosoma mansoni] 100%|	{gi|256082306 transcription initiation factor tfiid [Schistosoma mansoni] transcription initiation factor tfiid, putative [Schistosoma mansoni] (e-139/cov=74%/id=100%)}{gi|170032690 transcription initiation factor TFIID subunit 6 [Culex quinquefasciatus] transcription initiation factor TFIID subunit 6 [Culex quinquefasciatus] (3e-44/cov=74%/id=40%)}{gi|157114938 transcription initiation factor TF…	Smp_061300	Sjc_0002310	gi|256082306			transcription initiation factor tfiid, putative	Sjp 0002310|ko:K03131 transcription initiation factor TFIID subunit D5, putative	|(gi:256082306) transcription initiation factor tfiid [Schistosoma mansoni] [0.0/100%]||(gi:170032690) transcription initiation factor TFIID subunit 6 [Culex quinquefasciatus] [2e-68/77%]||(gi:195128033) GI11798 [Drosophila mojavensis] [6e-68/81%]||(gi:157114938) transcription initiation factor TFIID subunit 6 [Aedes aegypti] [7e-68/76%]||Hypothetical (gi:189237918) [3e-67/78%]|	|(gi:256082306) transcription initiation factor tfiid [Schistosoma mansoni] [0.0/48%]||(gi:156395880) predicted protein [Nematostella vectensis] [6e-58/40%]||(gi:157114938) transcription initiation factor TFIID subunit 6 [Aedes aegypti] [6e-58/46%]||(gi:170032690) transcription initiation factor TFIID subunit 6 [Culex quinquefasciatus] [8e-58/46%]||(gi:115910612) [1e-57/40%]|	gi|256082306 transcription initiation factor tfiid [Schistosoma mansoni] transcription initiation factor tfiid, putative [Schistosoma mansoni] (e-139/cov=74%/id=100%)	5032147	NP_005632.1	4e-65		TBP-associated factor 6 isoform alpha [Homo sapiens]	|F GO:0003677|	Q2_P39030,Q2_P19933	[ Smp_scaff000180|60|621339|621399 PERFECT (60/0/0 qgap/0 tgap/-) ]
Q2_P20614	C803729.1	S. mansoni Gene Predictions	Smp_105690	1.3455	2.54	3.84	Up	sense	YES	YES	NO	TTCAGAAGATGAAGAAGAATTGGATCAGTCTATTGTGAATCAGCTGCACTTAGATTTCGG	IN_GENOME	YES	|(gi:256090745) 100%|	{gi|256090745 hypothetical protein [Schistosoma mansoni] conserved hypothetical protein [Schistosoma mansoni] (0.0/cov=99%/id=94%)}{gi|256078492 hypothetical protein [Schistosoma mansoni] expressed protein [Schistosoma mansoni] (7e-12/cov=57%/id=25%)}{gi|110769724 PREDICTED: similar to PWWP domain containing 2, partial [Apis mellifera] (9e-09/cov=56%/id=22%)}	Smp_105690	Sjc_0055770	gi|256090745			hypothetical protein	Sjp 0055770|IPR000313,PWWP,domain-containing	|Hypothetical (gi:256090745) [0.0/100%]||Sjp (gi:76152767) [1e-69/24%]||Hypothetical (gi:256078492) [2e-12/16%]||(gi:291243008) PREDICTED: DNA cytosine methyltransferase 3 alpha-like [Saccoglossus kowalevskii] [5e-07/15%]||(gi:110769724) PREDICTED: similar to PWWP domain containing 2, partial [Apis mellifera] [5e-07/19%]|	|(gi:256090745) [0.0/99%]||Sjp (gi:76152767) [1e-87/30%]||(gi:256078492) [5e-09/44%]||(gi:291243008) PREDICTED: DNA cytosine methyltransferase 3 alpha-like [Saccoglossus kowalevskii] [4e-05/16%]||(gi:110769724) PREDICTED: similar to PWWP domain containing 2, partial [Apis mellifera] [5e-05/20%]|	gi|256090745 hypothetical protein [Schistosoma mansoni] conserved hypothetical protein [Schistosoma mansoni] (0.0/cov=99%/id=94%)	195963316	NP_001124336.1	4e-08		PWWP domain containing 2A isoform b [Homo sapiens]	|F GO:0003677|	Q2_P20614,Q2_P32756	[ Smp_scaff002006|60|164187|164247 PERFECT (60/0/0 qgap/0 tgap/+) ]
Q2_P22341	C806101.1	S. mansoni Gene Predictions	Smp_147470	1.4901	2.81	1.29	Up	sense	YES	YES	NO	GCAAAGAATCAGTCAGGCAATAGCACACACAGCCACGAGAAAACATTCGGAATCATTTTT	IN_GENOME	YES	No hits	NHF	Smp_147470	-	-			leucine-rich transmembrane proteins, putative	-	|Hypothetical (gi:256079535) [0.0/100%]||Sjp (gi:56755271) [e-105/54%]||(gi:149632583) PREDICTED: similar to SLIT and NTRK-like family, member 2 [Ornithorhynchus anatinus] [1e-07/26%]||(gi:126342515) PREDICTED: similar to SLIT and NTRK-like family, member 2 [Monodelphis domestica] [1e-07/26%]||(gi:301608034) PREDICTED: SLIT and NTRK-like protein 2-like [Xenopus (Silurana) tropicalis] [2e-07/27%]|	-	No hits	221136985	NP_001137482.1	3e-09		SLIT and NTRK-like family, member 2 [Homo sapiens]	|F GO:0005515|		[ Smp_scaff000120|60|847392|847452 PERFECT (60/0/0 qgap/0 tgap/-) ]
Q2_P26547	C812117.1	S. mansoni Gene Predictions	Smp_163490	2.0234	4.07	1.97	Up	sense	YES	YES	NO	ATGCGGAAATGTCTAATCAACAAGCGATCGTCTGGTCTCAATTGAATAAAGCACATGAAG	IN_GENOME	YES	|(gi:256085282) 100%||Sjp (gi:76157213) 94%|	{gi|256085282 hypothetical protein [Schistosoma mansoni] expressed protein [Schistosoma mansoni] (1e-98/cov=98%/id=93%)}{gi|76157213 SJCHGC07732 protein [Schistosoma japonicum] (3e-75/cov=81%/id=90%)}{gi|242023879 GTPase-activating protein GYP5, putative [Pediculus humanus corporis] GTPase-activating protein GYP5, putative [Pediculus humanus corporis] (5e-06/cov=60%/id=27%)}	Smp_163490	Sjc_0001430	gi|256085282			hypothetical protein	Sjp 0001430|expressed protein	|Hypothetical (gi:256085282) [0.0/100%]||Sjp (gi:76157213) [5e-89/31%]||Sjp (gi:76155764) [3e-13/13%]||(gi:307204512) EVI5-like protein [Harpegnathos saltator] [0.046/19%]||(gi:242023879) GTPase-activating protein GYP5, putative [Pediculus humanus corporis] [0.060/20%]|	|(gi:256085282) [0.0/100%]||Sjp (gi:76157213) [4e-87/32%]||Sjp (gi:76155764) [4e-28/13%]||(gi:242023879) GTPase-activating protein GYP5, putative [Pediculus humanus corporis] [7e-05/19%]||(gi:115898471) PREDICTED: similar to ecotropic viral integration site 5 [Strongylocentrotus purpuratus] [5e-04/19%]|	gi|256085282 hypothetical protein [Schistosoma mansoni] expressed protein [Schistosoma mansoni] (1e-98/cov=98%/id=93%)		-			No hits	-	Q2_P06684,Q2_P26275,Q2_P38632,Q2_P07260,Q2_P39927,Q2_P26547	[ Smp_scaff000263|60|335220|335280 PERFECT (60/0/0 qgap/0 tgap/+) ]
Q2_P30767	C905588.1	GenBank homolog	gi|256076122	1.3451	2.54	1.27	Up	sense	YES	YES	NO	GCATGTGTTATTCATCTAGTTGTTCTGATGTACTGTCCAAACCCATTAGTAATTCATCAT	IN_GENOME	YES	|(gi:256076122) ribonuclease p/mrp subunit [Schistosoma mansoni] 100%|	{gi|256076122 ribonuclease p/mrp subunit [Schistosoma mansoni] ribonuclease p/mrp subunit, putative [Schistosoma mansoni] (9e-08/cov=57%/id=92%)}	-	-	gi|256076122			-	-	-	-	gi|256076122 ribonuclease p/mrp subunit [Schistosoma mansoni] ribonuclease p/mrp subunit, putative [Schistosoma mansoni] (9e-08/cov=57%/id=92%)	40254995	NP_116250.2	9e-24		serine active site containing 1 [Homo sapiens]	-	Q2_P15051,Q2_P34969,Q2_P00500,Q2_P01613,Q2_P20492,Q2_P41469,Q2_P30767,Q2_P29885,Q2_P11083,Q2_P30867,Q2_P10976	[ Smp_scaff000061|60|732641|732701 PERFECT (60/0/0 qgap/0 tgap/+) ]
Q2_P04228	C807926.1	S. mansoni Gene Predictions	Smp_045400	1.5039	2.84	1.97	Up	sense	YES	YES	NO	TTTCTTCACATCGTATAGATGCGTCGTGCCTGGATACTACTTTGGAAAAAAGTCCTGAAC	IN_GENOME	YES	|(gi:256079165) 100%|	{gi|256079165 hypothetical protein [Schistosoma mansoni] expressed protein [Schistosoma mansoni] (e-129/cov=88%/id=83%)}{gi|76152945 SJCHGC09147 protein [Schistosoma japonicum] (6e-30/cov=49%/id=47%)}{gi|221122941 PREDICTED: similar to predicted protein [Hydra magnipapillata] (0.072/cov=26%/id=28%)}	Smp_045400	-	gi|256079165			hypothetical protein	-	|Hypothetical (gi:256079165) [0.0/100%]||Sjp (gi:76152945) [2e-64/43%]||Sjp (gi:76162601) [5e-21/12%]||(gi:307205421) Protein odr-4-like protein [Harpegnathos saltator] [1e-06/25%]||(gi:307183116) Protein odr-4-like protein [Camponotus floridanus] [4e-06/27%]|	-	gi|256079165 hypothetical protein [Schistosoma mansoni] expressed protein [Schistosoma mansoni] (e-129/cov=88%/id=83%)	57527756	NP_060317.3	0.002		hypothetical protein LOC54953 [Homo sapiens]	|F GO:0008270|	Q2_P14402,Q2_P34293,Q2_P19998,Q2_P04228,Q2_P37471,Q2_P17115,Q2_P21618,Q2_P01238	[ Smp_scaff000114|60|687283|687343 PERFECT (60/0/0 qgap/0 tgap/-) ]
Q2_P12610	C908920.1	S. mansoni Gene Predictions	Smp_130590	1.2179	2.33	3.01	Up	sense	YES	YES	NO	CTTTTTCCTCTCTTTTTAAACCACAGAATTTGTCGTCAAACGGTGCAATTTGTTTTCTTC	IN_GENOME	YES	No hits	NHF	Smp_130590	-	-			inhibitor of apoptosis 1, diap1, putative	-	|(gi:256073382) inhibitor of apoptosis 1 diap1 [Schistosoma mansoni] [0.0/100%]||Sjp (gi:76157485) [3e-62/42%]||(gi:126321970) PREDICTED: similar to PP5242 [Monodelphis domestica] [9e-38/71%]||Hypothetical (gi:149611318) [4e-37/71%]||(gi:149731979) PREDICTED: myosin regulatory light chain interacting protein [Equus caballus] [2e-36/73%]|	-	No hits	38788243	NP_037394.2	3e-27		myosin regulatory light chain interacting protein [Homo sapiens]	|F GO:0008270|		[ Smp_scaff000026|60|2239668|2239728 PERFECT (60/0/0 qgap/0 tgap/+) ]
Q2_P30609	C905265.1	S. mansoni Gene Predictions	Smp_176930	1.9358	3.83	1.6	Up	sense	YES	YES	YES	GTGCACAAGAAGTTAAACGTCCTACTTATAGCTTACCTGTAGCCAATGTAACCAGCATAC	IN_GENOME	YES	|(gi:256089390) cationic amino acid transporter [Schistosoma mansoni] 100%|	{gi|256089390 cationic amino acid transporter [Schistosoma mansoni] cationic amino acid transporter, putative [Schistosoma mansoni] (1e-61/cov=99%/id=99%)}{gi|256089392 cationic amino acid transporter [Schistosoma mansoni] cationic amino acid transporter, putative [Schistosoma mansoni] (2e-21/cov=102%/id=43%)}{gi|148224196 solute carrier family 7 (cationic amino acid transporter, y+ system), memb…	Smp_176930	-	gi|256089390			cationic amino acid transporter, putative	-	|(gi:256089390) cationic amino acid transporter [Schistosoma mansoni] [0.0/100%]||(gi:256089392) cationic amino acid transporter [Schistosoma mansoni] [e-109/91%]||(gi:198436956) PREDICTED: similar to solute carrier family 7 (cationic amino acid transporter, y+ system), member 2 [Ciona intestinalis] [5e-42/75%]||Hypothetical (gi:308470502) [2e-41/72%]||Hypothetical (gi:268534036) [6e-41/72%]|	-	gi|256089390 cationic amino acid transporter [Schistosoma mansoni] cationic amino acid transporter, putative [Schistosoma mansoni] (1e-61/cov=99%/id=99%)	109948288	NP_003037.3	2e-32		solute carrier family 7, member 2 isoform 1 [Homo sapiens]	|F GO:0015171|	Q2_P29680,Q2_P30407,Q2_P10816,Q2_P30609,Q2_P10630	[ Smp_scaff000628|60|10973|11033 PERFECT (60/0/0 qgap/0 tgap/-) ]
Q2_P39716	JAP06982.C	S. japonicum Gene Predictions	Sjc_0313920	1.9481	3.86	0	Up	sense	YES	YES	YES	CATACTGGTCGTAAATTAACATGGTGTTATCATTTATCACGTGGTGAAGTTGTTACTAAC	OUT_GENOME	YES	|(gi:256080560) cullin [Schistosoma mansoni] 100%||(gi:47087291) cullin 1-like [Danio rerio] 80%||(gi:45433528) cullin-1 [Danio rerio] 80%||(gi:28277699) Cullin 1a [Danio rerio] 80%||(gi:47209406) unnamed protein product [Tetraodon nigroviridis] 80%|	{gi|256080560 cullin [Schistosoma mansoni] cullin, putative [Schistosoma mansoni] (1e-53/cov=54%/id=76%)}{gi|221117169 PREDICTED: similar to cullin 1 [Hydra magnipapillata] (6e-17/cov=32%/id=54%)}{gi|156374072 predicted protein [Nematostella vectensis] predicted protein [Nematostella vectensis] (1e-16/cov=30%/id=51%)}	-	Sjc_0313920	gi|256080560			-	Sjp 0313920|Cullin-1, putative	-	|(gi:256080560) cullin [Schistosoma mansoni] [4e-54/96%]||(gi:221117169) PREDICTED: similar to cullin 1 [Hydra magnipapillata] [2e-17/56%]||(gi:156374072) predicted protein [Nematostella vectensis] [4e-17/54%]||(gi:45433528) cullin-1 [Danio rerio] [6e-17/54%]||(gi:28277699) Cullin 1a [Danio rerio] [6e-17/54%]|	gi|256080560 cullin [Schistosoma mansoni] cullin, putative [Schistosoma mansoni] (1e-53/cov=54%/id=76%)	32307161	NP_003583.2	1e-19		cullin 1 [Homo sapiens]	|GO:0031461||GO:0031625||GO:0006511|	Q2_P34121,Q2_P34782,Q2_P14856,Q2_P39716,Q2_P28936,Q2_P09196,Q2_P03686,Q2_P21083	[ Smp_scaff000133|60|140461|140521 PERFECT (60/0/0 qgap/0 tgap/+) ]
Q2_P05449	C810094.1	S. mansoni Gene Predictions	Smp_074560	1.2839	2.44	2.51	Up	sense	YES	YES	NO	GTTCTGTTTCTAGTAATGGAAACACATATTCATACTCTATTCCACAGCGTCCTAATTTGA	IN_GENOME	YES	|(gi:256084833) 100%||Sjp (gi:56754299) 78%|	{gi|256084833 hypothetical protein [Schistosoma mansoni] conserved Schistosoma protein, unknown function [Schistosoma mansoni] (5e-85/cov=66%/id=100%)}{gi|56754299 SJCHGC06358 protein [Schistosoma japonicum] (5e-25/cov=53%/id=50%)}{gi|221121650 PREDICTED: similar to C35E7.9 [Hydra magnipapillata] (0.058/cov=63%/id=26%)}	Smp_074560	-	gi|256084833			conserved Schistosoma protein, unknown function	-	|Hypothetical (gi:256084833) [e-170/100%]||Sjp (gi:56754299) [1e-35/101%]||Hypothetical (gi:218185495) [0.34/75%]||Hypothetical (gi:62734091) [0.46/49%]|	-	gi|256084833 hypothetical protein [Schistosoma mansoni] conserved Schistosoma protein, unknown function [Schistosoma mansoni] (5e-85/cov=66%/id=100%)		-			No hits	|F GO:0046872|	Q2_P32093,Q2_P36184,Q2_P15904,Q2_P16325,Q2_P06374,Q2_P25915,Q2_P36576,Q2_P05449	[ Smp_scaff000256|60|310689|310749 PERFECT (60/0/0 qgap/0 tgap/-) ]
Q2_P02241	C804613.1	S. mansoni Gene Predictions	Smp_190870	1.7702	3.41	1.29	Up	sense	YES	YES	NO	TTTGATTAATCCATCGAGAATCAACACTTTATCGTTAAGTACATCCAGTAAGCCAGTCAA	IN_GENOME	YES	|(gi:256068950) 100%|	{gi|256068950 hypothetical protein [Schistosoma mansoni] hypothetical protein [Schistosoma mansoni] (9e-37/cov=60%/id=100%)}{gi|170594333 hypothetical protein Bm1_52250 [Brugia malayi] hypothetical protein Bm1_52250 [Brugia malayi] (0.13/cov=63%/id=32%)}{gi|71022741 hypothetical protein UM05453.1 [Ustilago maydis 521] hypothetical protein UM05453.1 [Ustilago maydis 521] (0.63/cov=74%/id=29%)}	Smp_190870	-	gi|256068950		X	hypothetical protein	-	|Hypothetical (gi:256068950) [3e-53/100%]|	-	gi|256068950 hypothetical protein [Schistosoma mansoni] hypothetical protein [Schistosoma mansoni] (9e-37/cov=60%/id=100%)		-			No hits	-	Q2_P30641,Q2_P02241	[ Smp_scaff016017|60|2417|2477 PERFECT (60/0/0 qgap/0 tgap/-) ]
Q2_P38785	JAP02599.S	GenBank homolog	gi|76155266	1.6434	3.12	1.97	Up	sense	YES	YES	NO	AGGTGAACTTGCTGAGTTGAATGATCAGCGTGTTAATTTACGTGCACAACTTCAACATTT	OUT_GENOME	YES	|(gi:256074775) serine-rich repeat protein [Schistosoma mansoni] 100%||Sjp (gi:76155266) 89%|	{gi|76155266 SJCHGC09362 protein [Schistosoma japonicum] (5e-25/cov=31%/id=81%)}{gi|256074775 serine-rich repeat protein [Schistosoma mansoni] serine-rich repeat protein , putative [Schistosoma mansoni] (6e-19/cov=30%/id=68%)}	-	-	gi|76155266			-	-	-	-	gi|76155266 SJCHGC09362 protein [Schistosoma japonicum] (5e-25/cov=31%/id=81%)	21361462	NP_055416.2	1e-05		EH-domain containing 2 [Homo sapiens]	-	Q2_P38785,Q2_P14604,Q2_P34505,Q2_P18477,Q2_P38541,Q2_P35206,Q2_P23381,Q2_P40678,Q2_P15283	[ Smp_scaff000044|60|315287|315347 PERFECT (60/0/0 qgap/0 tgap/-) ]
Q2_P15026	C913700.1	S. mansoni Gene Predictions	Smp_156480	1.6516	3.14	0	Up	sense	YES	YES	NO	CACAACCAACTATTTTAACAGGTCCAAAACAAGGGTATTTGTTAATTATTACACCGGACA	IN_GENOME	YES	|(gi:256082805) 100%|	{gi|256082805 hypothetical protein [Schistosoma mansoni] expressed protein [Schistosoma mansoni] (5e-67/cov=99%/id=88%)}	Smp_156480	-	gi|256082805			hypothetical protein	-	|Hypothetical (gi:256082805) [0.0/100%]||Sjp (gi:76154010) [e-104/28%]||Sjp (gi:76152753) [1e-15/20%]||Hypothetical (gi:302814979) [0.93/21%]||Hypothetical (gi:302811241) [0.99/21%]|	-	gi|256082805 hypothetical protein [Schistosoma mansoni] expressed protein [Schistosoma mansoni] (5e-67/cov=99%/id=88%)		-			No hits	-	Q2_P14926,Q2_P34852,Q2_P10432,Q2_P34945,Q2_P40998,Q2_P15026	[ Smp_scaff000193|60|493566|493626 PERFECT (60/0/0 qgap/0 tgap/-) ]
Q2_P14754	C913090.1	S. mansoni Gene Predictions	Smp_056620	1.2653	2.4	2.05	Up	sense	YES	YES	YES	AATAACAGCAATTAATGCAGTTTTAGATGGTCGTGATGTAATCCTAGTTATGCCTACAGG	IN_GENOME	YES	|(gi:256081389) DNA helicase recq1 [Schistosoma mansoni] 100%|	{gi|256081389 DNA helicase recq1 [Schistosoma mansoni] DNA helicase recq1, putative [Schistosoma mansoni] (3e-57/cov=60%/id=100%)}{gi|291228382 PREDICTED: RecQ protein-like (DNA helicase Q1-like)-like [Saccoglossus kowalevskii] (4e-11/cov=53%/id=34%)}{gi|198429056 PREDICTED: similar to MGC131022 protein [Ciona intestinalis] (2e-10/cov=53%/id=36%)}	Smp_056620	-	gi|256081389			DNA helicase recq1, putative	-	|(gi:256081389) DNA helicase recq1 [Schistosoma mansoni] [0.0/100%]||(gi:224095634) PREDICTED: RecQ protein-like (DNA helicase Q1-like) [Taeniopygia guttata] [e-129/92%]||(gi:291228382) PREDICTED: RecQ protein-like (DNA helicase Q1-like)-like [Saccoglossus kowalevskii] [e-128/91%]||(gi:118151080) ATP-dependent DNA helicase Q1 [Bos taurus] [e-128/99%]||(gi:15928520) RecQ protein-like [Mus musculus…	-	gi|256081389 DNA helicase recq1 [Schistosoma mansoni] DNA helicase recq1, putative [Schistosoma mansoni] (3e-57/cov=60%/id=100%)	14591902	NP_116559.1	1e-129		RecQ protein-like [Homo sapiens]	|F GO:0008026|	Q2_P14754,Q2_P34673,Q2_P38188,Q2_P09666,Q2_P29415	[ Smp_scaff000153|60|699942|700002 PERFECT (60/0/0 qgap/0 tgap/-) ]
Q2_P36213	C916039.1	S. mansoni Gene Predictions	Smp_151060	1.6411	3.12	0.99	Up	sense	YES	YES	YES	CATGTCACAGTGGTGTAGGTAAAGCAGCTGGATGGATCATCCCATTGAATACGGTCTTGG	IN_GENOME	YES	|(gi:256080852) family S60 non-peptidase homologue (S60 family) [Schistosoma mansoni] 100%||Sjp (gi:76154772) 100%|	{gi|76154772 SJCHGC09008 protein [Schistosoma japonicum] (1e-50/cov=90%/id=95%)}{gi|256080852 family S60 non-peptidase homologue (S60 family) [Schistosoma mansoni] family S60 non-peptidase homologue (S60 family) [Schistosoma mansoni] (7e-48/cov=97%/id=88%)}{gi|260799005 hypothetical protein BRAFLDRAFT_124962 [Branchiostoma floridae] hypothetical protein BRAFLDRAFT_124962 [Branchiostoma floridae] …	Smp_151060	Sjc_0018270	gi|76154772			family S60 non-peptidase homologue (S60 family)	Sjp 0018270|ko:K06569 melanoma-associated antigen p97, putative	|(gi:256080852) family S60 non-peptidase homologue (S60 family) [Schistosoma mansoni] [0.0/100%]||Sjp (gi:76154772) [e-145/39%]||(gi:158293779) AGAP005003-PA [Anopheles gambiae str. PEST] [e-104/105%]||Hypothetical (gi:260799005) [e-102/98%]||(gi:242004162) transferrin, putative [Pediculus humanus corporis] [2e-98/97%]|	|Sjp (gi:76154772) [e-169/74%]||(gi:256080852) family S60 non-peptidase homologue (S60 family) [Schistosoma mansoni] [e-165/78%]||(gi:260799005) [8e-65/83%]||(gi:241677173) transferrin, putative [Ixodes scapularis] [4e-64/86%]||(gi:206114237) transferrin 2 [Aedes aegypti] [5e-64/84%]|	gi|76154772 SJCHGC09008 protein [Schistosoma japonicum] (1e-50/cov=90%/id=95%)	134244281	NP_005920.2	4e-79		melanoma-associated antigen p97 isoform 1 precursor [Homo sapiens]	|F GO:0008199|	Q2_P00679,Q2_P36213	[ Smp_scaff000142|60|769722|769782 PERFECT (60/0/0 qgap/0 tgap/-) ]
Q2_P37185	C917855.1	S. mansoni Gene Predictions	Smp_147920	1.3556	2.56	1.97	Up	sense	YES	YES	NO	TTACACCGAAGACGGGAAATAATGGTTCTCGTCACCGTTCAGCATCTGGATCATGCCAGG	IN_GENOME	YES	|(gi:256079702) ubiquitinyl hydrolase-BAP1 (C12 family) [Schistosoma mansoni] 100%|	{gi|256079702 ubiquitinyl hydrolase-BAP1 (C12 family) [Schistosoma mansoni] ubiquitinyl hydrolase-BAP1 (C12 family) [Schistosoma mansoni] (5e-67/cov=99%/id=99%)}{gi|260781247 hypothetical protein BRAFLDRAFT_277645 [Branchiostoma floridae] RecName: Full=Ubiquitin carboxyl-terminal hydrolase BAP1; AltName: Full=BRCA1-associated protein 1 hypothetical protein BRAFLDRAFT_277645 [Branchiostoma florida…	Smp_147920	-	gi|256079702			ubiquitinyl hydrolase-BAP1 (C12 family)	-	|(gi:256079702) ubiquitinyl hydrolase-BAP1 (C12 family) [Schistosoma mansoni] [0.0/100%]||(gi:193587380) PREDICTED: similar to ubiquitin c-terminal hydrolase x4 [Acyrthosiphon pisum] [2e-41/93%]||(gi:300681020) RecName: Full=Ubiquitin carboxyl-terminal hydrolase BAP1; AltName: Full=BRCA1-associated protein 1 [5e-39/86%]||(gi:157822067) ubiquitin carboxyl-terminal hydrolase BAP1 [Rattus norvegicus…	-	gi|256079702 ubiquitinyl hydrolase-BAP1 (C12 family) [Schistosoma mansoni] ubiquitinyl hydrolase-BAP1 (C12 family) [Schistosoma mansoni] (5e-67/cov=99%/id=99%)	4757836	NP_004647.1	2e-28		BRCA1 associated protein-1 [Homo sapiens]	|F GO:0008233|	Q2_P12143,Q2_P37185	[ Smp_scaff000123|60|343075|343135 PERFECT (60/0/0 qgap/0 tgap/-) ]
Q2_P16486	C917174.1	S. mansoni Gene Predictions	Smp_165920.x	1.0307	2.04	4.65	Up	sense	YES	YES	NO	CATCTGATCCTGCTATCAGAGATACATGGGTTAAAGCTATAAATGAATTATTAATGGTGC	IN_GENOME	YES	|(gi:256086054) dbl related [Schistosoma mansoni] 100%||(gi:256086052) dbl related [Schistosoma mansoni] 100%|	{gi|256086054 dbl related [Schistosoma mansoni] dbl related [Schistosoma mansoni] (1e-62/cov=100%/id=100%)}{gi|256086052 dbl related [Schistosoma mansoni] dbl related [Schistosoma mansoni] (1e-62/cov=100%/id=100%)}{gi|292617697 PREDICTED: guanine nucleotide exchange factor DBS-like [Danio rerio] (4e-07/cov=56%/id=37%)}	Smp_165920.1	Sjc_0104180	gi|256086054			dbl related	Sjp 0104180|Protein flightless-1, putative	|(gi:256086054) dbl related [Schistosoma mansoni] [0.0/100%]||(gi:256086052) dbl related [Schistosoma mansoni] [0.0/100%]||Sjp (gi:76157792) [1e-26/13%]||(gi:301616875) PREDICTED: guanine nucleotide exchange factor DBS [Xenopus (Silurana) tropicalis] [2e-16/55%]||(gi:297469358) PREDICTED: mcf.2 transforming sequence-like, partial [Bos taurus] [9e-14/49%]|	|(gi:256086054) dbl related [Schistosoma mansoni] [1e-95/63%]||(gi:256086052) dbl related [Schistosoma mansoni] [1e-95/63%]||(gi:256086056) flightless-I [Schistosoma mansoni] [3e-84/39%]||Sjp (gi:76157792) [2e-41/15%]||(gi:195131791) GI14741 [Drosophila mojavensis] [8e-29/41%]|	gi|256086054 dbl related [Schistosoma mansoni] dbl related [Schistosoma mansoni] (1e-62/cov=100%/id=100%)	163644323	NP_079255.3	3e-14		MCF.2 cell line derived transforming sequence-like isoform b [Homo sapiens]	|F GO:0005085|	Q2_P16486,Q2_P36764	[ Smp_scaff000310|60|34888|34948 PERFECT (60/0/0 qgap/0 tgap/+) ]
Q2_P38544	JAP06509.C	S. japonicum Gene Predictions	Sjc_0300190	1.637	3.11	2.51	Up	sense	YES	YES	NO	CACCATTAGCTACTGGTGTATTTACTAATGATGGTGTAACATGTTATGCTTTAACTGGAT	OUT_GENOME	YES	|(gi:256087691) serine-rich repeat protein [Schistosoma mansoni] 100%||Sjp (gi:76157519) 84%|	{gi|76157519 SJCHGC02767 protein [Schistosoma japonicum] (e-105/cov=62%/id=88%)}{gi|256087691 serine-rich repeat protein [Schistosoma mansoni] serine-rich repeat protein , putative [Schistosoma mansoni] (3e-51/cov=61%/id=51%)}	-	Sjc_0300190	gi|76157519			-	Sjp 0300190|expressed protein	-	|(gi:256087691) serine-rich repeat protein [Schistosoma mansoni] [0.0/102%]||Sjp (gi:76153395) [e-113/22%]||Sjp (gi:76157519) [e-106/25%]||Sjp (gi:76157330) [1e-78/19%]||(gi:193624810) PREDICTED: similar to GA19855-PA [Acyrthosiphon pisum] [0.030/30%]|	gi|76157519 SJCHGC02767 protein [Schistosoma japonicum] (e-105/cov=62%/id=88%)		-		0	No hits	-	Q2_P38544,Q2_P22371,Q2_P26712,Q2_P07074,Q2_P03569	[ Smp_scaff000421|60|213260|213320 PERFECT (60/0/0 qgap/0 tgap/-) ]
Q2_P22955	C806919.1	S. mansoni Gene Predictions	Smp_148050	1.125	2.18	3.01	Up	sense	YES	YES	YES	TTTGTGTGATTCCATCGAGAATATTACACATTCATTATGCACTAAGGAATTTCAGTCACG	IN_GENOME	YES	|(gi:291238803) PREDICTED: glutaminyl-tRNA synthetase-like isoform 2 [Saccoglossus kowalevskii] 100%||(gi:291238801) PREDICTED: glutaminyl-tRNA synthetase-like isoform 1 [Saccoglossus kowalevskii] 100%||(gi:290447438) C. elegans protein Y41E3.4c, partially confirmed by transcript evidence [Caenorhabditis elegans] 100%||(gi:290447437) C. elegans protein Y41E3.4b, partially confirmed by transcript …	{gi|47223184 unnamed protein product [Tetraodon nigroviridis] (3e-50/cov=28%/id=72%)}{gi|226481615 hypothetical protein [Schistosoma japonicum] (9e-49/cov=41%/id=86%)}{gi|226467690 hypothetical protein [Schistosoma japonicum] (9e-49/cov=41%/id=86%)}	Smp_148050	-	gi|47223184		X	glutaminyl-tRNA synthetase (glutamine--tRNA ligase) (glnrs), putative	-	|(gi:256079758) glutaminyl-tRNA synthetase (glutamine--tRNA ligase) (glnrs) [Schistosoma mansoni] [0.0/100%]||Hypothetical (gi:226467690) [e-131/91%]||Hypothetical (gi:226481615) [e-129/91%]||(gi:15420528) glutaminyl-tRNA synthetase [Schistosoma mansoni] [e-120/66%]||Sjp (gi:76155332) [e-120/91%]|	-	gi|47223184 unnamed protein product [Tetraodon nigroviridis] (3e-50/cov=28%/id=72%)	4826960	NP_005042.1	1e-103		glutaminyl-tRNA synthetase [Homo sapiens]	|F GO:0005524|	Q2_P22955	[ Smp_scaff000123|60|1060468|1060528 PERFECT (60/0/0 qgap/0 tgap/-) ]
Q2_P10576	C904872.1	S. mansoni Gene Predictions	Smp_009540	1.1607	2.24	2.51	Up	sense	YES	YES	NO	ACAATGGAAATCAAGATATTACTACACAAGTAGAAAGTTCATCGTCGAATACTGGCCTAA	IN_GENOME	YES	|(gi:256072193) ring finger-containing [Schistosoma mansoni] 100%|	{gi|256072193 ring finger-containing [Schistosoma mansoni] ring finger-containing, putative [Schistosoma mansoni] (4e-97/cov=99%/id=99%)}{gi|211065505 tripartite motif-containing 2 protein-like [Nasonia vitripennis] (7e-41/cov=72%/id=60%)}{gi|110756461 PREDICTED: similar to NHL (ring finger b-box coiled coil) domain containing family member (nhl-3) [Apis mellifera] (2e-40/cov=72%/id=60%)}	Smp_009540	Sjc_0066030	gi|256072193			ring finger-containing, putative	Sjp 0066030|IPR001841,Zinc finger, RING-type;IPR001298,Filamin/ABP280 repeat;IPR001258,NHL repeat;IPR007087,Zinc finger, C2H2-type;IPR011044,Quinoprotein amine dehydrogenase, beta chain-like,domain-containing	|(gi:256072193) ring finger-containing [Schistosoma mansoni] [0.0/100%]||(gi:110756461) PREDICTED: similar to NHL (ring finger b-box coiled coil) domain containing family member (nhl-3) [Apis mellifera] [e-105/84%]||(gi:307203608) Chymotrypsin-1 [Harpegnathos saltator] [2e-95/83%]||(gi:242022977) RING finger-containing protein, putative [Pediculus humanus corporis] [3e-77/34%]||(gi:211065505) tri…	|(gi:256072193) ring finger-containing [Schistosoma mansoni] [0.0/87%]||(gi:110756461) PREDICTED: similar to NHL (ring finger b-box coiled coil) domain containing family member (nhl-3) [Apis mellifera] [2e-97/76%]||(gi:211065505) tripartite motif-containing 2 protein-like [Nasonia vitripennis] [1e-71/40%]||(gi:242022977) RING finger-containing protein, putative [Pediculus humanus corporis] [1e-70…	gi|256072193 ring finger-containing [Schistosoma mansoni] ring finger-containing, putative [Schistosoma mansoni] (4e-97/cov=99%/id=99%)	32454739	NP_006449.2	2e-12		tripartite motif-containing 3 [Homo sapiens]	|F GO:0046872|	Q2_P21377,Q2_P02334,Q2_P19086,Q2_P00681,Q2_P11790,Q2_P39719,Q2_P24074,Q2_P10576,Q2_P26147,Q2_P06561,Q2_P38569,Q2_P04552	[ Smp_scaff000015|60|1095845|1095905 PERFECT (60/0/0 qgap/0 tgap/+) ]
Q2_P26532	C812090.1	S. mansoni Gene Predictions	Smp_093950	1.4786	2.79	2.51	Up	sense	YES	YES	YES	CCCAAATGTTTAGTCTTTCTAACTATAACTGAACCTTTTGTTAATTCCACCAGTTTGCTG	IN_GENOME	YES	No hits	{gi|256053064 family C85 unassigned peptidase (C85 family) [Schistosoma mansoni] family C85 unassigned peptidase (C85 family) [Schistosoma mansoni] (0.0/cov=53%/id=99%)}{gi|226488809 OTU domain-containing protein 5-A [Schistosoma japonicum] (0.0/cov=54%/id=83%)}{gi|226469908 OTU domain-containing protein 5-A [Schistosoma japonicum] (0.0/cov=54%/id=83%)}	Smp_093950	-	gi|256053064			family C85 unassigned peptidase (C85 family)	-	|(gi:256053064) family C85 unassigned peptidase (C85 family) [Schistosoma mansoni] [0.0/96%]||(gi:226488809) OTU domain-containing protein 5-A [Schistosoma japonicum] [0.0/96%]||(gi:226469908) OTU domain-containing protein 5-A [Schistosoma japonicum] [0.0/96%]||(gi:226488811) OTU domain-containing protein 5-A [Schistosoma japonicum] [0.0/92%]||Sjp (gi:76152984) [2e-69/26%]|	-	gi|256053064 family C85 unassigned peptidase (C85 family) [Schistosoma mansoni] family C85 unassigned peptidase (C85 family) [Schistosoma mansoni] (0.0/cov=53%/id=99%)	209977021	NP_001129630.1	8e-62		OTU domain containing 5 isoform b [Homo sapiens]	-		[ Smp_scaff000553|60|26835|26895 PERFECT (60/0/0 qgap/0 tgap/-) ]
Q2_P05026	C809173.1	S. mansoni Gene Predictions	Smp_059980	1.2162	2.32	3.84	Up	sense	YES	YES	YES	TAAGAGCATGTTTAGGCCATTGTCGTTCGGGTCATTTACCATTCAAAGTTCGTAATTTAA	IN_GENOME	YES	|(gi:256082096) arginase [Schistosoma mansoni] 100%|	{gi|256082096 arginase [Schistosoma mansoni] arginase [Schistosoma mansoni] arginase, putative [Schistosoma mansoni] (e-102/cov=99%/id=98%)}{gi|226469844 arginase type II [Schistosoma japonicum] (2e-87/cov=98%/id=85%)}{gi|226469840 arginase type II [Schistosoma japonicum] arginase type II [Schistosoma japonicum] (2e-87/cov=98%/id=85%)}	Smp_059980	Sjc_0215170	gi|256082096			arginase, putative	Sjp 0215170|ko:K01476 arginase [EC3.5.3.1], putative	|(gi:256082096) arginase [Schistosoma mansoni] [0.0/100%]||(gi:226469840) arginase type II [Schistosoma japonicum] [e-175/100%]||(gi:33348816) arginase [Schistosoma japonicum] [e-175/100%]||(gi:226469844) arginase type II [Schistosoma japonicum] [e-174/100%]||Hypothetical (gi:189502846) [e-170/97%]|	|(gi:226469844) arginase type II [Schistosoma japonicum] [0.0/100%]||(gi:226469840) arginase type II [Schistosoma japonicum] [0.0/100%]||(gi:33348816) arginase [Schistosoma japonicum] [0.0/100%]||(gi:189502846) [0.0/97%]||(gi:256082096) arginase [Schistosoma mansoni] [e-169/100%]|	gi|256082096 arginase [Schistosoma mansoni] arginase [Schistosoma mansoni] arginase, putative [Schistosoma mansoni] (e-102/cov=99%/id=98%)	10947139	NP_000036.2	2e-68		arginase 1 [Homo sapiens]	|F GO:0030145|	Q2_P40337,Q2_P05026,Q2_P41443	[ Smp_scaff000171|60|16962|17022 PERFECT (60/0/0 qgap/0 tgap/+) ]
Q2_P07099	C812402.1	S. japonicum Gene Predictions	Sjc_0080950	1.4079	2.65	1.97	Up	sense	YES	YES	YES	TGGATCAAGCAACATTTATCTCTCGATGGAAATTATTGTCTCAACCTGGACGAGAGTGTC	IN_GENOME	NO	|(gi:256084719) alpha adaptin carboxyl-terminal domain [Schistosoma mansoni] 94%|	{gi|256084719 alpha adaptin carboxyl-terminal domain [Schistosoma mansoni] alpha adaptin carboxyl-terminal domain, putative [Schistosoma mansoni] (e-134/cov=99%/id=99%)}{gi|76156496 SJCHGC04589 protein [Schistosoma japonicum] (e-105/cov=89%/id=89%)}{gi|260805390 hypothetical protein BRAFLDRAFT_266276 [Branchiostoma floridae] hypothetical protein BRAFLDRAFT_266276 [Branchiostoma floridae] (1e-28/c…	-	Sjc_0080950	gi|256084719			-	Sjp 0080950|AP-2 complex subunit alpha-2, putative	-	|(gi:256084719) alpha adaptin carboxyl-terminal domain [Schistosoma mansoni] [0.0/93%]||(gi:241998218) AP-2 complex subunit alpha-1, putative [Ixodes scapularis] [0.0/94%]||(gi:116256510) AP-2 complex subunit alpha-1 isoform b [Mus musculus] [0.0/93%]||(gi:194215796) PREDICTED: adaptor-related protein complex 2, alpha 1 subunit [Equus caballus] [0.0/89%]||(gi:149061673) adaptor protein complex AP…	gi|256084719 alpha adaptin carboxyl-terminal domain [Schistosoma mansoni] alpha adaptin carboxyl-terminal domain, putative [Schistosoma mansoni] (e-134/cov=99%/id=99%)	27477041	NP_036437.1	0		adaptor-related protein complex 2, alpha 2 subunit [Homo sapiens]	|GO:0005515||GO:0005829||GO:0005886||GO:0005905||GO:0006886||GO:0006897||GO:0008289||GO:0008565||GO:0030117||GO:0030131||GO:0030666||GO:0050690|		-
Q2_P22648	C806524.1	No match	C806524.1	-2.0062	4.02	0.99	Down	sense	YES	YES	NO	ACTGGGTGGTGTCTGTATGTGAATGATGGGTTTGTTGGTGGTCATTTCGGACAGTGGATG	IN_GENOME	YES	No hits	NHF	-	-	-			-	-	-	-	No hits		-		0	No hits	-		[ Smp_scaff000241|60|142504|143959 PERFECT_SPL (60/0/0 qgap/1 tgap/+) ][ Smp_scaff012107|60|187|1618 PERFECT_SPL (60/0/0 qgap/1 tgap/-) ]
Q2_P08900	C902449.1	S. mansoni Gene Predictions	Smp_182550	1.4274	2.69	2.51	Up	sense	YES	YES	NO	CCAATGAATTACGAGCACAAGATCTTACTCCAGAAAAGACATCTGGTTATTATCTTAAAG	IN_GENOME	YES	|(gi:256091198) 100%|	{gi|256091198 hypothetical protein [Schistosoma mansoni] hypothetical protein [Schistosoma mansoni] (2e-34/cov=83%/id=97%)}{gi|56758154 SJCHGC09306 protein [Schistosoma japonicum] (2e-26/cov=95%/id=73%)}{gi|32454264 FE1 [Schistosoma japonicum] (2e-26/cov=95%/id=73%)}	Smp_182550	Sjc_0309160	gi|256091198		X	hypothetical protein	Sjp 0309160|Uncharacterized helicase C550.03c, putative	|Hypothetical (gi:256091198) [3e-48/100%]||Sjp (gi:56758154) [8e-28/102%]||(gi:32454264) FE1 [Schistosoma japonicum] [1e-27/102%]||(gi:256089487) helicase [Schistosoma mansoni] [6e-10/109%]||(gi:256062195) helicase [Schistosoma mansoni] [0.009/64%]|	|Sjp (gi:56758154) [0.0/99%]||(gi:256075988) helicase [Schistosoma mansoni] [0.0/103%]||(gi:32454264) FE1 [Schistosoma japonicum] [0.0/45%]||(gi:256089487) helicase [Schistosoma mansoni] [e-146/104%]||Sjp (gi:76162632) [3e-28/17%]|	gi|256091198 hypothetical protein [Schistosoma mansoni] hypothetical protein [Schistosoma mansoni] (2e-34/cov=83%/id=97%)	193211480	NP_056175.3	0.022		superkiller viralicidic activity 2-like 2 [Homo sapiens]	|F GO:0003676|	Q2_P08900	[ Smp_scaff003522|60|731|791 PERFECT (60/0/0 qgap/0 tgap/-) ]
Q2_P37914	C919431.1	S. mansoni Gene Predictions	Smp_127120	1.8915	3.71	3.01	Up	sense	YES	YES	NO	CGTGTCCAATCTAATGAAGATGAAGTTGCCCCATTCAACAGAATTAATCTCATTAAACAT	IN_GENOME	YES	No hits	{gi|256072159 DEAD box ATP-dependent RNA helicase [Schistosoma mansoni] DEAD box ATP-dependent RNA helicase, putative [Schistosoma mansoni] (5e-44/cov=35%/id=100%)}{gi|256069428 hypothetical protein [Schistosoma mansoni] hypothetical protein [Schistosoma mansoni] (2e-35/cov=32%/id=100%)}{gi|302784512 hypothetical protein SELMODRAFT_874 [Selaginella moellendorffii] hypothetical protein SELMODRAFT_…	Smp_127120	Sjc_0083690	gi|256072159			DEAD box ATP-dependent RNA helicase, putative	Sjp 0083690|ko:K01529 RNA Helicase [EC:3.6.1.-], putative	|(gi:256072159) DEAD box ATP-dependent RNA helicase [Schistosoma mansoni] [0.0/100%]||Hypothetical (gi:115397291) [2e-65/65%]||Hypothetical (gi:194383954) [8e-54/60%]||(gi:303283936) predicted protein [Micromonas pusilla CCMP1545] [6e-43/59%]||(gi:294655023) DEHA2B03322p [Debaryomyces hansenii CBS767] [3e-40/36%]|	|(gi:156554090) [1e-98/92%]||(gi:91077478) PREDICTED: similar to CG5800 CG5800-PA [Tribolium castaneum] [2e-98/91%]||(gi:157135755) DEAD box ATP-dependent RNA helicase [Aedes aegypti] [7e-96/68%]||(gi:193652513) PREDICTED: similar to CG5800 CG5800-PA [Acyrthosiphon pisum] [2e-95/92%]||(gi:158290201) AGAP001057-PA [Anopheles gambiae str. PEST] [4e-95/60%]|	gi|256072159 DEAD box ATP-dependent RNA helicase [Schistosoma mansoni] DEAD box ATP-dependent RNA helicase, putative [Schistosoma mansoni] (5e-44/cov=35%/id=100%)	13514831	NP_004389.2	2e-39		DEAD (Asp-Glu-Ala-Asp) box polypeptide 10 [Homo sapiens]	|F GO:0008026|	Q2_P37914,Q2_P12994	[ Smp_scaff000015|60|502025|502085 PERFECT (60/0/0 qgap/0 tgap/-) ]
Q2_P24662	C809185.1	S. mansoni Gene Predictions	Smp_139740	1.6902	3.23	1.29	Up	sense	YES	YES	NO	GCCGATACAACAACTCATATACCAGTAAAATGGAGACGAGCTAAAACTGAAAAAACTAAT	IN_GENOME	YES	|(gi:256076771) rap gtpase-activating protein [Schistosoma mansoni] 100%|	{gi|256076771 rap gtpase-activating protein [Schistosoma mansoni] rap gtpase-activating protein, putative [Schistosoma mansoni] (3e-55/cov=72%/id=82%)}{gi|76152959 SJCHGC02491 protein [Schistosoma japonicum] (3e-04/cov=16%/id=70%)}{gi|124806702 conserved Plasmodium protein [Plasmodium falciparum 3D7] conserved Plasmodium protein [Plasmodium falciparum 3D7] (0.11/cov=61%/id=25%)}	Smp_139740	-	gi|256076771			rap gtpase-activating protein, putative	-	|(gi:256076771) rap gtpase-activating protein [Schistosoma mansoni] [0.0/100%]||Sjp (gi:76152959) [1e-73/23%]||Sjp (gi:76156681) [7e-31/6%]||Hypothetical (gi:47230247) [1e-28/19%]||(gi:190340108) Sipa1l1 protein [Danio rerio] [4e-28/15%]|	-	gi|256076771 rap gtpase-activating protein [Schistosoma mansoni] rap gtpase-activating protein, putative [Schistosoma mansoni] (3e-55/cov=72%/id=82%)	7662126	NP_056371.1	1e-28		signal-induced proliferation-associated 1 like 1 [Homo sapiens]	|F GO:0005096|	Q2_P38412,Q2_P24662,Q2_P40745,Q2_P40869,Q2_P05030	[ Smp_scaff000072|60|427956|428016 PERFECT (60/0/0 qgap/0 tgap/-) ]
Q2_P09791	C903739.1	S. mansoni Gene Predictions	Smp_054730	1.1516	2.22	3.84	Up	sense	YES	YES	NO	AAAAGACTTCCGCGACTCTATTGAGATGATGCATAGTTTGCTTTCAGAGTTAAGCTCATC	IN_GENOME	YES	No hits	{gi|256081001 trim56 protein [Schistosoma mansoni] trim56 protein, putative [Schistosoma mansoni] (9e-74/cov=93%/id=100%)}{gi|291237713 PREDICTED: tripartite motif-containing 3-like [Saccoglossus kowalevskii] (5e-12/cov=88%/id=29%)}{gi|170030554 B-box type zinc-finger protein ncl-1 [Culex quinquefasciatus] B-box type zinc-finger protein ncl-1 [Culex quinquefasciatus] (2e-11/cov=62%/id=34%)}	Smp_054730	Sjc_0100680	gi|256081001			trim56 protein, putative	Sjp 0100680|B-box type zinc finger protein ncl-1, putative	|(gi:256081001) trim56 protein [Schistosoma mansoni] [e-170/100%]||(gi:156537928) PREDICTED: similar to ENSANGP00000015377 [Nasonia vitripennis] [1e-15/85%]||(gi:291221599) PREDICTED: tripartite motif protein 2-like, partial [Saccoglossus kowalevskii] [3e-15/91%]||(gi:291237713) PREDICTED: tripartite motif-containing 3-like [Saccoglossus kowalevskii] [7e-15/75%]||Hypothetical (gi:260833176) [1e-1…	|(gi:256081001) trim56 protein [Schistosoma mansoni] [e-151/31%]||(gi:256081003) [e-149/36%]||(gi:242011761) brat protein, putative [Pediculus humanus corporis] [e-138/99%]||(gi:270006401) mei-P26 [Tribolium castaneum] [e-130/96%]||(gi:91080285) PREDICTED: similar to B-box type zinc-finger protein ncl-1 [Tribolium castaneum] [e-128/94%]|	gi|256081001 trim56 protein [Schistosoma mansoni] trim56 protein, putative [Schistosoma mansoni] (9e-74/cov=93%/id=100%)	224548923	NP_001139107.1	2e-09		tripartite motif-containing 45 isoform 2 [Homo sapiens]	|F GO:0008270|	Q2_P09791	[ Smp_scaff000145|60|443399|443459 PERFECT (60/0/0 qgap/0 tgap/+) ]
Q2_P39542	JAP04186.C	S. japonicum Gene Predictions	Sjc_0105270	1.433	2.7	3.84	Up	sense	YES	YES	YES	CCACGTCAGATCTGTGATAAGTTTCATAAGTTGCATTGCGATATATACAAATGGTTTCAA	OUT_GENOME	YES	|(gi:256078304) methionine-tRNA synthetase [Schistosoma mansoni] 100%||(gi:256272650) Mes1p [Saccharomyces cerevisiae JAY291] 75%||(gi:207344893) YGR264Cp-like protein [Saccharomyces cerevisiae AWRI1631] 75%||(gi:3924) tRNA synthetase [Saccharomyces cerevisiae] 75%||(gi:6321704) Mes1p [Saccharomyces cerevisiae S288c] 75%|	{gi|56753341 SJCHGC08049 protein [Schistosoma japonicum] (3e-94/cov=66%/id=100%)}{gi|256078304 methionine-tRNA synthetase [Schistosoma mansoni] methionine-tRNA synthetase, putative [Schistosoma mansoni] (7e-77/cov=65%/id=83%)}{gi|34785759 Mars protein [Danio rerio] (4e-53/cov=66%/id=55%)}	-	Sjc_0105270	gi|56753341			-	Sjp 0105270|ko:K01874 methionyl-tRNA synthetase [EC6.1.1.10], putative	-	|(gi:256078304) methionine-tRNA synthetase [Schistosoma mansoni] [0.0/103%]||(gi:196013568) [e-140/99%]||(gi:147898905) methionyl-tRNA synthetase [Xenopus laevis] [e-139/99%]||(gi:147905173) methionyl-tRNA synthetase, cytoplasmic [Xenopus laevis] [e-139/95%]||(gi:284172357) methionyl-tRNA synthetase, cytoplasmic isoform 1 [Mus musculus] [e-138/96%]|	gi|56753341 SJCHGC08049 protein [Schistosoma japonicum] (3e-94/cov=66%/id=100%)	14043022	NP_004981.2	1e-142		methionyl-tRNA synthetase [Homo sapiens]	|GO:0006431||GO:0005524||GO:0000166||GO:0016874||GO:0005829||GO:0005739||GO:0005515||GO:0004825||GO:0005737||GO:0000049|	Q2_P36022,Q2_P39542,Q2_P25014,Q2_P10964	[ Smp_scaff000100|60|365162|365222 PERFECT (60/0/0 qgap/0 tgap/+) ]
Q2_P39624	JAP05461.C	S. japonicum Gene Predictions	Sjc_0115160	1.7127	3.28	1.27	Up	sense	YES	YES	NO	CTGGTACACAATATGTAAGTTCGGATGTAAATCCACCAGTTAGTATTTATCGCTCAATTA	OUT_GENOME	YES	|(gi:256089214) trim56 protein [Schistosoma mansoni] 100%|	{gi|256089214 trim56 protein [Schistosoma mansoni] trim56 protein, putative [Schistosoma mansoni] (5e-58/cov=51%/id=86%)}	-	Sjc_0115160	gi|256089214			-	Sjp 0115160|IPR000315,Zinc finger, B-box,domain-containing	-	|(gi:256089214) trim56 protein [Schistosoma mansoni] [e-180/81%]||(gi:256078016) trim56 protein [Schistosoma mansoni] [2e-07/33%]||(gi:118400789) B-box zinc finger family protein [Tetrahymena thermophila] [7e-04/52%]||(gi:260824631) [0.011/33%]||(gi:115723045) PREDICTED: similar to sarcoma antigen NY-SAR-41 [Strongylocentrotus purpuratus] [0.018/50%]|	gi|256089214 trim56 protein [Schistosoma mansoni] trim56 protein, putative [Schistosoma mansoni] (5e-58/cov=51%/id=86%)	209977097	NP_055633.1	0.057		tripartite motif-containing 66 [Homo sapiens]	-	Q2_P36135,Q2_P38482,Q2_P39624,Q2_P15867	[ Smp_scaff000617|60|412017|412077 PERFECT (60/0/0 qgap/0 tgap/+) ]
Q2_P35872	C915610.1	S. mansoni Gene Predictions	Smp_078690	1.0883	2.13	4.65	Up	sense	YES	YES	YES	TCATTAGCCTACAAATGGGCGCAGGTAAAGATCAAGTGGCTTCACAATCTGGTATGAGCT	IN_GENOME	YES	|(gi:256052491) calponin homolog [Schistosoma mansoni] 100%||(gi:1841843) calponin homolog [Schistosoma mansoni] 100%|	{gi|256052491 calponin homolog [Schistosoma mansoni] calponin homolog, putative [Schistosoma mansoni] (8e-89/cov=48%/id=87%)}{gi|1841843 calponin homolog [Schistosoma mansoni] (8e-89/cov=48%/id=87%)}{gi|189503142 unknown [Schistosoma japonicum] (2e-80/cov=43%/id=89%)}	Smp_078690	Sjc_0062580	gi|256052491			calponin homolog, putative	Sjp 0062580|Calponin-3, putative	|(gi:256052491) calponin homolog [Schistosoma mansoni] [0.0/100%]||(gi:1841843) calponin homolog [Schistosoma mansoni] [0.0/100%]||Hypothetical (gi:189503142) [0.0/100%]||(gi:4104873) calponin homolog [Schistosoma japonicum] [0.0/100%]||(gi:308194261) calponin [Cerebratulus lacteus] [1e-98/98%]|	|(gi:189503142) [0.0/99%]||(gi:4104873) calponin homolog [Schistosoma japonicum] [0.0/99%]||(gi:256052491) calponin homolog [Schistosoma mansoni] [0.0/99%]||(gi:1841843) calponin homolog [Schistosoma mansoni] [0.0/99%]||(gi:124783983) calponin-like protein [Taenia asiatica] [2e-87/70%]|	gi|256052491 calponin homolog [Schistosoma mansoni] calponin homolog, putative [Schistosoma mansoni] (8e-89/cov=48%/id=87%)	4502923	NP_001830.1	7e-39		calponin 3 [Homo sapiens]	|F GO:0003779|	Q2_P35872	[ Smp_scaff000283|60|69280|69340 PERFECT (60/0/0 qgap/0 tgap/-) ]
Q2_P37687	C918962.1	GenBank homolog	gi|241953113	1.5836	3	3.84	Up	sense	YES	YES	NO	CCAACTGACACATTGATCTGGCCAGTTATTATCAGTAATTATTTCGAAGTACAATTTGGA	IN_GENOME	YES	No hits	{gi|241953113 conserved hypothetical protein [Candida dubliniensis CD36] conserved hypothetical protein [Candida dubliniensis CD36] (0.83/cov=86%/id=29%)}	-	-	gi|241953113			-	-	-	-	gi|241953113 conserved hypothetical protein [Candida dubliniensis CD36] conserved hypothetical protein [Candida dubliniensis CD36] (0.83/cov=86%/id=29%)		-		0	No hits	|GO:0005575||GO:0008150||GO:0003674|		[ Smp_scaff001995|60|366339|366399 PERFECT (60/0/0 qgap/0 tgap/+) ]
Q2_P35661	C915349.1	S. mansoni Gene Predictions	Smp_142620	1.4939	2.82	3.01	Up	sense	YES	YES	YES	CAGCTCAACAAAAAGTCAAAAGCCTTCTTGAATCGAAGGATTTAACTCACATAAATGAAG	IN_GENOME	YES	|(gi:256077702) protein kinase [Schistosoma mansoni] 100%|	{gi|256077702 protein kinase [Schistosoma mansoni] protein kinase [Schistosoma mansoni] (e-107/cov=95%/id=98%)}{gi|226481473 hypothetical protein [Schistosoma japonicum] (3e-72/cov=95%/id=71%)}{gi|258597656 conserved Plasmodium protein, unknown function [Plasmodium falciparum 3D7] conserved Plasmodium protein, unknown function [Plasmodium falciparum 3D7] (0.28/cov=53%/id=22%)}	Smp_142620	Sjc_0006560	gi|256077702			protein kinase	Sjp 0006560|expressed protein	|(gi:256077702) protein kinase [Schistosoma mansoni] [0.0/100%]||(gi:156554427) PREDICTED: similar to receptor type guanylyl cyclase [Nasonia vitripennis] [0.0/63%]||(gi:291229632) PREDICTED: membrane guanylyl cyclase-like [Saccoglossus kowalevskii] [0.0/67%]||(gi:158284722) AGAP003283-PA [Anopheles gambiae str. PEST] [0.0/63%]||(gi:4579921) membrane guanylyl cyclase [Apostichopus japonicus] [0.0…	|(gi:226481473) [0.0/95%]||(gi:256077702) protein kinase [Schistosoma mansoni] [e-160/95%]||(gi:82595699) [0.024/49%]||(gi:124511982) ubiquitin C-terminal hydrolase, putative [Plasmodium falciparum 3D7] [0.031/52%]||(gi:118353398) [0.054/104%]|	gi|256077702 protein kinase [Schistosoma mansoni] protein kinase [Schistosoma mansoni] (e-107/cov=95%/id=98%)	167830411	NP_000897.3	0		natriuretic peptide receptor 1 [Homo sapiens]	|F GO:0005524|	Q2_P21446,Q2_P02391,Q2_P19737,Q2_P35661,Q2_P15646,Q2_P15579,Q2_P35546,Q2_P03209,Q2_P31246,Q2_P11462,Q2_P17180,Q2_P03633,Q2_P22963,Q2_P38279,Q2_P17803,Q2_P04026,Q2_P23402,Q2_P01087	[ Smp_scaff000090|60|648526|648586 PERFECT (60/0/0 qgap/0 tgap/+) ]
Q2_P26694	C812332.1	S. mansoni Gene Predictions	Smp_168820	1.7674	3.4	1.6	Up	sense	YES	YES	NO	CCACTTGGGCATCGTCAATTATGCCCACTCAATATAAATCAATCAATAAACCTAATGAAA	IN_GENOME	YES	|(gi:256087055) 100%||(gi:256087051) 100%||Sjp (gi:76152781) 75%|	{gi|256087051 hypothetical protein [Schistosoma mansoni] expressed protein [Schistosoma mansoni] (1e-98/cov=98%/id=81%)}{gi|256087055 hypothetical protein [Schistosoma mansoni] hypothetical protein [Schistosoma mansoni] (5e-60/cov=48%/id=100%)}{gi|76152781 SJCHGC08018 protein [Schistosoma japonicum] (2e-40/cov=54%/id=69%)}	Smp_168820	Sjc_0301690	gi|256087051			hypothetical protein	Sjp 0301690|expressed protein	|Hypothetical (gi:256087051) [0.0/100%]||Hypothetical (gi:256087055) [4e-59/20%]||Sjp (gi:76154004) [4e-57/43%]||Sjp (gi:76152781) [7e-39/23%]|	|Sjp (gi:76152781) [2e-85/37%]||(gi:256087051) [5e-69/55%]||(gi:256087055) [8e-49/36%]||Sjp (gi:76154004) [7e-08/5%]||(gi:224147441) predicted protein [Populus trichocarpa] [0.79/12%]|	gi|256087051 hypothetical protein [Schistosoma mansoni] expressed protein [Schistosoma mansoni] (1e-98/cov=98%/id=81%)	109134334	NP_001035862.1	0.13		ubiquitin thiolesterase 44 [Homo sapiens]	-	Q2_P26694,Q2_P39279	[ Smp_scaff000382|60|42349|42409 PERFECT (60/0/0 qgap/0 tgap/+) ][ Smp_scaff000382||62685|62745 (59/1/0 qgap/0 tgap/+) ]
Q2_P25928	C811251.1	S. mansoni Gene Predictions	Smp_159180	1.4577	2.75	0.99	Up	sense	YES	YES	YES	TCGATAGTAAACTTGCTCATTTACAAGCTCGAATTCGTATTCAAGCTGCCGCATATCGTG	IN_GENOME	YES	No hits	{gi|256083675 gamma-tubulin complex component 3 (gcp-3) [Schistosoma mansoni] gamma-tubulin complex component 3 (gcp-3), putative [Schistosoma mansoni] (2e-78/cov=95%/id=83%)}{gi|47226815 unnamed protein product [Tetraodon nigroviridis] (3e-28/cov=70%/id=45%)}{gi|224042848 PREDICTED: tubulin, gamma complex associated protein 3 [Taeniopygia guttata] (9e-28/cov=70%/id=44%)}	Smp_159180	Sjc_0005810	gi|256083675			gamma-tubulin complex component 3 (gcp-3), putative	Sjp 0005810|Gamma-tubulin complex component 3 homolog, putative	|(gi:256083675) gamma-tubulin complex component 3 (gcp-3) [Schistosoma mansoni] [0.0/100%]||Hypothetical (gi:260796097) [e-161/81%]||(gi:224042848) PREDICTED: tubulin, gamma complex associated protein 3 [Taeniopygia guttata] [e-157/82%]||(gi:300798026) gamma-tubulin complex component 3 [Bos taurus] [e-155/81%]||(gi:156362324) predicted protein [Nematostella vectensis] [e-155/84%]|	|(gi:256083675) gamma-tubulin complex component 3 (gcp-3) [Schistosoma mansoni] [e-135/54%]||(gi:256073589) [4e-69/44%]||(gi:260796097) [3e-63/51%]||(gi:156362324) predicted protein [Nematostella vectensis] [1e-62/50%]||(gi:224042848) PREDICTED: tubulin, gamma complex associated protein 3 [Taeniopygia guttata] [1e-62/50%]|	gi|256083675 gamma-tubulin complex component 3 (gcp-3) [Schistosoma mansoni] gamma-tubulin complex component 3 (gcp-3), putative [Schistosoma mansoni] (2e-78/cov=95%/id=83%)	5453660	NP_006313.1	1e-155		tubulin, gamma complex associated protein 3 [Homo sapiens]	|P GO:0007020|	Q2_P01195,Q2_P30995,Q2_P17298,Q2_P37688,Q2_P25928	[ Smp_scaff000223|60|280866|280926 PERFECT (60/0/0 qgap/0 tgap/-) ]
Q2_P02713	C805403.1	S. mansoni Gene Predictions	Smp_045480.x	1.5888	3.01	0.99	Up	sense	YES	YES	NO	CTTCTACCTCCAGAGCCTGATTGTCTTTCGGATCCATTCGATTTAGGTTGGGTGGATAGA	IN_GENOME	YES	|(gi:256079183) cell polarity protein; numb [Schistosoma mansoni] 100%||(gi:256079181) cell polarity protein; numb [Schistosoma mansoni] 100%|	{gi|256079181 cell polarity protein; numb [Schistosoma mansoni] cell polarity protein; numb [Schistosoma mansoni] (0.0/cov=94%/id=87%)}{gi|256079183 cell polarity protein; numb [Schistosoma mansoni] cell polarity protein; numb [Schistosoma mansoni] (0.0/cov=72%/id=83%)}{gi|56753071 SJCHGC01437 protein [Schistosoma japonicum] (4e-86/cov=27%/id=96%)}	Smp_045480.1	Sjc_0018410	gi|256079181			numb	Sjp 0018410|ko:K06057 numb,Phosphotyrosine interaction region, putative	|(gi:256079181) cell polarity protein; numb [Schistosoma mansoni] [0.0/100%]||(gi:256079183) cell polarity protein; numb [Schistosoma mansoni] [0.0/77%]||Sjp (gi:56753071) [1e-89/27%]||Hypothetical (gi:242016418) [4e-81/48%]||(gi:156547709) PREDICTED: similar to ENSANGP00000006150 [Nasonia vitripennis] [1e-79/44%]|	|(gi:256079181) cell polarity protein; numb [Schistosoma mansoni] [0.0/97%]||(gi:256079183) cell polarity protein; numb [Schistosoma mansoni] [e-122/72%]||Sjp (gi:56753071) [4e-88/31%]||(gi:156547709) PREDICTED: similar to ENSANGP00000006150 [Nasonia vitripennis] [7e-80/58%]||(gi:158299213) AGAP010167-PA [Anopheles gambiae str. PEST] [1e-78/59%]|	gi|256079181 cell polarity protein; numb [Schistosoma mansoni] cell polarity protein; numb [Schistosoma mansoni] (0.0/cov=94%/id=87%)	20070356	NP_003735.3	6e-70		numb homolog isoform 3 [Homo sapiens]	|F GO:0005515|	Q2_P02713,Q2_P30331,Q2_P10549	[ Smp_scaff000114|60|883325|883385 PERFECT (60/0/0 qgap/0 tgap/-) ]
Q2_P17691	C920331.1	No match	C920331.1	1.204	2.3	2.05	Up	antisense	YES	NO	NO	GATCGTATGTGTTGGAATCTGCCCTCAGTTACCATTTATATTCCGTTTTAAACACTTTTA	IN_GENOME	YES	No hits	NHF	-	-	-			-	-	-	-	No hits		-		0	No hits	-		[ Smp_scaff000039|60|197688|197748 PERFECT (60/0/0 qgap/0 tgap/-) ]
Q2_P19642	C802402.1	GenBank homolog	gi|256087061	1.6366	3.11	3.84	Up	sense	YES	YES	NO	CTGTGGTTGGTGAACCCAATATACTATGTGTTAGAATTGTTTCCAAGAGCTATATCATAT	IN_GENOME	NO	|(gi:256087061) 100%||(gi:256087059) 100%|	{gi|256087061 hypothetical protein [Schistosoma mansoni] expressed protein [Schistosoma mansoni] (4e-48/cov=59%/id=85%)}{gi|256087059 hypothetical protein [Schistosoma mansoni] expressed protein [Schistosoma mansoni] (4e-46/cov=59%/id=85%)}{gi|226467770 hypotheticial protein [Schistosoma japonicum] (7e-10/cov=52%/id=36%)}	-	-	gi|256087061			-	-	-	-	gi|256087061 hypothetical protein [Schistosoma mansoni] expressed protein [Schistosoma mansoni] (4e-48/cov=59%/id=85%)		-			No hits	-		-
Q2_P23667	C807895.1	S. mansoni Gene Predictions	Smp_187040	1.2344	2.35	3.84	Up	sense	YES	YES	NO	AGAGCTTATTTTAATGGTAGGATATCCTGCGTGTAAGTAATGATCATGATCGGCTTTTTT	IN_GENOME	YES	No hits	{gi|256092565 hypothetical protein [Schistosoma mansoni] hypothetical protein [Schistosoma mansoni] (5e-30/cov=44%/id=98%)}{gi|56756973 SJCHGC01177 protein [Schistosoma japonicum] (2e-21/cov=45%/id=77%)}{gi|226478782 polynucleotide kinase 3'-phosphatase [Schistosoma japonicum] (9e-21/cov=45%/id=76%)}	Smp_187040	-	gi|256092565			hypothetical protein	-	|Hypothetical (gi:256092565) [8e-30/100%]||Sjp (gi:56756973) [3e-22/103%]||(gi:226478782) polynucleotide kinase 3'-phosphatase [Schistosoma japonicum] [2e-21/103%]||Hypothetical (gi:60599478) [2e-07/63%]||(gi:55819341) polynucleotide phosphatase/kinase [Acanthamoeba polyphaga mimivirus] [2e-05/110%]|	-	gi|256092565 hypothetical protein [Schistosoma mansoni] hypothetical protein [Schistosoma mansoni] (5e-30/cov=44%/id=98%)		-		0	No hits	|F GO:0005524|	Q2_P23667	[ Smp_scaff010739|60|740|800 PERFECT (60/0/0 qgap/0 tgap/-) ]
Q2_P39920	JAP09291.C	GenBank homolog	gi|226481607	1.7748	3.42	1.6	Up	sense	YES	YES	NO	CGTTTTGACTTGTTATCTTCATTGTATGCTGAGCACATACTGAAACAAAATTCTCCATCA	OUT_GENOME	YES	|(gi:256078368) 100%||(gi:226481607) putative raw CG12437-PB, isoform B isoform 1 [Schistosoma japonicum] 85%||Sjp (gi:76153161) 85%|	{gi|226481607 putative raw CG12437-PB, isoform B isoform 1 [Schistosoma japonicum] (e-101/cov=66%/id=90%)}{gi|76153161 SJCHGC07901 protein [Schistosoma japonicum] (1e-90/cov=54%/id=100%)}{gi|256078368 hypothetical protein [Schistosoma mansoni] expressed protein [Schistosoma mansoni] (2e-58/cov=54%/id=66%)}	-	-	gi|226481607			-	-	-	-	gi|226481607 putative raw CG12437-PB, isoform B isoform 1 [Schistosoma japonicum] (e-101/cov=66%/id=90%)	154813199	NP_060024.2	0.43		poly (ADP-ribose) polymerase family, member 14 [Homo sapiens]	-	Q2_P12559,Q2_P32369,Q2_P38570,Q2_P28279,Q2_P39920,Q2_P08571	[ Smp_scaff000100|60|1355172|1355232 PERFECT (60/0/0 qgap/0 tgap/+) ]
Q2_P39940	JAP09447.C	GenBank homolog	gi|226479238	1.452	2.74	3.01	Up	sense	YES	YES	NO	TGCCTGCTTTTTCCAATCTTTACAGGAGGCACGTTCAAAGGCAGAGGAATCATCATATGA	OUT_GENOME	YES	|(gi:256076377) 100%||(gi:226479238) 94%|	{gi|226479238 hypothetical protein [Schistosoma japonicum] (1e-89/cov=40%/id=100%)}{gi|256076377 hypothetical protein [Schistosoma mansoni] conserved hypothetical protein [Schistosoma mansoni] (8e-71/cov=40%/id=84%)}{gi|110757410 PREDICTED: similar to CG17378-PA, isoform A [Apis mellifera] (1e-16/cov=39%/id=31%)}	-	-	gi|226479238			-	-	-	-	gi|226479238 hypothetical protein [Schistosoma japonicum] (1e-89/cov=40%/id=100%)	7662164	NP_055547.1	1e-13		hypothetical protein LOC9764 [Homo sapiens]	-	Q2_P15896,Q2_P36174,Q2_P18495,Q2_P11339,Q2_P39940,Q2_P31120,Q2_P00227	[ Smp_scaff000065|60|150543|150603 PERFECT (60/0/0 qgap/0 tgap/+) ]
Q2_P39280	JAP02077.C	S. japonicum Gene Predictions	Sjc_0042880	1.7241	3.3	0.99	Up	sense	YES	YES	NO	CCTCATGATTTGACTTTGTCCCCCACAAATGATATTATTTATGTATCCGAAATCTATCCA	OUT_GENOME	YES	|(gi:256082817) peptidyl-glycine monooxygenase [Schistosoma mansoni] 100%|	{gi|76154002 SJCHGC08654 protein [Schistosoma japonicum] (e-127/cov=89%/id=100%)}{gi|256082817 peptidyl-glycine monooxygenase [Schistosoma mansoni] peptidyl-glycine alpha-amidating monooxygenase, putative [Schistosoma mansoni] (3e-92/cov=98%/id=67%)}{gi|7682317 peptidylglycine alpha-amidating monooxygenase [Aplysia californica] (3e-06/cov=63%/id=26%)}	-	Sjc_0042880	gi|76154002			-	Sjp 0042880|Peptidyl-glycine alpha-amidating monooxygenase precursor, putative	-	|(gi:256082817) peptidyl-glycine monooxygenase [Schistosoma mansoni] [e-151/41%]||Sjp (gi:76154002) [e-123/26%]||(gi:126316178) PREDICTED: similar to peptidylglycine alpha-amidating monooxygenase isoform a, preproprotein [Monodelphis domestica] [3e-45/33%]||(gi:5353833) alpha-amidating enzyme precursor 1 [Lymnaea stagnalis] [1e-44/35%]||(gi:5353835) alpha-amidating enzyme precursor 2 [Lymnaea sta…	gi|76154002 SJCHGC08654 protein [Schistosoma japonicum] (e-127/cov=89%/id=100%)	21070980	NP_620176.1	5e-45		peptidylglycine alpha-amidating monooxygenase isoform c preproprotein [Homo sapiens]	-	Q2_P28050,Q2_P29777,Q2_P24670,Q2_P05037,Q2_P39280	[ Smp_scaff000193|60|761614|761674 PERFECT (60/0/0 qgap/0 tgap/+) ]
Q2_P19432	C802152.1	S. mansoni Gene Predictions	Smp_090030	1.3641	2.57	1.97	Up	sense	YES	YES	NO	GGTAGTCATGTCATTGAAGCATTATGGACAACTACAAATACCTTACCTCAACCAATAATT	IN_GENOME	YES	|(gi:256087740) 100%||(gi:226479306) 85%|	{gi|256087740 hypothetical protein [Schistosoma mansoni] expressed protein [Schistosoma mansoni] (4e-80/cov=99%/id=100%)}{gi|226479306 hypothetical protein [Schistosoma japonicum] (5e-54/cov=101%/id=69%)}{gi|156543567 PREDICTED: similar to conserved hypothetical protein [Nasonia vitripennis] (2e-06/cov=84%/id=27%)}	Smp_090030	Sjc_0212160	gi|256087740			hypothetical protein	Sjp 0212160|Conserved hypothetical protein	|Hypothetical (gi:256087740) [0.0/100%]||Hypothetical (gi:226479306) [0.0/101%]||(gi:115702358) PREDICTED: similar to MGC69156 protein [Strongylocentrotus purpuratus] [3e-21/94%]||Hypothetical (gi:260824928) [1e-19/95%]||Hypothetical (gi:295660834) [3e-16/98%]|	|(gi:226479306) [0.0/100%]||(gi:256087740) [0.0/100%]||(gi:260824928) [2e-25/93%]||(gi:115702358) PREDICTED: similar to MGC69156 protein [Strongylocentrotus purpuratus] [6e-25/92%]||(gi:148237588) [2e-18/95%]|	gi|256087740 hypothetical protein [Schistosoma mansoni] expressed protein [Schistosoma mansoni] (4e-80/cov=99%/id=100%)	28212272	NP_777573.1	5e-07		hypothetical protein LOC161424 [Homo sapiens]	|F GO:0003723|	Q2_P00928,Q2_P19432,Q2_P37898,Q2_P22198,Q2_P02980	[ Smp_scaff000422|60|11991|12051 PERFECT (60/0/0 qgap/0 tgap/-) ]
Q2_P00328	C800990.1	GenBank homolog	gi|2636680	1.4272	2.69	2.05	Up	sense	YES	YES	NO	AAGATGGCACACACCACACCAGTTTTCAAAGTAGGCTGATATGATGAACCTTCAAGCTAT	IN_GENOME	YES	No hits	{gi|2636680 pol [Schistosoma mansoni] (4e-15/cov=51%/id=54%)}{gi|2636683 pol [Schistosoma mansoni] (2e-14/cov=55%/id=51%)}{gi|221117812 PREDICTED: similar to Dynein intermediate chain 1, axonemal [Hydra magnipapillata] (0.003/cov=32%/id=35%)}	-	-	gi|2636680			-	-	-	-	gi|2636680 pol [Schistosoma mansoni] (4e-15/cov=51%/id=54%)		-		0	No hits	|GO:0003723||GO:0006278||GO:0003964|		[ Smp_scaff000570|60|109469|109529 PERFECT (60/0/0 qgap/0 tgap/-) ]
Q2_P00558	C801517.1	S. mansoni Gene Predictions	Smp_145890	1.838	3.58	2.05	Up	sense	YES	YES	NO	CTCTTGTTCTTTTTCACTCCTCCACACAAAGACATATATGCTCATTTTGTTATCAGCATT	IN_GENOME	YES	No hits	{gi|256078907 adamts (A disintegrin and metalloprotease [Schistosoma mansoni] adamts (A disintegrin and metalloprotease, putative [Schistosoma mansoni] (2e-17/cov=29%/id=97%)}	Smp_145890	-	gi|256078907			adamts (A disintegrin and metalloprotease, putative	-	|(gi:256078907) adamts (A disintegrin and metalloprotease [Schistosoma mansoni] [0.0/100%]||Hypothetical (gi:308499497) [1e-30/95%]||Hypothetical (gi:32565118) [1e-29/94%]||Hypothetical (gi:71986732) [2e-29/94%]||Hypothetical (gi:268566263) [2e-27/97%]|	-	gi|256078907 adamts (A disintegrin and metalloprotease [Schistosoma mansoni] adamts (A disintegrin and metalloprotease, putative [Schistosoma mansoni] (2e-17/cov=29%/id=97%)	145275198	NP_997400.2	3e-19		ADAMTS-like 3 precursor [Homo sapiens]	|F GO:0008270|		[ Smp_scaff000108|60|125511|125571 PERFECT (60/0/0 qgap/0 tgap/+) ]
Q2_P26822	C812524.1	S. mansoni Gene Predictions	Smp_136730	1.3179	2.49	4.65	Up	sense	YES	YES	YES	GGTGCATTATTTTATGTTCAATATGGTACTGGAACAGCATCAGGATTTTTAAGCTCAGAT	IN_GENOME	YES	|(gi:256075652) subfamily A1A unassigned peptidase (A01 family) [Schistosoma mansoni] 100%||(gi:82469881) cathepsin D2-like protein [Schistosoma mansoni] 100%|	{gi|256075652 subfamily A1A unassigned peptidase (A01 family) [Schistosoma mansoni] subfamily A1A unassigned peptidase (A01 family) [Schistosoma mansoni] (e-125/cov=98%/id=99%)}{gi|82469881 cathepsin D2-like protein [Schistosoma mansoni] (e-125/cov=98%/id=99%)}{gi|56752671 SJCHGC02875 protein [Schistosoma japonicum] (6e-71/cov=98%/id=61%)}	Smp_136730	-	gi|256075652			subfamily A1A unassigned peptidase (A01 family)	-	|(gi:256075652) subfamily A1A unassigned peptidase (A01 family) [Schistosoma mansoni] [0.0/100%]||(gi:82469881) cathepsin D2-like protein [Schistosoma mansoni] [0.0/100%]||Sjp (gi:56752671) [e-157/100%]||(gi:1778026) aspartic proteinase [Schistosoma mansoni] [3e-95/85%]||(gi:256072903) cathepsin D (A01 family) [Schistosoma mansoni] [3e-95/85%]|	-	gi|256075652 subfamily A1A unassigned peptidase (A01 family) [Schistosoma mansoni] subfamily A1A unassigned peptidase (A01 family) [Schistosoma mansoni] (e-125/cov=98%/id=99%)	4503143	NP_001900.1	7e-86		cathepsin D preproprotein [Homo sapiens]	|F GO:0008233|		[ Smp_scaff000055|60|421741|421801 PERFECT (60/0/0 qgap/0 tgap/+) ][ Smp_scaff007621|60|1085|1145 PERFECT (60/0/0 qgap/0 tgap/-) ]
Q2_P18506	C800729.1	S. mansoni Gene Predictions	Smp_008640	1.273	2.42	3.01	Up	sense	YES	YES	YES	CGAACGAGCATGGGACAGAGATAGAAGTACAAGTTATCTACAGTAAAATACAAACAAAAA	IN_GENOME	YES	No hits	{gi|226467550 gelsolin [Schistosoma japonicum] (0.0/cov=63%/id=82%)}{gi|256072032 gelsolin [Schistosoma mansoni] gelsolin, putative [Schistosoma mansoni] (e-140/cov=41%/id=100%)}{gi|76154162 SJCHGC06031 protein [Schistosoma japonicum] (e-119/cov=43%/id=80%)}	Smp_008640	-	gi|226467550			gelsolin, putative	-	|(gi:256072032) gelsolin [Schistosoma mansoni] [e-151/100%]||(gi:226467550) gelsolin [Schistosoma japonicum] [e-119/94%]||Sjp (gi:56755882) [8e-68/95%]||(gi:226477984) gelsolin [Schistosoma japonicum] [2e-67/95%]||(gi:256072034) gelsolin [Schistosoma mansoni] [2e-67/95%]|	-	gi|226467550 gelsolin [Schistosoma japonicum] (0.0/cov=63%/id=82%)	17572824	NP_006567.2	7e-29		advillin [Homo sapiens]	|F GO:0003779|	Q2_P18506,Q2_P39720,Q2_P08277,Q2_P27968	[ Smp_scaff000014|60|36952|37012 PERFECT (60/0/0 qgap/0 tgap/+) ]
Q2_P18126	C800274.1	S. mansoni Gene Predictions	Smp_157540	1.2273	2.34	3.01	Up	sense	YES	YES	NO	CAAGACAATGAATGGTCCTTTCTCACTAATTGAACGTACTACTACCATACCACTTAATAA	IN_GENOME	YES	|(gi:256083143) smad [Schistosoma mansoni] 100%|	{gi|256083143 smad [Schistosoma mansoni] smad, putative [Schistosoma mansoni] (5e-96/cov=92%/id=66%)}{gi|76153875 SJCHGC07265 protein [Schistosoma japonicum] (6e-16/cov=32%/id=53%)}	Smp_157540	-	gi|256083143			smad, putative	-	|(gi:256083143) smad [Schistosoma mansoni] [0.0/100%]||Sjp (gi:76154492) [e-115/39%]||(gi:37992036) SmadA protein [Echinococcus multilocularis] [2e-79/34%]||(gi:256087074) TGF-beta signal transducer Smad2 [Schistosoma mansoni] [7e-76/41%]||(gi:11464656) Smad2 [Schistosoma mansoni] [7e-76/41%]|	-	gi|256083143 smad [Schistosoma mansoni] smad, putative [Schistosoma mansoni] (5e-96/cov=92%/id=66%)	209693426	NP_001129409.1	1e-73		Sma- and Mad-related protein 2 isoform 2 [Homo sapiens]	|C GO:0005634|	Q2_P02449,Q2_P27750,Q2_P32832,Q2_P18126	[ Smp_scaff000200|60|702286|702346 PERFECT (60/0/0 qgap/0 tgap/+) ]
Q2_P19977	C802836.1	S. mansoni Gene Predictions	Smp_155890	1.3438	2.54	3.84	Up	sense	YES	YES	YES	CGTACATTCAACTCAGATAGACTCACAACAGATTCAGGTTCTGCAGCGACTGCCTTTATG	IN_GENOME	YES	|(gi:296124476) alkaline phosphatase [Schistosoma mansoni] 100%||(gi:256082603) alkaline phosphatase [Schistosoma mansoni] 100%||(gi:256078675) alkaline phosphatase [Schistosoma mansoni] 100%||(gi:158024524) alkaline phosphatase [Schistosoma mansoni] 100%||Sjp (gi:76155174) 95%|	{gi|296124476 alkaline phosphatase [Schistosoma mansoni] (4e-46/cov=99%/id=100%)}{gi|256082603 alkaline phosphatase [Schistosoma mansoni] alkaline phosphatase, putative [Schistosoma mansoni] (4e-46/cov=99%/id=100%)}{gi|158024524 alkaline phosphatase [Schistosoma mansoni] (4e-46/cov=99%/id=100%)}	Smp_155890	Sjc_0132130	gi|296124476			alkaline phosphatase, putative	Sjp 0132130|ko:K01077 alkaline phosphatase [EC3.1.3.1], putative	|(gi:256082603) alkaline phosphatase [Schistosoma mansoni] [0.0/100%]||(gi:296124476) alkaline phosphatase [Schistosoma mansoni] [0.0/95%]||(gi:158024524) alkaline phosphatase [Schistosoma mansoni] [0.0/95%]||(gi:256078675) alkaline phosphatase [Schistosoma mansoni] [e-180/84%]||Sjp (gi:76155174) [1e-86/48%]|	|(gi:296124476) alkaline phosphatase [Schistosoma mansoni] [0.0/81%]||(gi:158024524) alkaline phosphatase [Schistosoma mansoni] [0.0/81%]||(gi:256078675) alkaline phosphatase [Schistosoma mansoni] [0.0/78%]||(gi:256082603) alkaline phosphatase [Schistosoma mansoni] [e-178/61%]||Sjp (gi:76155174) [e-100/33%]|	gi|296124476 alkaline phosphatase [Schistosoma mansoni] (4e-46/cov=99%/id=100%)	94721246	NP_001623.3	4e-70		placental alkaline phosphatase preproprotein [Homo sapiens]	|F GO:0008270|	Q2_P19977	[ Smp_scaff000188|60|812451|812511 PERFECT (60/0/0 qgap/0 tgap/-) ]
Q2_P22387	C806161.1	S. mansoni Gene Predictions	Smp_021870	1.2002	2.3	3.01	Up	sense	YES	YES	YES	CGTAATTCATTCGGAAATAAATCTGAAGCTCGCAAACATCTGTTGTGTAATATTACCTTC	IN_GENOME	YES	No hits	{gi|256074621 ccr4-associated factor [Schistosoma mansoni] ccr4-associated factor, putative [Schistosoma mansoni] (e-153/cov=36%/id=93%)}{gi|294884805 CCR4-NOT transcription complex subunit 7 [Dugesia japonica] (4e-66/cov=37%/id=41%)}{gi|157123090 ccr4-associated factor [Aedes aegypti] ccr4-associated factor [Aedes aegypti] (9e-61/cov=41%/id=41%)}	Smp_021870	-	gi|256074621			ccr4-associated factor, putative	-	|(gi:256074621) ccr4-associated factor [Schistosoma mansoni] [e-161/100%]||(gi:294884805) CCR4-NOT transcription complex subunit 7 [Dugesia japonica] [2e-48/65%]||(gi:156553218) PREDICTED: similar to ccr4-associated factor [Nasonia vitripennis] [4e-43/63%]||(gi:157123092) ccr4-associated factor [Aedes aegypti] [2e-42/64%]||(gi:157123090) ccr4-associated factor [Aedes aegypti] [2e-42/64%]|	-	gi|256074621 ccr4-associated factor [Schistosoma mansoni] ccr4-associated factor, putative [Schistosoma mansoni] (e-153/cov=36%/id=93%)	85067507	NP_037486.2	8e-43		CCR4-NOT transcription complex, subunit 7 isoform 1 [Homo sapiens]	|F GO:0003676|		[ Smp_scaff000042|60|288159|288219 PERFECT (60/0/0 qgap/0 tgap/-) ]
Q2_P18047	C800188.1	S. mansoni Gene Predictions	Smp_155410	1.5199	2.87	2.05	Up	sense	YES	YES	NO	CTGGAATTGTCGTCAACAATCCGTTGGTGGAAGAATCAATGTATGAATTTAGAACAGGAG	IN_GENOME	YES	|(gi:256082420) 100%|	{gi|256082420 hypothetical protein [Schistosoma mansoni] conserved hypothetical protein [Schistosoma mansoni] (6e-96/cov=70%/id=93%)}{gi|56757938 SJCHGC07180 protein [Schistosoma japonicum] (8e-62/cov=65%/id=73%)}{gi|158285826 AGAP007348-PA [Anopheles gambiae str. PEST] AGAP007348-PA [Anopheles gambiae str. PEST] (4e-15/cov=24%/id=58%)}	Smp_155410	-	gi|256082420		X	hypothetical protein	-	|Hypothetical (gi:256082420) [0.0/100%]||Sjp (gi:56757938) [1e-42/34%]||(gi:307188551) Coiled-coil domain-containing protein 102A [Camponotus floridanus] [3e-11/13%]||Hypothetical (gi:270004300) [4e-11/13%]||(gi:189235452) PREDICTED: similar to M-type 9 protein, putative [Tribolium castaneum] [4e-11/13%]|	-	gi|256082420 hypothetical protein [Schistosoma mansoni] conserved hypothetical protein [Schistosoma mansoni] (6e-96/cov=70%/id=93%)	147905592	NP_001087198.1	9e-11		coiled-coil domain containing 102B [Homo sapiens]	|F GO:0003779|	Q2_P18047	[ Smp_scaff000185|60|233129|233189 PERFECT (60/0/0 qgap/0 tgap/+) ]
Q2_P04014	C807532.1	S. mansoni Gene Predictions	Smp_075430	1.6045	3.04	1.6	Up	sense	YES	YES	NO	CATCTAAAAAGTCTGATAAGACGGAACGTGATATACCATCAGTTGAGTCACCATTAAAGG	IN_GENOME	YES	|(gi:256085025) 100%|	{gi|256085025 hypothetical protein [Schistosoma mansoni] hypothetical protein [Schistosoma mansoni] (1e-95/cov=76%/id=99%)}{gi|56759314 SJCHGC05774 protein [Schistosoma japonicum] (3e-47/cov=74%/id=52%)}{gi|256085023 hypothetical protein [Schistosoma mansoni] hypothetical protein [Schistosoma mansoni] (1e-11/cov=61%/id=31%)}	Smp_075430	-	gi|256085025			hypothetical protein	-	|Hypothetical (gi:256085025) [e-176/100%]||Sjp (gi:56759314) [e-103/102%]||Hypothetical (gi:256085023) [2e-15/88%]||Sjp (gi:56756665) [2e-13/89%]||Hypothetical (gi:226466556) [3e-12/94%]|	-	gi|256085025 hypothetical protein [Schistosoma mansoni] hypothetical protein [Schistosoma mansoni] (1e-95/cov=76%/id=99%)		-			No hits	-	Q2_P04014	[ Smp_scaff000258|60|743284|743344 PERFECT (60/0/0 qgap/0 tgap/-) ]
Q2_P12559	C908760.1	S. mansoni Gene Predictions	Smp_144580	2.1169	4.34	0.99	Up	sense	YES	YES	NO	GAAGCACGTGTGAATAGTTCTGATATTTCTCTTGAGAAATATGAACCTAATTCACTTCAG	IN_GENOME	YES	|(gi:256078368) 100%|	{gi|256078368 hypothetical protein [Schistosoma mansoni] expressed protein [Schistosoma mansoni] (4e-71/cov=99%/id=99%)}{gi|226481607 putative raw CG12437-PB, isoform B isoform 1 [Schistosoma japonicum] (3e-49/cov=99%/id=70%)}{gi|242006404 hypothetical protein Phum_PHUM105690 [Pediculus humanus corporis] hypothetical protein Phum_PHUM105690 [Pediculus humanus corporis] (0.16/cov=77%/id=23%)}	Smp_144580	-	gi|256078368			hypothetical protein	-	|Hypothetical (gi:256078368) [0.0/100%]||(gi:226481607) putative raw CG12437-PB, isoform B isoform 1 [Schistosoma japonicum] [0.0/94%]||Sjp (gi:76153161) [6e-56/26%]||Sjp (gi:76153620) [3e-53/31%]||Hypothetical (gi:157104442) [4e-04/9%]|	-	gi|256078368 hypothetical protein [Schistosoma mansoni] expressed protein [Schistosoma mansoni] (4e-71/cov=99%/id=99%)		-			No hits	-	Q2_P12559,Q2_P32369,Q2_P38570,Q2_P28279,Q2_P39920,Q2_P08571	[ Smp_scaff000100|60|1359138|1359198 PERFECT (60/0/0 qgap/0 tgap/+) ]
Q2_P27065	C812908.1	GenBank homolog	gi|256090195	-1.5571	2.94	4.65	Down	antisense	YES	NO	NO	TTTATACAATCCTCCCCGCCGATTCCTTGGCCCCAAGGGCAAATTCCTAAAGGAGGCCCG	IN_GENOME	NO	No hits	{gi|256090195 hypothetical protein [Schistosoma mansoni] hypothetical protein [Schistosoma mansoni] (2e-23/cov=42%/id=87%)}{gi|226469584 hypothetical protein [Schistosoma japonicum] hypothetical protein [Schistosoma japonicum] hypothetical protein [Schistosoma japonicum] hypothetical protein [Schistosoma japonicum] hypothetical protein [Schistosoma japonicum] hypothetical protein [Schistosoma jap…	-	-	gi|256090195			-	-	-	-	gi|256090195 hypothetical protein [Schistosoma mansoni] hypothetical protein [Schistosoma mansoni] (2e-23/cov=42%/id=87%)		-			No hits	-		-
Q2_P35500	C915157.1	S. mansoni Gene Predictions	Smp_124410	0.9923	1.99	3.84	Up	sense	YES	YES	YES	TACATTTGTTCTATGCGTTACCCCGTTTTCTTCGACACAGAATAGCTGAATGGCGTGCAC	IN_GENOME	YES	|(gi:256071112) fatty-acid amide hydrolase [Schistosoma mansoni] 100%|	{gi|256071112 fatty-acid amide hydrolase [Schistosoma mansoni] fatty-acid amide hydrolase, putative [Schistosoma mansoni] (5e-94/cov=94%/id=98%)}{gi|256086643 fatty-acid amide hydrolase [Schistosoma mansoni] fatty-acid amide hydrolase, putative [Schistosoma mansoni] (8e-09/cov=64%/id=34%)}{gi|256071106 amidase [Schistosoma mansoni] amidase, putative [Schistosoma mansoni] (1e-08/cov=60%/id=30%)}	Smp_124410	-	gi|256071112			fatty-acid amide hydrolase, putative	-	|(gi:256071112) fatty-acid amide hydrolase [Schistosoma mansoni] [0.0/100%]||Sjp (gi:76155330) [e-103/48%]||(gi:256086643) fatty-acid amide hydrolase [Schistosoma mansoni] [1e-47/101%]||(gi:256071106) amidase [Schistosoma mansoni] [3e-47/105%]||(gi:2131129) amidase [Schistosoma mansoni] [8e-44/105%]|	-	gi|256071112 fatty-acid amide hydrolase [Schistosoma mansoni] fatty-acid amide hydrolase, putative [Schistosoma mansoni] (5e-94/cov=94%/id=98%)	166795287	NP_001432.2	2e-24		fatty acid amide hydrolase [Homo sapiens]	|F GO:0050567|	Q2_P15552,Q2_P39195,Q2_P35500	[ Smp_scaff000006|60|328432|328492 PERFECT (60/0/0 qgap/0 tgap/-) ]
Q2_P40514	JAP08652.S	GenBank homolog	gi|76154280	1.2954	2.45	2.05	Up	sense	YES	YES	YES	CAACATTGGACTTCCACTATGCAAGCTAAACTGAATTTTGATAGATCATCTGCACAATTA	OUT_GENOME	YES	|(gi:256086532) calpain-7 (C02 family) [Schistosoma mansoni] 100%||(gi:256086530) calpain-7 (C02 family) [Schistosoma mansoni] 100%||Sjp (gi:76154280) 85%|	{gi|76154280 SJCHGC05908 protein [Schistosoma japonicum] (6e-40/cov=31%/id=95%)}{gi|256086532 calpain-7 (C02 family) [Schistosoma mansoni] calpain-7 (C02 family) [Schistosoma mansoni] (8e-37/cov=31%/id=91%)}{gi|256086530 calpain-7 (C02 family) [Schistosoma mansoni] calpain-7 (C02 family) [Schistosoma mansoni] (8e-37/cov=31%/id=91%)}	-	-	gi|76154280			-	-	-	-	gi|76154280 SJCHGC05908 protein [Schistosoma japonicum] (6e-40/cov=31%/id=95%)	7656959	NP_055111.1	1e-151		calpain 7 [Homo sapiens]	|GO:0004198||GO:0005622||GO:0006508|	Q2_P24577,Q2_P40514	[ Smp_scaff000329|60|460974|461034 PERFECT (60/0/0 qgap/0 tgap/+) ]
Q2_P37913	C919430.1	S. mansoni Gene Predictions	Smp_132560	1.4029	2.64	3.84	Up	sense	YES	YES	NO	GCCTATTCTTGCTATGATTGCTCCAAAAATTCACAGTTATTTATGCCGTTTATATTGTGC	IN_GENOME	YES	|(gi:256074059) 100%|	{gi|256074059 hypothetical protein [Schistosoma mansoni] expressed protein [Schistosoma mansoni] (e-116/cov=99%/id=93%)}{gi|270009700 hypothetical protein TcasGA2_TC008992 [Tribolium castaneum] (7e-11/cov=100%/id=30%)}{gi|91086833 PREDICTED: similar to CCR4-NOT transcription complex, subunit 10 [Tribolium castaneum] (7e-11/cov=100%/id=30%)}	Smp_132560	Sjc_0067160	gi|256074059			hypothetical protein	Sjp 0067160|CCR4-NOT transcription complex subunit 10, putative	|Hypothetical (gi:256074059) [0.0/100%]||Sjp (gi:76153462) [4e-78/27%]||Sjp (gi:56754431) [2e-53/14%]||Hypothetical (gi:242008190) [8e-26/49%]||(gi:117606262) CCR4-NOT transcription complex subunit 10 [Danio rerio] [1e-25/40%]|	|(gi:256074059) [0.0/95%]||(gi:193678768) PREDICTED: similar to CCR4-NOT transcription complex, subunit 10 [Acyrthosiphon pisum] [9e-23/73%]||(gi:198415468) PREDICTED: similar to CCR4-NOT transcription complex, subunit 10 [Ciona intestinalis] [3e-22/71%]||(gi:242008190) [4e-21/71%]||(gi:115770397) [5e-20/75%]|	gi|256074059 hypothetical protein [Schistosoma mansoni] expressed protein [Schistosoma mansoni] (e-116/cov=99%/id=93%)	13123772	NP_056257.1	7e-22		CCR4-NOT transcription complex, subunit 10 [Homo sapiens]	-	Q2_P02169,Q2_P21193,Q2_P41610,Q2_P37913,Q2_P39516,Q2_P17459,Q2_P38408	[ Smp_scaff000036|60|592965|593025 PERFECT (60/0/0 qgap/0 tgap/+) ]
Q2_P36065	C915865.1	S. mansoni Gene Predictions	Smp_073220	1.2884	2.44	1.97	Up	sense	YES	YES	NO	GCTTTCTAAATCTTCCATATTTGCATTCGATTTTGGTTGTATGGAACAATCCTGTTCCAC	IN_GENOME	YES	|(gi:256084558) exostosin-3 [Schistosoma mansoni] 100%|	{gi|256084558 exostosin-3 [Schistosoma mansoni] exostosin-3, putative [Schistosoma mansoni] (e-121/cov=98%/id=100%)}{gi|125812032 GA13499 [Drosophila pseudoobscura pseudoobscura] GA13499 [Drosophila pseudoobscura pseudoobscura] (7e-31/cov=97%/id=38%)}{gi|195400572 GJ19767 [Drosophila virilis] GJ19767 [Drosophila virilis] (1e-30/cov=98%/id=37%)}	Smp_073220	Sjc_0071990	gi|256084558			exostosin-3, putative	Sjp 0071990|Exostosin-3, putative	|(gi:256084558) exostosin-3 [Schistosoma mansoni] [0.0/98%]||(gi:158301757) AGAP001688-PA [Anopheles gambiae str. PEST] [e-128/103%]||(gi:157136996) exostosin-2 [Aedes aegypti] [e-127/103%]||(gi:156542624) PREDICTED: similar to exostosin-2 [Nasonia vitripennis] [e-127/101%]||(gi:48140124) PREDICTED: similar to brother of tout-velu CG15110-PA [Apis mellifera] [e-126/97%]|	|(gi:256084558) exostosin-3 [Schistosoma mansoni] [e-145/85%]||(gi:157136996) exostosin-2 [Aedes aegypti] [1e-40/87%]||(gi:158301757) AGAP001688-PA [Anopheles gambiae str. PEST] [2e-40/87%]||(gi:170063131) exostosin-3 [Culex quinquefasciatus] [5e-39/87%]||(gi:198461704) GA25148 [Drosophila pseudoobscura pseudoobscura] [2e-38/94%]|	gi|256084558 exostosin-3 [Schistosoma mansoni] exostosin-3, putative [Schistosoma mansoni] (e-121/cov=98%/id=100%)	4503617	NP_001431.1	1e-120		exostoses-like 3 [Homo sapiens]	|C GO:0016021|	Q2_P36065,Q2_P40395,Q2_P30019,Q2_P10248	[ Smp_scaff000251|60|634433|634493 PERFECT (60/0/0 qgap/0 tgap/-) ]
Q2_P18199	C800357.1	S. mansoni Gene Predictions	Smp_135160	1.9274	3.8	1.27	Up	sense	YES	YES	YES	CACCTTCATTAAGTGATCATTCGGAAGCTTCATCAATTGTATCACGTGTATTCAATGATA	IN_GENOME	YES	No hits	{gi|76157118 SJCHGC04988 protein [Schistosoma japonicum] (e-130/cov=58%/id=72%)}{gi|256075059 dual specificity protein phosphatase [Schistosoma mansoni] dual specificity protein phosphatase, putative [Schistosoma mansoni] (1e-84/cov=42%/id=98%)}{gi|125848517 PREDICTED: dual specificity phosphatase 10-like [Danio rerio] (3e-07/cov=19%/id=40%)}	Smp_135160	Sjc_0301430	gi|76157118		X	dual specificity protein phosphatase, putative	Sjp 0301430|IPR000340,Dual specificity protein phosphatase;IPR000387,Tyrosine specific protein phosphatase and dual specificity protein phosphatase,domain-containing	|(gi:256075059) dual specificity protein phosphatase [Schistosoma mansoni] [0.0/100%]||Sjp (gi:76157118) [3e-71/34%]||(gi:74006056) PREDICTED: similar to Dual specificity protein phosphatase 10 (Mitogen-activated protein kinase phosphatase 5) (MAP kinase phosphatase 5) (MKP-5) isoform 2 [Canis familiaris] [2e-30/66%]||(gi:301622863) PREDICTED: dual specificity protein phosphatase 10-like [Xenopus…	|Sjp (gi:76157118) [e-169/63%]||(gi:256075059) dual specificity protein phosphatase [Schistosoma mansoni] [e-151/101%]||(gi:301756771) [1e-12/69%]||(gi:164448729) dual specificity protein phosphatase 10 [Bos taurus] [2e-12/69%]||(gi:148681139) dual specificity phosphatase 10 [Mus musculus] [2e-12/69%]|	gi|76157118 SJCHGC04988 protein [Schistosoma japonicum] (e-130/cov=58%/id=72%)	6005812	NP_009138.1	1e-28		dual specificity phosphatase 10 isoform a [Homo sapiens]	|F GO:0017017|	Q2_P25658,Q2_P18199	[ Smp_scaff000048|60|99722|99782 PERFECT (60/0/0 qgap/0 tgap/-) ]
Q2_P25365	C810114.1	S. mansoni Gene Predictions	Smp_083630	1.2972	2.46	1.97	Up	sense	YES	YES	NO	TTAGATATGAGTGAAGGTTATTATAGGTTTGAGGATACACCCAGAGTTAGACGTAGTATT	IN_GENOME	YES	|(gi:256086559) 100%||Sjp (gi:56753499) 94%|	{gi|256086559 hypothetical protein [Schistosoma mansoni] expressed protein [Schistosoma mansoni] (8e-41/cov=99%/id=50%)}{gi|297671393 PREDICTED: collagen alpha-1(VII) chain-like [Pongo abelii] (4e-10/cov=43%/id=42%)}{gi|291393629 PREDICTED: alpha 1 type VII collagen [Oryctolagus cuniculus] (1e-09/cov=42%/id=43%)}	Smp_083630	Sjc_0071880	gi|256086559			hypothetical protein	Sjp 0071880|Collagen alpha-2(I) chain precursor, putative	|Hypothetical (gi:256086559) [0.0/54%]||Sjp (gi:56753499) [e-171/34%]||(gi:124783674) fibrillar collagen [Taenia asiatica] [3e-40/20%]||(gi:189441709) Col2a1a protein [Danio rerio] [3e-33/30%]||(gi:190338776) Col2a1a protein [Danio rerio] [8e-33/30%]|	|(gi:256086559) [0.0/70%]||Sjp (gi:56753499) [e-173/27%]||(gi:242017800) collagen alpha-1 precursor, putative [Pediculus humanus corporis] [1e-57/72%]||(gi:297685189) PREDICTED: LOW QUALITY PROTEIN: collagen alpha-1(XXVII) chain-like [Pongo abelii] [5e-44/71%]||(gi:124783674) fibrillar collagen [Taenia asiatica] [3e-38/16%]|	gi|256086559 hypothetical protein [Schistosoma mansoni] expressed protein [Schistosoma mansoni] (8e-41/cov=99%/id=50%)	111118974	NP_149162.2	5e-31		collagen, type II, alpha 1 isoform 2 precursor [Homo sapiens]	|F GO:0005201|	Q2_P25365,Q2_P37774	[ Smp_scaff000330|60|27709|27769 PERFECT (60/0/0 qgap/0 tgap/-) ]
Q2_P29859	C904182.1	S. mansoni Gene Predictions	Smp_092640	1.1643	2.24	3.01	Up	sense	YES	YES	NO	GTGCTGTTCTTCCCTGCTTTATGCTCTGTGGACCATCTGATGCTCTACAAGAAAGAAAAG	IN_GENOME	YES	|(gi:256088203) 100%|	{gi|256088203 hypothetical protein [Schistosoma mansoni] expressed protein [Schistosoma mansoni] (5e-44/cov=99%/id=100%)}{gi|149640734 PREDICTED: similar to Vac14 homolog [Ornithorhynchus anatinus] (7e-06/cov=83%/id=41%)}{gi|66564860 PREDICTED: similar to vacuole 14 protein [Apis mellifera] (3e-05/cov=77%/id=42%)}	Smp_092640	Sjc_0130950	gi|256088203			hypothetical protein	Sjp 0130950|expressed protein	|Hypothetical (gi:256088203) [e-109/100%]||(gi:66564860) PREDICTED: similar to vacuole 14 protein [Apis mellifera] [6e-07/40%]||(gi:307198847) Protein VAC14-like protein [Harpegnathos saltator] [2e-06/47%]||(gi:149640734) PREDICTED: similar to Vac14 homolog [Ornithorhynchus anatinus] [4e-06/37%]||(gi:307181440) Protein VAC14-like protein [Camponotus floridanus] [8e-06/37%]|	|(gi:256088203) [3e-43/58%]||(gi:256088205) [2e-30/78%]||(gi:256090383) [4e-07/13%]||(gi:195445895) GK12108 [Drosophila willistoni] [0.005/15%]||(gi:149640734) PREDICTED: similar to Vac14 homolog [Ornithorhynchus anatinus] [0.005/20%]|	gi|256088203 hypothetical protein [Schistosoma mansoni] expressed protein [Schistosoma mansoni] (5e-44/cov=99%/id=100%)	39780552	NP_060522.3	2e-06		Vac14 homolog [Homo sapiens]	|F GO:0005488|	Q2_P29859,Q2_P10097	[ Smp_scaff000481|60|66970|67030 PERFECT (60/0/0 qgap/0 tgap/+) ]
Q2_P39641	JAP05698.C	GenBank homolog	gi|56754385	1.0016	2	3.84	Up	sense	YES	YES	NO	CTATTCTAAATCGTTGCTCACCTGAATCGACTTCTCATTTTCGAAATATAATGTGGCAAT	OUT_GENOME	YES	|(gi:256078952) 100%||Sjp (gi:56754385) 84%|	{gi|56754385 SJCHGC06531 protein [Schistosoma japonicum] (1e-71/cov=31%/id=100%)}{gi|256078952 hypothetical protein [Schistosoma mansoni] hypothetical protein [Schistosoma mansoni] (2e-63/cov=30%/id=80%)}{gi|76153995 SJCHGC05246 protein [Schistosoma japonicum] (1e-16/cov=32%/id=33%)}	-	-	gi|56754385			-	-	-	-	gi|56754385 SJCHGC06531 protein [Schistosoma japonicum] (1e-71/cov=31%/id=100%)	134304853	NP_004806.3	0.88	0.4	PTPL1-associated RhoGAP 1 [Homo sapiens]	-	Q2_P39641	[ Smp_scaff000109|60|134715|134775 PERFECT (60/0/0 qgap/0 tgap/+) ]
Q2_P20378	C803390.1	S. mansoni Gene Predictions	Smp_186680	1.2268	2.34	2.05	Up	sense	YES	YES	YES	CAAGCTTCATTGACTGCCATCGATGTGATTAATGCATTCACACAAATACTAATTACACAT	IN_GENOME	YES	|(gi:256092442) 100%|	{gi|256092442 hypothetical protein [Schistosoma mansoni] expressed protein [Schistosoma mansoni] (2e-68/cov=71%/id=100%)}{gi|260789266 hypothetical protein BRAFLDRAFT_117262 [Branchiostoma floridae] hypothetical protein BRAFLDRAFT_117262 [Branchiostoma floridae] (1e-39/cov=86%/id=50%)}{gi|126332708 PREDICTED: similar to rhoGAP protein [Monodelphis domestica] (8e-37/cov=84%/id=50%)}	Smp_186680	Sjc_0059780	gi|256092442			hypothetical protein	Sjp 0059780|Rho GTPase-activating protein 8, putative	|Hypothetical (gi:256092442) [2e-71/100%]||Hypothetical (gi:241609629) [3e-33/99%]||Hypothetical (gi:260789266) [1e-30/100%]||(gi:126332708) PREDICTED: similar to rhoGAP protein [Monodelphis domestica] [6e-28/97%]||(gi:91079370) PREDICTED: similar to Cdc42 GTPase-activating protein [Tribolium castaneum] [6e-28/93%]|	|(gi:256071714) [e-159/67%]||Sjp (gi:56759452) [e-112/43%]||(gi:193603712) PREDICTED: similar to rho/rac/cdc gtpase-activating protein [Acyrthosiphon pisum] [2e-93/88%]||(gi:127797575) Rho GTPase activating protein 8 [Homo sapiens] [2e-91/70%]||(gi:226423858) PRR5-ARHGAP8 fusion protein [Homo sapiens] [3e-91/70%]|	gi|256092442 hypothetical protein [Schistosoma mansoni] expressed protein [Schistosoma mansoni] (2e-68/cov=71%/id=100%)	4757766	NP_004299.1	5e-28		Rho GTPase activating protein 1 [Homo sapiens]	|F GO:0005096|	Q2_P20378	[ Smp_scaff010542|60|7579|7639 PERFECT (60/0/0 qgap/0 tgap/-) ]
Q2_P40999	JAP02716.C	S. japonicum Gene Predictions	Sjc_0208550	1.3034	2.47	3.84	Up	sense	YES	YES	NO	GACTTTGTTAAGTCATCTTGTCAGTTTACAGACTGTAAATCAAGGTAAGTTTTACCCACT	OUT_GENOME	YES	No hits	{gi|76152750 SJCHGC04809 protein [Schistosoma japonicum] (2e-99/cov=79%/id=93%)}{gi|256052150 hypothetical protein [Schistosoma mansoni] expressed protein [Schistosoma mansoni] (1e-40/cov=83%/id=51%)}{gi|258597704 conserved Plasmodium protein, unknown function [Plasmodium falciparum 3D7] conserved Plasmodium protein, unknown function [Plasmodium falciparum 3D7] (0.16/cov=46%/id=26%)}	-	Sjc_0208550	gi|76152750			-	Sjp 0208550|expressed protein	-	|Sjp (gi:76152750) [e-101/100%]||(gi:256052150) [7e-43/104%]||(gi:258597704) [0.099/56%]||(gi:146165235) [0.17/57%]||(gi:66807349) vacuolar protein sorting-associated protein 13 family protein [Dictyostelium discoideum AX4] [0.22/46%]|	gi|76152750 SJCHGC04809 protein [Schistosoma japonicum] (2e-99/cov=79%/id=93%)	157266317	NP_001175.2	0.11		ataxia telangiectasia and Rad3 related protein [Homo sapiens]	-	Q2_P34764,Q2_P34803,Q2_P14876,Q2_P40999	[ Smp_scaff000136|60|202968|203028 PERFECT (60/0/0 qgap/0 tgap/+) ]
Q2_P05409	C810012.1	S. mansoni Gene Predictions	Smp_192070	1.4848	2.8	1.6	Up	sense	YES	YES	NO	ACGATCATCCTCTTTTACTTCATGCACTTTAGTTGATTCAAGGCGATCAACAGTACCTGG	IN_GENOME	YES	|(gi:256069356) 100%|	{gi|256069356 hypothetical protein [Schistosoma mansoni] hypothetical protein [Schistosoma mansoni] (7e-97/cov=89%/id=90%)}{gi|68065318 hypothetical protein [Plasmodium berghei strain ANKA] hypothetical protein PB000249.01.0 [Plasmodium berghei] (0.69/cov=58%/id=26%)}{gi|123418326 hypothetical protein [Trichomonas vaginalis G3] hypothetical protein TVAG_215970 [Trichomonas vaginalis G3] (0.90/cov…	Smp_192070	Sjc_0085050	gi|256069356			hypothetical protein	Sjp 0085050|IPR002198,Short-chain dehydrogenase/reductase SDR,domain-containing	|Hypothetical (gi:256069356) [0.0/100%]|	|(gi:256069356) [e-124/34%]||(gi:256076528) [4e-72/55%]||Sjp (gi:76152737) [2e-57/16%]||(gi:256069019) [2e-17/10%]||(gi:256092764) [1e-15/10%]|	gi|256069356 hypothetical protein [Schistosoma mansoni] hypothetical protein [Schistosoma mansoni] (7e-97/cov=89%/id=90%)		-			No hits	|F GO:0046872|	Q2_P34368,Q2_P05409,Q2_P25279	[ Smp_scaff017433|60|4114|4174 PERFECT (60/0/0 qgap/0 tgap/+) ][ Smp_scaff017433|60|207|267 PERFECT (60/0/0 qgap/0 tgap/+) ]
Q2_P38296	C921005.1	S. mansoni Gene Predictions	Smp_161920	1.3546	2.56	1.27	Up	sense	YES	YES	YES	AACTGGTATTGTGTTGGACTCTGGTGATGGTGTTACACACACTGTACCGATCTACGAAGG	IN_GENOME	YES	|(gi:254679590) actin 1 [Ditylenchus destructor] 100%||(gi:301130784) actin 2 [Allolobophora chlorotica] 100%||(gi:302759567) 100%||(gi:302790489) 100%||(gi:302799655) 100%|	{gi|47218950 unnamed protein product [Tetraodon nigroviridis] (2e-14/cov=98%/id=71%)}{gi|290562071 Actin [Lepeophtheirus salmonis] (4e-14/cov=75%/id=90%)}{gi|257215766 Actin-2 [Schistosoma japonicum] (4e-14/cov=75%/id=90%)}	Smp_161920	Sjc_0002370	gi|47218950		X	actin, putative	Sjp 0002370|Actin-2, putative	|Hypothetical (gi:256084605) [0.0/100%]||(gi:66732687) actin [Orientobilharzia turkestanicum] [0.0/100%]||(gi:55976640) RecName: Full=Actin RecName: Full=Actin-1/4 actin [Taenia solium] [0.0/100%]||(gi:290562071) Actin [Lepeophtheirus salmonis] [0.0/100%]||(gi:1703110) RecName: Full=Actin-2 actin [Diphyllobothrium dendriticum] [0.0/100%]|	|(gi:256084605) [0.0/65%]||(gi:66732687) actin [Orientobilharzia turkestanicum] [0.0/65%]||(gi:207298859) beta-actin [Acipenser transmontanus] [0.0/65%]||(gi:55976640) RecName: Full=Actin RecName: Full=Actin-1/4 actin [Taenia solium] [0.0/65%]||(gi:288541396) actin, cytoplasmic type 5 [Xenopus laevis] [0.0/65%]|	gi|47218950 unnamed protein product [Tetraodon nigroviridis] (2e-14/cov=98%/id=71%)	4501887	NP_001605.1	0		actin, gamma 1 propeptide [Homo sapiens]	-	Q2_P38296	[ Smp_scaff000252|60|571391|571451 PERFECT (60/0/0 qgap/0 tgap/-) ][ Smp_scaff000252||596295|596357 (59/1/0 qgap/2 tgap/-) ]
Q2_P34105	C912001.1	S. mansoni Gene Predictions	Smp_180660	1.1636	2.24	3.84	Up	sense	YES	YES	NO	AAACAAATGCGCTGTGCGAAAGCAAATAAAGTGAAGAAGGGAACAAATGAACTTTTGGTC	IN_GENOME	YES	|(gi:256066517) 100%|	{gi|256066517 hypothetical protein [Schistosoma mansoni] hypothetical protein [Schistosoma mansoni] (6e-89/cov=100%/id=99%)}{gi|226480892 hypothetical protein [Schistosoma japonicum] (2e-40/cov=96%/id=51%)}{gi|256066515 hypothetical protein [Schistosoma mansoni] hypothetical protein [Schistosoma mansoni] (0.005/cov=56%/id=31%)}	Smp_180660	-	gi|256066517			hypothetical protein	-	|Hypothetical (gi:256066517) [e-110/100%]||Hypothetical (gi:226480892) [2e-42/94%]||Hypothetical (gi:256087670) [0.15/14%]||Hypothetical (gi:256066515) [0.17/46%]|	-	gi|256066517 hypothetical protein [Schistosoma mansoni] hypothetical protein [Schistosoma mansoni] (6e-89/cov=100%/id=99%)	223972645	NP_660334.3	0.41		zinc finger protein 509 [Homo sapiens]	-	Q2_P34105,Q2_P14220	[ Smp_scaff001995|60|115546|115606 PERFECT (60/0/0 qgap/0 tgap/+) ]
Q2_P16803	C917790.1	S. mansoni Gene Predictions	Smp_145240	1.2793	2.43	3.84	Up	sense	YES	YES	NO	AATAGTTCCAGTTCTCGTTCGAGGCCTAGTCTTCCATCAAATAATAGAGCAAGCTGTGAA	IN_GENOME	YES	No hits	{gi|256078651 G-protein coupled receptor fragment [Schistosoma mansoni] G-protein coupled receptor fragment, putative [Schistosoma mansoni] (1e-30/cov=66%/id=100%)}	Smp_145240	Sjc_0115360	gi|256078651			G-protein coupled receptor fragment, putative	Sjp 0115360|expressed protein	|(gi:256078651) G-protein coupled receptor fragment [Schistosoma mansoni] [0.0/100%]||(gi:158301539) putative GPCR class a orphan receptor 1 (AGAP001862-PA) [Anopheles gambiae str. PEST] [1e-08/53%]||(gi:242011920) class A rhodopsin-like G-protein coupled receptor GPRnna13, putative [Pediculus humanus corporis] [4e-08/54%]||(gi:56608759) FMRF amide receptor [Anopheles gambiae] [5e-08/53%]||(gi:25…	|(gi:256078651) G-protein coupled receptor fragment [Schistosoma mansoni] [9e-52/59%]|	gi|256078651 G-protein coupled receptor fragment [Schistosoma mansoni] G-protein coupled receptor fragment, putative [Schistosoma mansoni] (1e-30/cov=66%/id=100%)	50897278	NP_001002911.1	0.35		G protein-coupled receptor 139 [Homo sapiens]	|C GO:0016021|	Q2_P16803,Q2_P37136	[ Smp_scaff000103|60|591365|591425 PERFECT (60/0/0 qgap/0 tgap/+) ]
Q2_P38299	C921027.1	S. mansoni Gene Predictions	Smp_000430.x	1.2406	2.36	1.97	Up	sense	YES	YES	NO	TTATGGTAATTATGGTGGTAACGGAAACGGTGGTCAATCCTACTGAAGATTAAAACAACA	IN_GENOME	YES	No hits	{gi|256070355 eggshell precursor protein [Schistosoma mansoni] eggshell precursor protein [Schistosoma mansoni] (0.62/cov=28%/id=70%)}{gi|256070353 eggshell protein chorion [Schistosoma mansoni] eggshell protein, chorion, putative [Schistosoma mansoni] (0.62/cov=28%/id=70%)}	Smp_000430.1	-	gi|256070355			eggshell protein, chorion, putative	-	|(gi:256070353) eggshell protein chorion [Schistosoma mansoni] [2e-83/90%]||(gi:256070355) eggshell precursor protein [Schistosoma mansoni] [6e-53/67%]||(gi:226477994) Putative eggshell protein precursor [Schistosoma japonicum] [4e-37/46%]||Hypothetical (gi:189502990) [4e-37/46%]||(gi:226478094) Putative eggshell protein precursor [Schistosoma japonicum] [4e-37/46%]|	-	gi|256070355 eggshell precursor protein [Schistosoma mansoni] eggshell precursor protein [Schistosoma mansoni] (0.62/cov=28%/id=70%)		-		0	No hits	-	Q2_P39559,Q2_P41104,Q2_P40693,Q2_P41442,Q2_P38299,Q2_P17822,Q2_P40285,Q2_P38598	[ Smp_scaff000001|60|1691717|1691777 PERFECT (60/0/0 qgap/0 tgap/-) ]
Q2_P24953	C809564.1	GenBank homolog	gi|256084186	1.3313	2.52	1.29	Up	sense	YES	YES	YES	CCAAATGGTTTCGTTCCTAAAAATTGGCCTGAAGAAATGCAAACTAAGTATAACAGAAAG	IN_GENOME	NO	|(gi:256084186) phospholipase d-related [Schistosoma mansoni] 94%|	{gi|256084186 phospholipase d-related [Schistosoma mansoni] phospholipase d-related [Schistosoma mansoni] (e-123/cov=94%/id=99%)}{gi|76154592 SJCHGC03466 protein [Schistosoma japonicum] (4e-57/cov=64%/id=74%)}{gi|170064107 phospholipase D3 [Culex quinquefasciatus] phospholipase D3 [Culex quinquefasciatus] (4e-46/cov=86%/id=48%)}	-	-	gi|256084186			-	-	-	-	gi|256084186 phospholipase d-related [Schistosoma mansoni] phospholipase d-related [Schistosoma mansoni] (e-123/cov=94%/id=99%)	166197683	NP_036400.2	2e-95		phospholipase D3 [Homo sapiens]	|GO:0004630||GO:0005515||GO:0005783||GO:0005789||GO:0016020||GO:0016021||GO:0016042||GO:0016787||GO:0070290|		-
Q2_P38504	JAP05766.C	GenBank homolog	gi|256078596	1.5997	3.03	1.6	Up	sense	YES	YES	NO	CATACAGTCGAGCACCATTAAATGATCCAATTCAGAATAATTTTATTCTACTCGGTTGGT	OUT_GENOME	YES	|(gi:256078596) 100%||Sjp (gi:76153198) 94%|	{gi|256078596 hypothetical protein [Schistosoma mansoni] hypothetical protein [Schistosoma mansoni] (e-101/cov=68%/id=65%)}{gi|56756272 SJCHGC02643 protein [Schistosoma japonicum] (8e-86/cov=43%/id=100%)}{gi|76153198 SJCHGC02642 protein [Schistosoma japonicum] (8e-72/cov=30%/id=88%)}	-	-	gi|256078596			-	-	-	-	gi|256078596 hypothetical protein [Schistosoma mansoni] hypothetical protein [Schistosoma mansoni] (e-101/cov=68%/id=65%)		-		0	No hits	-	Q2_P39645,Q2_P38504,Q2_P21712,Q2_P39842,Q2_P38609,Q2_P40668	[ Smp_scaff000102|60|1702558|1702618 PERFECT (60/0/0 qgap/0 tgap/-) ]
Q2_P00500	C801416.1	S. mansoni Gene Predictions	Smp_029160	1.7706	3.41	0.99	Up	sense	YES	YES	NO	GCCTCTGGAAAGTTTCTGCAAGTTTGCATTTAAATCTTTTTGGTTCCAAGATTGATCATA	IN_GENOME	YES	|(gi:256076122) ribonuclease p/mrp subunit [Schistosoma mansoni] 100%||Sjp (gi:76162978) 84%|	{gi|256076122 ribonuclease p/mrp subunit [Schistosoma mansoni] ribonuclease p/mrp subunit, putative [Schistosoma mansoni] (5e-73/cov=99%/id=95%)}{gi|76162978 SJCHGC07160 protein [Schistosoma japonicum] (2e-31/cov=66%/id=72%)}{gi|76155719 SJCHGC03652 protein [Schistosoma japonicum] (1e-10/cov=22%/id=93%)}	Smp_029160	Sjc_0207070	gi|256076122			ribonuclease p/mrp subunit, putative	Sjp 0207070|Protein SERAC1, putative	|(gi:256076122) ribonuclease p/mrp subunit [Schistosoma mansoni] [0.0/100%]||Sjp (gi:76155719) [1e-73/33%]||Sjp (gi:76162978) [2e-51/31%]||(gi:213626332) Serac1 protein [Danio rerio] [2e-23/21%]||(gi:82232851) RecName: Full=Protein SERAC1 serine active site containing 1 [Danio rerio] [2e-23/21%]|	|(gi:256076122) ribonuclease p/mrp subunit [Schistosoma mansoni] [e-158/75%]||Sjp (gi:76155719) [e-115/32%]||Sjp (gi:76153421) [5e-91/28%]||Sjp (gi:76162978) [1e-77/32%]||(gi:82232851) RecName: Full=Protein SERAC1 serine active site containing 1 [Danio rerio] [1e-23/27%]|	gi|256076122 ribonuclease p/mrp subunit [Schistosoma mansoni] ribonuclease p/mrp subunit, putative [Schistosoma mansoni] (5e-73/cov=99%/id=95%)	40254995	NP_116250.2	9e-24		serine active site containing 1 [Homo sapiens]	|F GO:0005488|	Q2_P15051,Q2_P34969,Q2_P00500,Q2_P01613,Q2_P20492,Q2_P41469,Q2_P30767,Q2_P29885,Q2_P11083,Q2_P30867,Q2_P10976	[ Smp_scaff000061|60|716640|716700 PERFECT (60/0/0 qgap/0 tgap/+) ]
Q2_P04949	C809001.1	No match	C809001.1	2.1848	4.55	0	Up	antisense	YES	NO	NO	AAGTTTCGAAAAATCACTTTTTCTGAGTGAAACTTGTTTCGTTCGATAGAGCATGCAGTG	IN_GENOME	NO*	No hits	NHF	-	-	-			-	-	-	-	No hits	41349443	NP_940905.2	0.99		potassium channel, subfamily T, member 2 [Homo sapiens]	-		[ Smp_scaff009258|60|861|921 PERFECT (60/0/0 qgap/0 tgap/+) ][ Smp_scaff009258|60|646|706 PERFECT (60/0/0 qgap/0 tgap/+) ][ Smp_scaff009258|60|431|491 PERFECT (60/0/0 qgap/0 tgap/+) ][ Smp_scaff009258|60|107|168 PERFECT_SPL (60/0/0 qgap/1 tgap/+) ][ Smp_scaff008831|60|73|134 PERFECT_SPL (60/0/0 qgap/1 tgap/+) ][ Smp_scaff008831|60|181|242 PERFECT_SPL (60/0/0 qgap/1 tgap/+) ][ Smp_scaff008831|60|5…
Q2_P31605	C907269.1	S. mansoni Gene Predictions	Smp_152620	2.123	4.36	0.99	Up	sense	YES	YES	NO	GTGAAGTGATTCGATTATTAGAACGTCAATATCGACAACATCAACATGATTGTCCACAAT	IN_GENOME	YES	|(gi:256081416) hook homolog [Schistosoma mansoni] 100%|	{gi|256081416 hook homolog [Schistosoma mansoni] hook homolog, putative [Schistosoma mansoni] (4e-69/cov=92%/id=82%)}{gi|226479070 Hook homolog 3 [Schistosoma japonicum] (1e-25/cov=40%/id=83%)}{gi|167463870 hypothetical protein Plarl_15134 [Paenibacillus larvae subsp. larvae BRL-230010] (0.16/cov=29%/id=39%)}	Smp_152620	Sjc_0205790	gi|256081416			hook homolog, putative	Sjp 0205790|Protein Hook homolog 3, putative	|(gi:256081416) hook homolog [Schistosoma mansoni] [0.0/100%]||(gi:226479070) Hook homolog 3 [Schistosoma japonicum] [0.0/83%]||Sjp (gi:76155344) [1e-79/32%]||(gi:60552616) Hook homolog 3 (Drosophila) [Mus musculus] [2e-31/30%]||(gi:224088505) PREDICTED: similar to hook homolog 3 [Taeniopygia guttata] [4e-31/30%]|	|(gi:226479070) Hook homolog 3 [Schistosoma japonicum] [0.0/100%]||(gi:256081416) hook homolog [Schistosoma mansoni] [0.0/57%]||Sjp (gi:76155344) [e-116/26%]||(gi:224088505) PREDICTED: similar to hook homolog 3 [Taeniopygia guttata] [3e-71/101%]||(gi:126303439) PREDICTED: similar to golgi-associated microtubule-binding protein HOOK3 [Monodelphis domestica] [1e-70/101%]|	gi|256081416 hook homolog [Schistosoma mansoni] hook homolog, putative [Schistosoma mansoni] (4e-69/cov=92%/id=82%)	14165274	NP_115786.1	1e-32		golgi-associated microtubule-binding protein HOOK3 [Homo sapiens]	|C GO:0005737|	Q2_P00913,Q2_P19408,Q2_P11808,Q2_P31605,Q2_P01306	[ Smp_scaff000154|60|468649|468709 PERFECT (60/0/0 qgap/0 tgap/-) ]
Q2_P02444	C804952.1	S. mansoni Gene Predictions	Smp_191180	1.3792	2.6	1.27	Up	sense	YES	YES	NO	CTCTCTCCATGTTCCGTTGGTTTTTCTTTGTTTTATATGTATCTTTCGCCGAAAATAGTA	IN_GENOME	YES	No hits	{gi|256069049 hypothetical protein [Schistosoma mansoni] hypothetical protein [Schistosoma mansoni] (2e-24/cov=20%/id=92%)}{gi|226480526 putative beta-arrestin [Schistosoma japonicum] (4e-04/cov=12%/id=64%)}{gi|76154901 SJCHGC09071 protein [Schistosoma japonicum] (4e-04/cov=12%/id=64%)}	Smp_191180	-	gi|256069049		X	hypothetical protein	-	|Hypothetical (gi:256069049) [2e-26/100%]||(gi:226480526) putative beta-arrestin [Schistosoma japonicum] [3e-05/59%]||Sjp (gi:76154901) [3e-05/59%]|	-	gi|256069049 hypothetical protein [Schistosoma mansoni] hypothetical protein [Schistosoma mansoni] (2e-24/cov=20%/id=92%)		-		0	No hits	|P GO:0050896|		[ Smp_scaff016276|60|189|249 PERFECT (60/0/0 qgap/0 tgap/-) ]
Q2_P01445	C803246.1	S. mansoni Gene Predictions	Smp_157670	1.8575	3.62	1.29	Up	sense	YES	YES	NO	GGTACATTTATAACTACAACGAAGAAACTTCCTAATGGACGTCGTCCAGATGTTAGCAAT	IN_GENOME	YES	|(gi:256083178) 100%|	{gi|256083178 hypothetical protein [Schistosoma mansoni] expressed protein [Schistosoma mansoni] (3e-11/cov=21%/id=94%)}{gi|56758176 SJCHGC02220 protein [Schistosoma japonicum] (9e-08/cov=21%/id=81%)}	Smp_157670	-	gi|256083178			hypothetical protein	-	|Hypothetical (gi:256083178) [0.0/100%]||Sjp (gi:56758176) [e-159/100%]|	-	gi|256083178 hypothetical protein [Schistosoma mansoni] expressed protein [Schistosoma mansoni] (3e-11/cov=21%/id=94%)		-			No hits	|F GO:0008270|	Q2_P01445,Q2_P20287,Q2_P40546,Q2_P37822,Q2_P41657,Q2_P40557	[ Smp_scaff000201|60|146244|146304 PERFECT (60/0/0 qgap/0 tgap/+) ]
Q2_P28216	C901895.1	No match	C901895.1	1.2409	2.36	3.01	Up	sense	YES	YES	NO	GTGTAACACTTGGACTATTTCTAAAACGAAAACTTGGACTGTGTTATCTTGGTGTAAATG	IN_GENOME	YES	No hits	NHF	-	-	-			-	-	-	-	No hits		-			No hits	-		[ Smp_scaff000001|60|1889011|1889071 PERFECT (60/0/0 qgap/0 tgap/-) ]
Q2_P10305	C904484.1	S. mansoni Gene Predictions	Smp_017520	2.2211	4.66	0	Up	sense	YES	YES	YES	CCCACCTAATACTTCATCTACTATCTTATCTGGTACAGAAGCAGAAAATGTGAATCAAAT	IN_GENOME	YES	|(gi:256052036) 100%||Sjp (gi:76155614) 84%|	{gi|256052036 hypothetical protein [Schistosoma mansoni] hypothetical protein [Schistosoma mansoni] (8e-81/cov=99%/id=90%)}{gi|76155614 SJCHGC04409 protein [Schistosoma japonicum] (2e-60/cov=99%/id=69%)}{gi|156543794 PREDICTED: similar to Inositol polyphosphate-1-phosphatase [Nasonia vitripennis] (2e-10/cov=81%/id=35%)}	Smp_017520	Sjc_0301440	gi|256052036			hypothetical protein	Sjp 0301440|ko:K01107 inositol polyphosphate 1-phosphatase [EC3.1.3.57], putative	|Hypothetical (gi:256052036) [0.0/100%]||Sjp (gi:76155614) [e-111/61%]||(gi:291227829) PREDICTED: inositol polyphosphate-1-phosphatase-like [Saccoglossus kowalevskii] [5e-32/100%]||(gi:1098561) inositol polyphosphate 1-phosphatase [Mus musculus] [1e-29/90%]||Hypothetical (gi:170650609) [2e-29/90%]|	|(gi:256052036) [e-162/79%]||Sjp (gi:76155614) [e-145/53%]||(gi:149730800) PREDICTED: similar to Inositol polyphosphate 1-phosphatase (IPPase) (IPP) [Equus caballus] [7e-43/98%]||(gi:193787534) [2e-42/95%]||(gi:296205082) PREDICTED: inositol polyphosphate 1-phosphatase isoform 1 [Callithrix jacchus] [2e-42/95%]|	gi|256052036 hypothetical protein [Schistosoma mansoni] hypothetical protein [Schistosoma mansoni] (8e-81/cov=99%/id=90%)	193083155	NP_001122400.1	4e-28		inositol polyphosphate-1-phosphatase [Homo sapiens]	|F GO:0004437|	Q2_P10305	[ Smp_scaff000033|60|360697|360757 PERFECT (60/0/0 qgap/0 tgap/-) ]
Q2_P26920	C812669.1	S. mansoni Gene Predictions	Smp_000660	1.0066	2.01	4.65	Up	sense	YES	YES	YES	GCGACAGAAATTATACACAAAGTGATTAGTTCATTGAGTAGATCGTAAAAGAACACAGGA	IN_GENOME	YES	No hits	{gi|156118907 ornithine aminotransferase [Schistosoma mansoni] (0.0/cov=67%/id=100%)}{gi|256070409 ornithine--oxo-acid transaminase [Schistosoma mansoni] ornithine--oxo-acid transaminase [Schistosoma mansoni] (0.0/cov=67%/id=100%)}{gi|156118909 ornithine aminotransferase [Schistosoma mansoni] (0.0/cov=67%/id=99%)}	Smp_000660	Sjc_0302240	gi|156118907			ornithine--oxo-acid transaminase	Sjp 0302240|ko:K00819 ornithine--oxo-acid transaminase [EC2.6.1.13], putative	|(gi:256070409) ornithine--oxo-acid transaminase [Schistosoma mansoni] [0.0/100%]||(gi:156118907) ornithine aminotransferase [Schistosoma mansoni] [0.0/100%]||(gi:156118909) ornithine aminotransferase [Schistosoma mansoni] [0.0/100%]||(gi:226471034) ornithine aminotransferase [Schistosoma japonicum] [0.0/99%]||Sjp (gi:56756008) [0.0/99%]|	|(gi:226471034) ornithine aminotransferase [Schistosoma japonicum] [0.0/100%]||Sjp (gi:56756008) [0.0/100%]||(gi:33348822) ornithine aminotransferase [Schistosoma japonicum] [0.0/99%]||(gi:256070409) ornithine--oxo-acid transaminase [Schistosoma mansoni] [0.0/99%]||(gi:156118907) ornithine aminotransferase [Schistosoma mansoni] [0.0/99%]|	gi|156118907 ornithine aminotransferase [Schistosoma mansoni] (0.0/cov=67%/id=100%)	4557809	NP_000265.1	1e-170		ornithine aminotransferase precursor [Homo sapiens]	|F GO:0030170|	Q2_P13477,Q2_P26920,Q2_P09385,Q2_P29133	[ Smp_scaff000001|60|2304376|2304436 PERFECT (60/0/0 qgap/0 tgap/+) ]
Q2_P17568	C919966.1	No match	C919966.1	-2.3684	5.16	0	Down	antisense	YES	NO	NO	GAGGAAGTAGTTGTAATAACAACGGAATTGAAAGAATCATTCAACATGGAACAGCAAACT	IN_GENOME(*)	YES	No hits	NHF	-	-	-			-	-	-	-	No hits		-			No hits	-	Q2_P14390,Q2_P40547,Q2_P02345,Q2_P31811,Q2_P01973,Q2_P20939,Q2_P35341,Q2_P15406,Q2_P13553,Q2_P33406,Q2_P09095,Q2_P28824,Q2_P27829,Q2_P39489,Q2_P31769,Q2_P11947,Q2_P05982,Q2_P31180,Q2_P17568,Q2_P37324,Q2_P16973,Q2_P16577,Q2_P36875,Q2_P34282	[ Smp_scaff000099|60|161433|161493 PERFECT (60/0/0 qgap/0 tgap/+) ]
Q2_P05534	C810268.1	S. mansoni Gene Predictions	Smp_144240	1.4675	2.77	3.84	Up	sense	YES	YES	NO	TGAGGATGAAATTTTGCACGATCTACGAAGACGTCGAACCAATTGTATTTTGAAAATGAG	IN_GENOME	YES	|(gi:256078245) 100%|	{gi|256078245 hypothetical protein [Schistosoma mansoni] expressed protein [Schistosoma mansoni] (e-134/cov=83%/id=88%)}	Smp_144240	-	gi|256078245			hypothetical protein	-	|Hypothetical (gi:256078245) [0.0/100%]|	-	gi|256078245 hypothetical protein [Schistosoma mansoni] expressed protein [Schistosoma mansoni] (e-134/cov=83%/id=88%)	89941479	NP_001034976.1	0.092		hypothetical protein LOC148137 [Homo sapiens]	|F GO:0000166|	Q2_P25477,Q2_P05534,Q2_P29243,Q2_P09509	[ Smp_scaff000099|60|982742|982802 PERFECT (60/0/0 qgap/0 tgap/+) ]
Q2_P20584	C803684.1	S. mansoni Gene Predictions	Smp_144600	2.4118	5.32	0	Up	sense	YES	YES	NO	CTCTACCTGACACAGAATTACATCTTTTAGCTAATCGTTTACGCCGAAGTATTTCATAAT	IN_GENOME	YES	|(gi:256078372) guanine-nucleotide-exchange-factor [Schistosoma mansoni] 100%|	{gi|256078372 guanine-nucleotide-exchange-factor [Schistosoma mansoni] guanine-nucleotide-exchange-factor, putative [Schistosoma mansoni] (0.0/cov=99%/id=95%)}{gi|76152943 SJCHGC07607 protein [Schistosoma japonicum] (7e-46/cov=29%/id=85%)}{gi|195448084 GK25837 [Drosophila willistoni] GK25837 [Drosophila willistoni] (8e-23/cov=70%/id=31%)}	Smp_144600	-	gi|256078372			guanine-nucleotide-exchange-factor, putative	-	|(gi:256078372) guanine-nucleotide-exchange-factor [Schistosoma mansoni] [0.0/100%]||Sjp (gi:76152943) [1e-40/7%]||(gi:195448084) GK25837 [Drosophila willistoni] [2e-23/19%]||Hypothetical (gi:256082809) [1e-22/16%]||(gi:195045609) GH24527 [Drosophila grimshawi] [2e-22/19%]|	-	gi|256078372 guanine-nucleotide-exchange-factor [Schistosoma mansoni] guanine-nucleotide-exchange-factor, putative [Schistosoma mansoni] (0.0/cov=99%/id=95%)	38373675	NP_005303.2	1e-19		guanine nucleotide-releasing factor 2 isoform a [Homo sapiens]	|F GO:0005085|	Q2_P20584,Q2_P10001,Q2_P29756,Q2_P11297,Q2_P30387,Q2_P27479,Q2_P07866,Q2_P10610,Q2_P31085	[ Smp_scaff000100|60|1508577|1508637 PERFECT (60/0/0 qgap/0 tgap/-) ]
Q2_P39279	JAP02075.C	S. japonicum Gene Predictions	Sjc_0097090	1.7804	3.44	1.27	Up	sense	YES	YES	NO	CCAATGGTTCACATTTTCATTTCGGTTCGTGGGGAATTTAGTATATTTATCTGTATTGGA	OUT_GENOME	YES	|(gi:256087051) 100%||Sjp (gi:76154004) 78%|	{gi|76154004 SJCHGC04897 protein [Schistosoma japonicum] (e-117/cov=84%/id=94%)}{gi|256087051 hypothetical protein [Schistosoma mansoni] expressed protein [Schistosoma mansoni] (3e-68/cov=86%/id=60%)}{gi|238880625 conserved hypothetical protein [Candida albicans WO-1] (0.064/cov=44%/id=25%)}	-	Sjc_0097090	gi|76154004			-	Sjp 0097090|expressed protein	-	|Sjp (gi:76154004) [e-105/97%]||(gi:256087051) [8e-56/97%]||(gi:238880625) [0.041/55%]||(gi:68468331) [0.041/55%]||(gi:281207663) [0.053/33%]|	gi|76154004 SJCHGC04897 protein [Schistosoma japonicum] (e-117/cov=84%/id=94%)	21915167	NP_056347.1	0.12		glutamate receptor, ionotropic, N-methyl D-aspartate-like 1A isoform 1 [Homo sapiens]	-	Q2_P26694,Q2_P39279	[ Smp_scaff000382|60|35959|36019 PERFECT (60/0/0 qgap/0 tgap/+) ]
Q2_P39631	JAP05526.C	S. mansoni Gene Predictions	Smp_083480	1.1638	2.24	3.01	Up	sense	YES	YES	NO	AGATCGTGGTGATTGGTCGTGTATTTATGCAGCAAATAAAACCAAACAAACTCTTGAAGT	IN_GENOME	YES	|(gi:256086524) 100%||Sjp (gi:76157327) 84%|	{gi|76157327 SJCHGC05357 protein [Schistosoma japonicum] (5e-83/cov=51%/id=100%)}{gi|256086524 hypothetical protein [Schistosoma mansoni] hypothetical protein [Schistosoma mansoni] (5e-69/cov=62%/id=69%)}{gi|118129768 PREDICTED: hypothetical protein [Gallus gallus] (0.63/cov=39%/id=26%)}	Smp_083480	Sjc_0094290	gi|76157327		X	hypothetical protein	Sjp 0094290|IPR007110,Immunoglobulin-like,domain-containing	|Hypothetical (gi:256086524) [0.0/100%]||Sjp (gi:76157327) [2e-62/39%]|	|(gi:256086524) [e-146/71%]||Sjp (gi:76157327) [5e-72/29%]||(gi:260792693) [0.057/13%]||(gi:260792691) [0.057/13%]||(gi:260805682) [0.097/13%]|	gi|76157327 SJCHGC05357 protein [Schistosoma japonicum] (5e-83/cov=51%/id=100%)	58331253	NP_443075.2	0.11		obscurin, cytoskeletal calmodulin and titin-interacting RhoGEF isoform a [Homo sapiens]	|F GO:0005515|	Q2_P38487,Q2_P39631,Q2_P40582,Q2_P39635	[ Smp_scaff000329|60|304613|304673 PERFECT (60/0/0 qgap/0 tgap/+) ]
Q2_P09696	C903625.1	S. mansoni Gene Predictions	Smp_122900	1.9061	3.75	1.29	Up	sense	YES	YES	YES	GAAAATCTTGGCATGACTGTTCAATATCGTGTAAAAGTTCGATTAGTATTAGGATTCGTG	IN_GENOME	YES	|(gi:226480526) putative beta-arrestin [Schistosoma japonicum] 100%||(gi:256070594) beta-arrestin 1 [Schistosoma mansoni] 100%||Sjp (gi:76154901) 100%|	{gi|256070594 beta-arrestin 1 [Schistosoma mansoni] beta-arrestin 1,, putative [Schistosoma mansoni] (3e-92/cov=99%/id=100%)}{gi|226480526 putative beta-arrestin [Schistosoma japonicum] (7e-90/cov=99%/id=97%)}{gi|76154901 SJCHGC09071 protein [Schistosoma japonicum] (2e-71/cov=90%/id=90%)}	Smp_122900	Sjc_0301390	gi|256070594			beta-arrestin 1,, putative	Sjp 0301390|ko:K04439 arrestin, putative	|(gi:256070594) beta-arrestin 1 [Schistosoma mansoni] [e-164/100%]||(gi:226480526) putative beta-arrestin [Schistosoma japonicum] [e-134/85%]||Sjp (gi:76154901) [2e-85/61%]||(gi:296317316) beta-arrestin [Saccoglossus kowalevskii] [9e-83/82%]||(gi:268053981) beta-arrestin [Saccoglossus kowalevskii] [7e-82/82%]|	|(gi:226480526) putative beta-arrestin [Schistosoma japonicum] [0.0/100%]||Sjp (gi:76154901) [e-142/54%]||(gi:296317316) beta-arrestin [Saccoglossus kowalevskii] [e-136/96%]||(gi:256070594) beta-arrestin 1 [Schistosoma mansoni] [e-131/47%]||(gi:189233648) PREDICTED: similar to beta-arrestin 1 [Tribolium castaneum] [e-128/97%]|	gi|256070594 beta-arrestin 1 [Schistosoma mansoni] beta-arrestin 1,, putative [Schistosoma mansoni] (3e-92/cov=99%/id=100%)	10880136	NP_004032.2	8e-77		arrestin beta 1 isoform A [Homo sapiens]	|P GO:0007601|	Q2_P34959,Q2_P15042,Q2_P11782,Q2_P09696,Q2_P19738	[ Smp_scaff000002|60|1372929|1372989 PERFECT (60/0/0 qgap/0 tgap/+) ]
Q2_P39373	JAP02535.C	S. japonicum Gene Predictions	Sjc_0022480	1.0809	2.12	2.51	Up	sense	YES	YES	NO	CCTTTAGGTTGTTATTCTTTGAACTCTGCCAATCGTAGTCCATTTATTAATACTCCAACA	OUT_GENOME	YES	|(gi:256071614) prokaryotic DNA topoisomerase [Schistosoma mansoni] 100%||Sjp (gi:76153066) 100%|	{gi|76153066 SJCHGC05266 protein [Schistosoma japonicum] (e-139/cov=56%/id=88%)}{gi|256071614 prokaryotic DNA topoisomerase [Schistosoma mansoni] prokaryotic DNA topoisomerase, putative [Schistosoma mansoni] (e-113/cov=53%/id=71%)}	-	Sjc_0022480	gi|76153066			-	Sjp 0022480|Denticleless protein homolog, putative	-	|Sjp (gi:76153066) [8e-86/37%]||(gi:256071642) [5e-43/32%]||(gi:256071644) [2e-38/23%]||(gi:260830407) [2e-23/20%]||(gi:149641527) PREDICTED: similar to denticleless homolog (Drosophila) [Ornithorhynchus anatinus] [6e-23/22%]|	gi|76153066 SJCHGC05266 protein [Schistosoma japonicum] (e-139/cov=56%/id=88%)	188219762	NP_057532.2	9e-26		denticleless homolog [Homo sapiens]	-	Q2_P39373,Q2_P21085	[ Smp_scaff000010|60|211756|211816 PERFECT (60/0/0 qgap/0 tgap/+) ]
Q2_P41111	JAP04495.C	S. japonicum Gene Predictions	Sjc_0069020	1.3945	2.63	3.84	Up	sense	YES	YES	YES	CCACTTCAAATGAGAAGACTAGTTTATATCCTTCTTGCTCTCAACTTCCATTTAATTCAC	OUT_GENOME	YES	|(gi:256071918) signal transducing adapter molecule (stam) [Schistosoma mansoni] 100%|	{gi|226490260 Signal transducing adaptor molecule [Schistosoma japonicum] (e-103/cov=84%/id=91%)}{gi|56758012 unknown [Schistosoma japonicum] (e-101/cov=95%/id=83%)}{gi|256071918 signal transducing adapter molecule (stam) [Schistosoma mansoni] signal transducing adapter molecule (stam), putative [Schistosoma mansoni] (8e-86/cov=84%/id=75%)}	-	Sjc_0069020	gi|226490260			-	Sjp 0069020|ko:K04705 signal transducing adaptor molecule, putative	-	|(gi:226490260) Signal transducing adaptor molecule [Schistosoma japonicum] [0.0/94%]||Sjp (gi:76152806) [e-110/32%]||(gi:56758012) [2e-99/33%]||(gi:56758008) [9e-79/33%]||(gi:195387826) GJ20786 [Drosophila virilis] [2e-65/101%]|	gi|226490260 Signal transducing adaptor molecule [Schistosoma japonicum] (e-103/cov=84%/id=91%)	4507249	NP_003464.1	4e-62		signal transducing adaptor molecule 1 [Homo sapiens]	|GO:0008268||GO:0007259||GO:0008269||GO:0048488||GO:0007269||GO:0046425||GO:0006886||GO:0007427|	Q2_P41111,Q2_P40837,Q2_P35686,Q2_P15664	[ Smp_scaff000012|60|1394323|1394383 PERFECT (60/0/0 qgap/0 tgap/+) ]
Q2_P17916	C800037.1	S. mansoni Gene Predictions	Smp_075800.x	1.5901	3.01	1.6	Up	sense	YES	YES	YES	GCAGATGGTTATACAGCTGAAACGATCAATGAAGCAATCATAAAAATTTGCGGTTAAATC	IN_GENOME	YES	|(gi:256090110) family C13 non-peptidase homologue (C13 family) [Schistosoma mansoni] 100%||(gi:256085093) hemoglobinase (C13 family) [Schistosoma mansoni] 100%||(gi:256085091) hemoglobinase (C13 family) [Schistosoma mansoni] 100%||(gi:161019) hemoglobinase [Schistosoma mansoni] 100%||(gi:161061) protease [Schistosoma mansoni] 100%|	{gi|729709 RecName: Full=Hemoglobinase; AltName: Full=Antigen SM32; Flags: Precursor (0.0/cov=85%/id=99%)}{gi|161019 hemoglobinase [Schistosoma mansoni] (0.0/cov=85%/id=98%)}{gi|6851050 asparaginyl endopeptidase [Schistosoma mansoni] (0.0/cov=85%/id=97%)}	Smp_075800.1	-	gi|729709			hemoglobinase (C13 family)	-	|(gi:256085093) hemoglobinase (C13 family) [Schistosoma mansoni] [0.0/100%]||(gi:256085091) hemoglobinase (C13 family) [Schistosoma mansoni] [0.0/100%]||(gi:6851050) asparaginyl endopeptidase [Schistosoma mansoni] [0.0/97%]||(gi:729709) RecName: Full=Hemoglobinase; AltName: Full=Antigen SM32; Flags: Precursor [0.0/98%]||(gi:161019) hemoglobinase [Schistosoma mansoni] [0.0/98%]|	-	gi|729709 RecName: Full=Hemoglobinase; AltName: Full=Antigen SM32; Flags: Precursor (0.0/cov=85%/id=99%)	56682964	NP_001008530.1	6e-79		legumain preproprotein [Homo sapiens]	|F GO:0008233|		[ Smp_scaff000260|60|231525|231585 PERFECT (60/0/0 qgap/0 tgap/+) ][ Smp_scaff010715|60|1590|1650 PERFECT (60/0/0 qgap/0 tgap/-) ][ Smp_scaff001874||12270|12330 (59/1/0 qgap/0 tgap/-) ]
Q2_P38205	C920654.1	S. mansoni Gene Predictions	Smp_004640	1.2292	2.34	4.65	Up	sense	YES	YES	YES	ACAATTGAAGGGGAACAGGCAATTAAGTTACAAAAAAGTTTTGCATCTGGTGTGATTGGA	IN_GENOME	YES	|(gi:256071190) DNA-directed RNA polymerase I [Schistosoma mansoni] 100%|	{gi|256071190 DNA-directed RNA polymerase I [Schistosoma mansoni] DNA-directed RNA polymerase I, putative [Schistosoma mansoni] (7e-19/cov=99%/id=73%)}{gi|255724476 DNA-directed RNA polymerases I and III 40 kDa polypeptide [Candida tropicalis MYA-3404] DNA-directed RNA polymerases I and III 40 kDa polypeptide [Candida tropicalis MYA-3404] (0.001/cov=51%/id=53%)}{gi|254580391 ZYRO0C12364p [Zygosac…	Smp_004640	-	gi|256071190			DNA-directed RNA polymerase I, putative	-	|(gi:256071190) DNA-directed RNA polymerase I [Schistosoma mansoni] [0.0/100%]||(gi:147901420) polymerase (RNA) I polypeptide C, 30kDa [Xenopus laevis] [5e-59/66%]||(gi:122890647) polymerase (RNA) I polypeptide C [Danio rerio] [1e-58/67%]||(gi:41056007) DNA-directed RNA polymerases I and III subunit RPAC1 [Danio rerio] [1e-58/67%]||(gi:301626012) PREDICTED: DNA-directed RNA polymerases I and III …	-	gi|256071190 DNA-directed RNA polymerase I [Schistosoma mansoni] DNA-directed RNA polymerase I, putative [Schistosoma mansoni] (7e-19/cov=99%/id=73%)	42560246	NP_976035.1	6e-53		RNA polymerase I subunit isoform 1 [Homo sapiens]	|F GO:0003677|	Q2_P33591,Q2_P13718,Q2_P17741,Q2_P02843,Q2_P06714,Q2_P21981,Q2_P38205	[ Smp_scaff000006|60|1636694|1636754 PERFECT (60/0/0 qgap/0 tgap/-) ]
Q2_P16860	C917883.1	S. mansoni Gene Predictions	Smp_149350	2.1883	4.56	0.99	Up	sense	YES	YES	NO	CCGTGAATGATCCAAGCAAATCTTCATCTTCGTCCATTTGTACAACAACTACTAATAATA	IN_GENOME	YES	No hits	{gi|256080232 Uro-adherence factor A precursor [Schistosoma mansoni] Uro-adherence factor A precursor, putative [Schistosoma mansoni] (2e-07/cov=55%/id=90%)}	Smp_149350	-	gi|256080232			Uro-adherence factor A precursor, putative	-	|(gi:256080232) Uro-adherence factor A precursor [Schistosoma mansoni] [0.0/100%]||Sjp (gi:76152523) [7e-34/26%]||(gi:289740835) polycomb-like pHD Zn-finger protein [Glossina morsitans morsitans] [5e-05/11%]||(gi:307204022) Integrator complex subunit 12 [Harpegnathos saltator] [8e-05/11%]||(gi:19114121) PHD finger containing protein Phf2 [Schizosaccharomyces pombe 972h-] [2e-04/11%]|	-	gi|256080232 Uro-adherence factor A precursor [Schistosoma mansoni] Uro-adherence factor A precursor, putative [Schistosoma mansoni] (2e-07/cov=55%/id=90%)	6678764	NP_031384.1	0.001		metal response element binding transcription factor 2 [Homo sapiens]	|F GO:0046872|	Q2_P38561,Q2_P39708,Q2_P40683,Q2_P16860,Q2_P37205,Q2_P38423,Q2_P40269,Q2_P40748,Q2_P38997,Q2_P40591,Q2_P38796	[ Smp_scaff000129|60|906585|906645 PERFECT (60/0/0 qgap/0 tgap/-) ]
Q2_P37888	C919395.1	S. japonicum Gene Predictions	Sjc_0082000	1.1816	2.27	2.51	Up	sense	YES	YES	NO	GCTGATTAAAAGTTGTAAGCAGGAAATTAACCAAGATTGTCATACTTCAGTTCAGTGTAG	OUT_GENOME	NO	No hits	{gi|76155739 SJCHGC08480 protein [Schistosoma japonicum] (1e-24/cov=66%/id=73%)}{gi|118403483 protein RFT1 homolog [Xenopus (Silurana) tropicalis] RecName: Full=Protein RFT1 homolog RFT1 homolog (S. cerevisiae) [Xenopus (Silurana) tropicalis] (1e-08/cov=36%/id=56%)}{gi|189520348 PREDICTED: RFT1 homolog [Danio rerio] (1e-08/cov=35%/id=61%)}	-	Sjc_0082000	gi|76155739			-	Sjp 0082000|ko:K06316 oligosaccharidyl-lipid flippase family, putative	-	|Sjp (gi:76155619) [9e-91/25%]||Sjp (gi:76155739) [8e-90/26%]||(gi:256073575) endoplasmic reticulum multispan transmembrane protein-related [Schistosoma mansoni] [2e-58/46%]||(gi:115889569) [1e-19/54%]||(gi:73985461) PREDICTED: similar to CG3149-PA [Canis familiaris] [8e-18/56%]|	gi|76155739 SJCHGC08480 protein [Schistosoma japonicum] (1e-24/cov=66%/id=73%)	16418361	NP_443091.1	7e-19		RFT1 homolog [Homo sapiens]	-		-
Q2_P20876	C804080.1	S. mansoni Gene Predictions	Smp_049760	1.1842	2.27	2.51	Up	sense	YES	YES	NO	GCTGCTACTACACCTGGTAATAAATCACTCATCTCAGGAAATCATATCAATACTACTTAT	IN_GENOME	YES	|(gi:256080022) protein kinase [Schistosoma mansoni] 100%||(gi:14192680) receptor kinase-1 precursor [Schistosoma mansoni] 100%|	{gi|256080022 protein kinase [Schistosoma mansoni] protein kinase [Schistosoma mansoni] (0.0/cov=95%/id=94%)}{gi|14192680 receptor kinase-1 precursor [Schistosoma mansoni] (0.0/cov=95%/id=94%)}{gi|149584431 PREDICTED: similar to TGF-beta type I receptor [Ornithorhynchus anatinus] (e-111/cov=45%/id=57%)}	Smp_049760	Sjc_0023430	gi|256080022			TGF-beta receptor, putative	Sjp 0023430|ko:K04674 transforming growth factor, beta receptor I, putative	|(gi:256080022) protein kinase [Schistosoma mansoni] [0.0/96%]||(gi:14192680) receptor kinase-1 precursor [Schistosoma mansoni] [0.0/96%]||(gi:5542075) Chain B, Crystal Structure Of The Cytoplasmic Domain Of The Type I Tgf-Beta Receptor In Complex With Fkbp12 Chain D, Crystal Structure Of The Cytoplasmic Domain Of The Type I Tgf-Beta Receptor In Complex With Fkbp12 Chain F, Crystal Structure Of T…	|(gi:256080022) protein kinase [Schistosoma mansoni] [0.0/99%]||(gi:14192680) receptor kinase-1 precursor [Schistosoma mansoni] [0.0/99%]||(gi:149584431) PREDICTED: similar to TGF-beta type I receptor [Ornithorhynchus anatinus] [e-111/46%]||(gi:147898839) transforming growth factor, beta receptor 1 [Xenopus laevis] [e-109/42%]||(gi:45383638) TGF-beta receptor type-1 [Gallus gallus] [e-109/42%]|	gi|256080022 protein kinase [Schistosoma mansoni] protein kinase [Schistosoma mansoni] (0.0/cov=95%/id=94%)	4759226	NP_004603.1	1e-116		transforming growth factor, beta receptor I isoform 1 precursor [Homo sapiens]	|C GO:0016021|	Q2_P20860,Q2_P01914,Q2_P05147,Q2_P15463,Q2_P35406,Q2_P20876	[ Smp_scaff000127|60|53221|53281 PERFECT (60/0/0 qgap/0 tgap/-) ]
Q2_P38616	JAP08785.C	GenBank homolog	gi|256052879	1.6901	3.23	2.51	Up	sense	YES	YES	NO	GTCTGGTTCAACGCGAAGTGATCATGTACCGATACATTTACGTGGAAGCTTAGTCAATCA	OUT_GENOME	YES	|(gi:256052879) 100%|	{gi|256052879 hypothetical protein [Schistosoma mansoni] expressed protein [Schistosoma mansoni] (6e-12/cov=34%/id=50%)}	-	-	gi|256052879			-	-	-	-	gi|256052879 hypothetical protein [Schistosoma mansoni] expressed protein [Schistosoma mansoni] (6e-12/cov=34%/id=50%)	22095367	NP_079456.2	0.95		centrosomal protein 63 isoform a [Homo sapiens]	-	Q2_P38616,Q2_P39875,Q2_P27569,Q2_P07926,Q2_P17221,Q2_P04571,Q2_P24092,Q2_P37582,Q2_P04285	[ Smp_scaff000435|60|126837|126897 PERFECT (60/0/0 qgap/0 tgap/-) ]
Q2_P07692	C813249.1	S. mansoni Gene Predictions	Smp_086330.x	1.1062	2.15	4.65	Up	sense	YES	YES	YES	CCCCGTTTCATTGTTCCTTAAGCATATTCTAAATTCATCGTATTATGGCTGATCTAAGTA	IN_GENOME	YES	No hits	{gi|256087123 calponin-related [Schistosoma mansoni] calponin-related [Schistosoma mansoni] (e-103/cov=42%/id=100%)}{gi|29841466 similar to GenBank Accession Number Z29075 myophilin antigen in Echinococcus granulosus [Schistosoma japonicum] myophilin-like protein [Echinococcus granulosus] Myophilin [Schistosoma japonicum] (e-100/cov=42%/id=95%)}{gi|226467097 Myophilin [Schistosoma japonicum] (e-1…	Smp_086330.2	-	gi|256087123			calponin-related	-	|(gi:256087123) calponin-related [Schistosoma mansoni] [e-108/100%]||(gi:29841466) similar to GenBank Accession Number Z29075 myophilin antigen in Echinococcus granulosus [Schistosoma japonicum] [e-105/100%]||(gi:226467097) Myophilin [Schistosoma japonicum] [e-105/100%]||(gi:29336625) RecName: Full=Myophilin myophilin antigen [Echinococcus granulosus] [1e-83/100%]||(gi:308323544) myophilin [Ictal…	-	gi|256087123 calponin-related [Schistosoma mansoni] calponin-related [Schistosoma mansoni] (e-103/cov=42%/id=100%)	56549135	NP_037391.2	8e-37		transgelin 3 [Homo sapiens]	|F GO:0003779|		[ Smp_scaff000389|60|15900|15960 PERFECT (60/0/0 qgap/0 tgap/-) ]
Q2_P24690	C809215.1	S. japonicum Gene Predictions	Sjc_0071880	1.1489	2.22	2.51	Up	sense	YES	YES	NO	CTTATGAGATGAAGCGTATTAACGGATCCATTTATAGTTGGACAAGGACAGATAATAGTT	IN_GENOME	YES	No hits	{gi|256086559 hypothetical protein [Schistosoma mansoni] expressed protein [Schistosoma mansoni] (e-149/cov=67%/id=100%)}{gi|56753499 SJCHGC05265 protein [Schistosoma japonicum] (e-143/cov=67%/id=94%)}{gi|124783674 fibrillar collagen [Taenia asiatica] (7e-39/cov=45%/id=42%)}	-	Sjc_0071880	gi|256086559			-	Sjp 0071880|Collagen alpha-2(I) chain precursor, putative	-	|(gi:256086559) [0.0/70%]||Sjp (gi:56753499) [e-173/27%]||(gi:242017800) collagen alpha-1 precursor, putative [Pediculus humanus corporis] [1e-57/72%]||(gi:297685189) PREDICTED: LOW QUALITY PROTEIN: collagen alpha-1(XXVII) chain-like [Pongo abelii] [5e-44/71%]||(gi:124783674) fibrillar collagen [Taenia asiatica] [3e-38/16%]|	gi|256086559 hypothetical protein [Schistosoma mansoni] expressed protein [Schistosoma mansoni] (e-149/cov=67%/id=100%)	111118974	NP_149162.2	3e-33		collagen, type II, alpha 1 isoform 2 precursor [Homo sapiens]	-		[ Smp_scaff000036|60|1323798|1323858 PERFECT (60/0/0 qgap/0 tgap/-) ]
Q2_P22596	C806461.1	S. mansoni Gene Predictions	Smp_161420	1.5597	2.95	1.29	Up	sense	YES	YES	NO	GTGGTGAAAATGACTACTATGCTGATTCACCACAATGTATAACAGTTAAAGAACTGAAAG	IN_GENOME	YES	|(gi:256084430) 100%|	{gi|256084430 hypothetical protein [Schistosoma mansoni] expressed protein [Schistosoma mansoni] (1e-47/cov=89%/id=61%)}	Smp_161420	-	gi|256084430		X	hypothetical protein	-	|Hypothetical (gi:256084430) [0.0/100%]||Sjp (gi:76157621) [4e-28/21%]|	-	gi|256084430 hypothetical protein [Schistosoma mansoni] expressed protein [Schistosoma mansoni] (1e-47/cov=89%/id=61%)		-			No hits	-	Q2_P09490,Q2_P22596,Q2_P29228	[ Smp_scaff000248|60|242184|242244 PERFECT (60/0/0 qgap/0 tgap/-) ]
Q2_P08831	C902347.1	S. mansoni Gene Predictions	Smp_081260	1.4567	2.74	2.51	Up	sense	YES	YES	NO	CTTGTAAATCAGCTAAAGATCGTACAGCTATGTCTGTTACTTTGGAACAAGTTCAATGGT	IN_GENOME	YES	|(gi:256086070) 100%||(gi:301103568) inositol-3,4-bisphosphate 4-phosphatase, putative [Phytophthora infestans T30-4] 94%||(gi:302393604) type I inositol-3,4-bisphosphate 4-phosphatase [Danio rerio] 94%||(gi:47226905) unnamed protein product [Tetraodon nigroviridis] 94%|	{gi|256086070 hypothetical protein [Schistosoma mansoni] conserved hypothetical protein [Schistosoma mansoni] (1e-59/cov=99%/id=98%)}{gi|72005964 PREDICTED: hypothetical protein [Strongylocentrotus purpuratus] PREDICTED: hypothetical protein [Strongylocentrotus purpuratus] (1e-16/cov=100%/id=41%)}{gi|302393604 type I inositol-3,4-bisphosphate 4-phosphatase [Danio rerio] novel protein similar to v…	Smp_081260	Sjc_0132080	gi|256086070			hypothetical protein	Sjp 0132080|expressed protein	|Hypothetical (gi:256086070) [0.0/100%]||(gi:117616436) inositol 4-phosphatase type I [synthetic construct] [4e-67/82%]||(gi:73969423) PREDICTED: similar to inositol polyphosphate-4-phosphatase, type 1 isoform a isoform 3 [Canis familiaris] [2e-66/83%]||(gi:301769195) PREDICTED: type I inositol-3,4-bisphosphate 4-phosphatase-like isoform 1 [Ailuropoda melanoleuca] [4e-66/83%]||(gi:302393604) type…	|(gi:256086070) [5e-62/48%]||(gi:156554104) PREDICTED: similar to ENSANGP00000025789 [Nasonia vitripennis] [5e-08/21%]||(gi:198430553) PREDICTED: similar to inositol polyphosphate-4-phosphatase, type I [Ciona intestinalis] [3e-07/21%]||(gi:110749252) PREDICTED: similar to CG33249-PA [Apis mellifera] [4e-07/18%]||(gi:301604880) PREDICTED: type II inositol-3,4-bisphosphate 4-phosphatase-like [Xenop…	gi|256086070 hypothetical protein [Schistosoma mansoni] conserved hypothetical protein [Schistosoma mansoni] (1e-59/cov=99%/id=98%)	4755140	NP_004018.1	4e-47		inositol polyphosphate-4-phosphatase, type 1 isoform a [Homo sapiens]	|F GO:0005089|	Q2_P37202,Q2_P08831,Q2_P16857	[ Smp_scaff000310|60|318886|318946 PERFECT (60/0/0 qgap/0 tgap/-) ]
Q2_P38979	JAP09829.S	GenBank homolog	gi|256087290	1.2566	2.39	1.6	Up	sense	YES	YES	NO	CCTTGGTCATAGTCGAGTGCTTATTCAATCATTGAATAATCAACGTGGTAATTCAATTTC	OUT_GENOME	YES	|(gi:256087290) fascin [Schistosoma mansoni] 100%|	{gi|256087290 fascin [Schistosoma mansoni] fascin, putative [Schistosoma mansoni] (2e-25/cov=38%/id=62%)}	-	-	gi|256087290			-	-	-	-	gi|256087290 fascin [Schistosoma mansoni] fascin, putative [Schistosoma mansoni] (2e-25/cov=38%/id=62%)	116295251	NP_001070650.1	2e-41		fascin 2 isoform 2 [Homo sapiens]	-	Q2_P30058,Q2_P09099,Q2_P28828,Q2_P38515,Q2_P00769,Q2_P40561,Q2_P38979,Q2_P19200,Q2_P39656	[ Smp_scaff000401|60|51724|51784 PERFECT (60/0/0 qgap/0 tgap/-) ]
Q2_P33608	C911118.1	S. mansoni Gene Predictions	Smp_140210	2.1941	4.58	0	Up	sense	YES	YES	NO	CCGAAGCTGTATCTGATAAAATTCTAGAGTGTTTACAATCAGTAGAAAGACGTACACAAT	IN_GENOME	YES	|(gi:256076977) adapter-related protein complex 3 beta subunit [Schistosoma mansoni] 100%|	{gi|256076977 adapter-related protein complex 3 beta subunit [Schistosoma mansoni] adapter-related protein complex 3, beta subunit [Schistosoma mansoni] (1e-79/cov=99%/id=100%)}{gi|84996649 hypothetical protein [Theileria annulata] hypothetical protein [Theileria annulata] (0.16/cov=68%/id=29%)}{gi|281208039 interaptin [Polysphondylium pallidum PN500] (0.28/cov=49%/id=29%)}	Smp_140210	-	gi|256076977			adapter-related protein complex 3, beta subunit	-	|(gi:256076977) adapter-related protein complex 3 beta subunit [Schistosoma mansoni] [0.0/100%]||(gi:189230027) adaptor-related protein complex 3, beta 2 subunit [Xenopus (Silurana) tropicalis] [0.0/34%]||(gi:224062205) PREDICTED: adaptor-related protein complex 3, beta 2 subunit [Taeniopygia guttata] [0.0/35%]||Hypothetical (gi:74144160) [0.0/37%]||(gi:109082199) PREDICTED: AP-3 complex subunit …	-	gi|256076977 adapter-related protein complex 3 beta subunit [Schistosoma mansoni] adapter-related protein complex 3, beta subunit [Schistosoma mansoni] (1e-79/cov=99%/id=100%)	34482047	NP_004635.2	0		adaptor-related protein complex 3, beta 2 subunit [Homo sapiens]	|F GO:0005515|	Q2_P13736,Q2_P33608,Q2_P19019,Q2_P22855,Q2_P28247,Q2_P08304,Q2_P27993,Q2_P30175,Q2_P08541,Q2_P18837	[ Smp_scaff000074|60|1606287|1606347 PERFECT (60/0/0 qgap/0 tgap/-) ]
Q2_P10017	C904062.1	GenBank homolog	gi|115927289	-2.4029	5.29	2.05	Down	sense	YES	YES	NO	CGTCTAGCTCGTCGTTCCTTGTGGGATGTAGAGAGCAGTGGTGTTCGTATGATCATGCGA	IN_GENOME	YES	No hits	{gi|115927289 PREDICTED: hypothetical protein, partial [Strongylocentrotus purpuratus] PREDICTED: hypothetical protein, partial [Strongylocentrotus purpuratus] (0.12/cov=40%/id=33%)}	-	-	gi|115927289			-	-	-	-	gi|115927289 PREDICTED: hypothetical protein, partial [Strongylocentrotus purpuratus] PREDICTED: hypothetical protein, partial [Strongylocentrotus purpuratus] (0.12/cov=40%/id=33%)		-		0	No hits	-		[ Smp_scaff000527|60|100889|100949 PERFECT (60/0/0 qgap/0 tgap/-) ][ Smp_scaff000078|60|1883889|1883949 PERFECT (60/0/0 qgap/0 tgap/-) ][ Smp_scaff000078|60|1882802|1882862 PERFECT (60/0/0 qgap/0 tgap/-) ]
Q2_P23620	C807826.1	S. mansoni Gene Predictions	Smp_022150	1.4674	2.77	1.27	Up	sense	YES	YES	NO	GCAACAACAACAACTACAACGGGTAATCGTCAACCATATGAAGGTGAAAATTTTGAAAAT	IN_GENOME	YES	|(gi:256074686) RWD domain-containing protein [Schistosoma mansoni] 100%|	{gi|256074686 RWD domain-containing protein [Schistosoma mansoni] RWD domain-containing protein, putative [Schistosoma mansoni] (e-140/cov=94%/id=81%)}{gi|226484774 hypotheticial protein [Schistosoma japonicum] (2e-22/cov=30%/id=56%)}{gi|226484776 hypothetical protein [Schistosoma japonicum] (5e-16/cov=31%/id=49%)}	Smp_022150	-	gi|256074686			RWD domain-containing protein, putative	-	|(gi:256074686) RWD domain-containing protein [Schistosoma mansoni] [0.0/100%]||(gi:226481401) RIO kinase 1 [Schistosoma japonicum] [2e-85/31%]||Hypothetical (gi:56754973) [7e-85/31%]||(gi:29841471) similar to XM_046843 PTD013 in Homo sapiens [Schistosoma japonicum] [7e-84/31%]||Hypothetical (gi:226484776) [6e-70/33%]|	-	gi|256074686 RWD domain-containing protein [Schistosoma mansoni] RWD domain-containing protein, putative [Schistosoma mansoni] (e-140/cov=94%/id=81%)	55953123	NP_057036.2	6e-24		RWD domain containing 1 isoform a [Homo sapiens]	|F GO:0005515|	Q2_P23620,Q2_P07144,Q2_P04169	[ Smp_scaff000043|60|144101|144161 PERFECT (60/0/0 qgap/0 tgap/-) ]
Q2_P20538	C803617.1	S. mansoni Gene Predictions	Smp_139610	1.7422	3.35	2.51	Up	sense	YES	YES	NO	CTCAATTCGCATAAAGATATCGAGGGTGAATCTGAAAAGGATATAATAACTGATGAACGA	IN_GENOME	YES	|(gi:256076724) 100%||(gi:256052484) 90%|	{gi|256076724 hypothetical protein [Schistosoma mansoni] expressed protein [Schistosoma mansoni] (3e-59/cov=48%/id=100%)}{gi|256052484 hypothetical protein [Schistosoma mansoni] hypothetical protein [Schistosoma mansoni] (4e-51/cov=48%/id=90%)}{gi|56754971 SJCHGC01189 protein [Schistosoma japonicum] (3e-24/cov=48%/id=52%)}	Smp_139610	-	gi|256076724			hypothetical protein	-	|Hypothetical (gi:256076724) [0.0/100%]||Hypothetical (gi:256052484) [e-125/55%]||Sjp (gi:56754311) [3e-77/44%]||Sjp (gi:56754971) [3e-61/57%]||Hypothetical (gi:29840999) [4e-61/57%]|	-	gi|256076724 hypothetical protein [Schistosoma mansoni] expressed protein [Schistosoma mansoni] (3e-59/cov=48%/id=100%)	95007030	NP_001035706.1	0.0002		lines homolog 1 [Homo sapiens]	-	Q2_P20538,Q2_P25823	[ Smp_scaff000071|60|740690|740750 PERFECT (60/0/0 qgap/0 tgap/+) ]
Q2_P41200	JAP07889.C	S. mansoni Gene Predictions	Smp_123680	1.8754	3.67	1.27	Up	sense	YES	YES	NO	CTCACGTTTACGACAAGTATGGTTATCATTAAAATATGAACAAAGGTGCTTAGTTGAACG	IN_GENOME	YES	|(gi:256070854) 100%|	{gi|76156465 SJCHGC08272 protein [Schistosoma japonicum] (6e-95/cov=74%/id=86%)}{gi|256070854 hypothetical protein [Schistosoma mansoni] expressed protein [Schistosoma mansoni] (2e-68/cov=80%/id=62%)}{gi|196000835 hypothetical protein TRIADDRAFT_22642 [Trichoplax adhaerens] hypothetical protein TRIADDRAFT_22642 [Trichoplax adhaerens] (4e-24/cov=57%/id=41%)}	Smp_123680	Sjc_0311350	gi|76156465		X	Anoctamin, putative	Sjp 0311350|Transmembrane protein 16H, putative	|Hypothetical (gi:256070854) [0.0/100%]||(gi:307196905) Transmembrane protein 16H [Harpegnathos saltator] [2e-77/101%]||(gi:91087361) PREDICTED: similar to CG15270 CG15270-PA [Tribolium castaneum] [6e-73/96%]||Hypothetical (gi:270009519) [7e-73/96%]||Hypothetical (gi:133983210) [8e-71/102%]|	|Sjp (gi:76156465) [3e-95/100%]||(gi:256070854) [2e-67/78%]||(gi:301613776) PREDICTED: anoctamin-8-like [Xenopus (Silurana) tropicalis] [3e-24/54%]||(gi:196000835) [8e-24/51%]||(gi:110758395) PREDICTED: similar to CG15270-PA, isoform A [Apis mellifera] [1e-23/50%]|	gi|76156465 SJCHGC08272 protein [Schistosoma japonicum] (6e-95/cov=74%/id=86%)	55741655	NP_066010.1	1e-41		anoctamin 8 [Homo sapiens]	|C GO:0016021|	Q2_P40438,Q2_P41200,Q2_P38687,Q2_P18088	[ Smp_scaff000004|60|1545189|1545249 PERFECT (60/0/0 qgap/0 tgap/+) ]
Q2_P36177	C915996.1	S. mansoni Gene Predictions	Smp_043360	1.7389	3.34	2.05	Up	sense	YES	YES	NO	TTTTTGCATTCATCGCCTCCAGCTATGATTATGGAGCATCATGAGACTTTGTAAATTAAG	IN_GENOME	YES	No hits	NHF	Smp_043360	-	-			hypothetical protein	-	|Hypothetical (gi:256078791) [1e-56/100%]||Sjp (gi:56758434) [3e-30/98%]|	-	No hits	20149583	NP_009014.2	0.76	0.71	nudix-type motif 6 isoform a [Homo sapiens]	-		[ Smp_scaff000103|60|2727364|2727424 PERFECT (60/0/0 qgap/0 tgap/-) ]
Q2_P41204	JAP08012.C	S. japonicum Gene Predictions	Sjc_0086570	1.5654	2.96	2.51	Up	sense	YES	YES	NO	GCCGAAGGTGCATTTGTAAACAAGATGGAGCTTATTGTACTAGTAAAACATGTATTGATT	OUT_GENOME	YES	|(gi:256087832) 60S ribosomal protein L19 [Schistosoma mansoni] 100%|	{gi|76153211 SJCHGC08380 protein [Schistosoma japonicum] (e-100/cov=61%/id=100%)}{gi|256087832 60S ribosomal protein L19 [Schistosoma mansoni] 60S ribosomal protein L19, putative [Schistosoma mansoni] (8e-46/cov=52%/id=57%)}{gi|124803667 asparagine-rich antigen [Plasmodium falciparum 3D7] asparagine-rich antigen [Plasmodium falciparum 3D7] (6e-04/cov=62%/id=21%)}	-	Sjc_0086570	gi|76153211			-	Sjp 0086570|IPR009041,Proteinase inhibitor, PMP and SGCI,domain-containing	-	|Sjp (gi:76153211) [7e-86/46%]||(gi:256087832) 60S ribosomal protein L19 [Schistosoma mansoni] [9e-57/81%]||(gi:66827771) [1e-09/62%]||(gi:66806225) leucine-rich repeat-containing protein [Dictyostelium discoideum AX4] [1e-09/70%]||(gi:124513244) vacuolar protein sorting 52 homologue [Plasmodium falciparum 3D7] [3e-09/74%]|	gi|76153211 SJCHGC08380 protein [Schistosoma japonicum] (e-100/cov=61%/id=100%)		-			No hits	-	Q2_P14134,Q2_P34009,Q2_P34879,Q2_P12908,Q2_P36383,Q2_P41204,Q2_P07205,Q2_P04168,Q2_P35879	[ Smp_scaff000424|60|218711|218771 PERFECT (60/0/0 qgap/0 tgap/+) ]
Q2_P41162	JAP06563.C	GenBank homolog	gi|76155743	1.4281	2.69	4.65	Up	sense	YES	YES	YES	GGTAGCTGAACAATTACGTATATTCTCATGGTTTTTCAGTGGTTCGTTATCAGTTATTAC	OUT_GENOME	YES	|(gi:256066186) protein disulfide-isomerase [Schistosoma mansoni] 100%||Sjp (gi:76155743) 94%|	{gi|76155743 SJCHGC03851 protein [Schistosoma japonicum] (5e-22/cov=21%/id=94%)}{gi|256066186 protein disulfide-isomerase [Schistosoma mansoni] protein disulfide-isomerase, putative [Schistosoma mansoni] (6e-07/cov=22%/id=52%)}{gi|60691573 SJCHGC05208 protein [Schistosoma japonicum] (0.17/cov=26%/id=40%)}	-	-	gi|76155743			-	-	-	-	gi|76155743 SJCHGC03851 protein [Schistosoma japonicum] (5e-22/cov=21%/id=94%)	38505222	NP_061895.3	7e-13		thioredoxin domain containing 10 [Homo sapiens]	-	Q2_P41162,Q2_P40675,Q2_P04540	[ Smp_scaff001899|60|39440|39500 PERFECT (60/0/0 qgap/0 tgap/+) ]
Q2_P37815	C919270.1	S. mansoni Gene Predictions	Smp_161430	1.7977	3.48	1.29	Up	sense	YES	YES	NO	GAAAATGAAACGAGTATGAAAACTCAATAAAGAACCAGTGGACATTATACACACCCCTAT	IN_GENOME	YES	No hits	{gi|256084436 monocarboxylate transporter [Schistosoma mansoni] monocarboxylate transporter, putative [Schistosoma mansoni] (3e-49/cov=60%/id=92%)}{gi|169172718 PREDICTED: hypothetical protein [Homo sapiens] (0.30/cov=26%/id=28%)}{gi|297702429 PREDICTED: hypothetical protein LOC100452535 [Pongo abelii] (0.51/cov=31%/id=27%)}	Smp_161430	-	gi|256084436			monocarboxylate transporter, putative	-	|(gi:256084436) monocarboxylate transporter [Schistosoma mansoni] [0.0/100%]||(gi:307189534) Monocarboxylate transporter 12 [Camponotus floridanus] [4e-29/18%]||(gi:226467598) solute carrier family 16 member 1 [Schistosoma japonicum] [2e-28/20%]||(gi:110756508) PREDICTED: similar to CG8468-PB, isoform B isoform 1 [Apis mellifera] [6e-26/18%]||(gi:156543943) PREDICTED: similar to ENSANGP0000002246…	-	gi|256084436 monocarboxylate transporter [Schistosoma mansoni] monocarboxylate transporter, putative [Schistosoma mansoni] (3e-49/cov=60%/id=92%)	115583685	NP_003042.3	1e-12		solute carrier family 16, member 1 [Homo sapiens]	|F GO:0015293|	Q2_P34727,Q2_P20789,Q2_P01844,Q2_P33849,Q2_P13979,Q2_P04459,Q2_P04656,Q2_P24183,Q2_P17396,Q2_P37815,Q2_P23970,Q2_P00298	[ Smp_scaff000248|60|419013|419073 PERFECT (60/0/0 qgap/0 tgap/+) ]
Q2_P38377	JAP00281.C	S. japonicum Gene Predictions	Sjc_0309780	1.4337	2.7	2.51	Up	sense	YES	YES	NO	GCATGATCAAACCTTGAAAAGTTTGGCAGATGCTCAGAAAACAATCAAGTCCAATGAAAC	OUT_GENOME	YES	|(gi:256083652) dystonin [Schistosoma mansoni] 100%||Sjp (gi:76162624) 89%|	{gi|76162624 SJCHGC05205 protein [Schistosoma japonicum] (e-164/cov=86%/id=100%)}{gi|256083652 dystonin [Schistosoma mansoni] Bullous pemphigoid antigen 1, isoform 5 (BPA) (Hemidesmosomal plaque protein) (Dystonia musculorum protein) (Dystonin), putative [Schistosoma mansoni] (1e-61/cov=85%/id=53%)}{gi|256088397 hypothetical protein [Schistosoma mansoni] expressed protein [Schistosoma mansoni] (1…	-	Sjc_0309780	gi|76162624			-	Sjp 0309780|expressed protein	-	|Sjp (gi:76162624) [e-165/100%]||(gi:256083652) dystonin [Schistosoma mansoni] [8e-62/97%]||(gi:256088397) [1e-17/33%]||(gi:156551772) [3e-07/100%]||(gi:94733578) novel protein (zgc:55668) [Danio rerio] [2e-06/45%]|	gi|76162624 SJCHGC05205 protein [Schistosoma japonicum] (e-164/cov=86%/id=100%)	35038601	NP_919268.1	4e-05		spindle assembly abnormal protein 6 [Homo sapiens]	-	Q2_P09369,Q2_P41344,Q2_P38377,Q2_P11936,Q2_P23398,Q2_P31756	[ Smp_scaff000222|60|355822|355882 PERFECT (60/0/0 qgap/0 tgap/-) ]
Q2_P39679	JAP06386.C	GenBank homolog	gi|256083840	1.036	2.05	4.65	Up	sense	YES	YES	NO	CAGCTTATTCATTTCGATTAACTGGTACTGGATGTTGTTCACGTCAAACACGAAATAAAA	OUT_GENOME	YES	|(gi:256083840) solute carrier family 33 (acetyl-CoA transporter [Schistosoma mansoni] 100%|	{gi|256083840 solute carrier family 33 (acetyl-CoA transporter [Schistosoma mansoni] solute carrier family 33 (acetyl-CoA transporter, putative [Schistosoma mansoni] (2e-31/cov=30%/id=78%)}{gi|226486574 solute carrier family 33 (acetyl-CoA transporter), member 1 [Schistosoma japonicum] (1e-12/cov=27%/id=50%)}{gi|226486572 solute carrier family 33 (acetyl-CoA transporter), member 1 [Schistosoma ja…	-	-	gi|256083840			-	-	-	-	gi|256083840 solute carrier family 33 (acetyl-CoA transporter [Schistosoma mansoni] solute carrier family 33 (acetyl-CoA transporter, putative [Schistosoma mansoni] (2e-31/cov=30%/id=78%)	4757708	NP_004724.1	5e-57		acetyl-coenzyme A transporter [Homo sapiens]	-	Q2_P14106,Q2_P39679,Q2_P11800	[ Smp_scaff000233|60|236854|236914 PERFECT (60/0/0 qgap/0 tgap/+) ]
Q2_P14227	C912014.1	S. mansoni Gene Predictions	Smp_048680	1.5036	2.84	2.51	Up	sense	YES	YES	NO	CGTTCATTTAGTTGTCCTACATGCCTTTTAAATTTAGAACCTGATACTTCACTGACTACA	IN_GENOME	YES	|(gi:256079813) 100%||Sjp (gi:56755025) 95%|	{gi|256079813 hypothetical protein [Schistosoma mansoni] expressed protein [Schistosoma mansoni] (3e-57/cov=95%/id=100%)}{gi|56755025 SJCHGC06094 protein [Schistosoma japonicum] (3e-56/cov=96%/id=94%)}{gi|226466826 RING finger protein 11 [Schistosoma japonicum] (6e-25/cov=88%/id=52%)}	Smp_048680	Sjc_0306270	gi|256079813			hypothetical protein	Sjp 0306270|RING finger protein 11, putative	|Hypothetical (gi:256079813) [e-125/100%]||Sjp (gi:56755025) [4e-54/52%]||(gi:225707002) RING finger protein 11 [Osmerus mordax] [9e-25/39%]||(gi:226466826) RING finger protein 11 [Schistosoma japonicum] [2e-24/38%]||(gi:293359438) PREDICTED: ring finger protein 11 [Rattus norvegicus] [3e-24/39%]|	|Sjp (gi:56755025) [e-102/100%]||(gi:256079813) [9e-64/81%]||(gi:72084978) [2e-26/73%]||(gi:226466826) RING finger protein 11 [Schistosoma japonicum] [4e-26/117%]||(gi:225707002) RING finger protein 11 [Osmerus mordax] [4e-26/78%]|	gi|256079813 hypothetical protein [Schistosoma mansoni] expressed protein [Schistosoma mansoni] (3e-57/cov=95%/id=100%)	7657520	NP_055187.1	6e-26		ring finger protein 11 [Homo sapiens]	|F GO:0008270|	Q2_P14227,Q2_P35116,Q2_P15197	[ Smp_scaff000124|60|957687|957747 PERFECT (60/0/0 qgap/0 tgap/-) ]
Q2_P23394	C807542.1	GenBank homolog	gi|76153016	1.551	2.93	3.01	Up	sense	YES	YES	NO	CTCTCCCAGAAGATTTAGTTCAGCTGGAAAAGATCAGGCAGCCAAGCTAAAGCGACTAAA	IN_GENOME	YES	|Sjp (gi:76153016) 94%|	{gi|76153016 SJCHGC03781 protein [Schistosoma japonicum] (3e-52/cov=53%/id=73%)}{gi|224076508 PREDICTED: similar to germ cell associated 2 (haspin) [Taeniopygia guttata] (6e-06/cov=30%/id=41%)}{gi|118100261 PREDICTED: similar to haploid germ cell-specific nuclear protein kinase [Gallus gallus] (6e-06/cov=38%/id=35%)}	-	-	gi|76153016			-	-	-	-	gi|76153016 SJCHGC03781 protein [Schistosoma japonicum] (3e-52/cov=53%/id=73%)		-			No hits	-	Q2_P25094,Q2_P23394	[ Smp_scaff000012|60|328481|328541 PERFECT (60/0/0 qgap/0 tgap/+) ]
Q2_P30099	C904513.1	S. mansoni Gene Predictions	Smp_078710	1.406	2.65	3.01	Up	sense	YES	YES	NO	CTCAACCAACTCAACCACATGCTGTTATGCAAGTGATTATAAAACATATTGGTAATACTC	IN_GENOME	YES	|(gi:256052495) 100%|	{gi|256052495 hypothetical protein [Schistosoma mansoni] expressed protein [Schistosoma mansoni] (2e-66/cov=99%/id=88%)}{gi|291222333 PREDICTED: dymeclin-like [Saccoglossus kowalevskii] (1e-20/cov=91%/id=42%)}{gi|72009876 PREDICTED: similar to dymeclin [Strongylocentrotus purpuratus] PREDICTED: similar to dymeclin [Strongylocentrotus purpuratus] (5e-19/cov=80%/id=43%)}	Smp_078710	Sjc_0105090	gi|256052495			hypothetical protein	Sjp 0105090|Dymeclin, putative	|Hypothetical (gi:256052495) [0.0/100%]||Sjp (gi:76152561) [3e-96/31%]||Hypothetical (gi:170036754) [1e-80/98%]||(gi:307185085) Dymeclin [Camponotus floridanus] [2e-80/96%]||(gi:307215237) Dymeclin [Harpegnathos saltator] [1e-79/97%]|	|(gi:256052495) [8e-41/61%]||(gi:156551970) [6e-15/50%]||(gi:291222333) PREDICTED: dymeclin-like [Saccoglossus kowalevskii] [2e-14/56%]||(gi:170036754) [7e-13/43%]||(gi:158187546) dymeclin [Rattus norvegicus] [9e-13/38%]|	gi|256052495 hypothetical protein [Schistosoma mansoni] expressed protein [Schistosoma mansoni] (2e-66/cov=99%/id=88%)	157779137	NP_060123.3	3e-74		dymeclin [Homo sapiens]	|C GO:0016021|	Q2_P20717,Q2_P31511,Q2_P39630,Q2_P09470,Q2_P29210,Q2_P30099	[ Smp_scaff000283|60|117891|117951 PERFECT (60/0/0 qgap/0 tgap/-) ]
Q2_P18554	C800790.1	S. mansoni Gene Predictions	Smp_173970	0.9423	1.92	4.65	Up	sense	YES	YES	NO	CCCCATATTCTGTATGTGGTCAGTGTTGCCCTCATTCGCTTGCTCTTGGCTGTTGTTATT	IN_GENOME	YES	No hits	{gi|256088516 DEAD box ATP-dependent RNA helicase [Schistosoma mansoni] DEAD box ATP-dependent RNA helicase, putative [Schistosoma mansoni] (0.0/cov=75%/id=96%)}{gi|146197776 DEAD box RNA helicase Me31B [Dugesia japonica] (e-171/cov=69%/id=66%)}{gi|68444623 PREDICTED: si:ch211-147p17.1 isoform 1 [Danio rerio] (e-160/cov=65%/id=65%)}	Smp_173970	-	gi|256088516			DEAD box ATP-dependent RNA helicase, putative	-	|(gi:256088516) DEAD box ATP-dependent RNA helicase [Schistosoma mansoni] [0.0/100%]||(gi:146197776) DEAD box RNA helicase Me31B [Dugesia japonica] [e-177/45%]||(gi:68444623) PREDICTED: si:ch211-147p17.1 isoform 1 [Danio rerio] [e-167/42%]||Hypothetical (gi:26344027) [e-164/42%]||Hypothetical (gi:82197804) [e-164/42%]|	-	gi|256088516 DEAD box ATP-dependent RNA helicase [Schistosoma mansoni] DEAD box ATP-dependent RNA helicase, putative [Schistosoma mansoni] (0.0/cov=75%/id=96%)	164664518	NP_004388.2	1e-166		DEAD (Asp-Glu-Ala-Asp) box polypeptide 6 [Homo sapiens]	|F GO:0008026|		[ Smp_scaff000565|60|28769|28829 PERFECT (60/0/0 qgap/0 tgap/-) ]
Q2_P18555	C800791.1	S. mansoni Gene Predictions	Smp_085150	1.326	2.51	2.05	Up	sense	YES	YES	YES	AGCTTGGAACCTTTGGAAACTTCATGGAACATAGATAATGTCGAGGCGAATCCTCTCTGT	IN_GENOME	YES	|(gi:256086891) phosphoglucomutase [Schistosoma mansoni] 100%||(gi:257206128) putative phosphoglucomutase 2 [Schistosoma japonicum] 80%||(gi:257205612) putative phosphoglucomutase 2 [Schistosoma japonicum] 80%||Sjp (gi:76156430) 80%|	{gi|256086891 phosphoglucomutase [Schistosoma mansoni] phosphoglucomutase, putative [Schistosoma mansoni] (e-114/cov=88%/id=100%)}{gi|257206128 putative phosphoglucomutase 2 [Schistosoma japonicum] (e-102/cov=88%/id=88%)}{gi|257205612 putative phosphoglucomutase 2 [Schistosoma japonicum] (e-102/cov=88%/id=88%)}	Smp_085150	Sjc_0300930	gi|256086891			phosphoglucomutase, putative	Sjp 0300930|ko:K01840 phosphomannomutase [EC5.4.2.8], putative	|(gi:256086891) phosphoglucomutase [Schistosoma mansoni] [0.0/100%]||(gi:257205612) putative phosphoglucomutase 2 [Schistosoma japonicum] [0.0/97%]||(gi:257206128) putative phosphoglucomutase 2 [Schistosoma japonicum] [0.0/89%]||(gi:198430521) PREDICTED: similar to phosphoglucomutase 2-like 1 [Ciona intestinalis] [e-169/98%]||(gi:301780798) PREDICTED: phosphoglucomutase-2-like [Ailuropoda melanol…	|(gi:257205612) putative phosphoglucomutase 2 [Schistosoma japonicum] [0.0/100%]||(gi:256086891) phosphoglucomutase [Schistosoma mansoni] [0.0/93%]||(gi:257206128) putative phosphoglucomutase 2 [Schistosoma japonicum] [0.0/86%]||Sjp (gi:76156430) [e-173/49%]||(gi:198430521) PREDICTED: similar to phosphoglucomutase 2-like 1 [Ciona intestinalis] [e-168/101%]|	gi|256086891 phosphoglucomutase [Schistosoma mansoni] phosphoglucomutase, putative [Schistosoma mansoni] (e-114/cov=88%/id=100%)	63055049	NP_060760.2	1e-163		phosphoglucomutase 2 [Homo sapiens]	|F GO:0008966|	Q2_P18555,Q2_P06464,Q2_P26040	[ Smp_scaff000368|60|112809|112869 PERFECT (60/0/0 qgap/0 tgap/+) ]
Q2_P03686	C807002.1	S. mansoni Gene Predictions	Smp_150270	1.3773	2.6	1.27	Up	sense	YES	YES	YES	AGTCTTTCTCAACATCTACGTTAACTGGAACTACTACATCCCCTAGCGAACCCTTGCCAT	IN_GENOME	YES	No hits	{gi|256080560 cullin [Schistosoma mansoni] cullin, putative [Schistosoma mansoni] (6e-72/cov=99%/id=80%)}{gi|76154209 SJCHGC03444 protein [Schistosoma japonicum] (5e-66/cov=84%/id=85%)}{gi|72154206 PREDICTED: similar to SCF complex protein cul-1 [Strongylocentrotus purpuratus] PREDICTED: similar to SCF complex protein cul-1 [Strongylocentrotus purpuratus] (2e-32/cov=87%/id=42%)}	Smp_150270	Sjc_0216340	gi|256080560			cullin, putative	Sjp 0216340|Cullin-1, putative	|(gi:256080560) cullin [Schistosoma mansoni] [0.0/100%]||Hypothetical (gi:74150930) [e-148/67%]||(gi:45433528) cullin-1 [Danio rerio] [e-148/67%]||(gi:114616613) PREDICTED: cullin 1 isoform 13 [Pan troglodytes] [e-148/67%]||(gi:114616623) PREDICTED: cullin 1 isoform 2 [Pan troglodytes] [e-148/67%]|	|Sjp (gi:76154209) [5e-98/99%]||(gi:256080560) cullin [Schistosoma mansoni] [2e-96/99%]||(gi:72154206) PREDICTED: similar to SCF complex protein cul-1 [Strongylocentrotus purpuratus] [4e-44/97%]||(gi:156374072) predicted protein [Nematostella vectensis] [8e-44/96%]||(gi:260821686) [7e-42/95%]|	gi|256080560 cullin [Schistosoma mansoni] cullin, putative [Schistosoma mansoni] (6e-72/cov=99%/id=80%)	32307161	NP_003583.2	1e-150		cullin 1 [Homo sapiens]	|F GO:0031625|	Q2_P34121,Q2_P34782,Q2_P14856,Q2_P39716,Q2_P28936,Q2_P09196,Q2_P03686,Q2_P21083	[ Smp_scaff000133|60|123313|123373 PERFECT (60/0/0 qgap/0 tgap/+) ]
Q2_P39497	JAP03728.C	S. japonicum Gene Predictions	Sjc_0115950	2.5012	5.66	0	Up	sense	YES	YES	NO	TGTACCAGTTTCAATTCCAGTACAAGCACAAATTCCTGTTTCAGTGCCTGTATCACAACC	OUT_GENOME	YES	|(gi:256076741) gamma 3 hordein [Schistosoma mansoni] 100%||Sjp (gi:56755389) 89%|	{gi|56755389 SJCHGC09137 protein [Schistosoma japonicum] (3e-83/cov=40%/id=71%)}	-	Sjc_0115950	gi|56755389			-	Sjp 0115950|IPR011009,Protein kinase-like,domain-containing	-	|Sjp (gi:56755389) [2e-76/55%]|	gi|56755389 SJCHGC09137 protein [Schistosoma japonicum] (3e-83/cov=40%/id=71%)		-			No hits	-	Q2_P39497	[ Smp_scaff000072|60|8427|8487 PERFECT (60/0/0 qgap/0 tgap/+) ]
Q2_P18799	C801348.1	S. mansoni Gene Predictions	Smp_131960	1.5649	2.96	1.29	Up	sense	YES	YES	YES	AAATCTTATGATAAACTTGGTCAGACGTCGTCAACAAATGATCCGAAAGCGGCATGGCTG	IN_GENOME	YES	|(gi:256073807) 100%|	{gi|256073807 hypothetical protein [Schistosoma mansoni] expressed protein [Schistosoma mansoni] (e-113/cov=100%/id=99%)}{gi|296197543 PREDICTED: exocyst complex component 2 [Callithrix jacchus] (8e-10/cov=101%/id=21%)}{gi|149636476 PREDICTED: similar to Sec5 protein [Ornithorhynchus anatinus] (2e-09/cov=81%/id=25%)}	Smp_131960	Sjc_0063880	gi|256073807			hypothetical protein	Sjp 0063880|Exocyst complex component 2, putative	|Hypothetical (gi:256073807) [0.0/100%]||Sjp (gi:76154685) [1e-92/30%]||(gi:307198382) Exocyst complex component 2 [Harpegnathos saltator] [1e-56/80%]||(gi:198436126) PREDICTED: similar to Sec5 protein [Ciona intestinalis] [1e-56/66%]||(gi:156546823) PREDICTED: similar to GA21362-PA [Nasonia vitripennis] [9e-56/79%]|	|(gi:256073807) [e-104/56%]||Sjp (gi:76154685) [7e-91/42%]||(gi:198436126) PREDICTED: similar to Sec5 protein [Ciona intestinalis] [4e-17/24%]||(gi:260834989) [1e-16/27%]||(gi:196003226) [2e-16/28%]|	gi|256073807 hypothetical protein [Schistosoma mansoni] expressed protein [Schistosoma mansoni] (e-113/cov=100%/id=99%)	21361625	NP_060773.3	2e-52		Sec5 protein [Homo sapiens]	|F GO:0004872|	Q2_P18799,Q2_P00457	[ Smp_scaff000034|60|158184|158244 PERFECT (60/0/0 qgap/0 tgap/-) ]
Q2_P21532	C804991.1	S. japonicum Gene Predictions	Sjc_0300710	1.4549	2.74	3.84	Up	sense	YES	YES	YES	CCAGATGGTAATACTTTTGTTGGTCATAAAGATCTTAAAGAAGAATTATGGTCCATGGTG	OUT_GENOME	NO	|(gi:256069269) 100%||Sjp (gi:171473883) 80%|	{gi|171473883 SJCHGC05607 protein [Schistosoma japonicum] (8e-60/cov=99%/id=84%)}{gi|256069269 hypothetical protein [Schistosoma mansoni] hypothetical protein [Schistosoma mansoni] (2e-29/cov=47%/id=100%)}{gi|256087551 hypothetical protein [Schistosoma mansoni] expressed protein [Schistosoma mansoni] (3e-21/cov=37%/id=100%)}	-	Sjc_0300710	gi|171473883			-	Sjp 0300710|Periostin precursor, putative	-	|Sjp (gi:171473883) [0.0/61%]||(gi:256087551) [e-141/61%]||(gi:119712177) fasciclin I-like protein [Paragonimus westermani] [1e-43/96%]||(gi:119712173) fasciclin I-like protein [Paragonimus westermani] [3e-43/96%]||(gi:1354127) gynecophoral canal protein [Schistosoma mansoni] [2e-41/95%]|	gi|171473883 SJCHGC05607 protein [Schistosoma japonicum] (8e-60/cov=99%/id=84%)	209862911	NP_001129406.1	1e-13	0.82	periostin, osteoblast specific factor isoform 2 [Homo sapiens]	|GO:0005575||GO:0003674||GO:0016203|		-
Q2_P16317	C916852.1	S. mansoni Gene Predictions	Smp_155310.x	1.1877	2.28	2.05	Up	sense	YES	YES	NO	GGAACAACAGTGATACTAACCACTGGATATCCTTAAAAGAGTAATGGAAGTATCAATCAT	IN_GENOME	YES	No hits	{gi|256082397 Tetraspanin-1 (Tspan-1) [Schistosoma mansoni] Tetraspanin-1 (Tspan-1), putative [Schistosoma mansoni] (4e-72/cov=83%/id=87%)}{gi|256082399 Tetraspanin-1 (Tspan-1) [Schistosoma mansoni] Tetraspanin-1 (Tspan-1), putative [Schistosoma mansoni] (5e-60/cov=73%/id=86%)}{gi|189503036 unknown [Schistosoma japonicum] (8e-48/cov=73%/id=68%)}	Smp_155310.2	Sjc_0093430	gi|256082397			tetraspanin, putative	Sjp 0093430|IPR000301,CD9/CD37/CD63 antigen;IPR008952,Tetraspanin,domain-containing	|(gi:256082397) Tetraspanin-1 (Tspan-1) [Schistosoma mansoni] [e-102/100%]||(gi:256082399) Tetraspanin-1 (Tspan-1) [Schistosoma mansoni] [9e-90/91%]||Hypothetical (gi:189503036) [3e-70/91%]||Hypothetical (gi:29840973) [4e-70/91%]||(gi:256076905) tetraspanin-CD63 receptor [Schistosoma mansoni] [3e-24/93%]|	|(gi:29840973) [7e-33/78%]||(gi:226479716) [2e-26/79%]||(gi:226466600) [4e-24/80%]||Sjp (gi:56758068) [6e-24/80%]||(gi:226489719) [8e-24/83%]|	gi|256082397 Tetraspanin-1 (Tspan-1) [Schistosoma mansoni] Tetraspanin-1 (Tspan-1), putative [Schistosoma mansoni] (4e-72/cov=83%/id=87%)	21264578	NP_005718.2	0.06		tetraspan 1 [Homo sapiens]	|C GO:0016021|	Q2_P16317,Q2_P16341	[ Smp_scaff000184|60|414238|414298 PERFECT (60/0/0 qgap/0 tgap/+) ]
Q2_P25977	C811319.1	S. japonicum Gene Predictions	Sjc_0046350	1.5886	3.01	2.05	Up	sense	YES	YES	NO	GCCATTAGTCGGAATGGATTGGACTCATCATCATATAGCTCAATTATACAATAAAATAGC	IN_GENOME	YES	|(gi:256069586) lipin [Schistosoma mansoni] 100%|	{gi|256080163 lipin [Schistosoma mansoni] lipin, putative [Schistosoma mansoni] (e-120/cov=84%/id=89%)}{gi|297702309 PREDICTED: phosphatidate phosphatase LPIN2-like isoform 1 [Pongo abelii] PREDICTED: phosphatidate phosphatase LPIN2-like isoform 2 [Pongo abelii] (4e-34/cov=59%/id=45%)}{gi|114672425 PREDICTED: lipin 2 isoform 2 [Pan troglodytes] (4e-34/cov=59%/id=45%)}	-	Sjc_0046350	gi|256080163			-	Sjp 0046350|Lipin-2, putative	-	|Sjp (gi:76153788) [e-108/35%]||(gi:256080163) lipin [Schistosoma mansoni] [e-101/68%]||(gi:67610350) PV1H14080_P [Cryptosporidium hominis TU502] [2e-45/109%]||(gi:156545026) PREDICTED: similar to IP17876p [Nasonia vitripennis] [6e-45/74%]||(gi:126644813) PV1H14080_P [Cryptosporidium parvum Iowa II] [6e-45/109%]|	gi|256080163 lipin [Schistosoma mansoni] lipin, putative [Schistosoma mansoni] (e-120/cov=84%/id=89%)	7662022	NP_055461.1	2e-48		lipin 2 [Homo sapiens]	-	Q2_P25977	[ Smp_scaff018084|60|405|465 PERFECT (60/0/0 qgap/0 tgap/-) ]
Q2_P31171	C906496.1	S. mansoni Gene Predictions	Smp_010290	1.3488	2.55	1.29	Up	sense	YES	YES	YES	CTCCAGCTTAAGCGGTAATCAATCAAATGGCAATTCGGAGCAAAATCCCTTCGCAAATTT	IN_GENOME	YES	No hits	{gi|256072339 ubiquilin 12 [Schistosoma mansoni] ubiquilin 1,2, putative [Schistosoma mansoni] (1e-42/cov=99%/id=71%)}{gi|76154366 SJCHGC05634 protein [Schistosoma japonicum] (5e-40/cov=81%/id=80%)}{gi|198434630 PREDICTED: similar to ubiquilin 1 [Ciona intestinalis] (2e-28/cov=81%/id=56%)}	Smp_010290	-	gi|256072339			ubiquilin 1,2, putative	-	|(gi:256072339) ubiquilin 12 [Schistosoma mansoni] [0.0/100%]||Sjp (gi:76154366) [e-111/43%]||Sjp (gi:76154796) [5e-85/44%]||(gi:170061787) ubiquilin-1 [Culex quinquefasciatus] [2e-84/99%]||(gi:307171757) Ubiquilin-1 [Camponotus floridanus] [6e-83/102%]|	-	gi|256072339 ubiquilin 12 [Schistosoma mansoni] ubiquilin 1,2, putative [Schistosoma mansoni] (1e-42/cov=99%/id=71%)	16753203	NP_038466.2	3e-78		ubiquilin 1 isoform 1 [Homo sapiens]	|P GO:0006464|	Q2_P31171,Q2_P21334	[ Smp_scaff000017|60|7371|7431 PERFECT (60/0/0 qgap/0 tgap/+) ]
Q2_P36732	C917117.1	GenBank homolog	gi|256068979	1.3442	2.54	2.51	Up	sense	YES	YES	NO	CCAGCAACGAAAACCAGACCACGCTGCGCTGTATGTCACAAACGTGTGGGTTTAACAGGT	IN_GENOME	YES	|(gi:256052406) zinc finger protein [Schistosoma mansoni] 100%||Sjp (gi:56757821) 88%|	{gi|256068979 hypothetical protein [Schistosoma mansoni] hypothetical protein [Schistosoma mansoni] (1e-46/cov=63%/id=80%)}{gi|256092308 hypothetical protein [Schistosoma mansoni] hypothetical protein [Schistosoma mansoni] (3e-13/cov=89%/id=36%)}{gi|256092221 cytoskeletal protein [Schistosoma mansoni] cytoskeletal protein, putative [Schistosoma mansoni] (3e-13/cov=89%/id=36%)}	-	-	gi|256068979			-	-	-	-	gi|256068979 hypothetical protein [Schistosoma mansoni] hypothetical protein [Schistosoma mansoni] (1e-46/cov=63%/id=80%)		-			No hits	-	Q2_P41520,Q2_P36732	[ Smp_scaff000249|60|546380|546440 PERFECT (60/0/0 qgap/0 tgap/+) ]
Q2_P36109	C915915.1	S. mansoni Gene Predictions	Smp_169740	1.5353	2.9	0.99	Up	sense	YES	YES	NO	GCTGCTGGTCGTCCAGCTTCTGGAAAACGTAAGAAAGATCATTCATGCGCTGATCGTTTA	IN_GENOME	YES	|(gi:256087294) polynucleotide kinase-3'-phosphatase [Schistosoma mansoni] 100%||(gi:226478782) polynucleotide kinase 3'-phosphatase [Schistosoma japonicum] 85%||Sjp (gi:56756973) 80%|	{gi|256087294 polynucleotide kinase-3'-phosphatase [Schistosoma mansoni] polynucleotide kinase-3'-phosphatase, putative [Schistosoma mansoni] (e-112/cov=93%/id=100%)}{gi|226478782 polynucleotide kinase 3'-phosphatase [Schistosoma japonicum] (2e-88/cov=97%/id=77%)}{gi|56756973 SJCHGC01177 protein [Schistosoma japonicum] (4e-88/cov=97%/id=77%)}	Smp_169740	Sjc_0069760	gi|256087294			polynucleotide kinase- 3'-phosphatase, putative	Sjp 0069760|ko:K08073 polynucleotide 5'-hydroxyl-kinase [EC2.7.1.78], putative	|(gi:256087294) polynucleotide kinase-3'-phosphatase [Schistosoma mansoni] [0.0/100%]||(gi:226478782) polynucleotide kinase 3'-phosphatase [Schistosoma japonicum] [2e-88/42%]||Sjp (gi:56756973) [3e-88/42%]||Hypothetical (gi:60599478) [3e-64/33%]||(gi:73947014) PREDICTED: similar to polynucleotide kinase 3-phosphatase isoform 1 [Canis familiaris] [8e-39/35%]|	|Sjp (gi:56756973) [0.0/99%]||(gi:226478782) polynucleotide kinase 3'-phosphatase [Schistosoma japonicum] [0.0/99%]||(gi:60599478) [e-105/45%]||(gi:256087294) polynucleotide kinase-3'-phosphatase [Schistosoma mansoni] [2e-86/48%]||(gi:72007676) PREDICTED: similar to polynucleotide kinase-3-phosphatase [Strongylocentrotus purpuratus] [3e-84/94%]|	gi|256087294 polynucleotide kinase-3'-phosphatase [Schistosoma mansoni] polynucleotide kinase-3'-phosphatase, putative [Schistosoma mansoni] (e-112/cov=93%/id=100%)	31543419	NP_009185.2	7e-39		polynucleotide kinase 3' phosphatase [Homo sapiens]	|F GO:0004401|	Q2_P36109,Q2_P39410,Q2_P30268,Q2_P10490	[ Smp_scaff000401|60|120549|120609 PERFECT (60/0/0 qgap/0 tgap/-) ]
Q2_P18328	C800506.1	S. mansoni Gene Predictions	Smp_127310	1.9467	3.85	0.99	Up	sense	YES	YES	NO	GCGTCTTGGTACTGTACTATGTGACATATTTATTATGTTTGATGTACTTTTGTGTACAGC	IN_GENOME	YES	|(gi:238886051) type 2 dopamine receptor [Schistosoma mansoni] 100%||(gi:256072236) biogenic amine (dopamine) receptor [Schistosoma mansoni] 100%||(gi:226479146) Dopamine D2-like receptor [Schistosoma japonicum] 94%|	{gi|256072236 biogenic amine (dopamine) receptor [Schistosoma mansoni] biogenic amine (dopamine) receptor, putative [Schistosoma mansoni] (3e-90/cov=66%/id=100%)}{gi|238886051 type 2 dopamine receptor [Schistosoma mansoni] (4e-90/cov=66%/id=99%)}{gi|226479146 Dopamine D2-like receptor [Schistosoma japonicum] (9e-80/cov=66%/id=88%)}	Smp_127310	Sjc_0211540	gi|256072236			biogenic amine (dopamine) receptor, putative	Sjp 0211540|ko:K04145 dopamine receptor D2, putative	|(gi:256072236) biogenic amine (dopamine) receptor [Schistosoma mansoni] [0.0/100%]||(gi:238886051) type 2 dopamine receptor [Schistosoma mansoni] [0.0/82%]||(gi:226479146) Dopamine D2-like receptor [Schistosoma japonicum] [0.0/83%]||(gi:195438722) GK16340 [Drosophila willistoni] [5e-73/91%]||(gi:195131571) GI14816 [Drosophila mojavensis] [5e-72/91%]|	|(gi:226479146) Dopamine D2-like receptor [Schistosoma japonicum] [0.0/100%]||(gi:238886051) type 2 dopamine receptor [Schistosoma mansoni] [0.0/102%]||(gi:256072236) biogenic amine (dopamine) receptor [Schistosoma mansoni] [0.0/69%]||(gi:195438722) GK16340 [Drosophila willistoni] [8e-55/34%]||(gi:270006384) [2e-54/28%]|	gi|256072236 biogenic amine (dopamine) receptor [Schistosoma mansoni] biogenic amine (dopamine) receptor, putative [Schistosoma mansoni] (3e-90/cov=66%/id=100%)	4503385	NP_000786.1	2e-41		dopamine receptor D2 isoform long [Homo sapiens]	|F GO:0001584|	Q2_P18328	[ Smp_scaff000016|60|258237|258297 PERFECT (60/0/0 qgap/0 tgap/-) ]
Q2_P26999	C812777.1	S. mansoni Gene Predictions	Smp_143880	-2.5463	5.84	0	Down	sense	YES	YES	NO	CTATGAACGTATAAAATGAGATTCATGCCGTTTATGGACTGATAAAGTGGTGTATTGTGT	IN_GENOME	YES	No hits	{gi|256078125 hypothetical protein [Schistosoma mansoni] hypothetical protein [Schistosoma mansoni] (2e-32/cov=74%/id=90%)}{gi|256063155 hypothetical protein [Schistosoma mansoni] hypothetical protein [Schistosoma mansoni] hypothetical protein [Schistosoma mansoni] hypothetical protein [Schistosoma mansoni] (5e-14/cov=74%/id=46%)}	Smp_143880	-	gi|256078125			hypothetical protein	-	|Hypothetical (gi:256078125) [2e-38/100%]||Hypothetical (gi:256063155) [1e-18/100%]|	-	gi|256078125 hypothetical protein [Schistosoma mansoni] hypothetical protein [Schistosoma mansoni] (2e-32/cov=74%/id=90%)		-		0	No hits	-	Q2_P07313,Q2_P26999	[ Smp_scaff000097|60|1013554|1013614 PERFECT (60/0/0 qgap/0 tgap/-) ]
Q2_P18313	C800490.1	S. mansoni Gene Predictions	Smp_179490	1.2327	2.35	4.65	Up	sense	YES	YES	NO	GTCAATTGATGCAAGGTGAAGTTGTTCGTACATCACCATCTAAATCAATATTACAACAAC	IN_GENOME	YES	No hits	{gi|256090200 bestrophin-related [Schistosoma mansoni] bestrophin-related [Schistosoma mansoni] (1e-96/cov=61%/id=97%)}{gi|76154854 SJCHGC08083 protein [Schistosoma japonicum] (2e-77/cov=56%/id=89%)}{gi|195449345 GK22536 [Drosophila willistoni] GK22536 [Drosophila willistoni] (4e-32/cov=55%/id=43%)}	Smp_179490	Sjc_0051630	gi|256090200		X	bestrophin-related	Sjp 0051630|Bestrophin-1, putative	|(gi:256090200) bestrophin-related [Schistosoma mansoni] [0.0/100%]||Sjp (gi:76155565) [e-168/58%]||Sjp (gi:76154854) [3e-72/24%]||(gi:195449345) GK22536 [Drosophila willistoni] [1e-30/25%]||(gi:195388772) GJ23667 [Drosophila virilis] [2e-30/25%]|	|(gi:256090200) bestrophin-related [Schistosoma mansoni] [0.0/99%]||Sjp (gi:76155565) [0.0/61%]||Sjp (gi:76154854) [4e-74/25%]||(gi:195449345) GK22536 [Drosophila willistoni] [2e-29/25%]||(gi:195388772) GJ23667 [Drosophila virilis] [6e-29/24%]|	gi|256090200 bestrophin-related [Schistosoma mansoni] bestrophin-related [Schistosoma mansoni] (1e-96/cov=61%/id=97%)	4759310	NP_004174.1	2e-27		bestrophin 1 isoform 1 [Homo sapiens]	|C GO:0016021|		[ Smp_scaff001911||34966|35025 (59/0/1 qgap/0 tgap/-) ]
Q2_P11697	C907088.1	GenBank homolog	gi|21912558	1.3081	2.48	2.05	Up	sense	YES	YES	NO	AAGCTTTCATGACCGGTTCATTATCAGTGTTATCGAAAATGCGTCATTTACTTTATCTCC	OUT_GENOME	NO	No hits	{gi|21912558 hypothetical protein [Taenia solium] (0.13/cov=42%/id=36%)}{gi|124003159 acyl-CoA dehydrogenase, long-chain specific [Microscilla marina ATCC 23134] acyl-CoA dehydrogenase, long-chain specific [Microscilla marina ATCC 23134] (0.37/cov=42%/id=28%)}{gi|111224566 hypothetical protein FRAAL5185 [Frankia alni ACN14a] conserved hypothetical protein [Frankia alni ACN14a] (0.48/cov=43%/id=36…	-	-	gi|21912558			-	-	-	-	gi|21912558 hypothetical protein [Taenia solium] (0.13/cov=42%/id=36%)		-			No hits	-		-
Q2_P05751	C810503.1	S. mansoni Gene Predictions	Smp_121950	1.6172	3.07	1.6	Up	sense	YES	YES	NO	CGTTCTAAAGATTACAAAATGCGTTATTTGGGTGAAGGTAATCATATATACGATCCGGAA	IN_GENOME	YES	|(gi:256070216) 100%||Sjp (gi:56753439) 95%|	{gi|256070216 hypothetical protein [Schistosoma mansoni] expressed protein [Schistosoma mansoni] (0.0/cov=78%/id=99%)}{gi|56753439 SJCHGC02862 protein [Schistosoma japonicum] (e-169/cov=53%/id=84%)}{gi|56756833 SJCHGC01243 protein [Schistosoma japonicum] (2e-21/cov=15%/id=55%)}	Smp_121950	Sjc_0014750	gi|256070216			hypothetical protein	Sjp 0014750|expressed protein	|Hypothetical (gi:256070216) [0.0/100%]||Sjp (gi:56753439) [e-173/45%]||Sjp (gi:56756833) [e-121/44%]||Sjp (gi:76152772) [4e-36/14%]||Hypothetical (gi:256068354) [2e-22/7%]|	|(gi:256070216) [0.0/101%]||Sjp (gi:56753439) [0.0/66%]||Sjp (gi:56756833) [2e-53/21%]|	gi|256070216 hypothetical protein [Schistosoma mansoni] expressed protein [Schistosoma mansoni] (0.0/cov=78%/id=99%)		-			No hits	-	Q2_P17895,Q2_P36612,Q2_P05751,Q2_P36757,Q2_P16481	[ Smp_scaff019022|60|45349|45409 PERFECT (60/0/0 qgap/0 tgap/-) ]
Q2_P20010	C802877.1	S. mansoni Gene Predictions	Smp_074510	1.1698	2.25	3.84	Up	sense	YES	YES	YES	GAAGCTATGGTTGTTTTTGAAGGACTTATCAATCATATTGCTTTTAGACGTGTTTCCATC	IN_GENOME	YES	|(gi:256084823) GTP-binding protein alpha subunit gna [Schistosoma mansoni] 100%|	{gi|256084823 GTP-binding protein alpha subunit gna [Schistosoma mansoni] GTP-binding protein alpha subunit, gna, putative [Schistosoma mansoni] (e-164/cov=97%/id=90%)}{gi|76157468 SJCHGC04031 protein [Schistosoma japonicum] (4e-75/cov=58%/id=73%)}{gi|38607482 G-protein alpha 13a [Danio rerio] (2e-50/cov=82%/id=39%)}	Smp_074510	-	gi|256084823			GTP-binding protein alpha subunit, gna, putative	-	|(gi:256084823) GTP-binding protein alpha subunit gna [Schistosoma mansoni] [0.0/100%]||Sjp (gi:76157468) [4e-78/43%]||(gi:300798545) guanine nucleotide-binding protein subunit alpha-12 [Bos taurus] [7e-62/88%]||(gi:83753799) Chain A, Crystal Structure Of G Alpha 12 In Complex With Gdp, Mg2+ And Alf4- Chain B, Crystal Structure Of G Alpha 12 In Complex With Gdp, Mg2+ And Alf4- [2e-61/88%]||(gi:29…	-	gi|256084823 GTP-binding protein alpha subunit gna [Schistosoma mansoni] GTP-binding protein alpha subunit, gna, putative [Schistosoma mansoni] (e-164/cov=97%/id=90%)	42476111	NP_031379.2	2e-63		guanine nucleotide binding protein (G protein) alpha 12 [Homo sapiens]	|F GO:0005525|	Q2_P20010,Q2_P27075,Q2_P29736,Q2_P09985	[ Smp_scaff000256|60|129188|129248 PERFECT (60/0/0 qgap/0 tgap/-) ]
Q2_P32465	C908976.1	S. mansoni Gene Predictions	Smp_151970	1.8092	3.5	0.99	Up	sense	YES	YES	NO	AATGGAACAAATTCGTTATTGGCGTTCAGTCGCTGAAATGGCTCAAGCTAATGCAGCAGG	IN_GENOME	YES	|(gi:256081201) 100%|	{gi|256081201 hypothetical protein [Schistosoma mansoni] hypothetical protein [Schistosoma mansoni] (8e-66/cov=82%/id=97%)}{gi|156547554 PREDICTED: similar to GA10757-PA [Nasonia vitripennis] (0.075/cov=86%/id=31%)}{gi|194033953 PREDICTED: similar to Centriolin (110 kDa centrosomal protein) (Centrosomal protein 1) [Sus scrofa] (0.48/cov=51%/id=34%)}	Smp_151970	-	gi|256081201			hypothetical protein	-	|Hypothetical (gi:256081201) [0.0/100%]|	-	gi|256081201 hypothetical protein [Schistosoma mansoni] hypothetical protein [Schistosoma mansoni] (8e-66/cov=82%/id=97%)		-			No hits	-	Q2_P12658,Q2_P32481,Q2_P09381,Q2_P32465,Q2_P29129,Q2_P12642	[ Smp_scaff000149|60|850330|850390 PERFECT (60/0/0 qgap/0 tgap/+) ]
Q2_P18952	C801541.1	GenBank homolog	gi|29840913	1.1664	2.24	3.84	Up	sense	YES	YES	NO	GCTAACTGTCCGATTGTTTGGAAGAATTTAACTGTCGTCAAATGTGCATATCTTATAGAA	IN_GENOME	YES	No hits	{gi|29840913 hypothetical protein [Schistosoma japonicum] (4e-19/cov=68%/id=50%)}{gi|56755908 SJCHGC05751 protein [Schistosoma japonicum] (5e-18/cov=48%/id=60%)}{gi|156102983 hypothetical protein [Plasmodium vivax SaI-1] hypothetical protein, conserved [Plasmodium vivax] (0.51/cov=34%/id=31%)}	-	-	gi|29840913			-	-	-	-	gi|29840913 hypothetical protein [Schistosoma japonicum] (4e-19/cov=68%/id=50%)		-		0	No hits	-		[ Smp_scaff000091|60|667509|667569 PERFECT (60/0/0 qgap/0 tgap/-) ]
Q2_P19882	C802714.1	GenBank homolog	gi|226479492	1.5578	2.94	1.97	Up	sense	YES	YES	YES	CTCTTCACACACACCCTCTTATCTAGCTATGCTCGAAAATGCTAATGTACTTGCACGTTA	IN_GENOME	YES	|(gi:256078564) fructose 16-bisphosphate aldolase [Schistosoma mansoni] 100%||(gi:256078562) fructose 16-bisphosphate aldolase [Schistosoma mansoni] 100%||(gi:256010148) fructose-bisphosphate aldolase [Oligochaeta sp. MR-2009] 94%||(gi:295901400) fructose-bisphosphate aldolase [Taenia taeniaeformis] 94%||(gi:29336561) RecName: Full=Fructose-bisphosphate aldolase putative fructose-bisphosphate-ald…	{gi|226479492 Aldolase [Schistosoma japonicum] (4e-38/cov=31%/id=92%)}{gi|256078562 fructose 16-bisphosphate aldolase [Schistosoma mansoni] RecName: Full=Fructose-bisphosphate aldolase fructose 1,6 bisphosphate aldolase [Schistosoma mansoni] fructose bisphosphate aldolase [Schistosoma mansoni] term=fructose 1,6-bisphosphate aldolase, putative;evidence=inferred from sequence or structural similari…	-	-	gi|226479492			-	-	-	-	gi|226479492 Aldolase [Schistosoma japonicum] (4e-38/cov=31%/id=92%)	4885063	NP_005156.1	1e-131	1	fructose-bisphosphate aldolase C [Homo sapiens]	|GO:0006096||GO:0004332||GO:0007498|	Q2_P12720,Q2_P19882,Q2_P38224,Q2_P17080,Q2_P41085,Q2_P39528,Q2_P41666	[ Smp_scaff000102|60|1266151|1266211 PERFECT (60/0/0 qgap/0 tgap/+) ]
Q2_P36212	C916038.1	S. mansoni Gene Predictions	Smp_004120	1.4751	2.78	1.6	Up	sense	YES	YES	YES	CTGCTCAAGTATGGAAATTCACATCTACTGATATGTGTGAATTAGCACGTAATAGTGTTT	IN_GENOME	YES	|(gi:256071090) AMP deaminase [Schistosoma mansoni] 100%||(gi:301108958) AMP deaminase 2 [Phytophthora infestans T30-4] 88%||(gi:297515543) MIP19437p [Drosophila melanogaster] 84%||(gi:297206977) 84%||(gi:297206976) 84%|	{gi|256071090 AMP deaminase [Schistosoma mansoni] AMP deaminase, putative [Schistosoma mansoni] (1e-29/cov=90%/id=100%)}{gi|289739565 adenosine monophosphate deaminase [Glossina morsitans morsitans] (2e-24/cov=90%/id=85%)}{gi|301606861 PREDICTED: LOW QUALITY PROTEIN: AMP deaminase 2-like [Xenopus (Silurana) tropicalis] (2e-24/cov=90%/id=85%)}	Smp_004120	Sjc_0036970	gi|256071090			AMP deaminase, putative	Sjp 0036970|ko:K01490 AMP deaminase [EC3.5.4.6], putative	|(gi:256071090) AMP deaminase [Schistosoma mansoni] [0.0/100%]||(gi:123122740) adenosine monophosphate deaminase 2 (isoform L) [Mus musculus] [0.0/85%]||(gi:148669996) adenosine monophosphate deaminase 2 (isoform L), isoform CRA_b [Mus musculus] [0.0/89%]||Hypothetical (gi:21311925) [0.0/85%]||(gi:156119591) AMP deaminase 2 [Rattus norvegicus] [0.0/85%]|	|(gi:256071090) AMP deaminase [Schistosoma mansoni] [0.0/60%]||(gi:296208757) PREDICTED: AMP deaminase 2-like [Callithrix jacchus] [e-163/81%]||(gi:194383012) [e-162/83%]||(gi:148669996) adenosine monophosphate deaminase 2 (isoform L), isoform CRA_b [Mus musculus] [e-162/80%]||(gi:123122740) adenosine monophosphate deaminase 2 (isoform L) [Mus musculus] [e-162/80%]|	gi|256071090 AMP deaminase [Schistosoma mansoni] AMP deaminase, putative [Schistosoma mansoni] (1e-29/cov=90%/id=100%)	34147621	NP_631895.1	0		adenosine monophosphate deaminase 2 (isoform L) isoform 2 [Homo sapiens]	|F GO:0004000|	Q2_P36212,Q2_P10722,Q2_P30509,Q2_P13712	[ Smp_scaff000006|60|29272|29332 PERFECT (60/0/0 qgap/0 tgap/+) ]
Q2_P10939	C905517.1	S. mansoni Gene Predictions	Smp_137580	1.675	3.19	2.05	Up	sense	YES	YES	NO	GAGCAATTAACAATTCCTCTTTCAAAAGACACGATAACAGCATTCGATCCAACAAATCTT	IN_GENOME	YES	|(gi:256075988) helicase [Schistosoma mansoni] 100%|	{gi|256075988 helicase [Schistosoma mansoni] helicase, putative [Schistosoma mansoni] (4e-94/cov=99%/id=100%)}{gi|56758154 SJCHGC09306 protein [Schistosoma japonicum] (2e-29/cov=97%/id=47%)}{gi|256089487 helicase [Schistosoma mansoni] helicase, putative [Schistosoma mansoni] (1e-12/cov=99%/id=33%)}	Smp_137580	-	gi|256075988			helicase, putative	-	|(gi:256075988) helicase [Schistosoma mansoni] [0.0/100%]||Sjp (gi:56758154) [0.0/60%]||(gi:256089487) helicase [Schistosoma mansoni] [e-179/74%]||Hypothetical (gi:133930973) [e-139/44%]||(gi:156375784) predicted protein [Nematostella vectensis] [e-139/47%]|	-	gi|256075988 helicase [Schistosoma mansoni] helicase, putative [Schistosoma mansoni] (4e-94/cov=99%/id=100%)	67782311	NP_008860.4	1e-136		superkiller viralicidic activity 2-like homolog [Homo sapiens]	|F GO:0008026|	Q2_P17654,Q2_P10939	[ Smp_scaff000059|60|923209|923269 PERFECT (60/0/0 qgap/0 tgap/-) ]
Q2_P18176	C800329.1	S. mansoni Gene Predictions	Smp_141150	1.6541	3.15	1.29	Up	sense	YES	YES	YES	CTGATTACTGGCTGGAATCAAGTCCCCGATAATGATCCATTAACTGAAATCTTATTAAAT	IN_GENOME	YES	|(gi:256092864) phospholipase DDHD1 [Schistosoma mansoni] 100%|	{gi|256092864 phospholipase DDHD1 [Schistosoma mansoni] phospholipase DDHD1, putative [Schistosoma mansoni] (e-135/cov=93%/id=95%)}{gi|118092365 PREDICTED: similar to DDHD domain containing 1 [Gallus gallus] (3e-54/cov=75%/id=55%)}{gi|224051956 PREDICTED: DDHD domain containing 1 [Taeniopygia guttata] (4e-54/cov=75%/id=55%)}	Smp_141150	Sjc_0016960	gi|256092864			phospholipase DDHD1, putative	Sjp 0016960|ko:K01066 esterase / lipase [EC3.1.1.-], putative	|(gi:256092864) phospholipase DDHD1 [Schistosoma mansoni] [0.0/100%]||(gi:118092365) PREDICTED: similar to DDHD domain containing 1 [Gallus gallus] [e-106/104%]||(gi:291403884) PREDICTED: DDHD domain containing 1 isoform 2 [Oryctolagus cuniculus] [e-104/108%]||(gi:28603754) phospholipase DDHD1 [Bos taurus] [e-103/107%]||(gi:296483081) phospholipase DDHD1 [Bos taurus] [e-103/107%]|	|(gi:256092864) phospholipase DDHD1 [Schistosoma mansoni] [e-142/54%]||Sjp (gi:76157275) [2e-64/16%]||(gi:189217583) DDHD domain containing 1 [Xenopus laevis] [2e-57/45%]||(gi:301614959) PREDICTED: phospholipase DDHD1-like [Xenopus (Silurana) tropicalis] [4e-57/44%]||(gi:118092365) PREDICTED: similar to DDHD domain containing 1 [Gallus gallus] [4e-56/43%]|	gi|256092864 phospholipase DDHD1 [Schistosoma mansoni] phospholipase DDHD1, putative [Schistosoma mansoni] (e-135/cov=93%/id=95%)	45120113	NP_085140.1	3e-93		DDHD domain containing 1 [Homo sapiens]	|C GO:0005737|	Q2_P18176,Q2_P13331,Q2_P33171,Q2_P39075,Q2_P00772,Q2_P04967,Q2_P03662,Q2_P22996,Q2_P24524	[ Smp_scaff000078||751590|751650 (59/1/0 qgap/0 tgap/-) ]
Q2_P20156	C803071.1	S. mansoni Gene Predictions	Smp_160080.x	1.3549	2.56	1.29	Up	sense	YES	YES	NO	TCATTGCAGACAATTTCATTATCTCCAAAACCTTTACCGTTACCAGCTGGAGTATCAACA	IN_GENOME	YES	|(gi:256083935) 100%||(gi:256083933) 100%|	{gi|256083935 hypothetical protein [Schistosoma mansoni] expressed protein [Schistosoma mansoni] (e-104/cov=89%/id=99%)}{gi|256083933 hypothetical protein [Schistosoma mansoni] expressed protein [Schistosoma mansoni] (e-104/cov=89%/id=99%)}	Smp_160080.2	Sjc_0300350	gi|256083935			hypothetical protein	Sjp 0300350|expressed protein	|Hypothetical (gi:256083935) [0.0/100%]||Hypothetical (gi:256083933) [0.0/98%]||Sjp (gi:76153331) [7e-59/21%]||(gi:156400118) predicted protein [Nematostella vectensis] [2e-04/56%]||(gi:72015220) PREDICTED: similar to defective in exine formation [Strongylocentrotus purpuratus] [0.002/19%]|	|(gi:256083935) [0.0/97%]||(gi:256083933) [0.0/97%]||Sjp (gi:76153331) [e-104/23%]||(gi:72015220) PREDICTED: similar to defective in exine formation [Strongylocentrotus purpuratus] [1e-04/12%]||(gi:156400118) predicted protein [Nematostella vectensis] [0.035/32%]|	gi|256083935 hypothetical protein [Schistosoma mansoni] expressed protein [Schistosoma mansoni] (e-104/cov=89%/id=99%)		-			No hits	|C GO:0016021|	Q2_P20156,Q2_P41288,Q2_P41595,Q2_P01364	[ Smp_scaff000236|60|358253|358313 PERFECT (60/0/0 qgap/0 tgap/+) ]
Q2_P26879	C812609.1	S. mansoni Gene Predictions	Smp_000730	1.5732	2.98	0.99	Up	sense	YES	YES	YES	TAGAAGAAGCTAGACAAGAATTGCATCGGATAGCTACTGATCGTGAAATGCAAGGTGCTG	IN_GENOME	YES	|(gi:256070423) ADP-ribosylation factor family [Schistosoma mansoni] 100%||Sjp (gi:56756693) 89%|	{gi|256070423 ADP-ribosylation factor family [Schistosoma mansoni] ADP-ribosylation factor family [Schistosoma mansoni] (1e-85/cov=94%/id=99%)}{gi|56756693 SJCHGC04671 protein [Schistosoma japonicum] (7e-78/cov=94%/id=91%)}{gi|58702058 Arf6 protein [Xenopus laevis] (3e-69/cov=94%/id=78%)}	Smp_000730	Sjc_0013640	gi|256070423			ADP-ribosylation factor family	Sjp 0013640|ko:K07941 ADP-ribosylation factor 6, putative	|(gi:256070423) ADP-ribosylation factor family [Schistosoma mansoni] [2e-99/100%]||Sjp (gi:56756693) [5e-90/100%]||(gi:58702058) Arf6 protein [Xenopus laevis] [2e-80/99%]||(gi:291403824) PREDICTED: mCG3164-like [Oryctolagus cuniculus] [2e-80/99%]||Hypothetical (gi:301773242) [2e-80/99%]|	|Sjp (gi:56756693) [6e-97/99%]||(gi:256070423) ADP-ribosylation factor family [Schistosoma mansoni] [3e-87/99%]||(gi:89258463) Arf6 [Suberites domuncula] [2e-79/97%]||(gi:170057334) [2e-79/97%]||(gi:242009948) ADP-ribosylation factor, putative [Pediculus humanus corporis] [6e-79/97%]|	gi|256070423 ADP-ribosylation factor family [Schistosoma mansoni] ADP-ribosylation factor family [Schistosoma mansoni] (1e-85/cov=94%/id=99%)	4502211	NP_001654.1	9e-82		ADP-ribosylation factor 6 [Homo sapiens]	|F GO:0005525|	Q2_P26879	[ Smp_scaff000001|60|2455041|2455101 PERFECT (60/0/0 qgap/0 tgap/-) ]
Q2_P25384	C810136.1	S. mansoni Gene Predictions	Smp_019030	1.3405	2.53	2.05	Up	sense	YES	YES	YES	TTCCGAACAACCTATCTTGTCTCCTCAAGCTGTGGTTGACTGTAGCCCCTACTCCGAAGG	IN_GENOME	YES	|(gi:256074073) dipeptidyl-peptidase I (C01 family) [Schistosoma mansoni] 100%||(gi:226470090) hypotherical protein [Schistosoma japonicum] 94%||(gi:226470088) hypotherical protein [Schistosoma japonicum] 94%||(gi:226470086) hypotherical protein [Schistosoma japonicum] 94%||(gi:226470084) hypotherical protein [Schistosoma japonicum] 94%|	{gi|256074073 dipeptidyl-peptidase I (C01 family) [Schistosoma mansoni] dipeptidyl-peptidase I (C01 family) [Schistosoma mansoni] (0.0/cov=93%/id=99%)}{gi|1584943 cathepsin C (0.0/cov=93%/id=94%)}{gi|2499875 RecName: Full=Cathepsin C; Flags: Precursor cathepsin C [Schistosoma mansoni] (0.0/cov=93%/id=94%)}	Smp_019030	Sjc_0207730	gi|256074073			cathepsin C, putative	Sjp 0207730|Cathepsin C precursor, putative	|(gi:256074073) dipeptidyl-peptidase I (C01 family) [Schistosoma mansoni] [0.0/100%]||(gi:2499875) RecName: Full=Cathepsin C; Flags: Precursor cathepsin C [Schistosoma mansoni] [0.0/100%]||(gi:1584943) cathepsin C [0.0/100%]||(gi:226470090) hypotherical protein [Schistosoma japonicum] [0.0/100%]||(gi:226470084) hypotherical protein [Schistosoma japonicum] [0.0/100%]|	|Sjp (gi:56754987) [0.0/100%]||(gi:226470084) hypotherical protein [Schistosoma japonicum] [0.0/100%]||(gi:226470090) hypotherical protein [Schistosoma japonicum] [0.0/98%]||(gi:226470086) hypotherical protein [Schistosoma japonicum] [0.0/98%]||(gi:256074073) dipeptidyl-peptidase I (C01 family) [Schistosoma mansoni] [0.0/99%]|	gi|256074073 dipeptidyl-peptidase I (C01 family) [Schistosoma mansoni] dipeptidyl-peptidase I (C01 family) [Schistosoma mansoni] (0.0/cov=93%/id=99%)	189083844	NP_001805.3	1e-118		cathepsin C isoform a preproprotein [Homo sapiens]	|C GO:0005764|	Q2_P08091,Q2_P25384,Q2_P07242,Q2_P27773	[ Smp_scaff000036|60|821467|821527 PERFECT (60/0/0 qgap/0 tgap/+) ]
Q2_P18077	C800223.1	S. mansoni Gene Predictions	Smp_175310	1.3958	2.63	2.05	Up	sense	YES	YES	NO	CATCCAGTTCATGATGCCGTGTACGATTCATCATCAAATTTCTTATTACATTGTATGACA	IN_GENOME	YES	|(gi:256088928) 100%||Sjp (gi:56757882) 95%|	{gi|256088928 hypothetical protein [Schistosoma mansoni] expressed protein [Schistosoma mansoni] (e-127/cov=86%/id=86%)}{gi|56757882 SJCHGC06045 protein [Schistosoma japonicum] (2e-55/cov=90%/id=50%)}{gi|221110668 PREDICTED: similar to TiTiN family member (ttn-1), partial [Hydra magnipapillata] (0.40/cov=50%/id=22%)}	Smp_175310	-	gi|256088928			hypothetical protein	-	|Hypothetical (gi:256088928) [e-161/100%]||Sjp (gi:56757882) [1e-69/105%]|	-	gi|256088928 hypothetical protein [Schistosoma mansoni] expressed protein [Schistosoma mansoni] (e-127/cov=86%/id=86%)		-			No hits	-	Q2_P18077	[ Smp_scaff000598|60|104524|104584 PERFECT (60/0/0 qgap/0 tgap/+) ]
Q2_P35777	C915494.1	S. mansoni Gene Predictions	Smp_149790	1.7503	3.36	1.27	Up	sense	YES	YES	YES	TACTAACATGGAGATTAAAGATGTTGCATCTTGTGTTGTACTTCAATTAAGCACTCTACG	IN_GENOME	YES	|(gi:256080408) synaptotagmin-like protein [Schistosoma mansoni] 100%|	{gi|241999710 conserved hypothetical protein [Ixodes scapularis] conserved hypothetical protein [Ixodes scapularis] (3e-46/cov=93%/id=42%)}{gi|260812692 hypothetical protein BRAFLDRAFT_61728 [Branchiostoma floridae] hypothetical protein BRAFLDRAFT_61728 [Branchiostoma floridae] (1e-45/cov=85%/id=46%)}{gi|126273477 PREDICTED: hypothetical protein [Monodelphis domestica] (4e-45/cov=94%/id=40%)}	Smp_149790	Sjc_0054120	gi|241999710			hypothetical protein	Sjp 0054120|similar to Uncharacterized protein C10orf76 homolog, putative	|Hypothetical (gi:256080410) [3e-53/100%]||(gi:66525753) PREDICTED: similar to CG8379-PA, isoform A isoform 1 [Apis mellifera] [6e-14/65%]||Hypothetical (gi:241999710) [7e-14/80%]||(gi:307205151) Uncharacterized protein C10orf76 [Harpegnathos saltator] [8e-14/68%]||(gi:307179780) Uncharacterized protein C10orf76 [Camponotus floridanus] [9e-14/65%]|	|(gi:301622592) PREDICTED: UPF0668 protein C10orf76 homolog [Xenopus (Silurana) tropicalis] [4e-43/54%]||(gi:119570112) chromosome 10 open reading frame 76, isoform CRA_a [Homo sapiens] [4e-43/47%]||(gi:119570114) chromosome 10 open reading frame 76, isoform CRA_c [Homo sapiens] [4e-43/47%]||(gi:260812692) [1e-42/48%]||(gi:126273477) [1e-42/48%]|	gi|241999710 conserved hypothetical protein [Ixodes scapularis] conserved hypothetical protein [Ixodes scapularis] (3e-46/cov=93%/id=42%)	154350213	NP_078817.2	4e-14		hypothetical protein LOC79591 [Homo sapiens]	|C GO:0016021|	Q2_P03047,Q2_P40544,Q2_P35777	[ Smp_scaff000131|60|257260|257320 PERFECT (60/0/0 qgap/0 tgap/-) ]
Q2_P01320	C803033.1	S. mansoni Gene Predictions	Smp_147260	1.5426	2.91	4.65	Up	sense	YES	YES	YES	GCACATAAACCTACTGCAGCTAGAGCAGTACAAAATGCATTAAGAAATAATCAATGTTCA	IN_GENOME	YES	|(gi:256079448) ras-like family [Schistosoma mansoni] 100%|	{gi|256079448 ras-like family [Schistosoma mansoni] ras-like family [Schistosoma mansoni] (9e-45/cov=91%/id=98%)}{gi|190358590 ras-like protein family member 10B [Danio rerio] novel protein similar to human RAS-like family 10 member B (RASL10B) [Danio rerio] novel protein similar to human RAS-like family 10 member B (RASL10B) [Danio rerio] (8e-09/cov=71%/id=45%)}{gi|126324951 PREDICTED: similar t…	Smp_147260	Sjc_0313490	gi|256079448			ras-like family	Sjp 0313490|Ras-like protein family member 10B precursor, putative	|(gi:256079448) ras-like family [Schistosoma mansoni] [0.0/100%]||Hypothetical (gi:91084809) [5e-30/70%]||Hypothetical (gi:242023993) [1e-29/67%]||(gi:291232076) PREDICTED: RAS-like, family 10, member B-like [Saccoglossus kowalevskii] [2e-27/68%]||(gi:241156351) RAS-related protein, putative [Ixodes scapularis] [4e-27/68%]|	|(gi:256079448) ras-like family [Schistosoma mansoni] [4e-64/100%]||(gi:291232076) PREDICTED: RAS-like, family 10, member B-like [Saccoglossus kowalevskii] [8e-14/102%]||(gi:291232078) PREDICTED: RAS-like, family 10, member B-like [Saccoglossus kowalevskii] [2e-13/102%]||(gi:291232055) PREDICTED: RAS-like, family 10, member B-like [Saccoglossus kowalevskii] [5e-13/102%]||(gi:291232105) PREDICTED:…	gi|256079448 ras-like family [Schistosoma mansoni] ras-like family [Schistosoma mansoni] (9e-45/cov=91%/id=98%)	15277321	NP_201572.1	1e-24		RAS-like, family 10, member B [Homo sapiens]	|F GO:0005525|	Q2_P01320,Q2_P20127	[ Smp_scaff000119|60|520434|520494 PERFECT (60/0/0 qgap/0 tgap/+) ]
Q2_P11763	C907206.1	S. mansoni Gene Predictions	Smp_155370	1.6516	3.14	0.99	Up	sense	YES	YES	NO	ATAATGATGACGGTGATGAGACGTCTTCTTTCTGTTATGGTTGTTATTGTCACCTTACTA	IN_GENOME	YES	No hits	{gi|256082412 myocardin-related transcription factor [Schistosoma mansoni] myocardin-related transcription factor [Schistosoma mansoni] (4e-47/cov=84%/id=75%)}{gi|118373060 hypothetical protein TTHERM_00136430 [Tetrahymena thermophila] hypothetical protein TTHERM_00136430 [Tetrahymena thermophila SB210] (0.37/cov=24%/id=39%)}	Smp_155370	-	gi|256082412			myocardin-related transcription factor	-	|(gi:256082412) myocardin-related transcription factor [Schistosoma mansoni] [0.0/100%]||Hypothetical (gi:170055109) [2e-23/14%]||Hypothetical (gi:157115670) [4e-21/12%]||(gi:194749290) GF10240 [Drosophila ananassae] [1e-19/12%]||(gi:198466818) GA16811 [Drosophila pseudoobscura pseudoobscura] [2e-19/12%]|	-	gi|256082412 myocardin-related transcription factor [Schistosoma mansoni] myocardin-related transcription factor [Schistosoma mansoni] (4e-47/cov=84%/id=75%)	38569480	NP_054767.3	1e-15		megakaryoblastic leukemia 2 protein [Homo sapiens]	|F GO:0003676|		[ Smp_scaff000185|60|116898|116958 PERFECT (60/0/0 qgap/0 tgap/+) ]
Q2_P40546	JAP09552.S	S. japonicum Gene Predictions	Sjc_0109100	1.792	3.46	1.27	Up	sense	YES	YES	NO	GAATTGGTCAGATACACAAAGAACAGTACGTAGTGGTACATTTATAACTACAACGAAGAA	OUT_GENOME	YES	|(gi:256083178) 100%||Sjp (gi:56758176) 100%|	{gi|56758176 SJCHGC02220 protein [Schistosoma japonicum] (3e-78/cov=66%/id=80%)}{gi|256083178 hypothetical protein [Schistosoma mansoni] expressed protein [Schistosoma mansoni] (2e-57/cov=66%/id=60%)}	-	Sjc_0109100	gi|56758176			-	Sjp 0109100|expressed protein	-	|Sjp (gi:56758176) [0.0/99%]||(gi:256083178) [e-165/99%]||(gi:195378218) GJ11683 [Drosophila virilis] [0.005/59%]||(gi:195455348) GK23200 [Drosophila willistoni] [0.011/14%]||(gi:110758384) [0.032/57%]|	gi|56758176 SJCHGC02220 protein [Schistosoma japonicum] (3e-78/cov=66%/id=80%)		-			No hits	-	Q2_P01445,Q2_P20287,Q2_P40546,Q2_P37822,Q2_P41657,Q2_P40557	[ Smp_scaff000201|60|146210|146270 PERFECT (60/0/0 qgap/0 tgap/+) ]
Q2_P39706	JAP06769.C	S. japonicum Gene Predictions	Sjc_0204860	1.1741	2.26	2.05	Up	sense	YES	YES	NO	GTGTTTCCTCACTTTGTCGCTGTGTTTTGTTTTCATATATTTCGAATTTAGTCTCTACTC	OUT_GENOME	YES	|(gi:256092464) 100%||(gi:257216472) putative Transmembrane protein 57 [Schistosoma japonicum] 89%|	{gi|257216472 putative Transmembrane protein 57 [Schistosoma japonicum] (2e-86/cov=47%/id=100%)}{gi|256092464 hypothetical protein [Schistosoma mansoni] conserved hypothetical protein [Schistosoma mansoni] (1e-53/cov=47%/id=78%)}{gi|158293256 AGAP010611-PA [Anopheles gambiae str. PEST] AGAP010611-PA [Anopheles gambiae str. PEST] (2e-25/cov=47%/id=40%)}	-	Sjc_0204860	gi|257216472			-	Sjp 0204860|Macoilin, putative	-	|(gi:257216472) putative Transmembrane protein 57 [Schistosoma japonicum] [0.0/100%]||Sjp (gi:76153158) [e-106/24%]||(gi:256088783) [2e-80/23%]||(gi:256092464) [5e-73/23%]||(gi:256088787) [8e-69/21%]|	gi|257216472 putative Transmembrane protein 57 [Schistosoma japonicum] (2e-86/cov=47%/id=100%)	31542661	NP_060672.2	5e-33		transmembrane protein 57 [Homo sapiens]	-	Q2_P41169,Q2_P39706	[ Smp_scaff010556|60|1514|1574 PERFECT (60/0/0 qgap/0 tgap/+) ]
Q2_P05991	C810767.1	No match	C810767.1	1.9066	3.75	1.27	Up	antisense	YES	NO	NO	CAAGTGTTTTGTCTTTCCTTTACTCAAATAGATAATTGTTCACTCCACACAGTAGTTTCC	IN_GENOME	NO	No hits	NHF	-	-	-			-	-	-	-	No hits		-		0	No hits	-		-
Q2_P40944	JAP02264.C	S. japonicum Gene Predictions	Sjc_0084640	1.3234	2.5	1.6	Up	sense	YES	YES	NO	AAAAGTCAGAAGGGATTTGAACACATAGGATGGTGTCTAGTTGAAGAAGCTTATCCAGTA	OUT_GENOME	YES	|(gi:256086639) 100%||(gi:40287925) 100%||Sjp (gi:76153595) 72%|	{gi|76153595 SJCHGC07636 protein [Schistosoma japonicum] (7e-87/cov=63%/id=98%)}{gi|256086639 hypothetical protein [Schistosoma mansoni] expressed protein [Schistosoma mansoni] (4e-75/cov=67%/id=76%)}{gi|40287925 unknown [Schistosoma mansoni] (6e-14/cov=28%/id=62%)}	-	Sjc_0084640	gi|76153595			-	Sjp 0084640|expressed protein	-	|(gi:256086639) [0.0/100%]||Sjp (gi:76153595) [8e-13/10%]||(gi:196011002) [0.19/26%]||(gi:123425301) Rap/ran-GAP family protein [Trichomonas vaginalis G3] [0.19/38%]||(gi:268571453) [0.42/42%]|	gi|76153595 SJCHGC07636 protein [Schistosoma japonicum] (7e-87/cov=63%/id=98%)	33667030	NP_060054.4	0.51	0.19	myo-inositol oxygenase [Homo sapiens]	-	Q2_P40944,Q2_P25536	[ Smp_scaff000332|60|120285|120345 PERFECT (60/0/0 qgap/0 tgap/+) ]
Q2_P27380	C900011.1	S. mansoni Gene Predictions	Smp_174030	1.2549	2.39	1.97	Up	sense	YES	YES	NO	CGGAGAAAGAGATCTGGAAAACTTTCTGCTTCTAGCTATGAACTTGAAATAAAATGGTTT	IN_GENOME	YES	No hits	{gi|256053136 hypothetical protein [Schistosoma mansoni] hypothetical protein [Schistosoma mansoni] (4e-31/cov=31%/id=95%)}{gi|148232389 MGC86436 protein [Xenopus laevis] MGC86436 protein [Xenopus laevis] (2e-05/cov=70%/id=28%)}{gi|195042702 GH12683 [Drosophila grimshawi] GH12683 [Drosophila grimshawi] (6e-05/cov=85%/id=24%)}	Smp_174030	-	gi|256053136		X	hypothetical protein	-	|Hypothetical (gi:256053136) [e-102/100%]|	-	gi|256053136 hypothetical protein [Schistosoma mansoni] hypothetical protein [Schistosoma mansoni] (4e-31/cov=31%/id=95%)		-			No hits	-		[ Smp_scaff000569|60|95201|95261 PERFECT (60/0/0 qgap/0 tgap/+) ]
Q2_P24700	C809230.1	S. mansoni Gene Predictions	Smp_149640	1.7733	3.42	1.97	Up	sense	YES	YES	NO	CCAATAGTTCGAACCCGTACTATCCGATTTATTCTTGATCCATCAATACAAATTAATGAG	IN_GENOME	YES	|(gi:256080357) 100%|	{gi|256080357 hypothetical protein [Schistosoma mansoni] expressed protein [Schistosoma mansoni] (e-134/cov=92%/id=91%)}{gi|76163067 SJCHGC08069 protein [Schistosoma japonicum] (3e-17/cov=28%/id=58%)}{gi|284802058 peptidoglycan linked protein (LPXTG) [Listeria monocytogenes 08-5578] peptidoglycan linked protein (LPXTG) [Listeria monocytogenes 08-5923] peptidoglycan linked protein (LPXTG) [Listeri…	Smp_149640	-	gi|256080357			hypothetical protein	-	|Hypothetical (gi:256080357) [0.0/100%]||Sjp (gi:76163067) [3e-18/9%]||Hypothetical (gi:256053142) [7e-09/7%]||Hypothetical (gi:115923319) [3e-06/21%]||(gi:241685237) protein 4.1G, putative [Ixodes scapularis] [3e-06/10%]|	-	gi|256080357 hypothetical protein [Schistosoma mansoni] expressed protein [Schistosoma mansoni] (e-134/cov=92%/id=91%)	4503579	NP_001422.1	3e-07		erythrocyte membrane protein band 4.1-like 2 isoform a [Homo sapiens]	|F GO:0003779|	Q2_P34808,Q2_P14883,Q2_P24700,Q2_P28810,Q2_P09082	[ Smp_scaff000130|60|850391|850451 PERFECT (60/0/0 qgap/0 tgap/-) ]
Q2_P25159	C809855.1	No match	C809855.1	-1.817	3.52	4.65	Down	sense	YES	YES	NO	CCCGATTGAGATACGCGCAAAATCGAAGTTCCAAAACAACGATTTGCCTCGTGCCGAATT	IN_GENOME	NO	No hits	NHF	-	-	-			-	-	-	-	No hits		-		0	No hits	-		-
Q2_P27330	C813383.1	S. mansoni Gene Predictions	Smp_024870	1.6907	3.23	2.05	Up	sense	YES	YES	NO	CGACTACACCAAAAGAATTACGTGATGAATTATTCAAAGGTACATCTGGTTATACAGAAG	IN_GENOME	YES	|(gi:256075248) 100%|	{gi|256075248 hypothetical protein [Schistosoma mansoni] hypothetical protein [Schistosoma mansoni] (e-123/cov=67%/id=85%)}{gi|29841468 hypothetical protein [Schistosoma japonicum] (e-109/cov=103%/id=52%)}{gi|189503138 unknown [Schistosoma japonicum] (e-106/cov=101%/id=52%)}	Smp_024870	-	gi|256075248			hypothetical protein	-	|Hypothetical (gi:256075248) [e-159/100%]||Hypothetical (gi:29841468) [1e-44/95%]||Hypothetical (gi:189503138) [3e-43/90%]||Hypothetical (gi:60602036) [3e-11/25%]|	-	gi|256075248 hypothetical protein [Schistosoma mansoni] hypothetical protein [Schistosoma mansoni] (e-123/cov=67%/id=85%)		-			No hits	-	Q2_P27330	[ Smp_scaff000049|60|1554441|1554501 PERFECT (60/0/0 qgap/0 tgap/-) ]
Q2_P38657	JAP10047.C	S. japonicum Gene Predictions	Sjc_0072510	1.6875	3.22	2.51	Up	sense	YES	YES	YES	ATCCAAATGGTCGGTGATCAAGATATTTCATTACTACCGAACGATGAAGTGAAAGCCGAA	OUT_GENOME	YES	|(gi:256092930) component of oligomeric golgi complex [Schistosoma mansoni] 100%|	{gi|76157714 SJCHGC05959 protein [Schistosoma japonicum] (e-145/cov=91%/id=94%)}{gi|226490190 Conserved oligomeric Golgi complex component 6 [Schistosoma japonicum] (e-138/cov=87%/id=94%)}{gi|256092930 component of oligomeric golgi complex [Schistosoma mansoni] component of oligomeric golgi complex, putative [Schistosoma mansoni] (9e-81/cov=89%/id=58%)}	-	Sjc_0072510	gi|76157714			-	Sjp 0072510|Conserved oligomeric Golgi complex component 6, putative	-	|Sjp (gi:76157714) [e-139/95%]||(gi:226490190) Conserved oligomeric Golgi complex component 6 [Schistosoma japonicum] [e-138/93%]||(gi:256092930) component of oligomeric golgi complex [Schistosoma mansoni] [2e-85/100%]||(gi:291242077) PREDICTED: component of oligomeric golgi complex 6-like, partial [Saccoglossus kowalevskii] [2e-21/100%]||(gi:260793688) [4e-20/100%]|	gi|76157714 SJCHGC05959 protein [Schistosoma japonicum] (e-145/cov=91%/id=94%)	33457344	NP_065802.1	5e-17		component of oligomeric golgi complex 6 isoform 1 [Homo sapiens]	|GO:0015031||GO:0005794||GO:0000139||GO:0016020||GO:0017119|	Q2_P18503,Q2_P30649,Q2_P17566,Q2_P38657,Q2_P38030,Q2_P10853	[ Smp_scaff000078|60|1341362|1341422 PERFECT (60/0/0 qgap/0 tgap/-) ]
Q2_P37606	C918648.1	S. mansoni Gene Predictions	Smp_194050	2.2977	4.92	1.6	Up	sense	YES	YES	NO	TGAGTCGACAACAGTGGCTGGCGTTGCTAACATTGAAACTGTTGTTAACCTAACCTCAAA	IN_GENOME	YES	|(gi:256070008) Clumping factor A precursor (Fibrinogen-binding protein A) (Fibrinogen receptor A) [Schistosoma mansoni] 100%|	{gi|256070008 Clumping factor A precursor (Fibrinogen-binding protein A) (Fibrinogen receptor A) [Schistosoma mansoni] Clumping factor A precursor (Fibrinogen-binding protein A) (Fibrinogen receptor A), putative [Schistosoma mansoni] (1e-29/cov=98%/id=83%)}	Smp_194050	-	gi|256070008			Clumping factor A precursor (Fibrinogen-binding protein A) (Fibrinogen receptor A), putative	-	|(gi:256070008) Clumping factor A precursor (Fibrinogen-binding protein A) (Fibrinogen receptor A) [Schistosoma mansoni] [e-140/89%]|	-	gi|256070008 Clumping factor A precursor (Fibrinogen-binding protein A) (Fibrinogen receptor A) [Schistosoma mansoni] Clumping factor A precursor (Fibrinogen-binding protein A) (Fibrinogen receptor A), putative [Schistosoma mansoni] (1e-29/cov=98%/id=83%)		-			No hits	|C GO:0016021|	Q2_P38085,Q2_P37606,Q2_P23182,Q2_P17638	[ Smp_scaff018981|60|111827|111887 PERFECT (60/0/0 qgap/0 tgap/-) ]
Q2_P05720	C810468.1	S. mansoni Gene Predictions	Smp_053560	1.3202	2.5	1.97	Up	sense	YES	YES	YES	CCAATGTTCCTACTTTGATGACTTTAGATGCCTCCAAAAATCCCTTGTTAATTAAACGTA	IN_GENOME	YES	|(gi:256080770) serine/threonine protein kinase [Schistosoma mansoni] 100%||Sjp (gi:76154294) 94%|	{gi|256080770 serine/threonine protein kinase [Schistosoma mansoni] serine/threonine kinase [Schistosoma mansoni] (e-126/cov=46%/id=98%)}{gi|76154294 SJCHGC06952 protein [Schistosoma japonicum] (6e-70/cov=41%/id=84%)}{gi|242004036 cAMP-dependent protein kinase catalytic subunit, putative [Pediculus humanus corporis] cAMP-dependent protein kinase catalytic subunit, putative [Pediculus humanus corp…	Smp_053560	-	gi|256080770			serine/threonine kinase	-	|(gi:256080770) serine/threonine protein kinase [Schistosoma mansoni] [0.0/100%]||(gi:195162519) GL14163 [Drosophila persimilis] [e-108/94%]||(gi:195470096) GE16789 [Drosophila yakuba] [e-107/94%]||(gi:194889012) GG18472 [Drosophila erecta] [e-107/94%]||(gi:83595261) MAP kinase activated protein-kinase-2 [Glossina morsitans morsitans] [e-107/94%]|	-	gi|256080770 serine/threonine protein kinase [Schistosoma mansoni] serine/threonine kinase [Schistosoma mansoni] (e-126/cov=46%/id=98%)	32481209	NP_116584.2	1e-100		mitogen-activated protein kinase-activated protein kinase 2 isoform 2 [Homo sapiens]	|C GO:0005737|	Q2_P05720	[ Smp_scaff000140|60|261133|261193 PERFECT (60/0/0 qgap/0 tgap/+) ]
Q2_P11115	C905922.1	S. japonicum Gene Predictions	Sjc_0044730	1.7456	3.35	3.01	Up	sense	YES	YES	YES	TCTTAGGAGTTTTAGGATCACCAAGTCGTGAAGATCAAGTTTGGATAGTAAATGATAAGG	OUT_GENOME	NO	|(gi:46849992) 94%|	{gi|46849992 MAP kinase [Schistosoma japonicum] unknown [Schistosoma japonicum] (2e-60/cov=99%/id=80%)}{gi|115383345 mitogen-activated protein kinase 1 [Meloidogyne incognita] (1e-48/cov=98%/id=66%)}{gi|57283051 mitogen-activated protein kinase 1 [Meloidogyne artiellia] (1e-48/cov=98%/id=66%)}	-	Sjc_0044730	gi|46849992			-	Sjp 0044730|ko:K04371 extracellular signal-regulated kinase 1/2, putative	-	|(gi:46849992) [0.0/99%]||(gi:1110512) MAP kinase [Aplysia californica] [e-145/98%]||(gi:112982894) extracellular regulated MAP kinase [Bombyx mori] [e-144/98%]||(gi:118343753) mitogen-activated protein kinase [Ciona intestinalis] [e-142/96%]||(gi:260159566) mitogen-activated protein kinase [Scylla paramamosain] [e-142/97%]|	gi|46849992 MAP kinase [Schistosoma japonicum] unknown [Schistosoma japonicum] (2e-60/cov=99%/id=80%)	91718899	NP_002737.2	1e-145		mitogen-activated protein kinase 3 isoform 1 [Homo sapiens]	|GO:0005829||GO:0016301||GO:0005515||GO:0005737||GO:0009887||GO:0019233||GO:0030528||GO:0051090||GO:0000166||GO:0005654||GO:0007264||GO:0001784||GO:0005730||GO:0007265||GO:0007049||GO:0006974||GO:0004707||GO:0004674||GO:0015630||GO:0005524||GO:0031663||GO:0032496||GO:0043330||GO:0051216||GO:0044419||GO:0006468||GO:0016740||GO:0005634|		-
Q2_P39144	JAP01239.C	GenBank homolog	gi|76155921	1.5774	2.98	1.97	Up	sense	YES	YES	NO	TTTGTTTTTGAGAACTGGAGAACAAGAGGACTGGTCAGTCTTTTAGAAGCTACATACCTT	OUT_GENOME	YES	|(gi:256078366) 100%||(gi:226481607) putative raw CG12437-PB, isoform B isoform 1 [Schistosoma japonicum] 95%||Sjp (gi:76155921) 95%|	{gi|76155921 SJCHGC05616 protein [Schistosoma japonicum] (1e-82/cov=62%/id=100%)}{gi|226481607 putative raw CG12437-PB, isoform B isoform 1 [Schistosoma japonicum] (5e-82/cov=62%/id=99%)}{gi|256078366 hypothetical protein [Schistosoma mansoni] expressed protein [Schistosoma mansoni] (8e-62/cov=63%/id=75%)}	-	-	gi|76155921			-	-	-	-	gi|76155921 SJCHGC05616 protein [Schistosoma japonicum] (1e-82/cov=62%/id=100%)	24308181	NP_061335.1	0.48	0.38	kelch-like 9 [Homo sapiens]	-	Q2_P28953,Q2_P39144	[ Smp_scaff000100|60|1348822|1348882 PERFECT (60/0/0 qgap/0 tgap/+) ]
Q2_P35951	C915708.1	S. mansoni Gene Predictions	Smp_137080	1.141	2.21	3.01	Up	sense	YES	YES	YES	AAGTTGACTTTGGTGGTATTGTTTTTCTCCCCGGTCACTATATTATCAAGTTATCTACAG	IN_GENOME	YES	|(gi:256075784) multidrug resistance protein [Schistosoma mansoni] 100%|	{gi|256075784 multidrug resistance protein [Schistosoma mansoni] multidrug resistance protein 1, 2, 3 (p glycoprotein 1, 2, 3), putative [Schistosoma mansoni] (e-100/cov=87%/id=98%)}{gi|1174535 ATP-binding cassette protein [Fasciola hepatica] (6e-46/cov=87%/id=49%)}{gi|256087616 multidrug resistance protein [Schistosoma mansoni] multidrug resistance protein 1, 2, 3 (p glycoprotein 1, 2, 3), putat…	Smp_137080	Sjc_0039970	gi|256075784			multidrug resistance protein 1, 2, 3 (p glycoprotein 1, 2, 3), putative	Sjp 0039970|ATP-binding cassette sub-family B member 5, putative	|(gi:256075784) multidrug resistance protein [Schistosoma mansoni] [0.0/100%]||(gi:425476) SMDR2 [Schistosoma mansoni] [0.0/95%]||(gi:256087616) multidrug resistance protein [Schistosoma mansoni] [0.0/81%]||Hypothetical (gi:196002175) [0.0/94%]||(gi:226438425) Chain A, Structure Of P-Glycoprotein Reveals A Molecular Basis For Poly-Specific Drug Binding Chain B, Structure Of P-Glycoprotein Reveals…	|(gi:256075784) multidrug resistance protein [Schistosoma mansoni] [0.0/104%]||(gi:1174535) ATP-binding cassette protein [Fasciola hepatica] [e-141/101%]||(gi:256081185) smdr2 [Schistosoma mansoni] [e-112/102%]||(gi:425476) SMDR2 [Schistosoma mansoni] [e-111/101%]||(gi:256087608) multidrug resistance protein [Schistosoma mansoni] [e-107/100%]|	gi|256075784 multidrug resistance protein [Schistosoma mansoni] multidrug resistance protein 1, 2, 3 (p glycoprotein 1, 2, 3), putative [Schistosoma mansoni] (e-100/cov=87%/id=98%)	42741659	NP_000918.2	0		ATP-binding cassette, subfamily B, member 1 [Homo sapiens]	|F GO:0042626|	Q2_P13320,Q2_P33162,Q2_P26360,Q2_P18272,Q2_P08660,Q2_P35951	[ Smp_scaff000057|60|278971|279031 PERFECT (60/0/0 qgap/0 tgap/+) ]
Q2_P02007	C804214.1	S. mansoni Gene Predictions	Smp_172620	1.3009	2.46	2.51	Up	sense	YES	YES	NO	TCTCTTTTGTTACGTAGTGAACTGTTAATAGGTCGCAATAATGTCTTCCCAGAGTTTCTT	IN_GENOME	YES	|(gi:256052893) 100%|	{gi|256052893 hypothetical protein [Schistosoma mansoni] expressed protein [Schistosoma mansoni] (3e-95/cov=69%/id=93%)}{gi|56754009 SJCHGC01579 protein [Schistosoma japonicum] (2e-86/cov=84%/id=72%)}{gi|29841405 hypothetical 55; similar to GenBank Accession Number AK010503 similar to hypothetical 55 [Schistosoma japonicum] (2e-86/cov=84%/id=72%)}	Smp_172620	Sjc_0024300	gi|256052893			hypothetical protein	Sjp 0024300|similar to Uncharacterized protein C2orf29, putative	|Hypothetical (gi:256052893) [0.0/100%]||Sjp (gi:56754009) [0.0/31%]||Hypothetical (gi:29841405) [e-176/32%]||(gi:115665312) PREDICTED: similar to meiosis-specific MutS homolog [Strongylocentrotus purpuratus] [e-123/48%]||(gi:118094774) PREDICTED: similar to MutS homolog 4 (E. coli) [Gallus gallus] [e-121/48%]|	|Sjp (gi:56754009) [0.0/97%]||(gi:29841405) [0.0/98%]||(gi:256052893) [0.0/84%]||(gi:56757817) [9e-57/21%]||(gi:291225735) [7e-49/93%]|	gi|256052893 hypothetical protein [Schistosoma mansoni] expressed protein [Schistosoma mansoni] (3e-95/cov=69%/id=93%)	36949366	NP_002431.2	1e-122		mutS homolog 4 [Homo sapiens]	-	Q2_P02007	[ Smp_scaff000435|60|520135|520195 PERFECT (60/0/0 qgap/0 tgap/+) ]
Q2_P34516	C912822.1	No match	C912822.1	1.4248	2.68	4.65	Up	sense	YES	YES	NO	TCACATATTGTTGATGATCGTTTACGGTCGTTAATTCGTGACTACGGATCCAGGTAATTC	IN_GENOME	YES	No hits	NHF	-	-	-			-	-	-	-	No hits		-		0	No hits	-		[ Smp_scaff000246|60|412501|412561 PERFECT (60/0/0 qgap/0 tgap/+) ][ Smp_scaff000721|60|461|521 PERFECT (60/0/0 qgap/0 tgap/-) ]
Q2_P13891	C911396.1	S. mansoni Gene Predictions	Smp_125660	1.355	2.56	3.01	Up	sense	YES	YES	NO	ATATTCGATTGTATTTGGGTCCAGCTAATTTTGCAAAAGTTTATCGTATGAGAAGGATGG	IN_GENOME	YES	|(gi:256071585) heterogeneous nuclear ribonucleoprotein [Schistosoma mansoni] 100%|	{gi|256071585 heterogeneous nuclear ribonucleoprotein [Schistosoma mansoni] heterogeneous nuclear ribonucleoprotein-related [Schistosoma mansoni] (1e-43/cov=79%/id=98%)}	Smp_125660	-	gi|256071585			heterogeneous nuclear ribonucleoprotein-related	-	|(gi:256071585) heterogeneous nuclear ribonucleoprotein [Schistosoma mansoni] [0.0/100%]||Sjp (gi:76156996) [6e-33/11%]||(gi:194214972) PREDICTED: RNA binding motif protein 35A [Equus caballus] [4e-30/37%]||(gi:56790297) epithelial splicing regulatory protein 1 isoform 1 [Homo sapiens] [5e-30/37%]||(gi:170763527) epithelial splicing regulatory protein 1 isoform 4 [Homo sapiens] [5e-30/37%]|	-	gi|256071585 heterogeneous nuclear ribonucleoprotein [Schistosoma mansoni] heterogeneous nuclear ribonucleoprotein-related [Schistosoma mansoni] (1e-43/cov=79%/id=98%)	56790297	NP_060167.2	3e-32		RNA binding motif protein 35A isoform 1 [Homo sapiens]	|F GO:0000166|	Q2_P40421,Q2_P38896,Q2_P13885,Q2_P40446,Q2_P33759,Q2_P08860,Q2_P38911,Q2_P13891	[ Smp_scaff000009|60|733659|733719 PERFECT (60/0/0 qgap/0 tgap/+) ]
Q2_P22069	C805753.1	S. mansoni Gene Predictions	Smp_142950	1.1975	2.29	4.65	Up	sense	YES	YES	NO	TTAGGTAATTTTGATGCAAATTTCTATTCTACACTTTGGAAGAATAGTCCACCACCTCCT	IN_GENOME	YES	|(gi:256077796) 100%||(gi:226478926) Sex-lethal interactor 111 [Schistosoma japonicum] 80%|	{gi|256077796 hypothetical protein [Schistosoma mansoni] expressed protein [Schistosoma mansoni] (5e-67/cov=99%/id=73%)}{gi|226478926 Sex-lethal interactor 111 [Schistosoma japonicum] (5e-24/cov=86%/id=42%)}	Smp_142950	-	gi|256077796			hypothetical protein	-	|Hypothetical (gi:256077796) [0.0/100%]||(gi:226478926) Sex-lethal interactor 111 [Schistosoma japonicum] [0.0/101%]||Hypothetical (gi:91089167) [1e-25/24%]||Hypothetical (gi:260824239) [6e-25/29%]||(gi:47086541) DNA-directed RNA polymerase III subunit RPC5 [Danio rerio] [3e-23/54%]|	-	gi|256077796 hypothetical protein [Schistosoma mansoni] expressed protein [Schistosoma mansoni] (5e-67/cov=99%/id=73%)	8922477	NP_060589.1	4e-24		polymerase (RNA) III (DNA directed) polypeptide E [Homo sapiens]	|C GO:0005634|	Q2_P22069,Q2_P02902,Q2_P10148,Q2_P16756,Q2_P36495,Q2_P37083,Q2_P16258	[ Smp_scaff000092|60|336736|336796 PERFECT (60/0/0 qgap/0 tgap/-) ]
Q2_P20576	C803671.1	S. mansoni Gene Predictions	Smp_004680	1.32	2.5	1.27	Up	sense	YES	YES	YES	AAGTGGATTGAGGCATCATCTTCGTGAAAACCCGTACATTCGTAATCTTTTTGATCTCGG	IN_GENOME	YES	|(gi:256071198) interferon-related developmental regulator-related [Schistosoma mansoni] 100%||Sjp (gi:56754319) 94%|	{gi|256071198 interferon-related developmental regulator-related [Schistosoma mansoni] interferon-related developmental regulator-related [Schistosoma mansoni] (0.0/cov=91%/id=97%)}{gi|56754319 SJCHGC01937 protein [Schistosoma japonicum] (e-174/cov=92%/id=80%)}{gi|242004839 conserved hypothetical protein [Pediculus humanus corporis] conserved hypothetical protein [Pediculus humanus corporis] (2e-…	Smp_004680	Sjc_0202390	gi|256071198			interferon-related developmental regulator- related	Sjp 0202390|Interferon-related developmental regulator 1, putative	|(gi:256071198) interferon-related developmental regulator-related [Schistosoma mansoni] [0.0/100%]||Sjp (gi:56754319) [0.0/101%]||Hypothetical (gi:242004839) [7e-43/98%]||(gi:198415637) PREDICTED: similar to interferon-related developmental regulator 1 [Ciona intestinalis] [3e-41/97%]||(gi:289739863) interferon-related protein PC4-like protein [Glossina morsitans morsitans] [4e-40/97%]|	|Sjp (gi:56754319) [0.0/100%]||(gi:256071198) interferon-related developmental regulator-related [Schistosoma mansoni] [0.0/100%]||(gi:289739863) interferon-related protein PC4-like protein [Glossina morsitans morsitans] [1e-41/100%]||(gi:242004839) [3e-38/100%]||(gi:66514311) PREDICTED: similar to CG31694-PA [Apis mellifera] [3e-37/97%]|	gi|256071198 interferon-related developmental regulator-related [Schistosoma mansoni] interferon-related developmental regulator-related [Schistosoma mansoni] (0.0/cov=91%/id=97%)	55953131	NP_001007246.1	3e-38		interferon-related developmental regulator 1 [Homo sapiens]	|C GO:0005737|	Q2_P35387,Q2_P20576	[ Smp_scaff000006|60|1758953|1759013 PERFECT (60/0/0 qgap/0 tgap/+) ]
Q2_P24776	C809319.1	S. mansoni Gene Predictions	Smp_134390	1.3208	2.5	1.6	Up	sense	YES	YES	YES	CAACTTTAGTTTATCGTGAAAAGTATCCACGCACACGTAGTATACGATGGTATTTTGTTT	IN_GENOME	YES	|(gi:256074813) sterol O-acyltransferase 1 [Schistosoma mansoni] 100%||(gi:94958382) acyl-CoA: cholesterol acyltransferase protein isotype 1.2 [Schistosoma mansoni] 100%||(gi:94958380) acyl-CoA: cholesterol acyltransferase protein isotype 1.1 [Schistosoma mansoni] 100%|	{gi|256074813 sterol O-acyltransferase 1 [Schistosoma mansoni] sterol O-acyltransferase 1 [Schistosoma mansoni] (0.0/cov=96%/id=95%)}{gi|94958380 acyl-CoA: cholesterol acyltransferase protein isotype 1.1 [Schistosoma mansoni] (0.0/cov=96%/id=95%)}{gi|94958382 acyl-CoA: cholesterol acyltransferase protein isotype 1.2 [Schistosoma mansoni] (e-136/cov=74%/id=94%)}	Smp_134390	Sjc_0059450	gi|256074813			sterol O-acyltransferase 1	Sjp 0059450|ko:K00637 sterol O-acyltransferase [EC2.3.1.26], putative	|(gi:256074813) sterol O-acyltransferase 1 [Schistosoma mansoni] [0.0/100%]||(gi:94958380) acyl-CoA: cholesterol acyltransferase protein isotype 1.1 [Schistosoma mansoni] [0.0/98%]||(gi:94958382) acyl-CoA: cholesterol acyltransferase protein isotype 1.2 [Schistosoma mansoni] [e-138/52%]||Sjp (gi:76157393) [e-130/49%]||(gi:156407398) predicted protein [Nematostella vectensis] [7e-90/90%]|	|(gi:256074813) sterol O-acyltransferase 1 [Schistosoma mansoni] [0.0/99%]||(gi:94958380) acyl-CoA: cholesterol acyltransferase protein isotype 1.1 [Schistosoma mansoni] [0.0/99%]||Sjp (gi:76157393) [e-144/49%]||(gi:94958382) acyl-CoA: cholesterol acyltransferase protein isotype 1.2 [Schistosoma mansoni] [e-112/54%]||(gi:156407398) predicted protein [Nematostella vectensis] [2e-95/90%]|	gi|256074813 sterol O-acyltransferase 1 [Schistosoma mansoni] sterol O-acyltransferase 1 [Schistosoma mansoni] (0.0/cov=96%/id=95%)	49533617	NP_003092.4	3e-83		sterol O-acyltransferase 1 [Homo sapiens]	|F GO:0004772|	Q2_P05704,Q2_P24776	[ Smp_scaff000044|60|682282|682342 PERFECT (60/0/0 qgap/0 tgap/-) ]
Q2_P23829	C808102.1	S. mansoni Gene Predictions	Smp_124970	1.4192	2.67	1.97	Up	sense	YES	YES	YES	ACATCACCATCTTCTCCAAACGGTTCACAATTGCCTACGCGTCATGCTCATTTCACATCC	IN_GENOME	YES	|(gi:256071357) phosphatidylinositol-4-phosphate 5-kinase type I [Schistosoma mansoni] 100%||(gi:256068936) 100%|	{gi|256071357 phosphatidylinositol-4-phosphate 5-kinase type I [Schistosoma mansoni] phosphatidylinositol-4-phosphate 5-kinase type I, putative [Schistosoma mansoni] (e-137/cov=88%/id=93%)}{gi|156546873 PREDICTED: similar to phosphatidylinositol-4-phosphate 5-kinase type i [Nasonia vitripennis] (1e-63/cov=66%/id=60%)}{gi|110749681 PREDICTED: similar to PIP5K59B CG3682-PB, isoform B [Apis mellifer…	Smp_124970	Sjc_0081090	gi|256071357			phosphatidylinositol-4-phosphate 5-kinase type I, putative	Sjp 0081090|ko:K00889 1-phosphatidylinositol-4-phosphate 5-kinase [EC2.7.1.68], putative	|(gi:256071357) phosphatidylinositol-4-phosphate 5-kinase type I [Schistosoma mansoni] [0.0/100%]||(gi:195122168) GI20548 [Drosophila mojavensis] [e-115/59%]||(gi:195384367) GJ22401 [Drosophila virilis] [e-115/59%]||(gi:195426395) GK20789 [Drosophila willistoni] [e-114/63%]||(gi:156546873) PREDICTED: similar to phosphatidylinositol-4-phosphate 5-kinase type i [Nasonia vitripennis] [e-114/66%]|	|(gi:256071357) phosphatidylinositol-4-phosphate 5-kinase type I [Schistosoma mansoni] [0.0/82%]||(gi:194753712) GF12741 [Drosophila ananassae] [e-120/85%]||(gi:291237208) PREDICTED: skittles-like [Saccoglossus kowalevskii] [e-118/84%]||(gi:195486734) GE13767 [Drosophila yakuba] [e-118/85%]||(gi:195585211) GD25249 [Drosophila simulans] [e-117/85%]|	gi|256071357 phosphatidylinositol-4-phosphate 5-kinase type I [Schistosoma mansoni] phosphatidylinositol-4-phosphate 5-kinase type I, putative [Schistosoma mansoni] (e-137/cov=88%/id=93%)	208431774	NP_001129108.1	1e-109		phosphatidylinositol-4-phosphate 5-kinase, type I, alpha isoform 3 [Homo sapiens]	|F GO:0005524|	Q2_P23829	[ Smp_scaff015953|60|12|72 PERFECT (60/0/0 qgap/0 tgap/-) ][ Smp_scaff000007|60|1084185|1084245 PERFECT (60/0/0 qgap/0 tgap/-) ]
Q2_P02917	C805783.1	S. mansoni Gene Predictions	Smp_130760	0.9219	1.89	4.65	Up	sense	YES	YES	NO	ACGTTACAGCAGCATATCCGACCTGTTGTGAGTATTCCAGAAGATAGGTGCTGTAGTAGT	IN_GENOME	YES	|(gi:256073447) histidine kinase [Schistosoma mansoni] 100%|	{gi|256073447 histidine kinase [Schistosoma mansoni] histidine kinase, putative [Schistosoma mansoni] (2e-48/cov=99%/id=100%)}{gi|198418579 PREDICTED: similar to predicted protein [Ciona intestinalis] (0.48/cov=70%/id=31%)}	Smp_130760	-	gi|256073447			histidine kinase, putative	-	|(gi:256073447) histidine kinase [Schistosoma mansoni] [0.0/100%]||(gi:307185720) Mediator of DNA damage checkpoint protein 1 [Camponotus floridanus] [1e-07/5%]||(gi:221118001) PREDICTED: similar to mediator of DNA damage checkpoint 1 [Hydra magnipapillata] [2e-07/6%]||(gi:307207915) Mediator of DNA damage checkpoint protein 1 [Harpegnathos saltator] [2e-06/5%]||(gi:156547096) PREDICTED: similar …	-	gi|256073447 histidine kinase [Schistosoma mansoni] histidine kinase, putative [Schistosoma mansoni] (2e-48/cov=99%/id=100%)	132626688	NP_055456.2	3e-06		mediator of DNA-damage checkpoint 1 [Homo sapiens]	|P GO:0006974|	Q2_P22096,Q2_P02917	[ Smp_scaff000027|60|716972|717032 PERFECT (60/0/0 qgap/0 tgap/+) ]
Q2_P03021	C805978.1	S. mansoni Gene Predictions	Smp_146570	1.23	2.35	2.51	Up	sense	YES	YES	NO	GCAGTATTTCTCTCAATGATCCAAATCTTCGACCTGATACAGAGATATTAAAAGATCTTG	IN_GENOME	YES	|(gi:256079143) histidyl-tRNA synthetase-related [Schistosoma mansoni] 100%|	{gi|256079143 histidyl-tRNA synthetase-related [Schistosoma mansoni] histidyl-tRNA synthetase-related [Schistosoma mansoni] (8e-92/cov=86%/id=100%)}	Smp_146570	-	gi|256079143			histidyl-tRNA synthetase-related	-	|(gi:256079143) histidyl-tRNA synthetase-related [Schistosoma mansoni] [0.0/100%]||(gi:108861836) D-tyrosyl-tRNA deacylase-like protein [Schistosoma mansoni] [1e-58/19%]||Hypothetical (gi:260822463) [3e-24/17%]||(gi:256016471) putative Prion-like-(Q/N-rich)-domain-bearing protein [Angiostrongylus cantonensis] [5e-24/17%]||(gi:308500540) CRE-PQN-68 protein [Caenorhabditis remanei] [2e-23/17%]|	-	gi|256079143 histidyl-tRNA synthetase-related [Schistosoma mansoni] histidyl-tRNA synthetase-related [Schistosoma mansoni] (8e-92/cov=86%/id=100%)	30795227	NP_543010.3	2e-20		D-tyrosyl-tRNA deacylase 1 [Homo sapiens]	|F GO:0016788|		[ Smp_scaff000114|60|101962|102164 PERFECT_SPL (60/0/0 qgap/1 tgap/+) ]
Q2_P07017	C812273.1	GenBank homolog	gi|296124476	1.5008	2.83	0.99	Up	sense	YES	YES	YES	CGAAGGAAACAATGGATCTCGACTCAGTGGACTTCATCTGAATAACTTTTATTATTTACT	IN_GENOME	YES	|(gi:296124476) alkaline phosphatase [Schistosoma mansoni] 100%||(gi:158024524) alkaline phosphatase [Schistosoma mansoni] 100%|	{gi|296124476 alkaline phosphatase [Schistosoma mansoni] (0.0/cov=80%/id=99%)}{gi|158024524 alkaline phosphatase [Schistosoma mansoni] (0.0/cov=80%/id=97%)}{gi|256078675 alkaline phosphatase [Schistosoma mansoni] alkaline phosphatase, putative [Schistosoma mansoni] (e-136/cov=82%/id=73%)}	-	-	gi|296124476			-	-	-	-	gi|296124476 alkaline phosphatase [Schistosoma mansoni] (0.0/cov=80%/id=99%)	94721246	NP_001623.3	2e-86		placental alkaline phosphatase preproprotein [Homo sapiens]	|GO:0004035||GO:0016787|	Q2_P07017	[ Smp_scaff000188|60|817002|817062 PERFECT (60/0/0 qgap/0 tgap/-) ][ Smp_scaff000188||807011|807072 (59/0/0 qgap/2 tgap/-) ]
Q2_P38726	JAP01385.S	GenBank homolog	gi|256071632	1.4121	2.66	2.05	Up	sense	YES	YES	YES	AAGCAATTTTCGCATGCACAGAAGGGTGCATACGAAAGAAATGCAGTTTCGGTAAACTTT	OUT_GENOME	YES	|(gi:256071632) zinc finger protein [Schistosoma mansoni] 100%|	{gi|256071632 zinc finger protein [Schistosoma mansoni] zinc finger protein, putative [Schistosoma mansoni] (1e-22/cov=29%/id=100%)}{gi|301790926 PREDICTED: zinc finger protein 62-like [Ailuropoda melanoleuca] (2e-09/cov=28%/id=54%)}{gi|297712856 PREDICTED: zinc finger protein 62-like, partial [Pongo abelii] (2e-09/cov=28%/id=54%)}	-	-	gi|256071632			-	-	-	-	gi|256071632 zinc finger protein [Schistosoma mansoni] zinc finger protein, putative [Schistosoma mansoni] (1e-22/cov=29%/id=100%)	119120877	NP_597731.2	4e-28		zinc finger protein 721 [Homo sapiens]	|GO:0003676||GO:0005622||GO:0005634||GO:0006355||GO:0008270||GO:0046872|	Q2_P38726,Q2_P40193	[ Smp_scaff000010|60|405758|405818 PERFECT (60/0/0 qgap/0 tgap/-) ]
Q2_P07015	C812271.1	S. mansoni Gene Predictions	Smp_142600	1.1286	2.19	3.84	Up	sense	YES	YES	NO	GAAAATCCTCTTCTGTGTCCACTATCAATTAATATTAAGCCAACGTTGTTGTCGACATCA	IN_GENOME	YES	|(gi:256077698) capicua protein [Schistosoma mansoni] 100%|	{gi|256077698 capicua protein [Schistosoma mansoni] capicua protein, putative [Schistosoma mansoni] (2e-45/cov=39%/id=78%)}	Smp_142600	-	gi|256077698			capicua protein, putative	-	|(gi:256077698) capicua protein [Schistosoma mansoni] [0.0/100%]||(gi:133901994) GEX Interacting protein family member (gei-3) [Caenorhabditis elegans] [7e-26/6%]||(gi:133901992) GEX Interacting protein family member (gei-3) [Caenorhabditis elegans] [8e-26/6%]||(gi:170588775) HMG box family protein [Brugia malayi] [1e-25/7%]||(gi:242005681) capicua protein, putative [Pediculus humanus corporis] […	-	gi|256077698 capicua protein [Schistosoma mansoni] capicua protein, putative [Schistosoma mansoni] (2e-45/cov=39%/id=78%)	112421108	NP_055940.3	6e-27		capicua homolog [Homo sapiens]	|F GO:0005515|	Q2_P34243,Q2_P14353,Q2_P32741,Q2_P02627,Q2_P26654,Q2_P07015,Q2_P21709,Q2_P18265	[ Smp_scaff000090|60|307917|307977 PERFECT (60/0/0 qgap/0 tgap/-) ]
Q2_P07014	C812270.1	GenBank homolog	gi|256079915	1.9799	3.94	0	Up	sense	YES	YES	NO	CGATGATGATGATAATAATGAGGGTGACAATCATCCTTACATGTTTGTGTTAATTTCCGA	IN_GENOME	YES	No hits	{gi|256079915 heat shock protein [Schistosoma mansoni] heat shock protein, putative [Schistosoma mansoni] (0.0/cov=55%/id=85%)}{gi|129359 RecName: Full=Major egg antigen; AltName: Full=p40 (e-143/cov=65%/id=85%)}{gi|161038 major egg antigen [Schistosoma mansoni] (e-143/cov=65%/id=85%)}	-	-	gi|256079915			-	-	-	-	gi|256079915 heat shock protein [Schistosoma mansoni] heat shock protein, putative [Schistosoma mansoni] (0.0/cov=55%/id=85%)	4503055	NP_000385.1	7e-07		crystallin, alpha A [Homo sapiens]	-		[ Smp_scaff000126|60|23977|24037 PERFECT (60/0/0 qgap/0 tgap/-) ]
Q2_P17912	C800033.1	S. mansoni Gene Predictions	Smp_063070.x	1.1381	2.2	2.51	Up	sense	YES	YES	NO	ATACAAAATTTATTTCAAGCAGTTGCTGAATGCATGGTGTCTACATGGGGTGCTCCAAAA	IN_GENOME	YES	|(gi:256082667) rabb and C [Schistosoma mansoni] 100%||(gi:256082665) rabb and C [Schistosoma mansoni] 100%||Sjp (gi:56757432) 100%|	{gi|256082665 rabb and C [Schistosoma mansoni] rabb and C, putative [Schistosoma mansoni] (e-167/cov=71%/id=97%)}{gi|256082667 rabb and C [Schistosoma mansoni] rabb and C, putative [Schistosoma mansoni] (e-136/cov=60%/id=96%)}{gi|56757432 SJCHGC02879 protein [Schistosoma japonicum] (e-134/cov=70%/id=83%)}	Smp_063070.1	Sjc_0304040	gi|256082665			rabb and C, putative	Sjp 0304040|Ras-related protein Rab-26, putative	|(gi:256082667) rabb and C [Schistosoma mansoni] [e-164/100%]||(gi:256082665) rabb and C [Schistosoma mansoni] [e-141/87%]||Sjp (gi:56757432) [e-125/88%]||(gi:294879180) RAS small GTpases RIC1/ypt1, putative [Perkinsus marinus ATCC 50983] [2e-33/64%]||(gi:294899961) RAS small GTpases RIC1/ypt1, putative [Perkinsus marinus ATCC 50983] [3e-33/60%]|	|Sjp (gi:56757432) [e-151/100%]||(gi:256082665) rabb and C [Schistosoma mansoni] [e-125/101%]||(gi:256082667) rabb and C [Schistosoma mansoni] [e-120/87%]||(gi:194692552) [1e-32/56%]||(gi:195609720) ras-related protein ARA-3 [Zea mays] [5e-32/58%]|	gi|256082665 rabb and C [Schistosoma mansoni] rabb and C, putative [Schistosoma mansoni] (e-167/cov=71%/id=97%)	33695095	NP_057215.2	4e-33		ras-related GTP-binding protein RAB10 [Homo sapiens]	|F GO:0005525|	Q2_P17912	[ Smp_scaff000191|60|68415|68475 PERFECT (60/0/0 qgap/0 tgap/-) ]
Q2_P20809	C803994.1	S. mansoni Gene Predictions	Smp_146670	1.8068	3.5	1.6	Up	sense	YES	YES	NO	CCAGTTAAAGATTTATTACCATCTCATGATTTAGTACGTGGCATAAAACTTGATGGTCGT	IN_GENOME	YES	|(gi:256079194) acylaminoacyl-peptidase (S09 family) [Schistosoma mansoni] 100%|	{gi|256079194 acylaminoacyl-peptidase (S09 family) [Schistosoma mansoni] acylaminoacyl-peptidase (S09 family) [Schistosoma mansoni] (3e-98/cov=99%/id=93%)}{gi|115958503 PREDICTED: hypothetical protein [Strongylocentrotus purpuratus] (7e-22/cov=98%/id=35%)}{gi|115618058 PREDICTED: similar to Ku70, partial [Strongylocentrotus purpuratus] (7e-22/cov=98%/id=35%)}	Smp_146670	Sjc_0065690	gi|256079194			acylaminoacyl-peptidase (S09 family)	Sjp 0065690|ATP-dependent DNA helicase 2 subunit 1, putative	|(gi:256079194) acylaminoacyl-peptidase (S09 family) [Schistosoma mansoni] [0.0/100%]||Hypothetical (gi:196015567) [2e-80/50%]||Hypothetical (gi:260805378) [7e-78/48%]||Hypothetical (gi:115958503) [1e-77/47%]||(gi:224065840) PREDICTED: N-acylaminoacyl-peptide hydrolase [Taeniopygia guttata] [7e-76/49%]|	|(gi:256079194) acylaminoacyl-peptidase (S09 family) [Schistosoma mansoni] [0.0/100%]||(gi:115958503) [3e-61/99%]||(gi:196015567) [1e-59/100%]||(gi:156407043) predicted protein [Nematostella vectensis] [2e-57/102%]||(gi:260805378) [1e-55/99%]|	gi|256079194 acylaminoacyl-peptidase (S09 family) [Schistosoma mansoni] acylaminoacyl-peptidase (S09 family) [Schistosoma mansoni] (3e-98/cov=99%/id=93%)	4503841	NP_001460.1	8e-66		ATP-dependent DNA helicase II, 70 kDa subunit [Homo sapiens]	|F GO:0003677|	Q2_P20809,Q2_P25429,Q2_P01053,Q2_P19680	[ Smp_scaff000115|60|104954|105014 PERFECT (60/0/0 qgap/0 tgap/+) ]
Q2_P11340	C906408.1	S. mansoni Gene Predictions	Smp_119170	1.1925	2.29	3.01	Up	sense	YES	YES	NO	CCGTTTCCTTCTCATTCAAATTTAAGGAATAAAAATGAAGTTGTCGCCTCGCAAAATACA	IN_GENOME	YES	|(gi:256069458) 100%|	{gi|256069458 hypothetical protein [Schistosoma mansoni] hypothetical protein [Schistosoma mansoni] (5e-54/cov=100%/id=100%)}	Smp_119170	-	gi|256069458			hypothetical protein	-	|Hypothetical (gi:256069458) [0.0/100%]||Hypothetical (gi:47209101) [2e-20/59%]||(gi:291233941) PREDICTED: Apical Junction Molecule family member (ajm-1)-like [Saccoglossus kowalevskii] [7e-19/48%]||(gi:292616967) PREDICTED: Apical Junction Molecule family member (ajm-1)-like [Danio rerio] [8e-16/47%]||Hypothetical (gi:260786228) [5e-15/53%]|	-	gi|256069458 hypothetical protein [Schistosoma mansoni] hypothetical protein [Schistosoma mansoni] (5e-54/cov=100%/id=100%)	148762978	NP_001073951.2	1e-14		similar to CG15216-PA [Homo sapiens]	-	Q2_P11340,Q2_P31121	[ Smp_scaff017640|60|916|976 PERFECT (60/0/0 qgap/0 tgap/-) ]
Q2_P39596	JAP05122.C	S. mansoni Gene Predictions	Smp_123080	1.609	3.05	1.27	Up	sense	YES	YES	NO	GCGTACATTATTTCGTCGTCTTGATACATCAGGACATGGTTATTTAATGGTTGATGATAT	IN_GENOME	YES	|Sjp (gi:76157384) 94%|	{gi|76157384 SJCHGC05635 protein [Schistosoma japonicum] (e-108/cov=79%/id=94%)}{gi|256070651 Sarcoplasmic calcium-binding protein (SCP). [Schistosoma mansoni] Sarcoplasmic calcium-binding protein (SCP). , putative [Schistosoma mansoni] (6e-05/cov=65%/id=20%)}{gi|118384098 EF hand family protein [Tetrahymena thermophila] EF hand family protein [Tetrahymena thermophila SB210] (2e-04/cov=65%/id=29%…	Smp_123080	Sjc_0044580	gi|76157384		X	Sarcoplasmic calcium-binding protein (SCP). , putative	Sjp 0044580|IPR002048,Calcium-binding EF-hand,domain-containing	|(gi:256070651) Sarcoplasmic calcium-binding protein (SCP). [Schistosoma mansoni] [1e-90/100%]||(gi:226479130) Calcium-binding EF-hand,domain-containing protein [Schistosoma japonicum] [3e-53/59%]||(gi:229576920) sarcoplasmic calcium-binding protein [Nasonia vitripennis] [4e-11/95%]||(gi:134318) RecName: Full=Sarcoplasmic calcium-binding protein; Short=SCP [6e-10/95%]||(gi:242025150) Sarcoplasmic…	|Sjp (gi:76157384) [e-133/52%]||(gi:256070651) Sarcoplasmic calcium-binding protein (SCP). [Schistosoma mansoni] [2e-86/51%]||(gi:226479130) Calcium-binding EF-hand,domain-containing protein [Schistosoma japonicum] [3e-54/23%]||(gi:229576920) sarcoplasmic calcium-binding protein [Nasonia vitripennis] [5e-10/51%]||(gi:242025150) Sarcoplasmic calcium-binding protein, putative [Pediculus humanus cor…	gi|76157384 SJCHGC05635 protein [Schistosoma japonicum] (e-108/cov=79%/id=94%)	223718250	NP_001138791.1	0.0005		plastin 1 [Homo sapiens]	|F GO:0005509|		[ Smp_scaff000003|60|143908|143968 PERFECT (60/0/0 qgap/0 tgap/+) ]
Q2_P29063	C903085.1	S. mansoni Gene Predictions	Smp_137750	1.6523	3.14	1.27	Up	sense	YES	YES	YES	CAACTGAAGAAAATTTCATTCTGCTATTTCATCGGGATAATCCGTTAGATTCAAGTGTTG	IN_GENOME	YES	|(gi:256076059) calbindin-32 [Schistosoma mansoni] 100%||(gi:226482438) Calbindin-32 [Schistosoma japonicum] 94%||(gi:226482436) Calbindin-32 [Schistosoma japonicum] 94%||Sjp (gi:76154860) 94%|	{gi|256076059 calbindin-32 [Schistosoma mansoni] calbindin-32, putative [Schistosoma mansoni] (1e-66/cov=80%/id=98%)}{gi|226482438 Calbindin-32 [Schistosoma japonicum] (3e-60/cov=78%/id=92%)}{gi|226482436 Calbindin-32 [Schistosoma japonicum] (3e-60/cov=78%/id=92%)}	Smp_137750	Sjc_0207880	gi|256076059			calbindin-32, putative	Sjp 0207880|Calbindin-32, putative	|(gi:256076059) calbindin-32 [Schistosoma mansoni] [e-169/100%]||(gi:226482438) Calbindin-32 [Schistosoma japonicum] [e-160/98%]||(gi:226482436) Calbindin-32 [Schistosoma japonicum] [e-160/98%]||(gi:193610472) PREDICTED: similar to calbindin-32 [Acyrthosiphon pisum] [6e-96/96%]||Hypothetical (gi:91087437) [1e-94/95%]|	|(gi:226482438) Calbindin-32 [Schistosoma japonicum] [e-171/100%]||(gi:226482436) Calbindin-32 [Schistosoma japonicum] [e-169/100%]||(gi:256076059) calbindin-32 [Schistosoma mansoni] [e-158/97%]||Sjp (gi:76154860) [e-100/61%]||(gi:193610472) PREDICTED: similar to calbindin-32 [Acyrthosiphon pisum] [5e-95/93%]|	gi|256076059 calbindin-32 [Schistosoma mansoni] calbindin-32, putative [Schistosoma mansoni] (1e-66/cov=80%/id=98%)	153946409	NP_001731.2	3e-56		calbindin 2 isoform 1 [Homo sapiens]	|F GO:0005509|	Q2_P29063,Q2_P17285,Q2_P37675	[ Smp_scaff000060|60|804027|804087 PERFECT (60/0/0 qgap/0 tgap/+) ]
Q2_P18286	C800460.1	S. mansoni Gene Predictions	Smp_003440	1.8128	3.51	1.29	Up	sense	YES	YES	NO	GAACGAGCAGTACTATTTCGCCTTGGAAGACTGGTATCTGCAACTGCTAAAGGTCCAGGA	IN_GENOME	YES	|(gi:256070955) stomatin-related [Schistosoma mansoni] 100%||(gi:290563034) Band 7 protein AAEL010189 [Lepeophtheirus salmonis] 85%||(gi:198420860) PREDICTED: similar to predicted protein [Ciona intestinalis] 85%||(gi:193624854) PREDICTED: similar to CG32245 CG32245-PA [Acyrthosiphon pisum] 85%|	{gi|256070955 stomatin-related [Schistosoma mansoni] stomatin-related [Schistosoma mansoni] (e-127/cov=54%/id=90%)}{gi|76152828 SJCHGC05560 protein [Schistosoma japonicum] (2e-54/cov=54%/id=63%)}{gi|226466574 hypothetical protein [Schistosoma japonicum] (4e-53/cov=94%/id=48%)}	Smp_003440	Sjc_0208060	gi|256070955			SPFH domain / Band 7 family protein, putative	Sjp 0208060|expressed protein	|(gi:256070955) stomatin-related [Schistosoma mansoni] [0.0/100%]||Sjp (gi:76157702) [7e-82/34%]||(gi:290563034) Band 7 protein AAEL010189 [Lepeophtheirus salmonis] [2e-78/40%]||Hypothetical (gi:226466574) [2e-78/32%]||(gi:256087205) stomatin-related [Schistosoma mansoni] [9e-70/40%]|	|(gi:226466574) [e-119/87%]||(gi:256070955) stomatin-related [Schistosoma mansoni] [1e-76/58%]||(gi:290563034) Band 7 protein AAEL010189 [Lepeophtheirus salmonis] [7e-04/9%]||(gi:118380739) Response regulator receiver domain containing protein [Tetrahymena thermophila] [0.19/59%]||(gi:221119494) PREDICTED: similar to predicted protein [Hydra magnipapillata] [0.33/7%]|	gi|256070955 stomatin-related [Schistosoma mansoni] stomatin-related [Schistosoma mansoni] (e-127/cov=54%/id=90%)	38016911	NP_004090.4	4e-55		stomatin isoform a [Homo sapiens]	|C GO:0016020|	Q2_P27581,Q2_P18286	[ Smp_scaff000005|60|1464110|1464170 PERFECT (60/0/0 qgap/0 tgap/-) ]
Q2_P22620	C806488.1	S. mansoni Gene Predictions	Smp_020060	1.1145	2.17	4.65	Up	sense	YES	YES	YES	TGTCTGTGTGTTAATCCATTTGATACCAGTCATGTTTACTACATGAAGACTGATGGGTCT	IN_GENOME	YES	|(gi:256074287) 100%||Sjp (gi:56759438) 85%||(gi:56753193) 85%|	{gi|256074287 hypothetical protein [Schistosoma mansoni] expressed protein [Schistosoma mansoni] (3e-47/cov=67%/id=100%)}{gi|56759438 SJCHGC01605 protein [Schistosoma japonicum] (4e-37/cov=67%/id=82%)}{gi|56753193 unknown [Schistosoma japonicum] (4e-37/cov=67%/id=82%)}	Smp_020060	Sjc_0305230	gi|256074287			hypothetical protein	Sjp 0305230|Conserved hypothetical protein	|Hypothetical (gi:256074287) [0.0/100%]||Sjp (gi:76157224) [e-122/48%]||Sjp (gi:56759438) [1e-80/38%]||Hypothetical (gi:56753193) [6e-56/25%]||(gi:296227361) PREDICTED: nudC domain-containing protein 1 isoform 1 [Callithrix jacchus] [6e-40/105%]|	|Sjp (gi:56759438) [e-129/100%]||(gi:256074287) [2e-83/97%]||(gi:56753193) [7e-77/63%]||(gi:291232440) PREDICTED: nudC domain-containing protein 1-like [Saccoglossus kowalevskii] [3e-12/95%]||(gi:72088711) PREDICTED: similar to tumor antigen CML66-L [Strongylocentrotus purpuratus] [9e-11/81%]|	gi|256074287 hypothetical protein [Schistosoma mansoni] expressed protein [Schistosoma mansoni] (3e-47/cov=67%/id=100%)	189571677	NP_116258.2	3e-41		NudC domain containing 1 isoform 1 [Homo sapiens]	-	Q2_P09697,Q2_P29444,Q2_P10132,Q2_P22620,Q2_P41619,Q2_P25091,Q2_P29897	[ Smp_scaff000038|60|480592|480652 PERFECT (60/0/0 qgap/0 tgap/-) ]
Q2_P01295	C802979.1	S. mansoni Gene Predictions	Smp_075770	2.0822	4.23	0	Up	sense	YES	YES	NO	CTCTTAGACTGCCAACATCAATAACACAAAGAATGAATTGAAGTCATCGACATCTTCAAA	IN_GENOME	YES	No hits	{gi|256085085 hypothetical protein [Schistosoma mansoni] expressed protein [Schistosoma mansoni] (2e-92/cov=57%/id=73%)}{gi|76157247 SJCHGC01496 protein [Schistosoma japonicum] (3e-24/cov=31%/id=52%)}{gi|60601316 unknown [Schistosoma japonicum] (3e-09/cov=17%/id=55%)}	Smp_075770	-	gi|256085085			hypothetical protein	-	|Hypothetical (gi:256085085) [2e-92/100%]||Sjp (gi:76157247) [1e-21/40%]||Hypothetical (gi:307176565) [2e-06/61%]||(gi:291233642) PREDICTED: sperm autoantigenic protein 17-like [Saccoglossus kowalevskii] [1e-04/86%]||Hypothetical (gi:260787769) [4e-04/92%]|	-	gi|256085085 hypothetical protein [Schistosoma mansoni] expressed protein [Schistosoma mansoni] (2e-92/cov=57%/id=73%)	4503911	NP_002036.1	0.055		growth associated protein 43 isoform 2 [Homo sapiens]	|F GO:0003779|		[ Smp_scaff000260|60|92564|92624 PERFECT (60/0/0 qgap/0 tgap/-) ]
Q2_P26063	C811424.1	S. mansoni Gene Predictions	Smp_162230	1.1493	2.22	4.65	Up	sense	YES	YES	NO	GTAGTACAAATATGAATGATCTAATGAATACATCCATGATATCAGGCAGTACAACAGGAC	IN_GENOME	YES	|(gi:256084776) microtubule-associated protein tau [Schistosoma mansoni] 100%|	{gi|256084776 microtubule-associated protein tau [Schistosoma mansoni] microtubule-associated protein tau, putative [Schistosoma mansoni] (9e-72/cov=51%/id=86%)}{gi|194389504 unnamed protein product [Homo sapiens] (9e-22/cov=33%/id=57%)}{gi|14388361 hypothetical protein [Macaca fascicularis] (9e-22/cov=33%/id=57%)}	Smp_162230	-	gi|256084776			microtubule-associated protein tau, putative	-	|(gi:256084776) microtubule-associated protein tau [Schistosoma mansoni] [e-161/100%]||(gi:29747932) Mtap4 protein [Mus musculus] [1e-28/33%]||(gi:148677082) microtubule-associated protein 4, isoform CRA_b [Mus musculus] [2e-28/33%]||Hypothetical (gi:14388361) [2e-28/28%]||Hypothetical (gi:194389504) [3e-28/29%]|	-	gi|256084776 microtubule-associated protein tau [Schistosoma mansoni] microtubule-associated protein tau, putative [Schistosoma mansoni] (9e-72/cov=51%/id=86%)	87578394	NP_001034627.1	1e-28		microtubule-associated protein 2 isoform 5 [Homo sapiens]	|P GO:0007026|	Q2_P37201,Q2_P09152,Q2_P28882,Q2_P05003,Q2_P26063,Q2_P40863,Q2_P11269	[ Smp_scaff000255|60|367840|367900 PERFECT (60/0/0 qgap/0 tgap/-) ]
Q2_P27519	C900195.1	S. mansoni Gene Predictions	Smp_026570	1.3026	2.47	1.97	Up	sense	YES	YES	NO	GAAAGTGAATTTTTTCCAAGACAAACTTATTGCCCAATACAAGTACGTCATCTTGGTACT	IN_GENOME	YES	|(gi:256075582) innexin [Schistosoma mansoni] 100%|	{gi|256075582 innexin [Schistosoma mansoni] innexin, putative [Schistosoma mansoni] (e-127/cov=98%/id=87%)}{gi|86355165 innexin9 [Dugesia japonica] (2e-32/cov=97%/id=31%)}{gi|86355163 innexin8 [Dugesia japonica] (1e-28/cov=98%/id=28%)}	Smp_026570	-	gi|256075582			innexin, putative	-	|(gi:256075582) innexin [Schistosoma mansoni] [0.0/100%]||Sjp (gi:56759304) [2e-65/27%]||(gi:86355165) innexin9 [Dugesia japonica] [5e-58/88%]||Sjp (gi:76155736) [7e-53/42%]||(gi:86355163) innexin8 [Dugesia japonica] [9e-53/89%]|	-	gi|256075582 innexin [Schistosoma mansoni] innexin, putative [Schistosoma mansoni] (e-127/cov=98%/id=87%)		-			No hits	|C GO:0005921|	Q2_P27519,Q2_P15070	[ Smp_scaff000053|60|688157|688217 PERFECT (60/0/0 qgap/0 tgap/+) ]
Q2_P14133	C911845.1	S. mansoni Gene Predictions	Smp_105680.x	1.174	2.26	2.51	Up	sense	YES	YES	YES	TTTTGAGTACTACGTTCCATTCCTGACAGTCACTGATATGACTCGTCTCATCGAAGTATC	IN_GENOME	YES	|(gi:256090743) 100%||(gi:256090741) 100%||Sjp (gi:56755099) 84%|	{gi|256090741 hypothetical protein [Schistosoma mansoni] expressed protein [Schistosoma mansoni] (e-104/cov=68%/id=100%)}{gi|56755099 SJCHGC00848 protein [Schistosoma japonicum] (1e-80/cov=68%/id=79%)}{gi|256090743 hypothetical protein [Schistosoma mansoni] expressed protein [Schistosoma mansoni] (8e-69/cov=60%/id=100%)}	Smp_105680.2	-	gi|256090741			hypothetical protein	-	|Hypothetical (gi:256090743) [0.0/100%]||Hypothetical (gi:256090741) [0.0/100%]||Sjp (gi:56755099) [0.0/99%]||Hypothetical (gi:260816281) [e-119/99%]||(gi:126336510) PREDICTED: similar to Ribophorin I [Monodelphis domestica] [e-117/97%]|	-	gi|256090741 hypothetical protein [Schistosoma mansoni] expressed protein [Schistosoma mansoni] (e-104/cov=68%/id=100%)	4506675	NP_002941.1	1e-113		ribophorin I precursor [Homo sapiens]	|F GO:0004579|	Q2_P14133,Q2_P38320,Q2_P17843,Q2_P14137	[ Smp_scaff002006|60|141630|141690 PERFECT (60/0/0 qgap/0 tgap/-) ]
Q2_P26181	C811595.1	S. mansoni Gene Predictions	Smp_196010	1.5661	2.96	1.29	Up	sense	YES	YES	NO	CACAGTAGAACAACAAATAATCAATTTGTCTAGTGGTTCCGAACAAACTAAATCAACCTC	IN_GENOME	YES	|(gi:256075964) stomatin-related [Schistosoma mansoni] 100%|	{gi|256075964 stomatin-related [Schistosoma mansoni] stomatin-related [Schistosoma mansoni] (3e-98/cov=97%/id=98%)}{gi|94733306 novel protein similar to vertebrate nephrosis 2, idiopathic, steroid-resistant (podocin) (NPHS2) [Danio rerio] (0.14/cov=77%/id=25%)}{gi|133778798 Nphs2 protein [Danio rerio] (0.40/cov=63%/id=27%)}	Smp_196010	Sjc_0009240	gi|256075964			SPFH domain / Band 7 family protein, putative	Sjp 0009240|expressed protein	|(gi:256075964) stomatin-related [Schistosoma mansoni] [0.0/100%]||(gi:113931492) stomatin (EPB72)-like 1 [Xenopus (Silurana) tropicalis] [7e-13/47%]||(gi:168693513) stomatin (EPB72)-like 1 [Xenopus laevis] [2e-12/47%]||Hypothetical (gi:194374685) [3e-12/63%]||(gi:5689799) SLP-1 [Homo sapiens] [3e-12/58%]|	|(gi:256075964) stomatin-related [Schistosoma mansoni] [e-103/65%]||(gi:223043087) [0.26/36%]||(gi:66826423) [0.44/26%]||(gi:299749580) flap structure-specific endonuclease [Coprinopsis cinerea okayama7#130] [0.57/26%]||(gi:292611848) PREDICTED: SET domain containing 1A [Danio rerio] [0.57/27%]|	gi|256075964 stomatin-related [Schistosoma mansoni] stomatin-related [Schistosoma mansoni] (3e-98/cov=97%/id=98%)	20149563	NP_004800.2	4e-14		stomatin (EPB72)-like 1 [Homo sapiens]	|F GO:0005515|	Q2_P40894,Q2_P28342,Q2_P10929,Q2_P30723,Q2_P08633,Q2_P06548,Q2_P06607,Q2_P08706,Q2_P28417,Q2_P08154,Q2_P26181	[ Smp_scaff000059|60|638709|638769 PERFECT (60/0/0 qgap/0 tgap/-) ]
Q2_P38423	JAP02845.C	S. japonicum Gene Predictions	Sjc_0053200	1.4781	2.79	1.29	Up	sense	YES	YES	NO	GTACTAGTGGAGTGCATCAAATGTGGTTCATTATATCATCAATTATGTCATCAACCATTG	OUT_GENOME	YES	|(gi:256080232) Uro-adherence factor A precursor [Schistosoma mansoni] 100%||Sjp (gi:76152523) 94%||(gi:289740835) polycomb-like pHD Zn-finger protein [Glossina morsitans morsitans] 78%||(gi:195061359) GH14243 [Drosophila grimshawi] 72%||(gi:195061347) GH14241 [Drosophila grimshawi] 72%|	{gi|76152523 SJCHGC06399 protein [Schistosoma japonicum] (3e-65/cov=66%/id=58%)}{gi|256080232 Uro-adherence factor A precursor [Schistosoma mansoni] Uro-adherence factor A precursor, putative [Schistosoma mansoni] (3e-31/cov=38%/id=52%)}{gi|289740835 polycomb-like pHD Zn-finger protein [Glossina morsitans morsitans] (0.002/cov=10%/id=52%)}	-	Sjc_0053200	gi|76152523			-	Sjp 0053200|IPR001965,Zinc finger, PHD-type;IPR011011,Zinc finger, FYVE/PHD-type,domain-containing	-	|Sjp (gi:76152523) [1e-66/40%]||(gi:256080232) Uro-adherence factor A precursor [Schistosoma mansoni] [7e-66/45%]||(gi:289740835) polycomb-like pHD Zn-finger protein [Glossina morsitans morsitans] [0.001/10%]||(gi:260786310) [0.001/10%]||(gi:110765129) PREDICTED: similar to PHD finger protein 22 [Apis mellifera] [0.003/6%]|	gi|76152523 SJCHGC06399 protein [Schistosoma japonicum] (3e-65/cov=66%/id=58%)	215599585	NP_001135943.1	0.001		integrator complex subunit 12 [Homo sapiens]	-	Q2_P38561,Q2_P39708,Q2_P40683,Q2_P16860,Q2_P37205,Q2_P38423,Q2_P40269,Q2_P40748,Q2_P38997,Q2_P40591,Q2_P38796	[ Smp_scaff000129|60|904021|904081 PERFECT (60/0/0 qgap/0 tgap/-) ]
Q2_P39526	JAP03995.C	S. japonicum Gene Predictions	Sjc_0315650	1.2376	2.36	1.29	Up	sense	YES	YES	YES	GAAGCAATTCTGCTACAGAATCATTTATATTTTCGTGCTATCATGCTCAATTTGCATGCA	OUT_GENOME	YES	|(gi:256071192) 100%||Sjp (gi:56754195) 85%|	{gi|56754195 SJCHGC07545 protein [Schistosoma japonicum] (3e-55/cov=75%/id=100%)}{gi|256071192 hypothetical protein [Schistosoma mansoni] wd40 repeat-containing, putative [Schistosoma mansoni] (3e-42/cov=76%/id=76%)}{gi|260795593 hypothetical protein BRAFLDRAFT_275667 [Branchiostoma floridae] hypothetical protein BRAFLDRAFT_275667 [Branchiostoma floridae] (8e-14/cov=71%/id=38%)}	-	Sjc_0315650	gi|56754195			-	Sjp 0315650|Intraflagellar transport protein 80 homolog, putative	-	|Sjp (gi:56754195) [3e-55/96%]||(gi:256071192) [2e-42/97%]||(gi:260795593) [8e-14/91%]||(gi:91083025) [2e-13/84%]||(gi:198428917) PREDICTED: similar to predicted protein [Ciona intestinalis] [9e-13/90%]|	gi|56754195 SJCHGC07545 protein [Schistosoma japonicum] (3e-55/cov=75%/id=100%)	46409657	NP_065851.1	9e-12		WD repeat domain 56 [Homo sapiens]	|GO:0008150||GO:0003674||GO:0019861|	Q2_P39526	[ Smp_scaff000006|60|1675824|1675884 PERFECT (60/0/0 qgap/0 tgap/+) ]
Q2_P39528	JAP04005.C	GenBank homolog	gi|56754148	1.2558	2.39	1.97	Up	sense	YES	YES	NO	AGGAAATATGGGAACTACTTTGGGAGACAAATCATTGTTCGTTGCTAATCATGCTTATTA	OUT_GENOME	YES	|(gi:256078564) fructose 16-bisphosphate aldolase [Schistosoma mansoni] 100%||(gi:256078562) fructose 16-bisphosphate aldolase [Schistosoma mansoni] 100%||(gi:186462281) fructose bisphosphate aldolase [Schistosoma bovis] 94%||Sjp (gi:56754148) 89%||(gi:226479492) Aldolase [Schistosoma japonicum] 89%|	{gi|56754148 SJCHGC06883 protein [Schistosoma japonicum] (9e-53/cov=39%/id=100%)}{gi|226479492 Aldolase [Schistosoma japonicum] (1e-08/cov=12%/id=96%)}{gi|226479490 Aldolase [Schistosoma japonicum] (1e-08/cov=12%/id=96%)}	-	-	gi|56754148			-	-	-	-	gi|56754148 SJCHGC06883 protein [Schistosoma japonicum] (9e-53/cov=39%/id=100%)		-		0	No hits	-	Q2_P12720,Q2_P19882,Q2_P38224,Q2_P17080,Q2_P41085,Q2_P39528,Q2_P41666	[ Smp_scaff000102|60|1269409|1269469 PERFECT (60/0/0 qgap/0 tgap/+) ]
Q2_P38836	JAP04007.S	S. japonicum Gene Predictions	Sjc_0112110	2.3688	5.17	0	Up	sense	YES	YES	NO	CAATACCAAATGGAATTATTACGTAGACAAACTGGACGTTTACCCGATACTGATTATCAA	OUT_GENOME	YES	|(gi:256071150) 100%|	{gi|256071150 hypothetical protein [Schistosoma mansoni] hypothetical protein [Schistosoma mansoni] (1e-57/cov=97%/id=52%)}{gi|27735332 putative non-structural protein NS3 [Tamana bat virus] (0.67/cov=38%/id=28%)}{gi|21397175 polyprotein [Tamana bat virus] polyprotein [Tamana bat virus] polyprotein [Tamana bat virus] (0.67/cov=38%/id=28%)}	-	Sjc_0112110	gi|256071150			-	Sjp 0112110|expressed protein	-	|(gi:256071150) [9e-98/103%]||(gi:238878991) [0.12/20%]||(gi:68480171) [0.12/20%]||(gi:145495711) [0.78/35%]|	gi|256071150 hypothetical protein [Schistosoma mansoni] hypothetical protein [Schistosoma mansoni] (1e-57/cov=97%/id=52%)		-			No hits	-	Q2_P40319,Q2_P38836	[ Smp_scaff000006|60|915531|915591 PERFECT (60/0/0 qgap/0 tgap/-) ]
Q2_P40180	JAP01152.S	S. japonicum Gene Predictions	Sjc_0100390	1.3553	2.56	3.84	Up	sense	YES	YES	NO	CATAAAGTACCATTATGGCCAGTTATAGCAGGTATAGTTGTTGGTTTATGGATTTTGATG	OUT_GENOME	YES	|(gi:256087444) integrin alpha-ps [Schistosoma mansoni] 100%|	{gi|256087444 integrin alpha-ps [Schistosoma mansoni] integrin alpha-ps, putative [Schistosoma mansoni] (2e-81/cov=101%/id=66%)}{gi|76155142 SJCHGC05466 protein [Schistosoma japonicum] (3e-10/cov=94%/id=28%)}{gi|256090664 integrin alpha-ps [Schistosoma mansoni] integrin alpha-ps, putative [Schistosoma mansoni] (2e-08/cov=60%/id=28%)}	-	Sjc_0100390	gi|256087444			-	Sjp 0100390|expressed protein	-	|(gi:256087444) integrin alpha-ps [Schistosoma mansoni] [e-111/115%]||Sjp (gi:76155142) [4e-13/63%]||(gi:256090664) integrin alpha-ps [Schistosoma mansoni] [1e-11/54%]||(gi:256071783) integrin alpha [Schistosoma mansoni] [1e-09/73%]||(gi:193617910) PREDICTED: similar to integrin alpha 1 [Acyrthosiphon pisum] [2e-04/66%]|	gi|256087444 integrin alpha-ps [Schistosoma mansoni] integrin alpha-ps, putative [Schistosoma mansoni] (2e-81/cov=101%/id=66%)	119395740	NP_001073286.1	0.0002		integrin alpha chain, alpha 6 isoform a precursor [Homo sapiens]	-	Q2_P39452,Q2_P40180	[ Smp_scaff000410|60|57171|57231 PERFECT (60/0/0 qgap/0 tgap/+) ]
Q2_P20055	C802935.1	S. mansoni Gene Predictions	Smp_040190	1.4766	2.78	2.05	Up	sense	YES	YES	YES	CTTGTGGTATTGTACATCGAGATCTAAAGGCTGAAAACATATTGCTAGATTCAGAAATGA	IN_GENOME	YES	|(gi:256078187) serine/threonine protein kinase [Schistosoma mansoni] 100%||(gi:121705994) serine/threonine protein kinase, putative [Aspergillus clavatus NRRL 1] 73%||(gi:157133960) serine/threonine protein kinase [Aedes aegypti] 88%||(gi:255540831) ribosomal protein S6 kinase, putative [Ricinus communis] 83%|	{gi|256078187 serine/threonine protein kinase [Schistosoma mansoni] serine/threonine kinase [Schistosoma mansoni] (6e-84/cov=56%/id=100%)}{gi|126325221 PREDICTED: similar to qin-induced kinase [Monodelphis domestica] (4e-39/cov=55%/id=62%)}{gi|194912893 GG12656 [Drosophila erecta] GG12656 [Drosophila erecta] (2e-38/cov=56%/id=60%)}	Smp_040190	Sjc_0003620	gi|256078187			serine/threonine kinase	Sjp 0003620|Serine/threonine-protein kinase SNF1-like kinase 2, putative	|(gi:256078187) serine/threonine protein kinase [Schistosoma mansoni] [0.0/100%]||(gi:148725484) novel protein similar to H.sapiens SNF1LK2, SNF1-like kinase 2 (SNF1LK2) [Danio rerio] [3e-81/64%]||(gi:195046060) GH24405 [Drosophila grimshawi] [9e-81/69%]||(gi:195447720) GK25743 [Drosophila willistoni] [9e-81/64%]||(gi:195130239) GI15425 [Drosophila mojavensis] [9e-81/69%]|	|(gi:256088034) SUMO ligase [Schistosoma mansoni] [0.0/64%]||(gi:256078187) serine/threonine protein kinase [Schistosoma mansoni] [e-125/21%]||Sjp (gi:76157157) [1e-77/19%]||(gi:189236384) PREDICTED: similar to SNF1-like kinase 2 [Tribolium castaneum] [2e-77/15%]||(gi:270005428) [2e-77/15%]|	gi|256078187 serine/threonine protein kinase [Schistosoma mansoni] serine/threonine kinase [Schistosoma mansoni] (6e-84/cov=56%/id=100%)	38569460	NP_056006.1	8e-81		SNF1-like kinase 2 [Homo sapiens]	|F GO:0005524|	Q2_P19161,Q2_P37249,Q2_P16903,Q2_P20055	[ Smp_scaff000099|60|21084|21144 PERFECT (60/0/0 qgap/0 tgap/+) ]
Q2_P17994	C800126.1	S. mansoni Gene Predictions	Smp_140330	1.3653	2.58	2.51	Up	sense	YES	YES	NO	TTGATGATTGGCATGTGGGTAAAGAACGTGGTGTAATGGACGATGTTTTAGAACAGTTCA	IN_GENOME	YES	|(gi:256077022) epsin 4/enthoprotin [Schistosoma mansoni] 100%||Sjp (gi:76154797) 84%|	{gi|256077022 epsin 4/enthoprotin [Schistosoma mansoni] epsin 4/enthoprotin, putative [Schistosoma mansoni] (e-153/cov=97%/id=99%)}{gi|76154797 SJCHGC07025 protein [Schistosoma japonicum] (e-106/cov=91%/id=73%)}{gi|156405663 predicted protein [Nematostella vectensis] predicted protein [Nematostella vectensis] (1e-50/cov=63%/id=55%)}	Smp_140330	Sjc_0064420	gi|256077022			epsin 4/enthoprotin, putative	Sjp 0064420|Clathrin interactor 1, putative	|(gi:256077022) epsin 4/enthoprotin [Schistosoma mansoni] [0.0/100%]||Sjp (gi:76154797) [e-109/42%]||Sjp (gi:56754118) [1e-66/48%]||(gi:221124147) PREDICTED: similar to Clathrin interactor 1 [Hydra magnipapillata] [3e-48/37%]||(gi:198429429) PREDICTED: similar to GH02671p [Ciona intestinalis] [1e-47/32%]|	|(gi:256077022) epsin 4/enthoprotin [Schistosoma mansoni] [0.0/98%]||Sjp (gi:76154797) [e-141/41%]||Sjp (gi:56754118) [e-119/47%]||(gi:156405663) predicted protein [Nematostella vectensis] [9e-48/29%]||(gi:195112268) GI22384 [Drosophila mojavensis] [6e-47/29%]|	gi|256077022 epsin 4/enthoprotin [Schistosoma mansoni] epsin 4/enthoprotin, putative [Schistosoma mansoni] (e-153/cov=97%/id=99%)	7661968	NP_055481.1	4e-45		epsin 4 [Homo sapiens]	|F GO:0008289|	Q2_P17994,Q2_P26067,Q2_P06487,Q2_P40343	[ Smp_scaff000075|60|580911|580971 PERFECT (60/0/0 qgap/0 tgap/-) ]
Q2_P26389	C811887.1	S. mansoni Gene Predictions	Smp_148070	1.8421	3.59	2.05	Up	sense	YES	YES	YES	TGCAAGTGAAATCTCTGTCAAACGTAACGAATTGAAACAAGATTTGGAAGGTAAATTCTG	IN_GENOME	YES	|(gi:256079762) 100%|	{gi|256079762 hypothetical protein [Schistosoma mansoni] expressed protein [Schistosoma mansoni] (0.0/cov=79%/id=99%)}{gi|226467692 Exocyst complex component 5 [Schistosoma japonicum] Exocyst complex component 5 [Schistosoma japonicum] (0.0/cov=79%/id=88%)}{gi|76154928 SJCHGC08733 protein [Schistosoma japonicum] (2e-64/cov=21%/id=83%)}	Smp_148070	Sjc_0021160	gi|256079762			hypothetical protein	Sjp 0021160|Exocyst complex component 5, putative	|Hypothetical (gi:256079762) [0.0/100%]||(gi:226467692) Exocyst complex component 5 [Schistosoma japonicum] [0.0/99%]||Sjp (gi:76154863) [e-135/35%]||Sjp (gi:76154928) [e-124/39%]||(gi:73963962) PREDICTED: similar to Exocyst complex component Sec10 (hSec10) [Canis familiaris] [3e-95/89%]|	|(gi:226467692) Exocyst complex component 5 [Schistosoma japonicum] [0.0/109%]||(gi:256079762) [0.0/107%]||Sjp (gi:76154928) [e-136/38%]||Sjp (gi:76154863) [e-121/38%]||(gi:224051914) PREDICTED: SEC10 protein [Taeniopygia guttata] [2e-85/101%]|	gi|256079762 hypothetical protein [Schistosoma mansoni] expressed protein [Schistosoma mansoni] (0.0/cov=79%/id=99%)	5730037	NP_006535.1	5e-97		SEC10 protein [Homo sapiens]	|F GO:0005515|	Q2_P33196,Q2_P26389,Q2_P28594,Q2_P08888	[ Smp_scaff000123|60|1083017|1083077 PERFECT (60/0/0 qgap/0 tgap/-) ]
Q2_P26831	C812538.1	S. mansoni Gene Predictions	Smp_128350	1.354	2.56	2.05	Up	sense	YES	YES	NO	TACAGGTGAAAGACCATTCCGTTGTGATACATGTCATAAAGGCTTTACGCAGTTGGCTCA	IN_GENOME	YES	|(gi:256072575) 100%||(gi:157129021) zinc finger protein [Aedes aegypti] 84%||(gi:301780222) PREDICTED: PR domain zinc finger protein 1-like isoform 2 [Ailuropoda melanoleuca] 78%||(gi:301780220) PREDICTED: PR domain zinc finger protein 1-like isoform 1 [Ailuropoda melanoleuca] 78%||(gi:301615489) PREDICTED: PR domain zinc finger protein 1 [Xenopus (Silurana) tropicalis] 78%|	{gi|256072575 hypothetical protein [Schistosoma mansoni] conserved hypothetical protein [Schistosoma mansoni] (e-136/cov=94%/id=93%)}{gi|110760261 PREDICTED: similar to Blimp-1 CG5249-PA [Apis mellifera] (9e-27/cov=51%/id=47%)}{gi|270008250 Blimp-1 [Tribolium castaneum] (5e-26/cov=87%/id=35%)}	Smp_128350	-	gi|256072575			hypothetical protein	-	|Hypothetical (gi:256072575) [0.0/100%]||(gi:110760261) PREDICTED: similar to Blimp-1 CG5249-PA [Apis mellifera] [3e-72/28%]||(gi:307166373) PR domain zinc finger protein 1 [Camponotus floridanus] [1e-71/20%]||(gi:156546415) PREDICTED: similar to CG5249-PA [Nasonia vitripennis] [2e-70/20%]||(gi:195427901) GK17303 [Drosophila willistoni] [2e-70/20%]|	-	gi|256072575 hypothetical protein [Schistosoma mansoni] conserved hypothetical protein [Schistosoma mansoni] (e-136/cov=94%/id=93%)	172072684	NP_001189.2	2e-64		PR domain containing 1, with ZNF domain isoform 1 [Homo sapiens]	|F GO:0003677|	Q2_P26831	[ Smp_scaff000019|60|167997|168057 PERFECT (60/0/0 qgap/0 tgap/+) ]
Q2_P03775	C807135.1	S. mansoni Gene Predictions	Smp_033600	1.541	2.91	0.99	Up	sense	YES	YES	NO	GTTCCAAAAGAGGTTCACTCGTATCGAATGCTCATCTCTGCGATATTGCTTGCGACTTGA	IN_GENOME	YES	|(gi:256077012) ribonuclease III [Schistosoma mansoni] 100%|	{gi|256077012 ribonuclease III [Schistosoma mansoni] ribonuclease III, putative [Schistosoma mansoni] (e-102/cov=84%/id=98%)}{gi|146149942 dicer [Schistosoma mansoni] (2e-08/cov=57%/id=30%)}{gi|256087296 dicer-1 [Schistosoma mansoni] dicer-1, putative [Schistosoma mansoni] (1e-05/cov=50%/id=31%)}	Smp_033600	Sjc_0043700	gi|256077012			ribonuclease III, putative	Sjp 0043700|Endoribonuclease Dicer homolog, putative	|(gi:256077012) ribonuclease III [Schistosoma mansoni] [0.0/100%]||(gi:305354766) Dicer protein [Echinococcus multilocularis] [3e-38/71%]||(gi:242008637) dicer-1, putative [Pediculus humanus corporis] [7e-37/44%]||(gi:193582606) PREDICTED: similar to dicer 1 [Acyrthosiphon pisum] [1e-35/67%]||(gi:255547506) ATP binding protein, putative [Ricinus communis] [3e-34/43%]|	|(gi:256077012) ribonuclease III [Schistosoma mansoni] [0.0/103%]||(gi:193582606) PREDICTED: similar to dicer 1 [Acyrthosiphon pisum] [2e-37/62%]||(gi:157167186) dicer-1 [Aedes aegypti] [1e-35/48%]||(gi:57236096) dicer-2 [Aedes aegypti] [5e-35/48%]||(gi:302794558) [8e-33/41%]|	gi|256077012 ribonuclease III [Schistosoma mansoni] ribonuclease III, putative [Schistosoma mansoni] (e-102/cov=84%/id=98%)	155030234	NP_037367.3	7e-19		ribonuclease III, nuclear isoform 1 [Homo sapiens]	|F GO:0008026|	Q2_P18358,Q2_P22155,Q2_P23101,Q2_P03775,Q2_P02954	[ Smp_scaff000075|60|422907|422967 PERFECT (60/0/0 qgap/0 tgap/-) ]
Q2_P22438	C806236.1	S. mansoni Gene Predictions	Smp_077980	1.2641	2.4	1.97	Up	sense	YES	YES	YES	CTTGTTGTACATGGTACACAACAACCACCATATGCTCATCTATCTGATTCTACCATAAAT	IN_GENOME	YES	|(gi:256052434) subfamily S8B non-peptidase homologue (S08 family) [Schistosoma mansoni] 100%||Sjp (gi:76154520) 85%|	{gi|256052434 subfamily S8B non-peptidase homologue (S08 family) [Schistosoma mansoni] subfamily S8B non-peptidase homologue (S08 family) [Schistosoma mansoni] (e-180/cov=93%/id=99%)}{gi|188573122 prohormone convertase 2 [Haliotis asinina] (e-102/cov=96%/id=61%)}{gi|416483 prepro-hormone convertase 2 [Aplysia californica] (e-102/cov=89%/id=62%)}	Smp_077980	Sjc_0062970	gi|256052434			Neuroendocrine convertase 2 precursor (EC 3.4.21.94) (NEC 2) (PC2) (Prohormone convertase 2) (Proprotein convertase 2) (KEX2-like endoprotease 2), putative	Sjp 0062970|ko:K01360 proprotein convertase subtilisin/kexin type 2 [EC3.4.21.94], putative	|(gi:256052434) subfamily S8B non-peptidase homologue (S08 family) [Schistosoma mansoni] [0.0/100%]||(gi:310616712) TPA: TPA_inf: prohormone convertase 2 [Schmidtea mediterranea] [0.0/97%]||(gi:307167444) Neuroendocrine convertase 2 [Camponotus floridanus] [0.0/97%]||(gi:307208425) Neuroendocrine convertase 2 [Harpegnathos saltator] [0.0/98%]||(gi:66508837) PREDICTED: similar to amontillado CG643…	|(gi:256052434) subfamily S8B non-peptidase homologue (S08 family) [Schistosoma mansoni] [0.0/83%]||(gi:312577) LPC2 [Lymnaea stagnalis] [e-163/96%]||(gi:383113) prohormone convertase [e-162/96%]||(gi:118087684) [e-160/97%]||(gi:156551263) PREDICTED: similar to neuroendocrine convertase [Nasonia vitripennis] [e-160/97%]|	gi|256052434 subfamily S8B non-peptidase homologue (S08 family) [Schistosoma mansoni] subfamily S8B non-peptidase homologue (S08 family) [Schistosoma mansoni] (e-180/cov=93%/id=99%)	20336244	NP_002585.2	0		proprotein convertase subtilisin/kexin type 2 [Homo sapiens]	|C GO:0005576|	Q2_P22438,Q2_P18247,Q2_P11069,Q2_P30856	[ Smp_scaff000267|60|130297|130357 PERFECT (60/0/0 qgap/0 tgap/+) ]
Q2_P25941	C811268.1	S. mansoni Gene Predictions	Smp_180110	1.0652	2.09	3.01	Up	sense	YES	YES	NO	ACCAAGGATCACAAGGTCCTATAGGTCGACGCGGTTTACCCGGAACAGTTGGAGTCCCTG	IN_GENOME	YES	|(gi:256090414) collagen alpha chain type IV [Schistosoma mansoni] 100%||(gi:256086559) 100%|	{gi|256090414 collagen alpha chain type IV [Schistosoma mansoni] collagen alpha chain, type IV, putative [Schistosoma mansoni] (0.17/cov=20%/id=100%)}{gi|256086559 hypothetical protein [Schistosoma mansoni] expressed protein [Schistosoma mansoni] (0.17/cov=20%/id=100%)}{gi|50487 alpha 1 type I collagen [Mus musculus] (0.58/cov=22%/id=42%)}	Smp_180110	Sjc_0071880	gi|256090414			collagen alpha chain, type IV, putative	Sjp 0071880|Collagen alpha-2(I) chain precursor, putative	|(gi:256090414) collagen alpha chain type IV [Schistosoma mansoni] [2e-29/100%]||Hypothetical (gi:256086559) [2e-13/50%]||Sjp (gi:76162969) [4e-08/20%]||Hypothetical (gi:260790381) [0.074/16%]||(gi:162568972) PclB [Pasteuria ramosa] [0.080/19%]|	|(gi:256086559) [0.0/70%]||Sjp (gi:56753499) [e-173/27%]||(gi:242017800) collagen alpha-1 precursor, putative [Pediculus humanus corporis] [1e-57/72%]||(gi:297685189) PREDICTED: LOW QUALITY PROTEIN: collagen alpha-1(XXVII) chain-like [Pongo abelii] [5e-44/71%]||(gi:124783674) fibrillar collagen [Taenia asiatica] [3e-38/16%]|	gi|256090414 collagen alpha chain type IV [Schistosoma mansoni] collagen alpha chain, type IV, putative [Schistosoma mansoni] (0.17/cov=20%/id=100%)	119829187	NP_000485.3	0.024		alpha 1 type XVII collagen [Homo sapiens]	|F GO:0005201|	Q2_P25941	[ Smp_scaff001973|60|876|936 PERFECT (60/0/0 qgap/0 tgap/-) ][ Smp_scaff000330|60|33585|33645 PERFECT (60/0/0 qgap/0 tgap/-) ]
Q2_P02172	C804502.1	S. mansoni Gene Predictions	Smp_161790.x	1.8876	3.7	0.99	Up	sense	YES	YES	NO	TCTATCTGAAGTATCGATCTCTACAAAATTTAAGTAATCTACACGATGGTGCAGATGATG	IN_GENOME	YES	|(gi:256084546) 100%|	{gi|256084546 hypothetical protein [Schistosoma mansoni] expressed protein [Schistosoma mansoni] (e-132/cov=84%/id=95%)}{gi|76153994 SJCHGC05354 protein [Schistosoma japonicum] (2e-78/cov=62%/id=78%)}{gi|256084548 hypothetical protein [Schistosoma mansoni] expressed protein [Schistosoma mansoni] (4e-15/cov=15%/id=93%)}	Smp_161790.2	Sjc_0077530	gi|256084546			hypothetical protein	Sjp 0077530|expressed protein	|Hypothetical (gi:256084548) [2e-89/100%]||Sjp (gi:56752985) [1e-67/85%]||Hypothetical (gi:226468590) [2e-67/85%]||Hypothetical (gi:256084546) [7e-64/77%]||Sjp (gi:76153994) [4e-16/23%]|	|(gi:256084546) [5e-94/101%]||Sjp (gi:76153994) [1e-72/59%]||(gi:226468590) [1e-25/26%]||Sjp (gi:56752985) [1e-25/26%]||(gi:256084548) [4e-24/26%]|	gi|256084546 hypothetical protein [Schistosoma mansoni] expressed protein [Schistosoma mansoni] (e-132/cov=84%/id=95%)		-		0	No hits	-	Q2_P15402,Q2_P35336,Q2_P02172,Q2_P15544,Q2_P14977,Q2_P35490,Q2_P34901	[ Smp_scaff000251|60|516183|516243 PERFECT (60/0/0 qgap/0 tgap/-) ]
Q2_P03842	C807259.1	S. mansoni Gene Predictions	Smp_082280	1.5137	2.86	2.51	Up	sense	YES	YES	NO	AAAACATTGTTCAGCCCAAATCTTGCAAAGCAATGGTTGTCAACGGAAGATGCAGAGGTT	IN_GENOME	YES	|(gi:256086257) single-stranded DNA-binding protein mssp-1 [Schistosoma mansoni] 100%|	{gi|256086257 single-stranded DNA-binding protein mssp-1 [Schistosoma mansoni] single-stranded DNA-binding protein mssp-1, putative [Schistosoma mansoni] (e-133/cov=78%/id=90%)}{gi|76152615 SJCHGC09456 protein [Schistosoma japonicum] (4e-95/cov=65%/id=80%)}{gi|260821286 hypothetical protein BRAFLDRAFT_92208 [Branchiostoma floridae] hypothetical protein BRAFLDRAFT_92208 [Branchiostoma floridae] (3…	Smp_082280	Sjc_0035160	gi|256086257			single-stranded DNA-binding protein mssp-1, putative	Sjp 0035160|RNA-binding motif, single-stranded-interacting protein 3, putative	|(gi:256086257) single-stranded DNA-binding protein mssp-1 [Schistosoma mansoni] [0.0/100%]||Sjp (gi:76152615) [5e-97/22%]||(gi:256080508) PI3kinase [Schistosoma mansoni] [4e-20/24%]||(gi:15021899) Hu/elav class neuron-specific RNA binding protein [Branchiostoma belcheri] [1e-18/19%]||Hypothetical (gi:260821286) [2e-18/19%]|	|(gi:256086257) single-stranded DNA-binding protein mssp-1 [Schistosoma mansoni] [0.0/103%]||Sjp (gi:76152615) [2e-19/24%]||(gi:260821286) [2e-17/19%]||(gi:15021899) Hu/elav class neuron-specific RNA binding protein [Branchiostoma belcheri] [2e-17/19%]||(gi:156543001) PREDICTED: similar to RNA-binding protein, putative [Nasonia vitripennis] [5e-17/19%]|	gi|256086257 single-stranded DNA-binding protein mssp-1 [Schistosoma mansoni] single-stranded DNA-binding protein mssp-1, putative [Schistosoma mansoni] (e-133/cov=78%/id=90%)	51317351	NP_055298.2	3e-20		RNA binding motif, single stranded interacting protein 3 isoform 2 [Homo sapiens]	|F GO:0000166|	Q2_P03842,Q2_P05107,Q2_P40602,Q2_P39007	[ Smp_scaff000321|60|29487|29547 PERFECT (60/0/0 qgap/0 tgap/-) ]
Q2_P12640	C908973.1	S. mansoni Gene Predictions	Smp_168660	1.6352	3.11	2.05	Up	sense	YES	YES	YES	GCTGAATACTTGTCGTTCTACAATTAATGGTAATACTCCAACTGATACAAAGCGGAATAA	IN_GENOME	YES	|(gi:256086991) vesicle docking protein P115 [Schistosoma mansoni] 100%|	{gi|256086991 vesicle docking protein P115 [Schistosoma mansoni] vesicle docking protein P115, putative [Schistosoma mansoni] (3e-80/cov=97%/id=97%)}{gi|56758816 SJCHGC05622 protein [Schistosoma japonicum] (2e-48/cov=97%/id=62%)}{gi|154416763 viral A-type inclusion protein [Trichomonas vaginalis G3] viral A-type inclusion protein, putative [Trichomonas vaginalis G3] (0.019/cov=69%/id=27%)}	Smp_168660	-	gi|256086991			vesicle docking protein P115, putative	-	|(gi:256086991) vesicle docking protein P115 [Schistosoma mansoni] [0.0/100%]||(gi:257216396) General vesicular transport factor p115 [Schistosoma japonicum] [0.0/50%]||Hypothetical (gi:71896747) [e-146/82%]||(gi:66534871) PREDICTED: similar to p115 CG1422-PA [Apis mellifera] [e-144/87%]||(gi:307215147) General vesicular transport factor p115 [Harpegnathos saltator] [e-143/76%]|	-	gi|256086991 vesicle docking protein P115 [Schistosoma mansoni] vesicle docking protein P115, putative [Schistosoma mansoni] (3e-80/cov=97%/id=97%)	4505541	NP_003706.1	1e-142		USO1 homolog, vesicle docking protein [Homo sapiens]	|F GO:0005515|	Q2_P40040,Q2_P12640,Q2_P28107,Q2_P08401,Q2_P20293	[ Smp_scaff000378|60|121694|121754 PERFECT (60/0/0 qgap/0 tgap/+) ]
Q2_P12137	C907929.1	S. mansoni Gene Predictions	Smp_076450	1.0323	2.05	4.65	Up	sense	YES	YES	NO	GTTCTGTATTCCCAAAATTATGTGAAAAAGTCAAGCAACAAAAAACGAATCTGCCTTCAC	IN_GENOME	YES	|(gi:256085207) 100%|	{gi|256085207 hypothetical protein [Schistosoma mansoni] expressed protein [Schistosoma mansoni] (1e-33/cov=63%/id=80%)}	Smp_076450	-	gi|256085207			hypothetical protein	-	|Hypothetical (gi:256085207) [0.0/100%]|	-	gi|256085207 hypothetical protein [Schistosoma mansoni] expressed protein [Schistosoma mansoni] (1e-33/cov=63%/id=80%)		-		0	No hits	-	Q2_P38995,Q2_P12137,Q2_P40589	[ Smp_scaff000262|60|537108|537168 PERFECT (60/0/0 qgap/0 tgap/-) ]
Q2_P40053	JAP10680.C	S. japonicum Gene Predictions	Sjc_0012780	1.7534	3.37	2.51	Up	sense	YES	YES	NO	GTCATAGTATTTGCATTTTTCCGTTATTGCCGTCGACAAAGAAATCGTTATGGACTTAAT	OUT_GENOME	YES	|(gi:256080066) 100%||Sjp (gi:76152766) 90%|	{gi|76152766 SJCHGC03788 protein [Schistosoma japonicum] (e-104/cov=82%/id=100%)}{gi|256080066 hypothetical protein [Schistosoma mansoni] hypothetical protein [Schistosoma mansoni] (6e-52/cov=93%/id=56%)}{gi|170085717 Sly1 vesicle trafficking sec1-like protein [Laccaria bicolor S238N-H82] Sly1 vesicle trafficking sec1-like protein [Laccaria bicolor S238N-H82] (0.042/cov=66%/id=25%)}	-	Sjc_0012780	gi|76152766			-	Sjp 0012780|expressed protein	-	|Sjp (gi:76152766) [e-106/41%]||Sjp (gi:76153917) [6e-96/49%]||(gi:256080066) [4e-52/46%]||(gi:66825719) [0.022/41%]||(gi:124506743) FHA domain protein, putative [Plasmodium falciparum 3D7] [0.18/19%]|	gi|76152766 SJCHGC03788 protein [Schistosoma japonicum] (e-104/cov=82%/id=100%)		-		0	No hits	-	Q2_P40053,Q2_P27434,Q2_P07844	[ Smp_scaff000127|60|717594|717654 PERFECT (60/0/0 qgap/0 tgap/+) ]
Q2_P27603	C900312.1	S. mansoni Gene Predictions	Smp_039300	2.2295	4.69	0.99	Up	sense	YES	YES	NO	TTGATACAGCTCGTTTAGCGAATGATCCATTTTTAGGTACAGTAGCTGGTCGATTAGCTC	IN_GENOME	YES	|(gi:256078016) trim56 protein [Schistosoma mansoni] 100%|	{gi|256078016 trim56 protein [Schistosoma mansoni] trim56 protein, putative [Schistosoma mansoni] (1e-31/cov=29%/id=100%)}	Smp_039300	-	gi|256078016			trim56 protein, putative	-	|(gi:256078016) trim56 protein [Schistosoma mansoni] [0.0/100%]||Sjp (gi:76153927) [2e-33/15%]||Hypothetical (gi:260824639) [1e-18/53%]||Hypothetical (gi:260824641) [2e-18/54%]||Hypothetical (gi:260820806) [3e-18/52%]|	-	gi|256078016 trim56 protein [Schistosoma mansoni] trim56 protein, putative [Schistosoma mansoni] (1e-31/cov=29%/id=100%)	194248079	NP_056086.2	2e-17		tripartite motif-containing 2 isoform 1 [Homo sapiens]	|F GO:0008270|	Q2_P20611,Q2_P07953,Q2_P23860,Q2_P26347,Q2_P06744,Q2_P27603	[ Smp_scaff000096|60|232716|232776 PERFECT (60/0/0 qgap/0 tgap/-) ]
Q2_P14253	C912057.1	S. mansoni Gene Predictions	Smp_038530	1.5988	3.03	1.27	Up	antisense	YES	NO	NO	CGCCTATATATATAGTGGAGACAGTGGATTGTTCCATATTTTTTGTATGTTATTCACTGC	IN_GENOME	YES	No hits	{gi|262186706 succinate dehydrogenase subunit 3 [Pleurozia purpurea] succinate dehydrogenase subunit 3 [Pleurozia purpurea] (0.21/cov=54%/id=32%)}	Smp_038530	-	gi|262186706	X		map kinase phosphatase, putative	-	|(gi:256077845) map kinase phosphatase [Schistosoma mansoni] [0.0/100%]||Sjp (gi:76153423) [9e-54/38%]||Hypothetical (gi:17505480) [2e-35/31%]||Hypothetical (gi:308493994) [6e-35/31%]||(gi:170592435) Dual specificity phosphatase, catalytic domain containing protein [Brugia malayi] [6e-35/31%]|	-	gi|262186706 succinate dehydrogenase subunit 3 [Pleurozia purpurea] succinate dehydrogenase subunit 3 [Pleurozia purpurea] (0.21/cov=54%/id=32%)	5902002	NP_008957.1	7e-27	0.31	dual specificity phosphatase 14 [Homo sapiens]	|F GO:0017017|		[ Smp_scaff000093|60|157503|157563 PERFECT (60/0/0 qgap/0 tgap/-) ]
Q2_P39741	JAP07341.C	GenBank homolog	gi|256077082	1.0634	2.09	2.51	Up	sense	YES	YES	YES	AGGTTGGTGTAAAGGCCGAAAAGATGGTCGTGTTGGTCTATATCCTGCAAACTACGTAGA	OUT_GENOME	YES	|(gi:270005457) 100%||(gi:256077082) membrane traffic protein [Schistosoma mansoni] 100%||(gi:242001612) protein kinase C and casein kinase substrate in neurons protein, putative [Ixodes scapularis] 100%||(gi:193700031) PREDICTED: similar to membrane traffic protein [Acyrthosiphon pisum] 100%||(gi:189236346) PREDICTED: similar to dynein, axonemal, heavy polypeptide 1 [Tribolium castaneum] 100%|	{gi|256077082 membrane traffic protein [Schistosoma mansoni] membrane traffic protein, putative [Schistosoma mansoni] (1e-06/cov=6%/id=89%)}{gi|189236346 PREDICTED: similar to dynein, axonemal, heavy polypeptide 1 [Tribolium castaneum] (4e-06/cov=7%/id=80%)}{gi|193700031 PREDICTED: similar to membrane traffic protein [Acyrthosiphon pisum] (5e-06/cov=7%/id=76%)}	-	-	gi|256077082			-	-	-	-	gi|256077082 membrane traffic protein [Schistosoma mansoni] membrane traffic protein, putative [Schistosoma mansoni] (1e-06/cov=6%/id=89%)	24308229	NP_065855.1	2e-83		protein kinase C and casein kinase substrate in neurons 1 [Homo sapiens]	|GO:0005575||GO:0016301|	Q2_P13199,Q2_P15431,Q2_P38587,Q2_P19835,Q2_P39741,Q2_P35370	[ Smp_scaff000075|60|1243895|1243955 PERFECT (60/0/0 qgap/0 tgap/+) ]
Q2_P22083	C805769.1	S. mansoni Gene Predictions	Smp_095920	1.4599	2.75	2.05	Up	sense	YES	YES	YES	CGGTATTTAGTTAAAAATGCTGACTGGGTTCGTGTAGAATTACCCGATGAAGCTTTTTTA	IN_GENOME	YES	|(gi:256088729) DEAD box ATP-dependent RNA helicase [Schistosoma mansoni] 100%||(gi:257215840) DEAD (Asp-Glu-Ala-Asp) box polypeptide 56 [Schistosoma japonicum] 90%||Sjp (gi:76154710) 89%|	{gi|256088729 DEAD box ATP-dependent RNA helicase [Schistosoma mansoni] DEAD box ATP-dependent RNA helicase, putative [Schistosoma mansoni] (e-114/cov=85%/id=100%)}{gi|257215840 DEAD (Asp-Glu-Ala-Asp) box polypeptide 56 [Schistosoma japonicum] (e-101/cov=85%/id=88%)}{gi|76154710 SJCHGC04550 protein [Schistosoma japonicum] (e-101/cov=84%/id=87%)}	Smp_095920	Sjc_0042490	gi|256088729			DEAD box ATP-dependent RNA helicase, putative	Sjp 0042490|ko:K01509 adenosinetriphosphatase [EC3.6.1.3], putative	|(gi:256088729) DEAD box ATP-dependent RNA helicase [Schistosoma mansoni] [0.0/100%]||(gi:257215840) DEAD (Asp-Glu-Ala-Asp) box polypeptide 56 [Schistosoma japonicum] [0.0/77%]||Sjp (gi:76154710) [e-111/44%]||(gi:307199009) Probable ATP-dependent RNA helicase DDX56 [Harpegnathos saltator] [3e-98/99%]||(gi:95132450) DEAD (Asp-Glu-Ala-Asp) box polypeptide 56 [Danio rerio] [2e-97/113%]|	|(gi:257215840) DEAD (Asp-Glu-Ala-Asp) box polypeptide 56 [Schistosoma japonicum] [0.0/91%]||(gi:256088729) DEAD box ATP-dependent RNA helicase [Schistosoma mansoni] [e-173/70%]||(gi:148231338) DEAD (Asp-Glu-Ala-Asp) box polypeptide 56 [Xenopus laevis] [e-131/99%]||(gi:187607828) DEAD (Asp-Glu-Ala-Asp) box polypeptide 56 [Xenopus (Silurana) tropicalis] [e-131/99%]||(gi:51467996) probable ATP-depe…	gi|256088729 DEAD box ATP-dependent RNA helicase [Schistosoma mansoni] DEAD box ATP-dependent RNA helicase, putative [Schistosoma mansoni] (e-114/cov=85%/id=100%)	9506931	NP_061955.1	5e-83		DEAD (Asp-Glu-Ala-Asp) box polypeptide 56 [Homo sapiens]	|F GO:0008026|	Q2_P39814,Q2_P22083	[ Smp_scaff000588|60|86189|86249 PERFECT (60/0/0 qgap/0 tgap/+) ]
Q2_P28533	C902342.1	S. mansoni Gene Predictions	Smp_194610	1.7154	3.28	1.97	Up	sense	YES	YES	YES	CGTTTGGTCGTGTAATTGTAGTTCATGATAAATGCTCACAACAATACTATGCATTGAAAG	IN_GENOME	YES	|(gi:256070168) serine/threonine protein kinase [Schistosoma mansoni] 100%|	{gi|256070168 serine/threonine protein kinase [Schistosoma mansoni] serine/threonine kinase [Schistosoma mansoni] (2e-35/cov=90%/id=80%)}{gi|91082507 PREDICTED: similar to camp-dependent protein kinase catalytic subunit [Tribolium castaneum] hypothetical protein TcasGA2_TC014143 [Tribolium castaneum] (1e-09/cov=54%/id=47%)}{gi|198430218 PREDICTED: similar to predicted protein [Ciona intestinalis]…	Smp_194610	-	gi|256070168			serine/threonine kinase	-	|(gi:256070168) serine/threonine protein kinase [Schistosoma mansoni] [0.0/100%]||(gi:224042819) PREDICTED: protein kinase, X-linked [Taeniopygia guttata] [e-101/88%]||(gi:195160731) GL24922 [Drosophila persimilis] [e-101/89%]||(gi:156367243) predicted protein [Nematostella vectensis] [e-101/88%]||(gi:21429726) AT10577p [Drosophila melanogaster] [e-101/89%]|	-	gi|256070168 serine/threonine protein kinase [Schistosoma mansoni] serine/threonine kinase [Schistosoma mansoni] (2e-35/cov=90%/id=80%)	4826948	NP_005035.1	1e-100		protein kinase, X-linked [Homo sapiens]	|F GO:0005524|	Q2_P15472,Q2_P08828,Q2_P19912,Q2_P01186,Q2_P28533	[ Smp_scaff019020|60|237832|237892 PERFECT (60/0/0 qgap/0 tgap/-) ]
Q2_P25115	C809784.1	S. mansoni Gene Predictions	Smp_125820	1.4106	2.66	2.05	Up	sense	YES	YES	NO	CCTTGTCTTTGTTTGGTTACAAGGCGGATTCCCTTATTGAACATTTTGATAAAGCAATAA	IN_GENOME	YES	|(gi:256071634) 100%|	{gi|256071634 hypothetical protein [Schistosoma mansoni] expressed protein [Schistosoma mansoni] (e-174/cov=57%/id=98%)}{gi|226479006 hypothetical protein [Schistosoma japonicum] (2e-86/cov=57%/id=58%)}{gi|76153084 SJCHGC08997 protein [Schistosoma japonicum] (6e-86/cov=57%/id=57%)}	Smp_125820	-	gi|256071634			hypothetical protein	-	|Hypothetical (gi:256071634) [0.0/100%]||Hypothetical (gi:226479006) [0.0/99%]||Sjp (gi:76153084) [e-136/59%]|	-	gi|256071634 hypothetical protein [Schistosoma mansoni] expressed protein [Schistosoma mansoni] (e-174/cov=57%/id=98%)	4885079	NP_005165.1	0.27		ATP synthase, H+ transporting, mitochondrial F1 complex, gamma subunit isoform H (heart) precursor [Homo sapiens]	-	Q2_P10277,Q2_P30057,Q2_P29531,Q2_P25115,Q2_P09798,Q2_P27634	[ Smp_scaff000010|60|482340|482400 PERFECT (60/0/0 qgap/0 tgap/-) ]
Q2_P34112	C912018.1	S. mansoni Gene Predictions	Smp_089840	-1.9155	3.77	0	Down	antisense	YES	NO	NO	TTGGTAGGAAATCCTATCTGAGCGAGATGTGCTGTGTCTACTCTCTGATGCTTGCCTTTG	IN_GENOME	YES	No hits	NHF	Smp_089840	-	-	X		histone H2A, putative	-	|(gi:256087701) histone H2A [Schistosoma mansoni] [5e-40/83%]||(gi:256070862) histone H2A [Schistosoma mansoni] [5e-40/83%]||(gi:226479254) Histone H2A [Schistosoma japonicum] [7e-40/83%]||(gi:162459050) histone cluster 2, H2ab [Rattus norvegicus] [1e-38/83%]||(gi:73981535) PREDICTED: similar to histone H2A [Canis familiaris] [3e-38/83%]|	-	No hits	28195394	NP_778235.1	3e-40	0.83	histone cluster 2, H2ab [Homo sapiens]	|F GO:0003677|		[ Smp_scaff000421|60|356413|356473 PERFECT (60/0/0 qgap/0 tgap/+) ]
Q2_P18627	C800882.1	S. mansoni Gene Predictions	Smp_013570	1.0317	2.04	3.84	Up	sense	YES	YES	NO	CGTGACATGAATTTAACTTCAAGAGTAGCACACGTTTCTCTATCTACTTTACAGACAATT	IN_GENOME	YES	No hits	{gi|256073020 hypothetical protein [Schistosoma mansoni] hypothetical protein [Schistosoma mansoni] (e-118/cov=71%/id=94%)}{gi|76162604 SJCHGC04795 protein [Schistosoma japonicum] (2e-21/cov=21%/id=78%)}{gi|156546269 PREDICTED: similar to Integrator complex subunit 6 [Nasonia vitripennis] (0.90/cov=48%/id=24%)}	Smp_013570	Sjc_0208760	gi|256073020			hypothetical protein	Sjp 0208760|expressed protein	|Hypothetical (gi:256073020) [e-127/100%]||Sjp (gi:76162604) [1e-13/26%]|	|(gi:256073020) [e-107/93%]||Sjp (gi:76162604) [5e-29/27%]||(gi:256073016) [0.15/6%]||(gi:156546269) PREDICTED: similar to Integrator complex subunit 6 [Nasonia vitripennis] [0.58/61%]||(gi:291234195) PREDICTED: adult brain protein 239-like protein-like [Saccoglossus kowalevskii] [0.75/16%]|	gi|256073020 hypothetical protein [Schistosoma mansoni] hypothetical protein [Schistosoma mansoni] (e-118/cov=71%/id=94%)		-		0	No hits	-		[ Smp_scaff000022|60|1855167|1855227 PERFECT (60/0/0 qgap/0 tgap/+) ]
Q2_P25054	C809703.1	S. mansoni Gene Predictions	Smp_046810	0.9275	1.9	4.65	Up	sense	YES	YES	NO	CGGTTATTGTTTTTTCCTCGTTATTCGTCTCAGCTTATGTTCACTGGTGTGTTATTTATT	IN_GENOME	YES	No hits	{gi|256079458 m-phase inducer phosphatase(cdc25) [Schistosoma mansoni] m-phase inducer phosphatase(cdc25), putative [Schistosoma mansoni] (7e-90/cov=50%/id=94%)}{gi|297676974 PREDICTED: hypothetical protein LOC100443621, partial [Pongo abelii] (0.020/cov=53%/id=21%)}{gi|239754336 PREDICTED: hypothetical protein [Homo sapiens] (0.17/cov=59%/id=20%)}	Smp_046810	-	gi|256079458			m-phase inducer phosphatase(cdc25), putative	-	|(gi:256079458) m-phase inducer phosphatase(cdc25) [Schistosoma mansoni] [0.0/100%]||Hypothetical (gi:301620701) [1e-19/14%]||Hypothetical (gi:147902734) [2e-19/17%]||Hypothetical (gi:50287603) [3e-19/21%]||(gi:290563412) cell division cycle 25 [Bombyx mori] [2e-18/15%]|	-	gi|256079458 m-phase inducer phosphatase(cdc25) [Schistosoma mansoni] m-phase inducer phosphatase(cdc25), putative [Schistosoma mansoni] (7e-90/cov=50%/id=94%)	11641413	NP_068659.1	2e-18		cell division cycle 25B isoform 1 [Homo sapiens]	|F GO:0004725|		[ Smp_scaff000119|60|716941|717001 PERFECT (60/0/0 qgap/0 tgap/-) ]
Q2_P06594	C811578.1	S. mansoni Gene Predictions	Smp_118940	1.8375	3.57	1.27	Up	antisense	YES	NO	NO	CAGCTGGTTCTATCCTTCAAGTTCTTAAACAAGAAGATCCTTATTGGTGGCAGGCAAGAC	IN_GENOME	YES	|(gi:226490160) MAGUK p55 subfamily member 6 [Schistosoma japonicum] 100%||(gi:256069396) maguk P55 subfamily member 26 [Schistosoma mansoni] 100%||(gi:256069394) maguk P55 subfamily member 26 [Schistosoma mansoni] 94%|	{gi|256069396 maguk P55 subfamily member 26 [Schistosoma mansoni] maguk P55 subfamily member 2,6, putative [Schistosoma mansoni] (6e-77/cov=55%/id=98%)}{gi|226490160 MAGUK p55 subfamily member 6 [Schistosoma japonicum] (2e-75/cov=55%/id=97%)}{gi|256077062 maguk P55 subfamily member 26 [Schistosoma mansoni] maguk P55 subfamily member 2,6, putative [Schistosoma mansoni] (3e-39/cov=38%/id=87%)}	Smp_118940	-	gi|256069396		X	maguk P55 subfamily member 2,6, putative	-	|(gi:256069394) maguk P55 subfamily member 26 [Schistosoma mansoni] [5e-83/100%]||(gi:256069396) maguk P55 subfamily member 26 [Schistosoma mansoni] [6e-78/97%]||(gi:226490160) MAGUK p55 subfamily member 6 [Schistosoma japonicum] [3e-74/97%]||(gi:256077062) maguk P55 subfamily member 26 [Schistosoma mansoni] [5e-36/49%]||(gi:170038303) calcium/calmodulin-dependent serine protein kinase [Culex qui…	-	gi|256069396 maguk P55 subfamily member 26 [Schistosoma mansoni] maguk P55 subfamily member 2,6, putative [Schistosoma mansoni] (6e-77/cov=55%/id=98%)	21361598	NP_057531.2	6e-24		membrane protein, palmitoylated 6 [Homo sapiens]	|F GO:0005515|	Q2_P06594,Q2_P40820	[ Smp_scaff017469|60|5536|5596 PERFECT (60/0/0 qgap/0 tgap/+) ]
Q2_P00472	C801378.1	S. mansoni Gene Predictions	Smp_129360	2.2053	4.61	0	Up	sense	YES	YES	NO	TCGCAGAAGAGCTGGATTATTTGTAACTAGACGTCAGTTTCGTGTTGGTTATTCGAGTCC	IN_GENOME	YES	|(gi:256072968) cyclin G [Schistosoma mansoni] 100%||Sjp (gi:76152601) 89%|	{gi|256072968 cyclin G [Schistosoma mansoni] cyclin G, putative [Schistosoma mansoni] (0.0/cov=96%/id=96%)}{gi|76152601 SJCHGC08246 protein [Schistosoma japonicum] (2e-79/cov=43%/id=76%)}{gi|256090982 hypothetical protein [Schistosoma mansoni] hypothetical protein [Schistosoma mansoni] (5e-66/cov=25%/id=100%)}	Smp_129360	-	gi|256072968			cyclin G, putative	-	|(gi:256072968) cyclin G [Schistosoma mansoni] [0.0/100%]||Sjp (gi:76152601) [2e-81/41%]||Hypothetical (gi:256090982) [3e-78/31%]||(gi:256081880) cyclin G2 [Schistosoma mansoni] [8e-25/70%]||Hypothetical (gi:74223139) [8e-15/28%]|	-	gi|256072968 cyclin G [Schistosoma mansoni] cyclin G, putative [Schistosoma mansoni] (0.0/cov=96%/id=96%)	4757936	NP_004345.1	4e-16		cyclin G2 [Homo sapiens]	|P GO:0007049|	Q2_P00472,Q2_P19567,Q2_P12307	[ Smp_scaff000022|60|858017|858077 PERFECT (60/0/0 qgap/0 tgap/-) ]
Q2_P30075	C904475.1	S. mansoni Gene Predictions	Smp_168960	1.1386	2.2	4.65	Up	sense	YES	YES	NO	CAACAAATGAAGAAGGAATTTATATTAAACAAATCGTTGAAGGTGGCCCTGCTGATAAAG	IN_GENOME	YES	|(gi:256052695) multiple pdz domain protein [Schistosoma mansoni] 100%|	{gi|256052695 multiple pdz domain protein [Schistosoma mansoni] multiple pdz domain protein, putative [Schistosoma mansoni] (9e-35/cov=98%/id=100%)}{gi|241593532 afadin, putative [Ixodes scapularis] afadin, putative [Ixodes scapularis] (4e-04/cov=77%/id=42%)}{gi|196005829 hypothetical protein TRIADDRAFT_170 [Trichoplax adhaerens] hypothetical protein TRIADDRAFT_170 [Trichoplax adhaerens] (0.007/c…	Smp_168960	Sjc_0114860	gi|256052695			multiple pdz domain protein, putative	Sjp 0114860|Multiple PDZ domain protein, putative	|(gi:256052695) multiple pdz domain protein [Schistosoma mansoni] [0.0/100%]||(gi:224091219) PREDICTED: multiple PDZ domain protein [Taeniopygia guttata] [5e-39/76%]||(gi:124053457) multiple PDZ domain protein [Mus musculus] [1e-35/75%]||(gi:17225381) multiple PDZ domain protein [Mus musculus] [2e-35/75%]||(gi:17225397) multiple PDZ domain protein [Mus musculus] [2e-35/75%]|	|(gi:256052695) multiple pdz domain protein [Schistosoma mansoni] [e-126/119%]||(gi:198429643) PREDICTED: similar to Mpdz protein [Ciona intestinalis] [1e-18/96%]||(gi:224091219) PREDICTED: multiple PDZ domain protein [Taeniopygia guttata] [1e-17/94%]||(gi:296189932) PREDICTED: multiple PDZ domain protein [Callithrix jacchus] [5e-16/95%]||(gi:219841770) MPDZ protein [Homo sapiens] [6e-16/94%]|	gi|256052695 multiple pdz domain protein [Schistosoma mansoni] multiple pdz domain protein, putative [Schistosoma mansoni] (9e-35/cov=98%/id=100%)	112382257	NP_795352.2	5e-24		InaD-like [Homo sapiens]	|F GO:0005515|	Q2_P19934,Q2_P10200,Q2_P29968,Q2_P30075,Q2_P11382,Q2_P39530,Q2_P10299,Q2_P31164	[ Smp_scaff000387|60|76596|76656 PERFECT (60/0/0 qgap/0 tgap/-) ]
Q2_P40375	JAP05396.S	GenBank homolog	gi|256073512	1.7782	3.43	0.99	Up	sense	YES	YES	NO	GCGCAATCAACAAAGACCCTCTACTACATTATTTTTCGGTATTTTAAATAGAGTTCCTAG	OUT_GENOME	YES	|(gi:256073512) 100%|	{gi|256073512 hypothetical protein [Schistosoma mansoni] conserved hypothetical protein [Schistosoma mansoni] (8e-26/cov=39%/id=67%)}{gi|301607516 PREDICTED: multiple C2 and transmembrane domain-containing protein 2-like [Xenopus (Silurana) tropicalis] (2e-08/cov=25%/id=47%)}{gi|126277099 PREDICTED: similar to MCTP2 [Monodelphis domestica] (7e-08/cov=30%/id=42%)}	-	-	gi|256073512			-	-	-	-	gi|256073512 hypothetical protein [Schistosoma mansoni] conserved hypothetical protein [Schistosoma mansoni] (8e-26/cov=39%/id=67%)	50657352	NP_060819.2	1e-09		multiple C2 domains, transmembrane 2 [Homo sapiens]	-	Q2_P32398,Q2_P38857,Q2_P40375,Q2_P12581	[ Smp_scaff000028|60|508959|509019 PERFECT (60/0/0 qgap/0 tgap/+) ]
Q2_P30179	C904630.1	S. mansoni Gene Predictions	Smp_128230	1.7093	3.27	2.05	Up	sense	YES	YES	NO	GAGCAAGATATTTTTGGATCCGTTGAAGTGATTGGTACATTGGTAGCTAATCATTTTTCA	IN_GENOME	YES	|(gi:256072540) 100%|	{gi|256072540 hypothetical protein [Schistosoma mansoni] expressed protein [Schistosoma mansoni] (1e-62/cov=99%/id=100%)}{gi|115650757 PREDICTED: similar to neurogenic locus notch (notch) [Strongylocentrotus purpuratus] PREDICTED: similar to neurogenic locus notch (notch) [Strongylocentrotus purpuratus] (0.044/cov=93%/id=25%)}	Smp_128230	-	gi|256072540			hypothetical protein	-	|Hypothetical (gi:256072540) [e-119/100%]||Sjp (gi:76156664) [2e-07/96%]||(gi:148232718) jagged 1 [Xenopus laevis] [8e-07/99%]||(gi:51243740) Delta [Lithobius forficatus] [1e-06/93%]||(gi:301604268) PREDICTED: protein jagged-1-like [Xenopus (Silurana) tropicalis] [1e-06/99%]|	-	gi|256072540 hypothetical protein [Schistosoma mansoni] expressed protein [Schistosoma mansoni] (1e-62/cov=99%/id=100%)	4557679	NP_000205.1	1e-06		jagged 1 precursor [Homo sapiens]	|F GO:0005509|	Q2_P30179,Q2_P10400	[ Smp_scaff000018|60|1037757|1037817 PERFECT (60/0/0 qgap/0 tgap/+) ]
Q2_P16607	C917391.1	S. mansoni Gene Predictions	Smp_173140	1.4391	2.71	2.51	Up	sense	YES	YES	NO	ATCATGTGGAAGACTTAACAAGTGGTACAGTACTTGGTGAAATAATTATTGATCCTTTCG	IN_GENOME	YES	|(gi:256052997) subfamily M3A non-peptidase homologue (M03 family) [Schistosoma mansoni] 100%|	{gi|256052997 subfamily M3A non-peptidase homologue (M03 family) [Schistosoma mansoni] subfamily M3A non-peptidase homologue (M03 family) [Schistosoma mansoni] (6e-52/cov=98%/id=96%)}	Smp_173140	-	gi|256052997			subfamily M3A non-peptidase homologue (M03 family)	-	|(gi:256052997) subfamily M3A non-peptidase homologue (M03 family) [Schistosoma mansoni] [0.0/100%]||Hypothetical (gi:226466576) [e-148/32%]||Hypothetical (gi:256078695) [e-131/24%]||(gi:256082565) solute carrier family 35 member C1 [Schistosoma mansoni] [e-131/24%]||Hypothetical (gi:256085735) [e-130/24%]|	-	gi|256052997 subfamily M3A non-peptidase homologue (M03 family) [Schistosoma mansoni] subfamily M3A non-peptidase homologue (M03 family) [Schistosoma mansoni] (6e-52/cov=98%/id=96%)		-		0	No hits	|F GO:0008233|	Q2_P12411,Q2_P36905,Q2_P41089,Q2_P30647,Q2_P10851,Q2_P16607	[ Smp_scaff000517|60|27003|27063 PERFECT (60/0/0 qgap/0 tgap/-) ]
Q2_P12223	C908063.1	S. mansoni Gene Predictions	Smp_143890	1.5083	2.84	3.84	Up	antisense	YES	NO	NO	TGGATTGTAGGTGTTACTGATGATGATGTAATCTGTTTAGATCCACATACTACTCAACCC	IN_GENOME	YES	|(gi:256078123) autophagin-1 (C54 family) [Schistosoma mansoni] 100%||(gi:257205644) autophagy-related cysteine endopeptidase 2 [Schistosoma japonicum] 95%|	{gi|257205644 autophagy-related cysteine endopeptidase 2 [Schistosoma japonicum] (8e-31/cov=98%/id=93%)}{gi|256078123 autophagin-1 (C54 family) [Schistosoma mansoni] autophagin-1 (C54 family) [Schistosoma mansoni] (1e-17/cov=61%/id=100%)}{gi|291202714 autophagy-related 4 [Haemaphysalis longicornis] (1e-13/cov=97%/id=55%)}	Smp_143890	Sjc_0218550	gi|257205644		X	hypothetical protein	Sjp 0218550|ko:K08342 autophagy-related protein 4, putative	|Hypothetical (gi:256063155) [8e-44/100%]||Hypothetical (gi:256078125) [1e-18/100%]|	|(gi:257205644) autophagy-related cysteine endopeptidase 2 [Schistosoma japonicum] [0.0/100%]||(gi:256078123) autophagin-1 (C54 family) [Schistosoma mansoni] [0.0/100%]||Sjp (gi:76156435) [0.0/65%]||(gi:242007959) Cysteine protease ATG4A, putative [Pediculus humanus corporis] [2e-53/29%]||(gi:193652476) PREDICTED: similar to AGAP008497-PA [Acyrthosiphon pisum] [6e-49/29%]|	gi|257205644 autophagy-related cysteine endopeptidase 2 [Schistosoma japonicum] (8e-31/cov=98%/id=93%)		-			No hits	|C GO:0005737|	Q2_P12223,Q2_P01392,Q2_P18100	[ Smp_scaff000097|60|986508|986568 PERFECT (60/0/0 qgap/0 tgap/-) ]
Q2_P28883	C902836.1	GenBank homolog	gi|256052716	1.5344	2.9	0.99	Up	sense	YES	YES	NO	CCATTAGCTATTGTTGGATTATGGCCACAATTGAGTTCAGCATTTCAACATGCAAATTTA	OUT_GENOME	YES	No hits	{gi|256052716 hypothetical protein [Schistosoma mansoni] expressed protein [Schistosoma mansoni] (1e-17/cov=48%/id=67%)}	-	-	gi|256052716			-	-	-	-	gi|256052716 hypothetical protein [Schistosoma mansoni] expressed protein [Schistosoma mansoni] (1e-17/cov=48%/id=67%)	118498337	NP_056197.2	2e-98		HECT domain containing 1 [Homo sapiens]	-		[ Smp_scaff000117|60|458125|458185 PERFECT (60/0/0 qgap/0 tgap/+) ]
Q2_P01276	C802948.1	GenBank homolog	gi|256090523	1.4631	2.76	2.05	Up	sense	YES	YES	NO	GGTCCACCCATATGTCTTATGTCTCATGAACATTTTCAAACTTTAAATCTTATCGGAGAA	IN_GENOME	NO	|(gi:256090523) prion-like-(q/n-rich)-domain-bearing protein protein [Schistosoma mansoni] 90%|	{gi|256090523 prion-like-(q/n-rich)-domain-bearing protein protein [Schistosoma mansoni] prion-like-(q/n-rich)-domain-bearing protein protein [Schistosoma mansoni] (2e-56/cov=98%/id=93%)}{gi|226481367 Protein FAM46C [Schistosoma japonicum] (2e-30/cov=98%/id=65%)}{gi|76154951 SJCHGC05065 protein [Schistosoma japonicum] (5e-21/cov=56%/id=77%)}	-	-	gi|256090523			-	-	-	-	gi|256090523 prion-like-(q/n-rich)-domain-bearing protein protein [Schistosoma mansoni] prion-like-(q/n-rich)-domain-bearing protein protein [Schistosoma mansoni] (2e-56/cov=98%/id=93%)	38570095	NP_060179.2	2e-75		hypothetical protein LOC54855 [Homo sapiens]	-	Q2_P03039,Q2_P01276,Q2_P31289,Q2_P24081,Q2_P27838,Q2_P08150,Q2_P04560,Q2_P11495	-
Q2_P12910	C909527.1	S. mansoni Gene Predictions	Smp_135530	1.6922	3.23	0	Up	sense	YES	YES	NO	TTTGAAGACCCGAGACTTGGTTCAGCTGACCGTTTTCGAGATTATTGTCCAGCTTATGTG	IN_GENOME	YES	|(gi:256075202) leishmanolysin-2 (M08 family) [Schistosoma mansoni] 100%|	{gi|256075202 leishmanolysin-2 (M08 family) [Schistosoma mansoni] leishmanolysin-2 (M08 family) [Schistosoma mansoni] (e-119/cov=99%/id=88%)}{gi|226490162 Leishmanolysin homolog precursor [Schistosoma japonicum] (8e-40/cov=103%/id=37%)}{gi|256087754 invadolysin (M08 family) [Schistosoma mansoni] invadolysin (M08 family) [Schistosoma mansoni] (1e-38/cov=99%/id=36%)}	Smp_135530	-	gi|256075202			leishmanolysin-2 (M08 family)	-	|(gi:256075202) leishmanolysin-2 (M08 family) [Schistosoma mansoni] [0.0/100%]||(gi:226490162) Leishmanolysin homolog precursor [Schistosoma japonicum] [e-159/29%]||Hypothetical (gi:226483609) [e-100/27%]||Hypothetical (gi:226483611) [e-100/27%]||(gi:256087754) invadolysin (M08 family) [Schistosoma mansoni] [1e-67/27%]|	-	gi|256075202 leishmanolysin-2 (M08 family) [Schistosoma mansoni] leishmanolysin-2 (M08 family) [Schistosoma mansoni] (e-119/cov=99%/id=88%)	223468600	NP_001129521.2	3e-64		leishmanolysin-like isoform 1 [Homo sapiens]	|F GO:0008233|	Q2_P12910,Q2_P11219,Q2_P31009,Q2_P20140	[ Smp_scaff000049|60|869726|869786 PERFECT (60/0/0 qgap/0 tgap/-) ]
Q2_P21799	C805389.1	S. mansoni Gene Predictions	Smp_169770	1.1432	2.21	4.65	Up	sense	YES	YES	NO	CTCCCTAATCCATATCGATATATTTCAATTGGTGTTTATATGCCACCAGTTTTGATCATG	IN_GENOME	YES	|(gi:256087302) 100%|	{gi|256087302 hypothetical protein [Schistosoma mansoni] conserved hypothetical protein [Schistosoma mansoni] (e-112/cov=99%/id=76%)}{gi|158289815 AGAP010738-PA [Anopheles gambiae str. PEST] AGAP010738-PA [Anopheles gambiae str. PEST] (5e-29/cov=64%/id=40%)}{gi|156349522 predicted protein [Nematostella vectensis] predicted protein [Nematostella vectensis] (9e-29/cov=64%/id=38%)}	Smp_169770	Sjc_0069790	gi|256087302			hypothetical protein	Sjp 0069790|ko:K05289 glycosylphosphatidylinositol transamidase, putative	|Hypothetical (gi:256087302) [0.0/100%]||(gi:156349522) predicted protein [Nematostella vectensis] [4e-52/60%]||Hypothetical (gi:91087137) [2e-51/62%]||(gi:307188892) Glycosylphosphatidylinositol anchor attachment 1 protein [Camponotus floridanus] [2e-51/61%]||(gi:157123491) glycosylphosphatidylinositol anchor attachment protein, putative [Aedes aegypti] [6e-51/65%]|	|(gi:256087302) [e-138/102%]||(gi:156349522) predicted protein [Nematostella vectensis] [5e-43/94%]||(gi:158289815) AGAP010738-PA [Anopheles gambiae str. PEST] [9e-42/96%]||(gi:47220384) [9e-42/96%]||(gi:66529554) PREDICTED: similar to CG3033-PA [Apis mellifera] [1e-41/102%]|	gi|256087302 hypothetical protein [Schistosoma mansoni] conserved hypothetical protein [Schistosoma mansoni] (e-112/cov=99%/id=76%)	4504079	NP_003792.1	2e-48		glycosylphosphatidylinositol anchor attachment protein 1 [Homo sapiens]	|F GO:0034235|	Q2_P39210,Q2_P21799	[ Smp_scaff000401|60|251958|252018 PERFECT (60/0/0 qgap/0 tgap/+) ]
Q2_P04444	C808268.1	S. mansoni Gene Predictions	Smp_132980.x	1.6024	3.04	2.05	Up	sense	YES	YES	NO	CTACTTGTAAAGGAGCTCTTGATTCCCGGATTAGATGGTCTGTGGATTGGACATTCCAAG	IN_GENOME	YES	|(gi:256074228) 100%||(gi:256074226) 100%|	{gi|256074226 hypothetical protein [Schistosoma mansoni] expressed protein [Schistosoma mansoni] (6e-76/cov=75%/id=99%)}{gi|256074228 hypothetical protein [Schistosoma mansoni] expressed protein [Schistosoma mansoni] (2e-69/cov=79%/id=100%)}{gi|76157250 SJCHGC09198 protein [Schistosoma japonicum] (2e-50/cov=74%/id=69%)}	Smp_132980.2	-	gi|256074226			hypothetical protein	-	|Hypothetical (gi:256074226) [0.0/100%]||Hypothetical (gi:256074228) [0.0/91%]||Sjp (gi:76157250) [3e-91/23%]||Sjp (gi:56754233) [8e-66/22%]||Hypothetical (gi:115670812) [2e-07/33%]|	-	gi|256074226 hypothetical protein [Schistosoma mansoni] expressed protein [Schistosoma mansoni] (6e-76/cov=75%/id=99%)	21237783	NP_061184.1	0.02		component of oligomeric golgi complex 1 [Homo sapiens]	|F GO:0008565|	Q2_P22411,Q2_P03156,Q2_P29190,Q2_P04444,Q2_P09124,Q2_P28853,Q2_P10591,Q2_P09448	[ Smp_scaff000037|60|620896|620956 PERFECT (60/0/0 qgap/0 tgap/-) ]
Q2_P06099	C810884.1	S. mansoni Gene Predictions	Smp_182620	1.1916	2.28	4.65	Up	sense	YES	YES	NO	GATCGATGAGGACAGTTTAGCTTAAGGTTACTTATATATGACTGACATATCAATATTCGC	IN_GENOME	YES	No hits	{gi|257205926 carboxypeptidase N, polypeptide 1, 50kD [Schistosoma japonicum] (e-137/cov=86%/id=79%)}{gi|56755129 SJCHGC06984 protein [Schistosoma japonicum] (2e-85/cov=58%/id=76%)}{gi|156400882 predicted protein [Nematostella vectensis] predicted protein [Nematostella vectensis] (2e-53/cov=63%/id=51%)}	Smp_182620	Sjc_0301710	gi|257205926			hypothetical protein	Sjp 0301710|ko:K01292 carboxypeptidase N [EC3.4.17.3], putative	|Hypothetical (gi:256091216) [7e-56/100%]||(gi:257205926) carboxypeptidase N, polypeptide 1, 50kD [Schistosoma japonicum] [3e-36/93%]||Sjp (gi:56755129) [3e-36/93%]||(gi:193652529) PREDICTED: similar to carboxypeptidase H [Acyrthosiphon pisum] [3e-05/74%]||(gi:273529764) zinc carboxypeptidase precursor [Steinernema carpocapsae] [4e-04/50%]|	|(gi:257205926) carboxypeptidase N, polypeptide 1, 50kD [Schistosoma japonicum] [0.0/100%]||(gi:256077561) carboxypeptidase N (M14 family) [Schistosoma mansoni] [e-131/69%]||Sjp (gi:56754893) [e-112/41%]||Sjp (gi:56755129) [e-111/40%]||(gi:193652529) PREDICTED: similar to carboxypeptidase H [Acyrthosiphon pisum] [9e-90/91%]|	gi|257205926 carboxypeptidase N, polypeptide 1, 50kD [Schistosoma japonicum] (e-137/cov=86%/id=79%)	53692189	NP_001120.3	3e-06		adipocyte enhancer binding protein 1 precursor [Homo sapiens]	|F GO:0008233|		[ Smp_scaff000087|60|246452|246512 PERFECT (60/0/0 qgap/0 tgap/-) ]
Q2_P16787	C917757.1	S. mansoni Gene Predictions	Smp_029470	1.3366	2.53	1.97	Up	sense	YES	YES	YES	TTACAGCTACGGTTTGATCTGGAAATGGGATGTAAGAGATCTCCGTCACGCTCTCTACCT	IN_GENOME	YES	No hits	NHF	Smp_029470	-	-		X	thimet oligopeptidase (M03 family)	-	|(gi:256076193) thimet oligopeptidase (M03 family) [Schistosoma mansoni] [0.0/100%]||(gi:256076199) thimet oligopeptidase (M03 family) [Schistosoma mansoni] [0.0/100%]||(gi:156403871) predicted protein [Nematostella vectensis] [e-177/98%]||Hypothetical (gi:196002737) [e-176/98%]||(gi:224087796) PREDICTED: similar to thimet oligopeptidase 1 [Taeniopygia guttata] [e-176/99%]|	-	No hits	4507491	NP_003240.1	1e-172	0.98	thimet oligopeptidase 1 [Homo sapiens]	|F GO:0003779|	Q2_P18878,Q2_P16787,Q2_P37117,Q2_P00517	[ Smp_scaff000062|60|1051621|1051681 PERFECT (60/0/0 qgap/0 tgap/-) ]
Q2_P00883	C802074.1	S. mansoni Gene Predictions	Smp_125900	1.449	2.73	1.97	Up	sense	YES	YES	YES	CACAAATTGATTACTGAGTTAGCATCACTTTTCGACTGTCGAGCGCTTTTTGCTACTGCA	IN_GENOME	YES	|(gi:256071690) 100%||(gi:226487500) 90%||(gi:226487498) 90%|	{gi|256071690 hypothetical protein [Schistosoma mansoni] expressed protein [Schistosoma mansoni] (0.0/cov=67%/id=93%)}{gi|226487500 hypothetical protein [Schistosoma japonicum] hypothetical protein [Schistosoma japonicum] (0.0/cov=67%/id=84%)}{gi|226487498 hypothetical protein [Schistosoma japonicum] (0.0/cov=67%/id=84%)}	Smp_125900	Sjc_0212970	gi|256071690			hypothetical protein	Sjp 0212970|similar to Uncharacterized protein C9orf126 homolog, putative	|Hypothetical (gi:256071690) [0.0/100%]||Hypothetical (gi:226487498) [0.0/100%]||Hypothetical (gi:226487500) [0.0/100%]||Hypothetical (gi:241742044) [e-165/99%]||(gi:66512203) PREDICTED: similar to CG13293-PA [Apis mellifera] [e-161/98%]|	|(gi:226487498) [0.0/100%]||(gi:226487500) [0.0/100%]||(gi:256071690) [0.0/97%]||(gi:241742044) [e-176/97%]||(gi:260829053) [e-169/96%]|	gi|256071690 hypothetical protein [Schistosoma mansoni] expressed protein [Schistosoma mansoni] (0.0/cov=67%/id=93%)	221554543	NP_001138349.1	1e-152		hypothetical protein LOC286205 isoform 2 [Homo sapiens]	|F GO:0000166|	Q2_P37239,Q2_P00883	[ Smp_scaff000010|60|1060600|1060660 PERFECT (60/0/0 qgap/0 tgap/+) ]
Q2_P06627	C811626.1	S. mansoni Gene Predictions	Smp_143130.x	1.2612	2.4	1.6	Up	sense	YES	YES	YES	GTTTCGTACCAAAAGATGATGGTGTAGTATGTGTACCGTGTTATGAAGAGAAATATTCAC	IN_GENOME	YES	|(gi:256077867) four and A half lim domains [Schistosoma mansoni] 100%||(gi:226479208) Four and a half LIM domains protein 2 [Schistosoma japonicum] 94%||Sjp (gi:76157659) 84%|	{gi|256077867 four and A half lim domains [Schistosoma mansoni] four and A half lim domains, putative [Schistosoma mansoni] (e-111/cov=65%/id=99%)}{gi|226479208 Four and a half LIM domains protein 2 [Schistosoma japonicum] (e-107/cov=65%/id=95%)}{gi|76157659 SJCHGC01639 protein [Schistosoma japonicum] (e-103/cov=64%/id=92%)}	Smp_143130.1	Sjc_0211600	gi|256077867			four and A half lim domains, putative	Sjp 0211600|Four and a half LIM domains protein 2, putative	|(gi:256077867) four and A half lim domains [Schistosoma mansoni] [e-139/100%]||(gi:226479208) Four and a half LIM domains protein 2 [Schistosoma japonicum] [e-129/96%]||Sjp (gi:76157659) [5e-94/75%]||(gi:167966411) LIMPETin [Schistosoma mansoni] [3e-93/92%]||(gi:256079789) four and A half lim domains [Schistosoma mansoni] [3e-93/92%]|	|(gi:226479208) Four and a half LIM domains protein 2 [Schistosoma japonicum] [0.0/100%]||(gi:256077867) four and A half lim domains [Schistosoma mansoni] [e-145/83%]||(gi:256079789) four and A half lim domains [Schistosoma mansoni] [e-127/95%]||(gi:167966411) LIMPETin [Schistosoma mansoni] [e-127/95%]||(gi:193202640) LIM domain family member (lim-9) [Caenorhabditis elegans] [e-110/96%]|	gi|256077867 four and A half lim domains [Schistosoma mansoni] four and A half lim domains, putative [Schistosoma mansoni] (e-111/cov=65%/id=99%)	87159836	NP_001034581.1	3e-75		four and a half LIM domains 2 [Homo sapiens]	|F GO:0008270|	Q2_P19142,Q2_P00729,Q2_P00061,Q2_P06627,Q2_P27629,Q2_P06720,Q2_P26313,Q2_P07970	[ Smp_scaff000093|60|315825|315885 PERFECT (60/0/0 qgap/0 tgap/-) ]
Q2_P37895	C919407.1	S. mansoni Gene Predictions	Smp_143750	1.4665	2.76	2.51	Up	sense	YES	YES	NO	ATTTGGTTAGACGATACATTTACGCTCATACTGCGGCAGAAAGAAAAATTTTCTCTGAAG	IN_GENOME	YES	|(gi:256078089) metazoan probable membrane protein [Schistosoma mansoni] 100%|	{gi|256078089 metazoan probable membrane protein [Schistosoma mansoni] metazoan probable membrane protein, putative [Schistosoma mansoni] (9e-97/cov=93%/id=100%)}{gi|256073551 metazoan probable membrane protein [Schistosoma mansoni] metazoan probable membrane protein, putative [Schistosoma mansoni] (1e-22/cov=91%/id=37%)}{gi|297695597 PREDICTED: transmembrane protein 63C [Pongo abelii] (3e-22/cov…	Smp_143750	Sjc_0005490	gi|256078089			metazoan probable membrane protein, putative	Sjp 0005490|Transmembrane protein 63A, putative	|(gi:256078089) metazoan probable membrane protein [Schistosoma mansoni] [0.0/100%]||Sjp (gi:76152907) [2e-36/18%]||(gi:147906330) transmembrane protein 63A [Xenopus laevis] [1e-26/68%]||(gi:149040882) transmembrane protein 63a (predicted) [Rattus norvegicus] [1e-24/66%]||(gi:205360936) transmembrane protein 6 [Rattus norvegicus] [1e-24/66%]|	|(gi:256078089) metazoan probable membrane protein [Schistosoma mansoni] [e-174/64%]||Sjp (gi:76152907) [5e-91/33%]||Sjp (gi:76153428) [2e-88/20%]||(gi:256073551) metazoan probable membrane protein [Schistosoma mansoni] [4e-23/60%]||(gi:126310104) PREDICTED: similar to transmembrane protein 63B, [Monodelphis domestica] [2e-21/54%]|	gi|256078089 metazoan probable membrane protein [Schistosoma mansoni] metazoan probable membrane protein, putative [Schistosoma mansoni] (9e-97/cov=93%/id=100%)	190341095	NP_065164.2	2e-23		transmembrane protein 63C [Homo sapiens]	|C GO:0016021|	Q2_P37895,Q2_P39386	[ Smp_scaff000097|60|238908|238968 PERFECT (60/0/0 qgap/0 tgap/+) ]
Q2_P31314	C906782.1	S. mansoni Gene Predictions	Smp_156000.x	1.5482	2.92	2.51	Up	sense	YES	YES	YES	CCAGGTCAATTTTAACAGTACCTTGGGTTGAATTCGGTGATAAAGTCTCTGTCACATGCC	IN_GENOME	YES	|(gi:256082640) oxysterol binding protein 9 [Schistosoma mansoni] 100%||(gi:256082638) oxysterol binding protein 9 [Schistosoma mansoni] 100%||(gi:226482324) Oxysterol-binding protein-related protein 11 [Schistosoma japonicum] 89%||(gi:226482322) Oxysterol-binding protein-related protein 11 [Schistosoma japonicum] 89%||(gi:297488389) PREDICTED: oxysterol binding protein-like 10 [Bos taurus] 78%|	{gi|256082640 oxysterol binding protein 9 [Schistosoma mansoni] oxysterol binding protein 9,, putative [Schistosoma mansoni] (6e-58/cov=100%/id=100%)}{gi|256082638 oxysterol binding protein 9 [Schistosoma mansoni] oxysterol binding protein 9,, putative [Schistosoma mansoni] (6e-58/cov=100%/id=100%)}{gi|226482324 Oxysterol-binding protein-related protein 11 [Schistosoma japonicum] (5e-49/cov=100%/…	Smp_156000.2	Sjc_0300420	gi|256082640			oxysterol binding protein 9,, putative	Sjp 0300420|Oxysterol-binding protein-related protein 11, putative	|(gi:256082638) oxysterol binding protein 9 [Schistosoma mansoni] [0.0/100%]||(gi:256082640) oxysterol binding protein 9 [Schistosoma mansoni] [0.0/83%]||(gi:226482322) Oxysterol-binding protein-related protein 11 [Schistosoma japonicum] [0.0/98%]||(gi:226482324) Oxysterol-binding protein-related protein 11 [Schistosoma japonicum] [0.0/98%]||(gi:71895871) oxysterol binding protein-like 11 [Xenopu…	|(gi:226482322) Oxysterol-binding protein-related protein 11 [Schistosoma japonicum] [0.0/100%]||(gi:226482324) Oxysterol-binding protein-related protein 11 [Schistosoma japonicum] [0.0/100%]||(gi:256082638) oxysterol binding protein 9 [Schistosoma mansoni] [0.0/70%]||(gi:256082640) oxysterol binding protein 9 [Schistosoma mansoni] [e-152/59%]||(gi:118093809) PREDICTED: similar to oxysterol-bindi…	gi|256082640 oxysterol binding protein 9 [Schistosoma mansoni] oxysterol binding protein 9,, putative [Schistosoma mansoni] (6e-58/cov=100%/id=100%)	19923812	NP_060254.2	3e-94		oxysterol-binding protein-like protein 10 [Homo sapiens]	|P GO:0006869|	Q2_P31314,Q2_P39023,Q2_P38608,Q2_P07723,Q2_P27262	[ Smp_scaff000189|60|520437|520497 PERFECT (60/0/0 qgap/0 tgap/+) ]
Q2_P38761	JAP01889.S	GenBank homolog	gi|256074702	1.1387	2.2	3.84	Up	sense	YES	YES	NO	GACATTATATGATGCTGGAGCTGTTTGTGTTAAGTTGCTTTGTCAAGATGAATCAAATTC	OUT_GENOME	YES	|(gi:256074702) 100%|	{gi|256074702 hypothetical protein [Schistosoma mansoni] hypothetical protein [Schistosoma mansoni] (1e-22/cov=33%/id=69%)}	-	-	gi|256074702			-	-	-	-	gi|256074702 hypothetical protein [Schistosoma mansoni] hypothetical protein [Schistosoma mansoni] (1e-22/cov=33%/id=69%)		-			No hits	-	Q2_P40224,Q2_P38761,Q2_P39323,Q2_P38537,Q2_P39675	[ Smp_scaff000043|60|511344|511404 PERFECT (60/0/0 qgap/0 tgap/-) ]
Q2_P02951	C805853.1	GenBank homolog	gi|226478576	2.3916	5.25	0	Up	sense	YES	YES	NO	CCATTGATTACTGGAATAATATGAAACAATACACGCACCAGTAATTATTCTCTAGGGGAT	IN_GENOME	YES	No hits	{gi|226478576 hypotheticial protein [Schistosoma japonicum] (1e-47/cov=66%/id=43%)}{gi|56753814 SJCHGC05224 protein [Schistosoma japonicum] (1e-47/cov=66%/id=43%)}{gi|257206210 hypotheticial protein [Schistosoma japonicum] (1e-18/cov=41%/id=38%)}	-	-	gi|226478576			-	-	-	-	gi|226478576 hypotheticial protein [Schistosoma japonicum] (1e-47/cov=66%/id=43%)	145699123	NP_653259.3	0.47		dedicator of cytokinesis 11 [Homo sapiens]	-		[ Smp_scaff000050|60|1995047|1995107 PERFECT (60/0/0 qgap/0 tgap/+) ]
Q2_P38764	JAP02009.S	GenBank homolog	gi|256072833	0.9487	1.93	3.84	Up	sense	YES	YES	YES	GACTTGACCGATAGTGGTGGTGATTGTGTATCTTCCATGTCTGTTAGCTCAATTAAATAA	OUT_GENOME	YES	|(gi:256072833) coronin [Schistosoma mansoni] 100%|	{gi|256072833 coronin [Schistosoma mansoni] coronin, putative [Schistosoma mansoni] (3e-15/cov=26%/id=84%)}{gi|25150738 CORonin family member (cor-1) [Caenorhabditis elegans] C. elegans protein R01H10.3a, partially confirmed by transcript evidence [Caenorhabditis elegans] (0.021/cov=23%/id=48%)}{gi|25150742 CORonin family member (cor-1) [Caenorhabditis elegans] C. elegans protein R01H10.3b, parti…	-	-	gi|256072833			-	-	-	-	gi|256072833 coronin [Schistosoma mansoni] coronin, putative [Schistosoma mansoni] (3e-15/cov=26%/id=84%)	65787364	NP_001018080.1	1e-148		coronin, actin binding protein, 1B [Homo sapiens]	|GO:0003779||GO:0015629|	Q2_P32966,Q2_P13118,Q2_P12740,Q2_P32557,Q2_P40229,Q2_P31075,Q2_P09602,Q2_P40176,Q2_P38764,Q2_P11286	[ Smp_scaff000021|60|538748|538808 PERFECT (60/0/0 qgap/0 tgap/-) ]
Q2_P21123	C804412.1	S. mansoni Gene Predictions	Smp_161860	1.1442	2.21	3.84	Up	sense	YES	YES	NO	CAATCTCACAATCTGATTATTCCCCATCAGTGTTAACTTCATCTAGTTCATTTGGTAGTC	IN_GENOME	YES	|(gi:256084576) 100%|	{gi|256084576 hypothetical protein [Schistosoma mansoni] expressed protein [Schistosoma mansoni] (1e-88/cov=99%/id=85%)}	Smp_161860	-	gi|256084576			hypothetical protein	-	|Hypothetical (gi:256084576) [0.0/100%]||Sjp (gi:56757301) [7e-53/9%]||(gi:291229540) PREDICTED: mKIAA0226 protein-like [Saccoglossus kowalevskii] [4e-39/16%]||Hypothetical (gi:115921105) [3e-38/12%]||(gi:189237491) PREDICTED: similar to Uncharacterized protein KIAA0226 [Tribolium castaneum] [1e-34/14%]|	-	gi|256084576 hypothetical protein [Schistosoma mansoni] expressed protein [Schistosoma mansoni] (1e-88/cov=99%/id=85%)	224548938	NP_001139114.1	2e-34		hypothetical protein LOC9711 isoform 1 [Homo sapiens]	|F GO:0008270|	Q2_P40044,Q2_P20314,Q2_P31153,Q2_P21123,Q2_P16497,Q2_P39082,Q2_P02122,Q2_P11370	[ Smp_scaff000251|60|901719|901779 PERFECT (60/0/0 qgap/0 tgap/-) ]
Q2_P02297	C804704.1	S. mansoni Gene Predictions	Smp_094930	1.557	2.94	0.99	Up	sense	YES	YES	NO	GTCATCACAACCTACTCTACCTGAATGGAAAATATACACAATTACTCCACAAACCCATCC	IN_GENOME	YES	|(gi:256053169) early growth response protein [Schistosoma mansoni] 100%|	{gi|256053169 early growth response protein [Schistosoma mansoni] early growth response protein, putative [Schistosoma mansoni] (2e-99/cov=62%/id=100%)}{gi|20384656 Egr-1 [Clarias gariepinus] (2e-16/cov=49%/id=38%)}{gi|34223990 early growth response protein [Lethenteron japonicum] (2e-16/cov=45%/id=42%)}	Smp_094930	-	gi|256053169			early growth response protein, putative	-	|(gi:256053169) early growth response protein [Schistosoma mansoni] [0.0/100%]||(gi:195389835) GJ23272 [Drosophila virilis] [4e-29/18%]||(gi:195348967) GM15276 [Drosophila sechellia] [4e-29/20%]||(gi:195055436) GH15079 [Drosophila grimshawi] [5e-29/19%]||(gi:195107371) GI23713 [Drosophila mojavensis] [6e-29/19%]|	-	gi|256053169 early growth response protein [Schistosoma mansoni] early growth response protein, putative [Schistosoma mansoni] (2e-99/cov=62%/id=100%)	31317228	NP_004421.2	3e-30		early growth response 3 [Homo sapiens]	|F GO:0003677|	Q2_P02297	[ Smp_scaff000573|60|91175|91235 PERFECT (60/0/0 qgap/0 tgap/-) ]
Q2_P12459	C908573.1	S. mansoni Gene Predictions	Smp_160830	1.0814	2.12	3.01	Up	sense	YES	YES	YES	CTTTATTGTACCTTCATATACTGATGCACAAAAAAGAATACCATATGCTCGGGTGAATCA	IN_GENOME	YES	|(gi:256084186) phospholipase d-related [Schistosoma mansoni] 100%||Sjp (gi:76154264) 89%|	{gi|256084186 phospholipase d-related [Schistosoma mansoni] phospholipase d-related [Schistosoma mansoni] (2e-82/cov=98%/id=99%)}{gi|76154264 SJCHGC03231 protein [Schistosoma japonicum] (9e-45/cov=75%/id=72%)}{gi|91094487 PREDICTED: similar to phospholipase D3 [Tribolium castaneum] hypothetical protein TcasGA2_TC004381 [Tribolium castaneum] (8e-33/cov=98%/id=51%)}	Smp_160830	-	gi|256084186			phospholipase d - related	-	|(gi:256084186) phospholipase d-related [Schistosoma mansoni] [0.0/100%]||Hypothetical (gi:126329331) [e-100/91%]||(gi:170064107) phospholipase D3 [Culex quinquefasciatus] [2e-99/90%]||Hypothetical (gi:157137711) [4e-97/90%]||Hypothetical (gi:91094487) [5e-97/91%]|	-	gi|256084186 phospholipase d-related [Schistosoma mansoni] phospholipase d-related [Schistosoma mansoni] (2e-82/cov=98%/id=99%)	166197683	NP_036400.2	2e-95		phospholipase D3 [Homo sapiens]	|F GO:0016780|	Q2_P12681,Q2_P32503,Q2_P05744,Q2_P04867,Q2_P12459	[ Smp_scaff000244|60|214214|214274 PERFECT (60/0/0 qgap/0 tgap/+) ]
Q2_P35866	C915603.1	S. mansoni Gene Predictions	Smp_124050.x	2.1009	4.29	0.99	Up	sense	YES	YES	NO	CAAGATCAAACGAAAGCATATGTTGTTGGACGTTATTTACCTGTAGGTAACAAAGGGGAT	IN_GENOME	YES	|(gi:256070971) venom allergen-like (VAL) 6 protein [Schistosoma mansoni] 100%||(gi:256070969) venom allergen-like (VAL) 6 protein [Schistosoma mansoni] 100%||(gi:256070967) venom allergen-like (VAL) 6 protein [Schistosoma mansoni] 100%||(gi:63054375) venom allergen-like protein 6 [Schistosoma mansoni] 100%||Sjp (gi:56754116) 85%|	{gi|256070971 venom allergen-like (VAL) 6 protein [Schistosoma mansoni] venom allergen-like (VAL) 6 protein [Schistosoma mansoni] (8e-73/cov=98%/id=68%)}{gi|256070967 venom allergen-like (VAL) 6 protein [Schistosoma mansoni] venom allergen-like (VAL) 6 protein [Schistosoma mansoni] (8e-73/cov=98%/id=68%)}{gi|63054375 venom allergen-like protein 6 [Schistosoma mansoni] (8e-73/cov=98%/id=68%)}	Smp_124050.2	-	gi|256070971			venom allergen-like (VAL) 6 protein	-	|(gi:256070971) venom allergen-like (VAL) 6 protein [Schistosoma mansoni] [0.0/100%]||(gi:256070967) venom allergen-like (VAL) 6 protein [Schistosoma mansoni] [0.0/109%]||(gi:63054375) venom allergen-like protein 6 [Schistosoma mansoni] [0.0/109%]||(gi:256070969) venom allergen-like (VAL) 6 protein [Schistosoma mansoni] [0.0/100%]||Sjp (gi:56754116) [e-167/89%]|	-	gi|256070971 venom allergen-like (VAL) 6 protein [Schistosoma mansoni] venom allergen-like (VAL) 6 protein [Schistosoma mansoni] (8e-73/cov=98%/id=68%)	11641247	NP_071738.1	6e-19		GLI pathogenesis-related 2 [Homo sapiens]	|F GO:0008200|	Q2_P32446,Q2_P12624,Q2_P35942,Q2_P16228,Q2_P08656,Q2_P28364,Q2_P35866	[ Smp_scaff000005|60|1890892|1890952 PERFECT (60/0/0 qgap/0 tgap/-) ]
Q2_P11479	C906658.1	S. mansoni Gene Predictions	Smp_124250	1.4196	2.68	3.84	Up	sense	YES	YES	YES	CTGTTGCTCCTCATATGGATCCAGATCTTGTAGTGAAATCCAATAGTCAGTTAAATTTTT	IN_GENOME	YES	|(gi:256071039) high-affinity cgmp-specific 35-cyclic phosphodiesterase [Schistosoma mansoni] 100%|	{gi|256071039 high-affinity cgmp-specific 35-cyclic phosphodiesterase [Schistosoma mansoni] high-affinity cgmp-specific 3,5-cyclic phosphodiesterase, putative [Schistosoma mansoni] (2e-45/cov=53%/id=87%)}{gi|224156722 PREDICTED: similar to phosphodiesterase 9A, partial [Taeniopygia guttata] (2e-19/cov=55%/id=44%)}{gi|224042557 PREDICTED: phosphodiesterase 9A [Taeniopygia guttata] (2e-19/cov=55%/i…	Smp_124250	-	gi|256071039		X	high-affinity cgmp-specific 3,5-cyclic phosphodiesterase, putative	-	|(gi:256071039) high-affinity cgmp-specific 35-cyclic phosphodiesterase [Schistosoma mansoni] [0.0/100%]||(gi:115663002) PREDICTED: similar to phosphodiesterase 9A [Strongylocentrotus purpuratus] [9e-52/72%]||(gi:157123775) high-affinity cgmp-specific 3,5-cyclic phosphodiesterase [Aedes aegypti] [2e-51/89%]||(gi:110761882) PREDICTED: similar to Phosphodiesterase 9 CG32648-PA [Apis mellifera] [7e-…	-	gi|256071039 high-affinity cgmp-specific 35-cyclic phosphodiesterase [Schistosoma mansoni] high-affinity cgmp-specific 3,5-cyclic phosphodiesterase, putative [Schistosoma mansoni] (2e-45/cov=53%/id=87%)	48762750	NP_001001583.1	6e-47		phosphodiesterase 9A isoform o [Homo sapiens]	|F GO:0047555|	Q2_P11479	[ Smp_scaff000005|60|3154476|3154536 PERFECT (60/0/0 qgap/0 tgap/+) ]
Q2_P35733	C915435.1	S. mansoni Gene Predictions	Smp_179740	1.5259	2.88	2.51	Up	sense	YES	YES	NO	TCGATGGCGTATAGCGTTAAGTCCAATTATTTCTGTACATATACCATTATCATGTGGTAA	IN_GENOME	YES	|(gi:256090288) 100%|	{gi|256090288 hypothetical protein [Schistosoma mansoni] expressed protein [Schistosoma mansoni] (e-107/cov=99%/id=87%)}{gi|241779567 conserved hypothetical protein [Ixodes scapularis] conserved hypothetical protein [Ixodes scapularis] (4e-18/cov=62%/id=33%)}{gi|224495984 transmembrane protein 8A [Danio rerio] novel protein similar to transmembrane protein (TMEM) family [Danio rerio] (2e-16/cov=6…	Smp_179740	-	gi|256090288			hypothetical protein	-	|Hypothetical (gi:256090288) [0.0/100%]||(gi:224495984) transmembrane protein 8A [Danio rerio] [1e-22/33%]||Hypothetical (gi:241779567) [6e-22/28%]||(gi:116487827) Tmem8 protein [Xenopus laevis] [1e-21/33%]||(gi:163915541) Tmem8 protein [Xenopus laevis] [2e-21/33%]|	-	gi|256090288 hypothetical protein [Schistosoma mansoni] expressed protein [Schistosoma mansoni] (e-107/cov=99%/id=87%)	157676334	NP_067082.2	2e-16		transmembrane protein 8 (five membrane-spanning domains) [Homo sapiens]	|F GO:0005515|	Q2_P35733	[ Smp_scaff001941|60|4684|4744 PERFECT (60/0/0 qgap/0 tgap/-) ]
Q2_P18241	C800411.1	GenBank homolog	gi|256085332	2.7234	6.6	0.99	Up	sense	YES	YES	NO	GTTTGTGCAAATTATGGGATATTTACTAGAAGACGATGATACTTTAGAACTCAACTTGCC	IN_GENOME	NO	No hits	{gi|256085332 hypothetical protein [Schistosoma mansoni] expressed protein [Schistosoma mansoni] (1e-40/cov=62%/id=62%)}{gi|4099279 precursor anti-coagulant SAP-1 [Schistosoma haematobium] (1e-33/cov=70%/id=44%)}{gi|30142122 developmentally regulated antigen 10.3 precursor [Schistosoma mansoni] (1e-32/cov=69%/id=50%)}	-	-	gi|256085332			-	-	-	-	gi|256085332 hypothetical protein [Schistosoma mansoni] expressed protein [Schistosoma mansoni] (1e-40/cov=62%/id=62%)		-		0	No hits	-		-
Q2_P31710	C907413.1	S. mansoni Gene Predictions	Smp_177120	1.2214	2.33	4.65	Up	sense	YES	YES	NO	AAACAGTTATACTCATAAACGAGATTGCGTGGATTCTACAAGCACATTATTCGCTTACAA	IN_GENOME	YES	|(gi:256089467) serine/threonine protein kinase [Schistosoma mansoni] 100%|	{gi|256089467 serine/threonine protein kinase [Schistosoma mansoni] serine/threonine kinase [Schistosoma mansoni] (1e-18/cov=97%/id=100%)}	Smp_177120	-	gi|256089467			serine/threonine kinase	-	|(gi:256089467) serine/threonine protein kinase [Schistosoma mansoni] [0.0/100%]||Sjp (gi:76154395) [4e-85/44%]||Hypothetical (gi:260791686) [2e-53/100%]||(gi:156554102) PREDICTED: similar to CDC7 cell division cycle 7 [Nasonia vitripennis] [1e-51/87%]||(gi:241600835) cell division control protein, putative [Ixodes scapularis] [2e-51/94%]|	-	gi|256089467 serine/threonine protein kinase [Schistosoma mansoni] serine/threonine kinase [Schistosoma mansoni] (1e-18/cov=97%/id=100%)	197313667	NP_001127892.1	8e-25		cell division cycle 7 [Homo sapiens]	|F GO:0004693|	Q2_P34146,Q2_P11895,Q2_P40307,Q2_P38828,Q2_P31710	[ Smp_scaff000629|60|866389|866449 PERFECT (60/0/0 qgap/0 tgap/+) ]
Q2_P16525	C917254.1	S. mansoni Gene Predictions	Smp_077850	1.8301	3.56	1.27	Up	sense	YES	YES	YES	GCGGAAGAACATCCTGTTGCAGCCACATCCATCTCACGTGATTTTGCACGGCTTTTAAAA	IN_GENOME	YES	|(gi:256085496) actin [Schistosoma mansoni] 100%|	{gi|256085496 actin [Schistosoma mansoni] actin, putative [Schistosoma mansoni] (1e-77/cov=99%/id=99%)}{gi|226490232 Actin [Schistosoma japonicum] (7e-66/cov=99%/id=82%)}{gi|300175051 unnamed protein product [Blastocystis hominis] unnamed protein product [Blastocystis hominis] (2e-22/cov=100%/id=35%)}	Smp_077850	Sjc_0134170	gi|256085496			actin, putative	Sjp 0134170|Actin, putative	|(gi:256085496) actin [Schistosoma mansoni] [0.0/100%]||(gi:226490232) Actin [Schistosoma japonicum] [0.0/100%]||(gi:193890856) actin [Amphidinium carterae] [4e-77/101%]||(gi:1703153) RecName: Full=Actin actin [Cyanidioschyzon merolae] [6e-77/99%]||Hypothetical (gi:217072994) [7e-77/101%]|	|(gi:226490232) Actin [Schistosoma japonicum] [1e-93/99%]||(gi:256085496) actin [Schistosoma mansoni] [3e-77/99%]||Sjp (gi:56757382) [9e-52/61%]||(gi:72131544) PREDICTED: similar to Actin, cytoplasmic [Strongylocentrotus purpuratus] [9e-35/99%]||(gi:115746623) PREDICTED: similar to actin [Strongylocentrotus purpuratus] [9e-33/99%]|	gi|256085496 actin [Schistosoma mansoni] actin, putative [Schistosoma mansoni] (1e-77/cov=99%/id=99%)	4501885	NP_001092.1	2e-75		beta actin [Homo sapiens]	|F GO:0005524|	Q2_P16525	[ Smp_scaff000265|60|1116740|1116800 PERFECT (60/0/0 qgap/0 tgap/+) ]
Q2_P24649	C809171.1	S. mansoni Gene Predictions	Smp_142190	1.8595	3.63	1.29	Up	sense	YES	YES	YES	GCAATCTACGTAATGGTGGACCCTTAGACCATTTACAACCTGATGAAATCGATGTGGAGA	IN_GENOME	YES	|(gi:256077561) carboxypeptidase N (M14 family) [Schistosoma mansoni] 100%||(gi:257205926) carboxypeptidase N, polypeptide 1, 50kD [Schistosoma japonicum] 78%||Sjp (gi:56754893) 78%|	{gi|256077561 carboxypeptidase N (M14 family) [Schistosoma mansoni] carboxypeptidase N (M14 family) [Schistosoma mansoni] (3e-87/cov=84%/id=88%)}{gi|257205926 carboxypeptidase N, polypeptide 1, 50kD [Schistosoma japonicum] (4e-68/cov=84%/id=70%)}{gi|56754893 SJCHGC03714 protein [Schistosoma japonicum] (2e-67/cov=84%/id=69%)}	Smp_142190	-	gi|256077561			carboxypeptidase N (M14 family)	-	|(gi:256077561) carboxypeptidase N (M14 family) [Schistosoma mansoni] [0.0/100%]||(gi:257205926) carboxypeptidase N, polypeptide 1, 50kD [Schistosoma japonicum] [e-123/102%]||Sjp (gi:56754893) [2e-78/63%]||(gi:62859639) carboxypeptidase N, polypeptide 1 [Xenopus (Silurana) tropicalis] [3e-52/98%]||(gi:13507644) carboxypeptidase N catalytic chain precursor [Mus musculus] [8e-52/107%]|	-	gi|256077561 carboxypeptidase N (M14 family) [Schistosoma mansoni] carboxypeptidase N (M14 family) [Schistosoma mansoni] (3e-87/cov=84%/id=88%)	4503011	NP_001299.1	9e-52		carboxypeptidase N, polypeptide 1 precursor [Homo sapiens]	|F GO:0008233|	Q2_P24649,Q2_P08102	[ Smp_scaff000087|60|283057|283117 PERFECT (60/0/0 qgap/0 tgap/-) ]
Q2_P27991	C901554.1	S. mansoni Gene Predictions	Smp_089100	2.5145	5.71	0	Up	sense	YES	YES	YES	CAACGATTTGGTTCATTAAAATGGTCAGATCTTTTCACTGGTGCAATCGATTTGACTAAA	IN_GENOME	YES	|(gi:256087585) gamma-glutamyltransferase-like protein 3 (T03 family) [Schistosoma mansoni] 100%||Sjp (gi:76157527) 85%|	{gi|256087585 gamma-glutamyltransferase-like protein 3 (T03 family) [Schistosoma mansoni] gamma-glutamyltransferase-like protein 3 (T03 family) [Schistosoma mansoni] (7e-85/cov=99%/id=94%)}{gi|76157527 SJCHGC03544 protein [Schistosoma japonicum] (5e-71/cov=98%/id=81%)}{gi|296199769 PREDICTED: gamma-glutamyltransferase 7 [Callithrix jacchus] (7e-22/cov=92%/id=35%)}	Smp_089100	Sjc_0004210	gi|256087585			gamma-glutamyltransferase-like protein 3 (T03 family)	Sjp 0004210|ko:K00681 gamma-glutamyltranspeptidase [EC2.3.2.2], putative	|(gi:256087585) gamma-glutamyltransferase-like protein 3 (T03 family) [Schistosoma mansoni] [0.0/100%]||Sjp (gi:76157527) [e-140/62%]||Hypothetical (gi:47211670) [4e-33/93%]||(gi:118100464) PREDICTED: similar to gamma-glutamyltransferase-like 3 [Gallus gallus] [8e-32/92%]||(gi:149733207) PREDICTED: gamma-glutamyltransferase 7 [Equus caballus] [1e-28/93%]|	|(gi:256087585) gamma-glutamyltransferase-like protein 3 (T03 family) [Schistosoma mansoni] [e-179/84%]||Sjp (gi:76157527) [e-175/52%]||(gi:126291155) PREDICTED: similar to gamma-glutamyltransferase-like 3 [Monodelphis domestica] [1e-27/73%]||(gi:194044496) PREDICTED: similar to gamma-glutamyltransferase 7 [Sus scrofa] [3e-27/71%]||(gi:118100464) PREDICTED: similar to gamma-glutamyltransferase-li…	gi|256087585 gamma-glutamyltransferase-like protein 3 (T03 family) [Schistosoma mansoni] gamma-glutamyltransferase-like protein 3 (T03 family) [Schistosoma mansoni] (7e-85/cov=99%/id=94%)	109148539	NP_821158.2	1e-27		gamma-glutamyltransferase 7 [Homo sapiens]	|F GO:0003840|	Q2_P27991	[ Smp_scaff000416|60|416355|416415 PERFECT (60/0/0 qgap/0 tgap/+) ]
Q2_P37596	C918633.1	S. mansoni Gene Predictions	Smp_150790	2.3055	4.94	0	Up	sense	YES	YES	YES	CCGAAACAAATGTCTTGTTCTCCTGAATCATATTCATTTCATCAACATTCTGACAAGCAT	IN_GENOME	YES	|(gi:256080754) slit [Schistosoma mansoni] 100%|	{gi|256080754 slit [Schistosoma mansoni] slit, putative [Schistosoma mansoni] (1e-84/cov=51%/id=97%)}{gi|66826485 bromodomain-containing protein [Dictyostelium discoideum AX4] RecName: Full=Bromodomain-containing protein DDB_G0270170 bromodomain-containing protein [Dictyostelium discoideum AX4] (2e-04/cov=80%/id=23%)}{gi|66828069 hypothetical protein DDB_G0267892 [Dictyostelium discoideum AX4] hy…	Smp_150790	-	gi|256080754		X	slit, putative	-	|(gi:256080754) slit [Schistosoma mansoni] [0.0/100%]||(gi:158299883) AGAP009136-PA [Anopheles gambiae str. PEST] [5e-18/61%]||(gi:198472632) GA18017 [Drosophila pseudoobscura pseudoobscura] [7e-18/65%]||(gi:195161462) GL26432 [Drosophila persimilis] [8e-18/65%]||(gi:20152123) SD01674p [Drosophila melanogaster] [1e-17/62%]|	-	gi|256080754 slit [Schistosoma mansoni] slit, putative [Schistosoma mansoni] (1e-84/cov=51%/id=97%)	15029530	NP_071426.1	5e-17		leucine rich repeat containing 4 [Homo sapiens]	|F GO:0005515|	Q2_P37596,Q2_P17231	[ Smp_scaff000140|60|14058|14118 PERFECT (60/0/0 qgap/0 tgap/+) ]
Q2_P06807	C811924.1	S. mansoni Gene Predictions	Smp_161560	1.5804	2.99	3.84	Up	sense	YES	YES	NO	TTCAACTGCTGCCTTACTTCTAGCTCGACCATACTTAGAACTGATGGCTATTCTTCTTGG	IN_GENOME	YES	|(gi:256052414) 100%||Sjp (gi:76153986) 100%|	{gi|256052414 hypothetical protein [Schistosoma mansoni] expressed protein [Schistosoma mansoni] (6e-52/cov=47%/id=99%)}{gi|76153986 SJCHGC03287 protein [Schistosoma japonicum] (1e-45/cov=50%/id=83%)}{gi|226466514 DENN/MADD domain containing 1A [Schistosoma japonicum] (8e-36/cov=44%/id=77%)}	Smp_161560	-	gi|256052414		X	hypothetical protein	-	|Hypothetical (gi:256052414) [0.0/100%]||Sjp (gi:76153986) [3e-93/48%]||Sjp (gi:56753786) [6e-61/52%]|	-	gi|256052414 hypothetical protein [Schistosoma mansoni] expressed protein [Schistosoma mansoni] (6e-52/cov=47%/id=99%)	153251865	NP_115642.3	0.22		hypothetical protein LOC84226 [Homo sapiens]	-	Q2_P16646,Q2_P06807	[ Smp_scaff000249|60|713769|713829 PERFECT (60/0/0 qgap/0 tgap/-) ]
Q2_P29300	C903422.1	S. mansoni Gene Predictions	Smp_127950	1.2103	2.31	2.51	Up	antisense	YES	NO	NO	TAACGTTTGCTTCCAATGTGTTAAAGGAGTAGTTGGGGATGTTGAAAATTCAACCTATGA	IN_GENOME	YES	|(gi:256072449) protein arginine n-methyltransferase [Schistosoma mansoni] 100%||Sjp (gi:76154947) 94%|	{gi|256072449 protein arginine n-methyltransferase [Schistosoma mansoni] protein arginine n-methyltransferase, putative [Schistosoma mansoni] (1e-04/cov=41%/id=100%)}{gi|76154947 SJCHGC04789 protein [Schistosoma japonicum] (0.002/cov=41%/id=95%)}	Smp_127950	-	gi|256072449		X	protein arginine n-methyltransferase, putative	-	|(gi:256072449) protein arginine n-methyltransferase [Schistosoma mansoni] [0.0/100%]||Sjp (gi:76154947) [3e-95/14%]||(gi:213512702) arginine N-methyltransferase 3 [Salmo salar] [2e-70/33%]||(gi:156120799) protein arginine N-methyltransferase 3 [Bos taurus] [3e-70/32%]||(gi:169159053) protein arginine methyltransferase 3 [Danio rerio] [8e-68/33%]|	-	gi|256072449 protein arginine n-methyltransferase [Schistosoma mansoni] protein arginine n-methyltransferase, putative [Schistosoma mansoni] (1e-04/cov=41%/id=100%)	44771198	NP_005779.1	6e-65		protein arginine methyltransferase 3 isoform 1 [Homo sapiens]	|F GO:0008168|	Q2_P02794,Q2_P25980,Q2_P08483,Q2_P28192,Q2_P08484,Q2_P28194,Q2_P08486,Q2_P28195,Q2_P08487,Q2_P08488,Q2_P28196,Q2_P29300,Q2_P09562,Q2_P28206,Q2_P08499,Q2_P03857,Q2_P39217,Q2_P28191	[ Smp_scaff000017|60|2825125|2825185 PERFECT (60/0/0 qgap/0 tgap/-) ]
Q2_P22138	C805837.1	S. mansoni Gene Predictions	Smp_029390	1.0751	2.11	3.01	Up	sense	YES	YES	YES	CACTTCTGATGGTTCCTTTACCCATTACTACATACATTAAATCTTTCCAGTGTTTTGCAA	IN_GENOME	YES	No hits	{gi|256076175 ATP synthase subunit beta vacuolar [Schistosoma mansoni] ATP synthase subunit beta vacuolar, putative [Schistosoma mansoni] (0.0/cov=70%/id=100%)}{gi|17136796 vacuolar H[+]-ATPase 55kD B subunit, isoform B [Drosophila melanogaster] vacuolar H[+]-ATPase 55kD B subunit, isoform A [Drosophila melanogaster] vacuolar H[+]-ATPase 55kD B subunit, isoform C [Drosophila melanogaster] GF23001…	Smp_029390	Sjc_0031510	gi|256076175			ATP synthase subunit beta vacuolar, putative	Sjp 0031510|ko:K02147 V-type H+-transporting ATPase subunit B, putative	|(gi:256076175) ATP synthase subunit beta vacuolar [Schistosoma mansoni] [0.0/100%]||(gi:125773061) GA14484 [Drosophila pseudoobscura pseudoobscura] [0.0/100%]||(gi:17136796) vacuolar H[+] [0.0/100%]||(gi:195329486) GM25995 [Drosophila sechellia] [0.0/100%]||(gi:401327) RecName: Full=V-type proton ATPase subunit B; Short=V-ATPase subunit B; AltName: Full=Vacuolar proton pump subunit B H(+)-transp…	|(gi:256076175) ATP synthase subunit beta vacuolar [Schistosoma mansoni] [0.0/99%]||(gi:195036310) GH18893 [Drosophila grimshawi] [0.0/99%]||(gi:242011359) vacuolar ATP synthase subunit B, putative [Pediculus humanus corporis] [0.0/98%]||(gi:37781636) vacuolar proton-ATPase B-subunit [Artemia franciscana] [0.0/99%]||(gi:17136796) vacuolar H[+] [0.0/99%]|	gi|256076175 ATP synthase subunit beta vacuolar [Schistosoma mansoni] ATP synthase subunit beta vacuolar, putative [Schistosoma mansoni] (0.0/cov=70%/id=100%)	19913428	NP_001684.2	0		vacuolar H+ATPase B2 [Homo sapiens]	|C GO:0033180|		[ Smp_scaff000062|60|636480|636540 PERFECT (60/0/0 qgap/0 tgap/-) ]
Q2_P09776	C903721.1	S. mansoni Gene Predictions	Smp_128280.x	1.2312	2.35	2.05	Up	sense	YES	YES	NO	GCAATTGTTGATTTACTGTCCACCATTCCGGAGCTAAAACAAAATTTTCAAGGCTATAAT	IN_GENOME	YES	|(gi:256072554) 100%||(gi:256072552) 100%||(gi:226480070) SH3 adapter protein SPIN90 (NCK-interacting protein with SH3 domain) [Schistosoma japonicum] 75%|	{gi|256072554 hypothetical protein [Schistosoma mansoni] expressed protein [Schistosoma mansoni] (8e-73/cov=98%/id=100%)}{gi|256072552 hypothetical protein [Schistosoma mansoni] expressed protein [Schistosoma mansoni] (8e-73/cov=98%/id=100%)}{gi|226480070 SH3 adapter protein SPIN90 (NCK-interacting protein with SH3 domain) [Schistosoma japonicum] (1e-38/cov=102%/id=57%)}	Smp_128280.2	-	gi|256072554			hypothetical protein	-	|Hypothetical (gi:256072554) [0.0/100%]||Hypothetical (gi:256072552) [0.0/69%]||(gi:226480070) SH3 adapter protein SPIN90 (NCK-interacting protein with SH3 domain) [Schistosoma japonicum] [0.0/80%]||Sjp (gi:76154447) [7e-51/22%]||Sjp (gi:76163088) [6e-48/25%]|	-	gi|256072554 hypothetical protein [Schistosoma mansoni] expressed protein [Schistosoma mansoni] (8e-73/cov=98%/id=100%)	7705266	NP_057537.1	4e-12		NCK interacting protein with SH3 domain isoform 1 [Homo sapiens]	|F GO:0005515|	Q2_P14917,Q2_P34839,Q2_P21817,Q2_P35744,Q2_P09776,Q2_P36067,Q2_P05589,Q2_P25492,Q2_P23772,Q2_P15695	[ Smp_scaff000018|60|1305831|1305891 PERFECT (60/0/0 qgap/0 tgap/+) ]
Q2_P39065	JAP00664.C	S. japonicum Gene Predictions	Sjc_0005980	1.678	3.2	0.99	Up	sense	YES	YES	NO	GACGTAGTCATAGTTCATCTACCCCAACAGCTTCCGAAACAGATAGTTTCACAAGGGATC	OUT_GENOME	YES	|(gi:256070624) sno and ski oncogene family [Schistosoma mansoni] 100%||Sjp (gi:76157368) 94%|	{gi|76157368 SJCHGC05716 protein [Schistosoma japonicum] (9e-95/cov=99%/id=76%)}{gi|256070624 sno and ski oncogene family [Schistosoma mansoni] sno and ski oncogene family, putative [Schistosoma mansoni] (6e-54/cov=104%/id=50%)}	-	Sjc_0005980	gi|76157368			-	Sjp 0005980|Ski-like protein, putative	-	|(gi:256070624) sno and ski oncogene family [Schistosoma mansoni] [0.0/98%]||(gi:256070626) sno and ski oncogene family [Schistosoma mansoni] [0.0/71%]||Sjp (gi:76157368) [1e-93/17%]||(gi:110748778) PREDICTED: similar to Sloan-Kettering viral oncogene homolog [Apis mellifera] [2e-28/17%]||(gi:115686231) PREDICTED: similar to SKI [Strongylocentrotus purpuratus] [5e-28/18%]|	gi|76157368 SJCHGC05716 protein [Schistosoma japonicum] (9e-95/cov=99%/id=76%)	4506967	NP_003027.1	3e-17		v-ski sarcoma viral oncogene homolog [Homo sapiens]	-	Q2_P33415,Q2_P04673,Q2_P01357,Q2_P19711,Q2_P01076,Q2_P37482,Q2_P00516,Q2_P18876,Q2_P03375,Q2_P22671,Q2_P09964,Q2_P29713,Q2_P29177,Q2_P09434,Q2_P39065,Q2_P24203,Q2_P13561	[ Smp_scaff000002|60|1922700|1922760 PERFECT (60/0/0 qgap/0 tgap/+) ]
Q2_P34488	C912743.1	S. mansoni Gene Predictions	Smp_049740	1.4854	2.8	1.27	Up	sense	YES	YES	NO	TTCACCGTTCTCTCAACCCATATCCAGTTCTAACTGCAATGATTATTTGGAATCTGATGC	IN_GENOME	YES	|(gi:256080017) 100%|	{gi|256080017 hypothetical protein [Schistosoma mansoni] hypothetical protein [Schistosoma mansoni] (9e-27/cov=92%/id=78%)}	Smp_049740	-	gi|256080017			hypothetical protein	-	|Hypothetical (gi:256080017) [0.0/100%]|	-	gi|256080017 hypothetical protein [Schistosoma mansoni] hypothetical protein [Schistosoma mansoni] (9e-27/cov=92%/id=78%)		-			No hits	-	Q2_P34488,Q2_P18035,Q2_P14584	[ Smp_scaff000126|60|1575388|1575448 PERFECT (60/0/0 qgap/0 tgap/+) ]
Q2_P03056	C806042.1	S. mansoni Gene Predictions	Smp_070540	1.2318	2.35	2.51	Up	sense	YES	YES	NO	CGATTGATCAAGAAGGAGTGAATTTCACTACATCTGAAAAACTTGTTTCAATCATTCCTG	IN_GENOME	YES	|(gi:256084056) 100%|	{gi|256084056 hypothetical protein [Schistosoma mansoni] expressed protein [Schistosoma mansoni] (1e-82/cov=68%/id=91%)}{gi|226490170 hypothetical protein [Schistosoma japonicum] (1e-13/cov=25%/id=61%)}{gi|56759294 SJCHGC06413 protein [Schistosoma japonicum] (1e-13/cov=25%/id=61%)}	Smp_070540	-	gi|256084056			hypothetical protein	-	|Hypothetical (gi:256084056) [0.0/100%]||Sjp (gi:56759294) [4e-42/69%]||Hypothetical (gi:226490170) [1e-39/70%]|	-	gi|256084056 hypothetical protein [Schistosoma mansoni] expressed protein [Schistosoma mansoni] (1e-82/cov=68%/id=91%)		-		0	No hits	|C GO:0005737|	Q2_P03056,Q2_P37870,Q2_P36942	[ Smp_scaff000240|60|405164|405224 PERFECT (60/0/0 qgap/0 tgap/-) ]
Q2_P27395	C900035.1	S. mansoni Gene Predictions	Smp_196020	1.6355	3.11	1.29	Up	sense	YES	YES	NO	GCTTTTACGGTGACAGATGGATCTGATGGAATTTTAATGAATTACCATGTAAATACCAGA	IN_GENOME	YES	|(gi:256075994) phosphatidylinositol-glycan biosynthesis class S protein [Schistosoma mansoni] 100%|	{gi|256075994 phosphatidylinositol-glycan biosynthesis class S protein [Schistosoma mansoni] term=Phosphatidylinositol-glycan biosynthesis class S protein;evidence=inferred from sequence alignment [Schistosoma mansoni] (6e-63/cov=100%/id=95%)}{gi|56756268 SJCHGC08046 protein [Schistosoma japonicum] (4e-37/cov=98%/id=57%)}{gi|296476837 GPI transamidase component PIG-S [Bos taurus] (5e-08/cov=48%/i…	Smp_196020	-	gi|256075994			Phosphatidylinositol-glycan biosynthesis class S protein	-	|(gi:256075994) phosphatidylinositol-glycan biosynthesis class S protein [Schistosoma mansoni] [0.0/100%]||Sjp (gi:56754577) [e-115/38%]||Sjp (gi:56756268) [7e-69/34%]||Hypothetical (gi:196006828) [1e-18/53%]||(gi:148237151) phosphatidylinositol glycan anchor biosynthesis, class S [Xenopus laevis] [3e-18/20%]|	-	gi|256075994 phosphatidylinositol-glycan biosynthesis class S protein [Schistosoma mansoni] term=Phosphatidylinositol-glycan biosynthesis class S protein;evidence=inferred from sequence alignment [Schistosoma mansoni] (6e-63/cov=100%/id=95%)	15088795	NP_149975.1	2e-16		phosphatidylinositol glycan anchor biosynthesis, class S [Homo sapiens]	|F GO:0003923|	Q2_P15944,Q2_P36258,Q2_P19924,Q2_P17636,Q2_P05776,Q2_P27395	[ Smp_scaff000059|60|1018263|1018323 PERFECT (60/0/0 qgap/0 tgap/+) ]
Q2_P39642	JAP05724.C	GenBank homolog	gi|256070651	1.2088	2.31	2.51	Up	sense	YES	YES	NO	CAAAGTCCATATAGAATGTTTTTTGGTCCAGTTATTTCACGACCTACAGAAGCTAGATAA	OUT_GENOME	YES	|(gi:226479130) Calcium-binding EF-hand,domain-containing protein [Schistosoma japonicum] 100%||(gi:256070651) Sarcoplasmic calcium-binding protein (SCP). [Schistosoma mansoni] 100%|	{gi|256070651 Sarcoplasmic calcium-binding protein (SCP). [Schistosoma mansoni] Sarcoplasmic calcium-binding protein (SCP). , putative [Schistosoma mansoni] (7e-46/cov=35%/id=61%)}{gi|226479130 Calcium-binding EF-hand,domain-containing protein [Schistosoma japonicum] (1e-44/cov=23%/id=87%)}{gi|254380760 calcium-binding protein [Streptomyces sp. Mg1] calcium-binding protein [Streptomyces sp. Mg1] …	-	-	gi|256070651			-	-	-	-	gi|256070651 Sarcoplasmic calcium-binding protein (SCP). [Schistosoma mansoni] Sarcoplasmic calcium-binding protein (SCP). , putative [Schistosoma mansoni] (7e-46/cov=35%/id=61%)	223718250	NP_001138791.1	0.0005		plastin 1 [Homo sapiens]	-	Q2_P38500,Q2_P39642	[ Smp_scaff000003|60|159763|159823 PERFECT (60/0/0 qgap/0 tgap/+) ]
Q2_P24849	C809414.1	S. mansoni Gene Predictions	Smp_080770	1.3083	2.48	1.29	Up	sense	YES	YES	YES	CGTTACGGTAATTTAAAAAACGGTGTCGATGATATCAAATGTCATAAATGGTTCCGGCCA	IN_GENOME	YES	|(gi:256085968) serine/threonine protein kinase [Schistosoma mansoni] 100%||(gi:242007537) cAMP-dependent protein kinase catalytic subunit, putative [Pediculus humanus corporis] 84%||(gi:297279035) PREDICTED: cAMP-dependent protein kinase catalytic subunit beta isoform 4 [Macaca mulatta] 88%||(gi:297279033) PREDICTED: cAMP-dependent protein kinase catalytic subunit beta isoform 7 [Macaca mulatta]…	{gi|25141300 protein KINase family member (kin-1) [Caenorhabditis elegans] (1e-95/cov=88%/id=79%)}{gi|25141294 protein KINase family member (kin-1) [Caenorhabditis elegans] RecName: Full=cAMP-dependent protein kinase catalytic subunit; Short=PKA C (1e-95/cov=88%/id=79%)}{gi|25141308 protein KINase family member (kin-1) [Caenorhabditis elegans] (1e-95/cov=88%/id=79%)}	Smp_080770	Sjc_0052410	gi|25141300		X	serine/threonine kinase	Sjp 0052410|ko:K04345 protein kinase A, putative	|(gi:256085968) serine/threonine protein kinase [Schistosoma mansoni] [e-111/100%]||(gi:25141296) protein KINase family member (kin-1) [Caenorhabditis elegans] [1e-93/99%]||(gi:25141310) protein KINase family member (kin-1) [Caenorhabditis elegans] [2e-93/99%]||(gi:25141300) protein KINase family member (kin-1) [Caenorhabditis elegans] [2e-93/99%]||(gi:17508227) protein KINase family member (kin-…	|(gi:25141300) protein KINase family member (kin-1) [Caenorhabditis elegans] [e-134/91%]||(gi:25141308) protein KINase family member (kin-1) [Caenorhabditis elegans] [e-134/91%]||(gi:17508227) protein KINase family member (kin-1) [Caenorhabditis elegans] [e-134/91%]||(gi:25141298) protein KINase family member (kin-1) [Caenorhabditis elegans] [e-134/91%]||(gi:25141296) protein KINase family member…	gi|25141300 protein KINase family member (kin-1) [Caenorhabditis elegans] (1e-95/cov=88%/id=79%)	4506055	NP_002721.1	1e-91		cAMP-dependent protein kinase catalytic subunit alpha isoform 1 [Homo sapiens]	|F GO:0005524|	Q2_P24849	[ Smp_scaff000306|60|227305|227365 PERFECT (60/0/0 qgap/0 tgap/+) ]
Q2_P21139	C804434.1	S. mansoni Gene Predictions	Smp_131280	1.7583	3.38	2.05	Up	sense	YES	YES	NO	CGGTGATGAAATCAATCGTATGTATGGACCGAGATTAGATAGAATGATTAAATTACTACC	IN_GENOME	YES	|(gi:256073644) bcl-2 homologous antagonist/killer (bak) [Schistosoma mansoni] 100%||(gi:226486876) Bcl-2 homologous antagonist/killer (Apoptosis regulator BAK) [Schistosoma japonicum] 94%||(gi:226469310) Bcl-2 homologous antagonist/killer (Apoptosis regulator BAK) [Schistosoma japonicum] 94%|	{gi|256073644 bcl-2 homologous antagonist/killer (bak) [Schistosoma mansoni] bcl-2 homologous antagonist/killer (bak), putative [Schistosoma mansoni] (2e-75/cov=98%/id=75%)}{gi|226486876 Bcl-2 homologous antagonist/killer (Apoptosis regulator BAK) [Schistosoma japonicum] (1e-52/cov=98%/id=61%)}{gi|226469310 Bcl-2 homologous antagonist/killer (Apoptosis regulator BAK) [Schistosoma japonicum] (1e-5…	Smp_131280	Sjc_0049860	gi|256073644			bcl-2 homologous antagonist/killer (bak), putative	Sjp 0049860|Bcl-2 homologous antagonist/killer, putative	|(gi:256073644) bcl-2 homologous antagonist/killer (bak) [Schistosoma mansoni] [0.0/100%]||(gi:226486876) Bcl-2 homologous antagonist/killer (Apoptosis regulator BAK) [Schistosoma japonicum] [e-148/52%]||(gi:226469310) Bcl-2 homologous antagonist/killer (Apoptosis regulator BAK) [Schistosoma japonicum] [e-147/52%]||(gi:149732426) PREDICTED: similar to Bcl-2 antagonist/killer protein [Equus caball…	|(gi:226469310) Bcl-2 homologous antagonist/killer (Apoptosis regulator BAK) [Schistosoma japonicum] [0.0/99%]||(gi:226486876) Bcl-2 homologous antagonist/killer (Apoptosis regulator BAK) [Schistosoma japonicum] [0.0/97%]||(gi:256073644) bcl-2 homologous antagonist/killer (bak) [Schistosoma mansoni] [e-175/102%]||Sjp (gi:76153583) [1e-64/23%]||(gi:149732426) PREDICTED: similar to Bcl-2 antagonist…	gi|256073644 bcl-2 homologous antagonist/killer (bak) [Schistosoma mansoni] bcl-2 homologous antagonist/killer (bak), putative [Schistosoma mansoni] (2e-75/cov=98%/id=75%)	4502363	NP_001179.1	2e-17		BCL2-antagonist/killer 1 [Homo sapiens]	|F GO:0005515|	Q2_P17933,Q2_P31586,Q2_P38710,Q2_P40158,Q2_P21139,Q2_P24435,Q2_P04882,Q2_P02134,Q2_P40946	[ Smp_scaff000030|60|737137|737197 PERFECT (60/0/0 qgap/0 tgap/+) ]
Q2_P04063	C807611.1	S. mansoni Gene Predictions	Smp_038530	2.0472	4.13	1.27	Up	sense	YES	YES	NO	GGCGGGTCATCGTATTCCGATATGTTTTCTAGAACATCGAATGATTTATTACCAAATAAA	IN_GENOME	YES	|(gi:256077845) map kinase phosphatase [Schistosoma mansoni] 100%|	{gi|256077845 map kinase phosphatase [Schistosoma mansoni] map kinase phosphatase, putative [Schistosoma mansoni] (e-148/cov=99%/id=99%)}{gi|17505480 hypothetical protein C04F12.8 [Caenorhabditis elegans] C. elegans protein C04F12.8, partially confirmed by transcript evidence [Caenorhabditis elegans] (3e-34/cov=57%/id=41%)}{gi|268564771 Hypothetical protein CBG03773 [Caenorhabditis briggsae] Hypo…	Smp_038530	Sjc_0104300	gi|256077845			map kinase phosphatase, putative	Sjp 0104300|ko:K04459 dual specificity phosphatase, putative	|(gi:256077845) map kinase phosphatase [Schistosoma mansoni] [0.0/100%]||Sjp (gi:76153423) [9e-54/38%]||Hypothetical (gi:17505480) [2e-35/31%]||Hypothetical (gi:308493994) [6e-35/31%]||(gi:170592435) Dual specificity phosphatase, catalytic domain containing protein [Brugia malayi] [6e-35/31%]|	|(gi:256077845) map kinase phosphatase [Schistosoma mansoni] [e-121/66%]||(gi:17505480) [1e-34/42%]||(gi:268564771) [6e-34/42%]||(gi:170592435) Dual specificity phosphatase, catalytic domain containing protein [Brugia malayi] [3e-33/42%]||Sjp (gi:76153423) [2e-32/23%]|	gi|256077845 map kinase phosphatase [Schistosoma mansoni] map kinase phosphatase, putative [Schistosoma mansoni] (e-148/cov=99%/id=99%)	5902002	NP_008957.1	7e-27		dual specificity phosphatase 14 [Homo sapiens]	|F GO:0017017|	Q2_P33851,Q2_P39341,Q2_P04063,Q2_P41667,Q2_P40560,Q2_P40953	[ Smp_scaff000093|60|156372|156432 PERFECT (60/0/0 qgap/0 tgap/+) ]
Q2_P08281	C901521.1	S. mansoni Gene Predictions	Smp_034500	1.7254	3.31	1.27	Up	sense	YES	YES	NO	GTTCATGATTCAGTAGTATACACCAGTGCGGTTGACTGGAATCATTTTGATATAAATTTG	IN_GENOME	YES	No hits	{gi|256077220 dual specificity protein phosphatase [Schistosoma mansoni] dual specificity protein phosphatase, putative [Schistosoma mansoni] (3e-61/cov=56%/id=96%)}{gi|226481355 dual specificity phosphatase 10 [Schistosoma japonicum] (1e-51/cov=55%/id=84%)}{gi|224047092 PREDICTED: dual specificity phosphatase 10 [Taeniopygia guttata] (5e-25/cov=52%/id=51%)}	Smp_034500	-	gi|256077220			dual specificity protein phosphatase, putative	-	|(gi:256077220) dual specificity protein phosphatase [Schistosoma mansoni] [0.0/100%]||(gi:226481355) dual specificity phosphatase 10 [Schistosoma japonicum] [0.0/100%]||(gi:301622863) PREDICTED: dual specificity protein phosphatase 10-like [Xenopus (Silurana) tropicalis] [4e-37/32%]||(gi:292625001) PREDICTED: dual specificity phosphatase 10-like [Danio rerio] [1e-36/35%]||Hypothetical (gi:472243…	-	gi|256077220 dual specificity protein phosphatase [Schistosoma mansoni] dual specificity protein phosphatase, putative [Schistosoma mansoni] (3e-61/cov=56%/id=96%)	6005812	NP_009138.1	1e-33		dual specificity phosphatase 10 isoform a [Homo sapiens]	|F GO:0004725|		[ Smp_scaff000077|60|222562|222622 PERFECT (60/0/0 qgap/0 tgap/-) ]
Q2_P20421	C803448.1	S. mansoni Gene Predictions	Smp_136540	1.2551	2.39	3.84	Up	sense	YES	YES	YES	CGTCCTGGTCATCCACCAATAAGAAAAGAAACATTTCGATCAACTTCAACTAAAATTGAA	IN_GENOME	YES	|(gi:256075591) DNAj-related [Schistosoma mansoni] 100%|	{gi|256075591 DNAj-related [Schistosoma mansoni] DNAj-related [Schistosoma mansoni] (e-127/cov=60%/id=89%)}{gi|76155357 SJCHGC02938 protein [Schistosoma japonicum] (3e-42/cov=24%/id=85%)}{gi|255652883 DnaJ (Hsp40) homolog 4 [Bombyx mori] DnaJ-4 [Bombyx mori] (1e-25/cov=59%/id=36%)}	Smp_136540	-	gi|256075591		X	DNAj-related	-	|(gi:256075591) DNAj-related [Schistosoma mansoni] [e-166/100%]||Sjp (gi:76155357) [2e-43/31%]||(gi:255652883) DnaJ (Hsp40) homolog 4 [Bombyx mori] [2e-34/89%]||Hypothetical (gi:241651052) [1e-33/92%]||Hypothetical (gi:156552111) [5e-33/89%]|	-	gi|256075591 DNAj-related [Schistosoma mansoni] DNAj-related [Schistosoma mansoni] (e-127/cov=60%/id=89%)	88501736	NP_001034639.1	5e-30		DnaJ (Hsp40) homolog, subfamily B, member 2 isoform a [Homo sapiens]	|F GO:0008270|	Q2_P20421,Q2_P25489,Q2_P17578,Q2_P38037,Q2_P05572	[ Smp_scaff000054|60|18568|18628 PERFECT (60/0/0 qgap/0 tgap/+) ]
Q2_P39023	JAP00117.C	S. japonicum Gene Predictions	Sjc_0300420	1.8468	3.6	2.05	Up	sense	YES	YES	YES	CCTGAATGGCGTATGATAGCATTTATTCAATGGTATCTTACTACATTTCATTCTGGACAT	OUT_GENOME	YES	|(gi:256082640) oxysterol binding protein 9 [Schistosoma mansoni] 100%||(gi:256082638) oxysterol binding protein 9 [Schistosoma mansoni] 100%||(gi:226482324) Oxysterol-binding protein-related protein 11 [Schistosoma japonicum] 90%||(gi:226482322) Oxysterol-binding protein-related protein 11 [Schistosoma japonicum] 90%||Sjp (gi:76163111) 90%|	{gi|226482322 Oxysterol-binding protein-related protein 11 [Schistosoma japonicum] (8e-90/cov=51%/id=100%)}{gi|226482324 Oxysterol-binding protein-related protein 11 [Schistosoma japonicum] (8e-90/cov=51%/id=100%)}{gi|256082638 oxysterol binding protein 9 [Schistosoma mansoni] oxysterol binding protein 9,, putative [Schistosoma mansoni] (2e-52/cov=49%/id=79%)}	-	Sjc_0300420	gi|226482322			-	Sjp 0300420|Oxysterol-binding protein-related protein 11, putative	-	|(gi:226482322) Oxysterol-binding protein-related protein 11 [Schistosoma japonicum] [0.0/100%]||(gi:226482324) Oxysterol-binding protein-related protein 11 [Schistosoma japonicum] [0.0/100%]||(gi:256082638) oxysterol binding protein 9 [Schistosoma mansoni] [0.0/70%]||(gi:256082640) oxysterol binding protein 9 [Schistosoma mansoni] [e-152/59%]||(gi:118093809) PREDICTED: similar to oxysterol-bindi…	gi|226482322 Oxysterol-binding protein-related protein 11 [Schistosoma japonicum] (8e-90/cov=51%/id=100%)	19923592	NP_073613.2	1e-124		oxysterol binding protein-like 11 [Homo sapiens]	|GO:0006869||GO:0008202|	Q2_P31314,Q2_P39023,Q2_P38608,Q2_P07723,Q2_P27262	[ Smp_scaff000189|60|511570|511630 PERFECT (60/0/0 qgap/0 tgap/+) ]
Q2_P40252	JAP02461.S	GenBank homolog	gi|226466846	1.1801	2.27	2.05	Up	sense	YES	YES	NO	GGCTGCGTACTTTTCTTCTTGTTTTGAGCATAGAATAACTCCCATTAATTTTTTGTTGGA	OUT_GENOME	YES	|(gi:226466846) Zinc finger, RING-type,domain-containing protein [Schistosoma japonicum] 100%||(gi:256052980) 100%|	{gi|226466846 Zinc finger, RING-type,domain-containing protein [Schistosoma japonicum] (7e-42/cov=42%/id=100%)}{gi|256052980 hypothetical protein [Schistosoma mansoni] leucine rich repeat-containing, putative [Schistosoma mansoni] (8e-39/cov=42%/id=93%)}{gi|195050892 GH13582 [Drosophila grimshawi] GH13582 [Drosophila grimshawi] (1e-05/cov=41%/id=34%)}	-	-	gi|226466846			-	-	-	-	gi|226466846 Zinc finger, RING-type,domain-containing protein [Schistosoma japonicum] (7e-42/cov=42%/id=100%)	169213924	XP_001724766.1	1e-18		PREDICTED: leucine rich repeat containing 68 [Homo sapiens]	-	Q2_P08262,Q2_P27952,Q2_P40252,Q2_P38779,Q2_P39414,Q2_P40253,Q2_P40300,Q2_P08940,Q2_P28650,Q2_P38780	[ Smp_scaff000508|60|10156|10216 PERFECT (60/0/0 qgap/0 tgap/+) ]
Q2_P41300	JAP09964.C	S. japonicum Gene Predictions	Sjc_0007230	1.4768	2.78	3.01	Up	sense	YES	YES	NO	CTTGTTCACCATCTGTATATCCACTTTCACGAAGCCAATCTACTTACAATATTGATTACA	OUT_GENOME	YES	|(gi:256089327) 100%|	{gi|56753129 unknown [Schistosoma japonicum] (5e-64/cov=57%/id=76%)}{gi|56755287 SJCHGC00752 protein [Schistosoma japonicum] (2e-61/cov=57%/id=76%)}{gi|60601262 unknown [Schistosoma japonicum] (4e-24/cov=32%/id=67%)}	-	Sjc_0007230	gi|56753129			-	Sjp 0007230|expressed protein	-	|(gi:56753129) [4e-28/31%]||Sjp (gi:56755287) [2e-27/31%]||(gi:60601262) [5e-24/26%]||(gi:256089327) [1e-18/36%]|	gi|56753129 unknown [Schistosoma japonicum] (5e-64/cov=57%/id=76%)		-		0	No hits	-	Q2_P41300,Q2_P07594,Q2_P41072	[ Smp_scaff000623|60|356174|356234 PERFECT (60/0/0 qgap/0 tgap/+) ]
Q2_P27488	C900156.1	S. mansoni Gene Predictions	Smp_130330	1.0239	2.03	3.01	Up	sense	YES	YES	NO	CTGCAAGAAAACCGAAAACACCTGCGGCAACTGCTTCAGTAAATACTGCTGCATCAAAAC	IN_GENOME	YES	|(gi:256073314) 100%|	{gi|256073314 hypothetical protein [Schistosoma mansoni] expressed protein [Schistosoma mansoni] (e-109/cov=91%/id=94%)}{gi|226481581 hypothetical protein [Schistosoma japonicum] hypothetical protein [Schistosoma japonicum] (2e-60/cov=87%/id=62%)}{gi|76154055 SJCHGC04632 protein [Schistosoma japonicum] (2e-18/cov=47%/id=50%)}	Smp_130330	-	gi|256073314			hypothetical protein	-	|Hypothetical (gi:256073314) [0.0/100%]||Hypothetical (gi:226481581) [e-100/103%]||Sjp (gi:76154055) [9e-55/82%]|	-	gi|256073314 hypothetical protein [Schistosoma mansoni] expressed protein [Schistosoma mansoni] (e-109/cov=91%/id=94%)		-			No hits	|F GO:0005515|	Q2_P27488	[ Smp_scaff000026|60|943306|943366 PERFECT (60/0/0 qgap/0 tgap/-) ]
Q2_P03606	C806884.1	S. mansoni Gene Predictions	Smp_169270	1.543	2.91	1.97	Up	sense	YES	YES	NO	GCTGTACGTTTTACAGAAACTTTACGTGTCAGTCAAAAAGGACATCGTGAATTATTTATG	IN_GENOME	YES	|(gi:256087174) homeobox protein six-related [Schistosoma mansoni] 100%|	{gi|256087174 homeobox protein six-related [Schistosoma mansoni] homeobox protein six-related [Schistosoma mansoni] (e-152/cov=99%/id=96%)}{gi|76152810 SJCHGC09562 protein [Schistosoma japonicum] (1e-32/cov=44%/id=60%)}{gi|260833498 hypothetical protein BRAFLDRAFT_117085 [Branchiostoma floridae] hypothetical protein BRAFLDRAFT_117085 [Branchiostoma floridae] (6e-23/cov=43%/id=47%)}	Smp_169270	-	gi|256087174			homeobox protein six-related	-	|(gi:256087174) homeobox protein six-related [Schistosoma mansoni] [0.0/100%]||Sjp (gi:56754746) [5e-74/11%]||Sjp (gi:76152810) [2e-64/16%]||(gi:308220152) SIX class homeobox transcription factor SIX41 [Mnemiopsis leidyi] [7e-64/15%]||(gi:307205681) Homeobox protein SIX1 [Harpegnathos saltator] [1e-63/11%]|	-	gi|256087174 homeobox protein six-related [Schistosoma mansoni] homeobox protein six-related [Schistosoma mansoni] (e-152/cov=99%/id=96%)	219275578	NP_058628.3	2e-62		SIX homeobox 2 [Homo sapiens]	|C GO:0005634|	Q2_P22858,Q2_P11273,Q2_P31060,Q2_P07147,Q2_P16259,Q2_P03606,Q2_P36969,Q2_P23989,Q2_P28401,Q2_P08692,Q2_P36496	[ Smp_scaff000394|60|39454|39514 PERFECT (60/0/0 qgap/0 tgap/-) ]
Q2_P27963	C901509.1	S. mansoni Gene Predictions	Smp_149180	1.1289	2.19	4.65	Up	sense	YES	YES	YES	TACATTCTGCAACATTTCAGAAACATGTAGAAAGTCGGAATGACAGCTCACGTCATAAAA	IN_GENOME	YES	No hits	{gi|256080167 hypothetical protein [Schistosoma mansoni] conserved hypothetical protein [Schistosoma mansoni] (2e-67/cov=64%/id=97%)}{gi|115496916 XIAP-associated factor 1 [Danio rerio] Zgc:153893 [Danio rerio] (3e-25/cov=87%/id=34%)}{gi|291190815 TRAF-type zinc finger domain-containing protein 1 [Salmo salar] TRAF-type zinc finger domain-containing protein 1 [Salmo salar] (5e-24/cov=63%/id=41%)}	Smp_149180	-	gi|256080167		X	hypothetical protein	-	|Hypothetical (gi:256080167) [5e-70/100%]||(gi:147905806) TRAF-type zinc finger domain containing 1 [Xenopus laevis] [2e-18/87%]||(gi:291190815) TRAF-type zinc finger domain-containing protein 1 [Salmo salar] [2e-18/84%]||(gi:225716248) TRAF-type zinc finger domain-containing protein 1 [Esox lucius] [4e-18/97%]||(gi:114666046) PREDICTED: XIAP associated factor-1 isoform 3 [Pan troglodytes] [5e-18…	-	gi|256080167 hypothetical protein [Schistosoma mansoni] conserved hypothetical protein [Schistosoma mansoni] (2e-67/cov=64%/id=97%)	40288191	NP_059993.2	4e-20		XIAP associated factor 1 isoform 1 [Homo sapiens]	|F GO:0008270|		[ Smp_scaff000128|60|753115|753175 PERFECT (60/0/0 qgap/0 tgap/-) ]
Q2_P07227	C812632.1	S. mansoni Gene Predictions	Smp_144440	2.1986	4.59	0	Up	sense	YES	YES	NO	GGCGGCTACTATTCTTGTTGATCATATCTAGGGAACATTGAATGTTGTGTATAAATCTAA	IN_GENOME	YES	No hits	{gi|256078320 replication A protein [Schistosoma mansoni] replication A protein , putative [Schistosoma mansoni] (4e-53/cov=58%/id=81%)}{gi|56754201 SJCHGC01837 protein [Schistosoma japonicum] (2e-17/cov=34%/id=53%)}	Smp_144440	-	gi|256078320		X	replication A protein , putative	-	|(gi:256078320) replication A protein [Schistosoma mansoni] [0.0/100%]||(gi:256070881) arylformamidase [Schistosoma mansoni] [2e-30/14%]||Sjp (gi:56754201) [2e-14/17%]|	-	gi|256078320 replication A protein [Schistosoma mansoni] replication A protein , putative [Schistosoma mansoni] (4e-53/cov=58%/id=81%)		-			No hits	-		[ Smp_scaff000100|60|780907|780967 PERFECT (60/0/0 qgap/0 tgap/-) ]
Q2_P27480	C900145.1	GenBank homolog	gi|256085561	1.8254	3.54	2.05	Up	sense	YES	YES	NO	GTCTGGTGATACTGAAGCCACATTCATTTTATCTTTAGACGATGATGAAAATGATATTGC	OUT_GENOME	YES	|(gi:256085561) 100%|	{gi|256085561 hypothetical protein [Schistosoma mansoni] hypothetical protein [Schistosoma mansoni] (3e-22/cov=25%/id=98%)}{gi|76157215 SJCHGC06613 protein [Schistosoma japonicum] (5e-11/cov=28%/id=63%)}{gi|269796429 carbohydrate ABC transporter membrane protein [Sanguibacter keddieii DSM 10542] carbohydrate ABC transporter membrane protein [Sanguibacter keddieii DSM 10542] (0.46/cov=34%/id=27%)}	-	-	gi|256085561			-	-	-	-	gi|256085561 hypothetical protein [Schistosoma mansoni] hypothetical protein [Schistosoma mansoni] (3e-22/cov=25%/id=98%)	116256487	NP_006693.3	0.36	0.29	patatin-like phospholipase domain containing 6 [Homo sapiens]	-	Q2_P27480	[ Smp_scaff000276|60|138798|138858 PERFECT (60/0/0 qgap/0 tgap/+) ]
Q2_P18088	C800234.1	S. mansoni Gene Predictions	Smp_002890	2.1252	4.36	0	Up	sense	YES	YES	YES	TATCTGGAACATTGGAAAAGGACTAGTTCATTTTTAGCTTATCGCTGGAGTTCATGGGAT	IN_GENOME	YES	|(gi:256070854) 100%|	{gi|56759058 SJCHGC07598 protein [Schistosoma japonicum] (6e-96/cov=62%/id=87%)}{gi|256070852 DNA-directed RNA polymerase III largest subunit [Schistosoma mansoni] DNA-directed RNA polymerase III largest subunit, putative [Schistosoma mansoni] (1e-88/cov=52%/id=99%)}{gi|241616515 transmembrane protein 16K, putative [Ixodes scapularis] transmembrane protein 16K, putative [Ixodes scapularis] (3e-57…	Smp_002890	-	gi|56759058		X	DNA-directed RNA polymerase III largest subunit, putative	-	|(gi:256070852) DNA-directed RNA polymerase III largest subunit [Schistosoma mansoni] [0.0/100%]||(gi:256083198) RNA polymerase Rpb1 [Schistosoma mansoni] [0.0/73%]||Hypothetical (gi:57529842) [1e-87/72%]||(gi:73953679) PREDICTED: similar to polymerase (RNA) III (DNA directed) polypeptide A, 155kDa [Canis familiaris] [6e-87/72%]||(gi:224052370) PREDICTED: polymerase (RNA) III (DNA directed) polyp…	-	gi|56759058 SJCHGC07598 protein [Schistosoma japonicum] (6e-96/cov=62%/id=87%)	39725938	NP_008986.2	2e-88		polymerase (RNA) III (DNA directed) polypeptide A, 155kDa [Homo sapiens]	|F GO:0003677|	Q2_P40438,Q2_P41200,Q2_P38687,Q2_P18088	[ Smp_scaff000004|60|1530759|1530819 PERFECT (60/0/0 qgap/0 tgap/+) ]
Q2_P18089	C800235.1	S. mansoni Gene Predictions	Smp_144770	1.3945	2.63	3.84	Up	sense	YES	YES	YES	GGAACGTGCTCGTAGTCTATGCTTTGTATTACGATATCAATTGCATATTTACTTAGCTGG	IN_GENOME	YES	|(gi:256078429) 100%|	{gi|256078429 hypothetical protein [Schistosoma mansoni] expressed protein [Schistosoma mansoni] (0.0/cov=98%/id=96%)}{gi|291232842 PREDICTED: AGAP006992-PA-like [Saccoglossus kowalevskii] (3e-53/cov=99%/id=33%)}{gi|170062904 conserved hypothetical protein [Culex quinquefasciatus] conserved hypothetical protein [Culex quinquefasciatus] (2e-48/cov=90%/id=32%)}	Smp_144770	-	gi|256078429			hypothetical protein	-	|Hypothetical (gi:256078429) [0.0/100%]||(gi:226467626) Integral membrane protein GPR155 [Schistosoma japonicum] [e-153/42%]||Sjp (gi:76153728) [e-118/31%]||Hypothetical (gi:91095255) [e-107/97%]||(gi:291232842) PREDICTED: AGAP006992-PA-like [Saccoglossus kowalevskii] [e-103/83%]|	-	gi|256078429 hypothetical protein [Schistosoma mansoni] expressed protein [Schistosoma mansoni] (0.0/cov=98%/id=96%)	74271832	NP_001028217.1	7e-85		G protein-coupled receptor 155 isoform 9 [Homo sapiens]	|P GO:0006810|	Q2_P36142,Q2_P00656,Q2_P19056,Q2_P26257,Q2_P30710,Q2_P10914,Q2_P18089	[ Smp_scaff000101|60|947534|947594 PERFECT (60/0/0 qgap/0 tgap/+) ]
Q2_P37615	C918664.1	S. mansoni Gene Predictions	Smp_134870	2.2962	4.91	0.99	Up	sense	YES	YES	NO	GTACATCCATATTATTCTATGCCATCGGACCATATATCATTTATGCACAGAAATACCACT	IN_GENOME	YES	|(gi:256074959) early growth response protein [Schistosoma mansoni] 100%|	{gi|256074959 early growth response protein [Schistosoma mansoni] early growth response protein, putative [Schistosoma mansoni] (8e-51/cov=65%/id=82%)}{gi|226466520 early growth response 1 [Schistosoma japonicum] (2e-31/cov=60%/id=63%)}{gi|56757376 SJCHGC05165 protein [Schistosoma japonicum] (2e-31/cov=60%/id=63%)}	Smp_134870	-	gi|256074959			early growth response protein, putative	-	|(gi:256074959) early growth response protein [Schistosoma mansoni] [0.0/100%]||(gi:226466520) early growth response 1 [Schistosoma japonicum] [e-142/102%]||Sjp (gi:56757376) [2e-49/33%]||(gi:18858601) early growth response protein 1 [Danio rerio] [9e-30/24%]||(gi:148238255) early growth response protein 1 [Xenopus (Silurana) tropicalis] [1e-29/23%]|	-	gi|256074959 early growth response protein [Schistosoma mansoni] early growth response protein, putative [Schistosoma mansoni] (8e-51/cov=65%/id=82%)	4503493	NP_001955.1	1e-31		early growth response 1 [Homo sapiens]	|F GO:0003677|	Q2_P37615	[ Smp_scaff000046|60|577533|577593 PERFECT (60/0/0 qgap/0 tgap/-) ]
Q2_P37130	C917778.1	S. mansoni Gene Predictions	Smp_169700.x	1.6989	3.25	1.27	Up	sense	YES	YES	NO	ATCAGACTTTGATGATCGAAGAGAATTCGACCACAGTTCATTCGCAAAGCATCTGTCAAA	IN_GENOME	YES	|(gi:256087277) 100%||(gi:256087275) 100%|	{gi|256087277 hypothetical protein [Schistosoma mansoni] expressed protein [Schistosoma mansoni] (5e-11/cov=97%/id=78%)}{gi|256087275 hypothetical protein [Schistosoma mansoni] expressed protein [Schistosoma mansoni] (5e-11/cov=97%/id=78%)}{gi|76152742 SJCHGC06569 protein [Schistosoma japonicum] (0.005/cov=70%/id=60%)}	Smp_169700.2	-	gi|256087277			hypothetical protein	-	|Hypothetical (gi:256087277) [0.0/100%]||Hypothetical (gi:256087275) [0.0/100%]||Sjp (gi:56754465) [1e-71/33%]||Sjp (gi:76152742) [2e-67/53%]||Hypothetical (gi:260835768) [4e-14/15%]|	-	gi|256087277 hypothetical protein [Schistosoma mansoni] expressed protein [Schistosoma mansoni] (5e-11/cov=97%/id=78%)	7705373	NP_057441.1	1e-13		LIM domain and actin binding 1 isoform b [Homo sapiens]	|F GO:0008270|	Q2_P29446,Q2_P37130,Q2_P16796,Q2_P09700	[ Smp_scaff000400|60|215579|215639 PERFECT (60/0/0 qgap/0 tgap/-) ]
Q2_P37137	C917793.1	GenBank homolog	gi|256078894	1.8228	3.54	1.97	Up	sense	YES	YES	YES	AGACCTTGAGATTCGTTCGATTGCTGATGATGAGCGGCTTAACCAGCTGGAGGACCAACA	IN_GENOME	YES	|(gi:256078894) tropomyosin [Schistosoma mansoni] 100%||(gi:189503088) 100%||Sjp (gi:171473999) 100%||(gi:45477549) tropomyosin [Orientobilharzia turkestanicum] 100%||(gi:56754104) 100%|	{gi|256078894 tropomyosin [Schistosoma mansoni] tropomyosin, putative [Schistosoma mansoni] (1e-15/cov=48%/id=97%)}{gi|189503088 unknown [Schistosoma japonicum] Tropomyosin [Schistosoma japonicum] Tropomyosin [Schistosoma japonicum] Tropomyosin [Schistosoma japonicum] (1e-15/cov=48%/id=97%)}{gi|171473999 SJCHGC09702 protein [Schistosoma japonicum] (1e-15/cov=48%/id=97%)}	-	-	gi|256078894			-	-	-	-	gi|256078894 tropomyosin [Schistosoma mansoni] tropomyosin, putative [Schistosoma mansoni] (1e-15/cov=48%/id=97%)	63252898	NP_001018005.1	4e-39		tropomyosin 1 alpha chain isoform 1 [Homo sapiens]	|GO:0003674||GO:0005575||GO:0008150|	Q2_P22197,Q2_P35396,Q2_P15453,Q2_P27769,Q2_P05198,Q2_P11449,Q2_P31234,Q2_P37137,Q2_P08088	[ Smp_scaff000107|60|304667|304727 PERFECT (60/0/0 qgap/0 tgap/-) ]
Q2_P19368	C802075.1	S. mansoni Gene Predictions	Smp_118780	1.3639	2.57	2.51	Up	sense	YES	YES	YES	CTCTCGTATACCTTTACATGATCATCCAGGAATGTATGGGATTTTAAAGGTTTTAACCGG	IN_GENOME	YES	|(gi:256048358) 100%||Sjp (gi:56758846) 100%||(gi:56757291) 100%||(gi:126272626) 93%||(gi:213512468) 2-aminoethanethiol dioxygenase [Salmo salar] 93%|	{gi|256048358 hypothetical protein [Schistosoma mansoni] expressed protein [Schistosoma mansoni] (2e-77/cov=56%/id=100%)}{gi|56758846 SJCHGC02829 protein [Schistosoma japonicum] (2e-65/cov=56%/id=88%)}{gi|256089142 otubain-1 (C65 family) [Schistosoma mansoni] otubain-1 (C65 family) [Schistosoma mansoni] (4e-35/cov=30%/id=96%)}	Smp_118780	-	gi|256048358		X	hypothetical protein	-	|Hypothetical (gi:256048358) [e-164/100%]||Sjp (gi:56758846) [e-139/102%]||Hypothetical (gi:56757291) [4e-82/64%]||Hypothetical (gi:260817942) [1e-32/85%]||Hypothetical (gi:148232938) [5e-32/78%]|	-	gi|256048358 hypothetical protein [Schistosoma mansoni] expressed protein [Schistosoma mansoni] (2e-77/cov=56%/id=100%)	62177110	NP_116193.2	1e-28		2-aminoethanethiol (cysteamine) dioxygenase [Homo sapiens]	|F GO:0005506|	Q2_P19368	[ Smp_scaff017435|60|10913|10973 PERFECT (60/0/0 qgap/0 tgap/+) ]
Q2_P24013	C808358.1	No match	C808358.1	1.1199	2.17	4.65	Up	sense	YES	YES	NO	CAATAAACATTGACTACCACCTACTTACTTATACCTGTTTCCTCCTTTGTGGAGGAGCAT	IN_GENOME	YES	No hits	NHF	-	-	-			-	-	-	-	No hits		-		0	No hits	-		[ Smp_scaff000158|60|69960|70020 PERFECT (60/0/0 qgap/0 tgap/-) ]
Q2_P20063	C802947.1	S. mansoni Gene Predictions	Smp_159230	2.0162	4.05	1.27	Up	sense	YES	YES	YES	CTCCATTCACTTTGGGCTCTGAATGTACTGGAATTATTAGTGAAGTCGGTGAAAAAGTGA	IN_GENOME	YES	|(gi:256052383) quinone oxidoreductase [Schistosoma mansoni] 100%||Sjp (gi:76155673) 94%|	{gi|256052383 quinone oxidoreductase [Schistosoma mansoni] quinone oxidoreductase, putative [Schistosoma mansoni] (e-171/cov=81%/id=97%)}{gi|76155673 SJCHGC04527 protein [Schistosoma japonicum] (3e-61/cov=47%/id=75%)}{gi|153792203 vesicle amine transport protein [Bombyx mori] vesicle amine transport protein [Bombyx mori] (8e-48/cov=81%/id=33%)}	Smp_159230	-	gi|256052383			quinone oxidoreductase, putative	-	|(gi:256052383) quinone oxidoreductase [Schistosoma mansoni] [0.0/100%]||(gi:153792203) vesicle amine transport protein [Bombyx mori] [1e-70/99%]||(gi:291230252) PREDICTED: vesicle amine transport protein 1-like [Saccoglossus kowalevskii] [5e-70/95%]||(gi:193589554) PREDICTED: similar to vesicle amine transport protein [Acyrthosiphon pisum] [9e-68/90%]||(gi:224064806) PREDICTED: similar to mKIAA1…	-	gi|256052383 quinone oxidoreductase [Schistosoma mansoni] quinone oxidoreductase, putative [Schistosoma mansoni] (e-171/cov=81%/id=97%)	24308257	NP_065978.1	2e-66		vesicle amine transport protein 1 homolog (T. californica)-like [Homo sapiens]	|F GO:0008270|		[ Smp_scaff012798|60|172|232 PERFECT (60/0/0 qgap/0 tgap/+) ][ Smp_scaff000224|60|275176|275236 PERFECT (60/0/0 qgap/0 tgap/-) ]
Q2_P18105	C800252.1	GenBank homolog	gi|256086532	1.6978	3.24	1.29	Up	sense	YES	YES	NO	CAACTCTCTCTTCTGGGCTTCAATTTATTTTGGATCACAATCTTTTGAACGACAACAAGC	IN_GENOME	NO	|(gi:256086532) calpain-7 (C02 family) [Schistosoma mansoni] 100%||(gi:256086530) calpain-7 (C02 family) [Schistosoma mansoni] 100%|	{gi|256086532 calpain-7 (C02 family) [Schistosoma mansoni] calpain-7 (C02 family) [Schistosoma mansoni] (e-112/cov=84%/id=99%)}{gi|256086530 calpain-7 (C02 family) [Schistosoma mansoni] calpain-7 (C02 family) [Schistosoma mansoni] (2e-91/cov=84%/id=86%)}{gi|226478872 putative ubiquitin specific protease 38 [Schistosoma japonicum] (3e-69/cov=84%/id=62%)}	-	-	gi|256086532			-	-	-	-	gi|256086532 calpain-7 (C02 family) [Schistosoma mansoni] calpain-7 (C02 family) [Schistosoma mansoni] (e-112/cov=84%/id=99%)	7656959	NP_055111.1	0		calpain 7 [Homo sapiens]	-		-
Q2_P18106	C800253.1	S. mansoni Gene Predictions	Smp_134080	0.948	1.93	4.65	Up	sense	YES	YES	YES	CCAATGTTCTTAACACAACAAATTACACTTCATTAACTCAATTGGCAAGTTCACCAGATG	IN_GENOME	YES	|(gi:256074667) inositol transporter [Schistosoma mansoni] 100%||Sjp (gi:76156314) 94%|	{gi|256074667 inositol transporter [Schistosoma mansoni] inositol transporter [Schistosoma mansoni] (e-118/cov=86%/id=88%)}{gi|256074663 inositol transporter [Schistosoma mansoni] inositol transporter [Schistosoma mansoni] (2e-76/cov=66%/id=71%)}{gi|156394992 predicted protein [Nematostella vectensis] predicted protein [Nematostella vectensis] (1e-68/cov=73%/id=59%)}	Smp_134080	Sjc_0070630	gi|256074667			inositol transporter	Sjp 0070630|ko:K03307 solute:Na+ symporter, SSS family, putative	|(gi:256074667) inositol transporter [Schistosoma mansoni] [0.0/100%]||(gi:291223766) PREDICTED: solute carrier family 5 (inositol transporters), member 3-like, partial [Saccoglossus kowalevskii] [e-163/78%]||(gi:126325243) PREDICTED: similar to Sodium/myo-inositol cotransporter (Na(+)/myo-inositol cotransporter) [Monodelphis domestica] [e-162/75%]||(gi:256074663) inositol transporter [Schistosom…	|(gi:256074667) inositol transporter [Schistosoma mansoni] [0.0/75%]||(gi:256074663) inositol transporter [Schistosoma mansoni] [e-119/56%]||(gi:156394992) predicted protein [Nematostella vectensis] [e-114/74%]||(gi:291223766) PREDICTED: solute carrier family 5 (inositol transporters), member 3-like, partial [Saccoglossus kowalevskii] [e-112/74%]||(gi:198417099) PREDICTED: similar to solute carri…	gi|256074667 inositol transporter [Schistosoma mansoni] inositol transporter [Schistosoma mansoni] (e-118/cov=86%/id=88%)	110835708	NP_008864.3	1e-162		solute carrier family 5 (inositol transporters), member 3 [Homo sapiens]	|F GO:0015293|	Q2_P00215,Q2_P09537,Q2_P18106	[ Smp_scaff000042|60|863090|863150 PERFECT (60/0/0 qgap/0 tgap/-) ]
Q2_P19593	C802343.1	S. japonicum Gene Predictions	Sjc_0212060	1.2788	2.43	1.6	Up	sense	YES	YES	NO	GCACTACTACTGGATATCCGGGACGGACTGATGCATAAAATGAGCTGTTTCAAGCACGTG	IN_GENOME	YES	|Sjp (gi:76155242) 100%|	{gi|76155242 SJCHGC05446 protein [Schistosoma japonicum] (1e-80/cov=87%/id=88%)}{gi|260780979 hypothetical protein BRAFLDRAFT_258231 [Branchiostoma floridae] hypothetical protein BRAFLDRAFT_258231 [Branchiostoma floridae] (0.058/cov=74%/id=25%)}{gi|19920540 CG7289 [Drosophila melanogaster] LD12115p [Drosophila melanogaster] CG7289 [Drosophila melanogaster] CG7289-PA [synthetic construct] (0.075/c…	-	Sjc_0212060	gi|76155242			-	Sjp 0212060|expressed protein	-	|Sjp (gi:76155242) [e-125/96%]||(gi:170586026) protein C17H12.2 [Brugia malayi] [2e-07/78%]||(gi:256090186) [1e-06/11%]||(gi:260780979) [2e-06/74%]||(gi:156548208) [3e-06/77%]|	gi|76155242 SJCHGC05446 protein [Schistosoma japonicum] (1e-80/cov=87%/id=88%)	33356560	NP_004644.2	0.094		jumonji, AT rich interactive domain 1D isoform 2 [Homo sapiens]	|GO:0016021|		[ Smp_scaff000042|60|219931|219991 PERFECT (60/0/0 qgap/0 tgap/-) ]
Q2_P23104	C807138.1	S. mansoni Gene Predictions	Smp_140860	1.1497	2.22	3.84	Up	sense	YES	YES	NO	ACCAAAGACATTTCACAGGAGAATGTCCAAACATACTCCTATACCTACAAACACTCACAC	IN_GENOME	YES	No hits	{gi|256077238 innexin [Schistosoma mansoni] innexin, putative [Schistosoma mansoni] (3e-12/cov=22%/id=97%)}{gi|256084589 innexin [Schistosoma mansoni] innexin, putative [Schistosoma mansoni] (7e-08/cov=22%/id=74%)}{gi|226479928 Innexin unc-9 [Schistosoma japonicum] (9e-05/cov=19%/id=70%)}	Smp_140860	-	gi|256077238			innexin, putative	-	|(gi:256077238) innexin [Schistosoma mansoni] [6e-89/100%]||Sjp (gi:76155732) [6e-64/83%]||(gi:256084589) innexin [Schistosoma mansoni] [1e-50/83%]||(gi:86355159) innexin5 [Dugesia japonica] [3e-49/93%]||(gi:226479928) Innexin unc-9 [Schistosoma japonicum] [2e-46/90%]|	-	gi|256077238 innexin [Schistosoma mansoni] innexin, putative [Schistosoma mansoni] (3e-12/cov=22%/id=97%)		-		0	No hits	|C GO:0005921|		[ Smp_scaff000077|60|569658|569718 PERFECT (60/0/0 qgap/0 tgap/+) ]
Q2_P36967	C917514.1	S. mansoni Gene Predictions	Smp_130260	2.5134	5.71	0	Up	sense	YES	YES	NO	AGTCTGACAACAACCCAAGCTCAAATGATAAAAAGTCCAACTCAACGATTACTGATGCAA	IN_GENOME	YES	|(gi:256073292) 100%|	{gi|256073292 hypothetical protein [Schistosoma mansoni] expressed protein [Schistosoma mansoni] (4e-25/cov=37%/id=100%)}{gi|56754092 SJCHGC01271 protein [Schistosoma japonicum] (5e-07/cov=48%/id=61%)}{gi|56757061 unknown [Schistosoma japonicum] (2e-06/cov=48%/id=59%)}	Smp_130260	-	gi|256073292			hypothetical protein	-	|Hypothetical (gi:256073292) [0.0/100%]||Sjp (gi:76157612) [2e-47/21%]||Sjp (gi:56754092) [9e-25/23%]||Hypothetical (gi:56757061) [1e-23/19%]||(gi:24417709) nesprin-1 [Homo sapiens] [0.002/15%]|	-	gi|256073292 hypothetical protein [Schistosoma mansoni] expressed protein [Schistosoma mansoni] (4e-25/cov=37%/id=100%)	154277116	NP_892006.2	2e-05		spectrin repeat containing, nuclear envelope 1 isoform 1 [Homo sapiens]	|F GO:0003779|	Q2_P41114,Q2_P10188,Q2_P41087,Q2_P36967,Q2_P16662,Q2_P36707	[ Smp_scaff000026|60|241829|241889 PERFECT (60/0/0 qgap/0 tgap/-) ]
Q2_P12775	C909270.1	S. mansoni Gene Predictions	Smp_099440	1.955	3.88	0	Up	sense	YES	YES	NO	CATGTGAAATGGATTTTATATGGGAAGATTTAGGTCCATTATTTTGGCCACGTTGGATAC	IN_GENOME	YES	|(gi:256053284) bone morphogenetic protein antagonist noggin [Schistosoma mansoni] 100%||(gi:256085211) bone morphogenetic protein antagonist noggin [Schistosoma mansoni] 84%||(gi:225691098) noggin-like protein 8 [Schmidtea mediterranea] 84%||(gi:225691096) noggin-like protein 7 [Schmidtea mediterranea] 68%||(gi:225691092) noggin-like protein 5 [Schmidtea mediterranea] 63%|	{gi|256053284 bone morphogenetic protein antagonist noggin [Schistosoma mansoni] bone morphogenetic protein antagonist noggin, putative [Schistosoma mansoni] (3e-36/cov=98%/id=100%)}{gi|225691098 noggin-like protein 8 [Schmidtea mediterranea] (5e-12/cov=87%/id=46%)}{gi|256085211 bone morphogenetic protein antagonist noggin [Schistosoma mansoni] bone morphogenetic protein antagonist noggin, putati…	Smp_099440	Sjc_0113360	gi|256053284			bone morphogenetic protein antagonist noggin, putative	Sjp 0113360|IPR008717,Noggin,domain-containing	|(gi:256053284) bone morphogenetic protein antagonist noggin [Schistosoma mansoni] [0.0/100%]||(gi:225691098) noggin-like protein 8 [Schmidtea mediterranea] [2e-45/80%]||(gi:256085211) bone morphogenetic protein antagonist noggin [Schistosoma mansoni] [2e-34/44%]||(gi:225691096) noggin-like protein 7 [Schmidtea mediterranea] [3e-29/51%]||(gi:225691092) noggin-like protein 5 [Schmidtea mediterrane…	|(gi:256053284) bone morphogenetic protein antagonist noggin [Schistosoma mansoni] [e-140/90%]||(gi:225691098) noggin-like protein 8 [Schmidtea mediterranea] [2e-26/42%]||(gi:256085211) bone morphogenetic protein antagonist noggin [Schistosoma mansoni] [2e-16/44%]||(gi:225691096) noggin-like protein 7 [Schmidtea mediterranea] [8e-12/39%]||(gi:225691094) noggin-like protein 6 [Schmidtea mediterran…	gi|256053284 bone morphogenetic protein antagonist noggin [Schistosoma mansoni] bone morphogenetic protein antagonist noggin, putative [Schistosoma mansoni] (3e-36/cov=98%/id=100%)	4885523	NP_005441.1	1e-12		noggin precursor [Homo sapiens]	|P GO:0007275|	Q2_P12775,Q2_P37798,Q2_P17383,Q2_P32591	[ Smp_scaff000624|60|48780|48840 PERFECT (60/0/0 qgap/0 tgap/+) ]
Q2_P20733	C803899.1	S. mansoni Gene Predictions	Smp_079400	1.5214	2.87	3.01	Up	sense	YES	YES	NO	GACTTTATCCATACCTTCAGTTTGTTCAACTTTCTCTAATCTTGTAACGGGTAACTTTTC	IN_GENOME	YES	|(gi:256085727) goliath E3 ubiquitin ligase [Schistosoma mansoni] 100%|	{gi|256085727 goliath E3 ubiquitin ligase [Schistosoma mansoni] goliath E3 ubiquitin ligase, putative [Schistosoma mansoni] (e-104/cov=99%/id=93%)}{gi|91081613 PREDICTED: similar to goliath E3 ubiquitin ligase [Tribolium castaneum] (7e-45/cov=61%/id=66%)}{gi|241998604 E3 ubiquitin ligase, putative [Ixodes scapularis] E3 ubiquitin ligase, putative [Ixodes scapularis] (4e-44/cov=61%/id=64%)}	Smp_079400	-	gi|256085727			goliath E3 ubiquitin ligase, putative	-	|(gi:256085727) goliath E3 ubiquitin ligase [Schistosoma mansoni] [0.0/100%]||Sjp (gi:76155672) [5e-50/25%]||(gi:157132158) goliath E3 ubiquitin ligase [Aedes aegypti] [7e-48/19%]||(gi:91081613) PREDICTED: similar to goliath E3 ubiquitin ligase [Tribolium castaneum] [8e-48/19%]||(gi:158290004) AGAP010356-PA [Anopheles gambiae str. PEST] [3e-47/19%]|	-	gi|256085727 goliath E3 ubiquitin ligase [Schistosoma mansoni] goliath E3 ubiquitin ligase, putative [Schistosoma mansoni] (e-104/cov=99%/id=93%)	58331204	NP_065775.1	3e-45		ring finger protein 150 [Homo sapiens]	|F GO:0008270|	Q2_P20733	[ Smp_scaff000292|60|535083|535143 PERFECT (60/0/0 qgap/0 tgap/+) ]
Q2_P00204	C800634.1	S. mansoni Gene Predictions	Smp_138210	2.445	5.45	0	Up	sense	YES	YES	NO	CAGATTCACCTAGATTACGTACATCATTTTCTAGTGAAACACGACATCGTAATTCATCAT	IN_GENOME	YES	|(gi:256076214) 100%||Sjp (gi:76152768) 84%|	{gi|256076214 hypothetical protein [Schistosoma mansoni] conserved hypothetical protein [Schistosoma mansoni] (e-132/cov=87%/id=100%)}{gi|76152768 SJCHGC02683 protein [Schistosoma japonicum] (3e-84/cov=82%/id=77%)}{gi|60687886 SJCHGC02684 protein [Schistosoma japonicum] (3e-32/cov=27%/id=84%)}	Smp_138210	Sjc_0027120	gi|256076214			hypothetical protein	Sjp 0027120|IPR002068,Heat shock protein Hsp20;IPR008978,HSP20-like chaperone,domain-containing	|Hypothetical (gi:256076214) [0.0/100%]||Sjp (gi:76152768) [1e-82/53%]||Sjp (gi:60687886) [7e-28/17%]||(gi:226475110) Major egg antigen (p40) [Schistosoma japonicum] [1e-04/28%]||(gi:226475108) Major egg antigen (p40) [Schistosoma japonicum] [2e-04/28%]|	|(gi:256076214) [e-127/94%]||Sjp (gi:76152768) [e-120/49%]||Sjp (gi:60687886) [1e-07/59%]||(gi:66807355) [2e-06/39%]||(gi:118361578) [2e-06/39%]|	gi|256076214 hypothetical protein [Schistosoma mansoni] conserved hypothetical protein [Schistosoma mansoni] (e-132/cov=87%/id=100%)	4503055	NP_000385.1	0.021		crystallin, alpha A [Homo sapiens]	|F GO:0005212|	Q2_P00204	[ Smp_scaff000063|60|37791|37851 PERFECT (60/0/0 qgap/0 tgap/-) ]
Q2_P16939	C918022.1	S. mansoni Gene Predictions	Smp_196180	1.2577	2.39	4.65	Up	sense	YES	YES	NO	CAATGGTTATCGACGATATTTCAATCTTTATCATCCTTTAATTCCAGGTTCCCAAAGTAG	IN_GENOME	YES	|(gi:256085052) 100%|	{gi|256085052 hypothetical protein [Schistosoma mansoni] expressed protein [Schistosoma mansoni] (2e-49/cov=99%/id=86%)}{gi|195446414 GK12235 [Drosophila willistoni] GK12235 [Drosophila willistoni] (0.001/cov=27%/id=65%)}{gi|170052877 conserved hypothetical protein [Culex quinquefasciatus] conserved hypothetical protein [Culex quinquefasciatus] (0.002/cov=26%/id=63%)}	Smp_196180	Sjc_0055610	gi|256085052			hypothetical protein	Sjp 0055610|expressed protein	|Hypothetical (gi:256085052) [0.0/100%]||Sjp (gi:76156656) [3e-75/15%]||Hypothetical (gi:156552000) [2e-58/89%]||(gi:307199297) DnaJ-like protein subfamily C member 16 [Harpegnathos saltator] [4e-58/90%]||Hypothetical (gi:241629514) [1e-56/89%]|	|(gi:256085052) [e-101/97%]||(gi:241629514) [6e-13/86%]||(gi:156552000) [1e-12/87%]||(gi:195125722) GI12876 [Drosophila mojavensis] [3e-12/50%]||(gi:195017802) GH14900 [Drosophila grimshawi] [3e-12/50%]|	gi|256085052 hypothetical protein [Schistosoma mansoni] expressed protein [Schistosoma mansoni] (2e-49/cov=99%/id=86%)	56687498	NP_056106.1	5e-43		DnaJ (Hsp40) homolog, subfamily C, member 16 [Homo sapiens]	|F GO:0008270|	Q2_P13395,Q2_P19132,Q2_P37480,Q2_P17124,Q2_P33243,Q2_P17405,Q2_P37288,Q2_P16939,Q2_P39454,Q2_P37824,Q2_P39793	[ Smp_scaff000259|60|338148|338208 PERFECT (60/0/0 qgap/0 tgap/+) ]
Q2_P06091	C810876.1	S. mansoni Gene Predictions	Smp_013540	0.9626	1.95	3.84	Up	sense	YES	YES	YES	CGTGGCTTCAAGGGAGAAAAATACTTGAAATGTGGTCCTAAATATCGTGTCTAATTTATT	IN_GENOME	YES	|(gi:256073014) tyrosinase precursor [Schistosoma mansoni] 100%|	{gi|256073014 tyrosinase precursor [Schistosoma mansoni] tyrosinase 2 precursor [Schistosoma mansoni] tyrosinase precursor [Schistosoma mansoni] (0.0/cov=84%/id=100%)}{gi|56752849 SJCHGC06782 protein [Schistosoma japonicum] (e-156/cov=84%/id=83%)}{gi|56757711 SJCHGC02721 protein [Schistosoma japonicum] (7e-55/cov=82%/id=39%)}	Smp_013540	Sjc_0301740	gi|256073014			tyrosinase precursor	Sjp 0301740|ko:K00505 tyrosinase [EC1.14.18.1], putative	|(gi:256073014) tyrosinase precursor [Schistosoma mansoni] [0.0/100%]||Sjp (gi:56752849) [0.0/96%]||Sjp (gi:56757711) [8e-96/94%]||(gi:256080114) tyrosinase precursor [Schistosoma mansoni] [5e-95/95%]||(gi:33089916) tyrosinase 1 precursor [Schistosoma mansoni] [2e-94/95%]|	|Sjp (gi:56752849) [0.0/100%]||(gi:256073014) tyrosinase precursor [Schistosoma mansoni] [0.0/98%]||Sjp (gi:56757711) [e-104/96%]||(gi:256080114) tyrosinase precursor [Schistosoma mansoni] [e-101/98%]||(gi:33089916) tyrosinase 1 precursor [Schistosoma mansoni] [e-100/98%]|	gi|256073014 tyrosinase precursor [Schistosoma mansoni] tyrosinase 2 precursor [Schistosoma mansoni] tyrosinase precursor [Schistosoma mansoni] (0.0/cov=84%/id=100%)	4507753	NP_000363.1	2e-55		tyrosinase precursor [Homo sapiens]	|C GO:0016021|	Q2_P26568,Q2_P06091	[ Smp_scaff000022|60|1788657|1788717 PERFECT (60/0/0 qgap/0 tgap/+) ]
Q2_P01332	C803060.1	S. mansoni Gene Predictions	Smp_135880	1.6062	3.04	1.29	Up	sense	YES	YES	YES	CACTATATTCCAGTCACCAATGGCTAGTCGACTTCACCGTTTGTGCTTCTTGTGTATATT	IN_GENOME	YES	|(gi:256075317) 100%||(gi:226466560) Transmembrane protein 161B [Schistosoma japonicum] 94%||Sjp (gi:76152535) 89%|	{gi|256075317 hypothetical protein [Schistosoma mansoni] expressed protein [Schistosoma mansoni] (4e-85/cov=90%/id=99%)}{gi|226466560 Transmembrane protein 161B [Schistosoma japonicum] (8e-74/cov=94%/id=81%)}{gi|76152535 SJCHGC03310 protein [Schistosoma japonicum] (1e-69/cov=90%/id=79%)}	Smp_135880	Sjc_0217170	gi|256075317			hypothetical protein	Sjp 0217170|Transmembrane protein 161B, putative	|Hypothetical (gi:256075317) [0.0/100%]||(gi:226466560) Transmembrane protein 161B [Schistosoma japonicum] [0.0/102%]||Sjp (gi:76152535) [1e-78/30%]||Hypothetical (gi:115942969) [1e-41/103%]||(gi:291235534) PREDICTED: transmembrane protein 161A-like [Saccoglossus kowalevskii] [8e-41/102%]|	|(gi:226466560) Transmembrane protein 161B [Schistosoma japonicum] [0.0/100%]||(gi:256075317) [0.0/101%]||Sjp (gi:76152535) [5e-92/30%]||(gi:297294689) PREDICTED: transmembrane protein 161B isoform 3 [Macaca mulatta] [1e-48/99%]||(gi:296194154) PREDICTED: transmembrane protein 161B isoform 1 [Callithrix jacchus] [1e-48/99%]|	gi|256075317 hypothetical protein [Schistosoma mansoni] expressed protein [Schistosoma mansoni] (4e-85/cov=90%/id=99%)	23503279	NP_699185.1	2e-38		transmembrane protein 161B [Homo sapiens]	|C GO:0016021|	Q2_P01332,Q2_P38493,Q2_P39637	[ Smp_scaff000050|60|656219|656279 PERFECT (60/0/0 qgap/0 tgap/+) ]
Q2_P40027	JAP10386.C	GenBank homolog	gi|256087801	1.5471	2.92	2.05	Up	sense	YES	YES	NO	TTAGCTTCTGTTTTGCCGTCAGAAGCTCAATGTCTTAGTCCATATCAGTTAAATGATTCT	OUT_GENOME	YES	|(gi:256087801) jnk/sapk-associated protein [Schistosoma mansoni] 100%|	{gi|256087801 jnk/sapk-associated protein [Schistosoma mansoni] jnk/sapk-associated protein, putative [Schistosoma mansoni] (4e-29/cov=35%/id=56%)}	-	-	gi|256087801			-	-	-	-	gi|256087801 jnk/sapk-associated protein [Schistosoma mansoni] jnk/sapk-associated protein, putative [Schistosoma mansoni] (4e-29/cov=35%/id=56%)	94557295	NP_001035529.1	3e-16		mitogen-activated protein kinase 8 interacting protein 3 isoform 2 [Homo sapiens]	-	Q2_P12527,Q2_P38452,Q2_P34375,Q2_P14479,Q2_P33338,Q2_P13487,Q2_P12465,Q2_P32259,Q2_P13988,Q2_P33858,Q2_P25890,Q2_P06354,Q2_P40027,Q2_P38663,Q2_P32330	[ Smp_scaff000423|60|449259|449319 PERFECT (60/0/0 qgap/0 tgap/+) ]
Q2_P06521	C811471.1	GenBank homolog	gi|156373844	1.7835	3.44	2.05	Up	sense	YES	YES	NO	CACTGGCTCCATTAATCCTTAACCATTTAGCTTAACTGCATAATTTGCTGTATATTGTGA	IN_GENOME	YES	No hits	{gi|156373844 predicted protein [Nematostella vectensis] predicted protein [Nematostella vectensis] (0.67/cov=29%/id=22%)}	-	-	gi|156373844			-	-	-	-	gi|156373844 predicted protein [Nematostella vectensis] predicted protein [Nematostella vectensis] (0.67/cov=29%/id=22%)	239755396	XP_002344552.1	0.044		PREDICTED: hypothetical protein XP_002344552 [Homo sapiens]	-		[ Smp_scaff011740|60|1381|1441 PERFECT (60/0/0 qgap/0 tgap/-) ]
Q2_P02300	C804708.1	S. mansoni Gene Predictions	Smp_134070	1.5528	2.93	1.6	Up	sense	YES	YES	YES	CGGTCTCATTTACGGACTAATCATTGGTTTTCTTCGAATGATTCTTACGTTTGTTTATAC	IN_GENOME	YES	|(gi:256074665) Na+/myo-inositol cotransporter [Schistosoma mansoni] 100%|	{gi|256074663 inositol transporter [Schistosoma mansoni] inositol transporter [Schistosoma mansoni] (2e-39/cov=32%/id=98%)}{gi|226490166 solute carrier family 5 (inositol transporters), member 3 [Schistosoma japonicum] (3e-37/cov=32%/id=91%)}{gi|76157502 SJCHGC03037 protein [Schistosoma japonicum] (3e-37/cov=32%/id=91%)}	Smp_134070	Sjc_0020360	gi|256074663		X	inositol transporter	Sjp 0020360|Sodium/myo-inositol cotransporter, putative	|(gi:256074663) inositol transporter [Schistosoma mansoni] [0.0/100%]||(gi:256074667) inositol transporter [Schistosoma mansoni] [e-140/106%]||(gi:226490166) solute carrier family 5 (inositol transporters), member 3 [Schistosoma japonicum] [e-117/84%]||Hypothetical (gi:260803543) [e-114/100%]||(gi:224096960) PREDICTED: similar to solute carrier family 5, member 3 (predicted) [Taeniopygia guttata]…	|(gi:226490166) solute carrier family 5 (inositol transporters), member 3 [Schistosoma japonicum] [e-102/39%]||(gi:256074667) inositol transporter [Schistosoma mansoni] [3e-94/55%]||(gi:301622644) PREDICTED: sodium/glucose cotransporter 2 [Xenopus (Silurana) tropicalis] [3e-89/99%]||(gi:293344922) PREDICTED: solute carrier family 5 (neutral amino acid transporters, system A), member 4b [Rattus no…	gi|256074663 inositol transporter [Schistosoma mansoni] inositol transporter [Schistosoma mansoni] (2e-39/cov=32%/id=98%)	110835708	NP_008864.3	1e-109		solute carrier family 5 (inositol transporters), member 3 [Homo sapiens]	|F GO:0015293|	Q2_P02300,Q2_P40819,Q2_P40787	[ Smp_scaff000042|60|835012|835072 PERFECT (60/0/0 qgap/0 tgap/+) ]
Q2_P16745	C917677.1	GenBank homolog	gi|256090061	1.3477	2.55	1.6	Up	sense	YES	YES	NO	TACTGCAGCCAAACCAGAAATCCGTTTTATCGATACAACTTTAAGTTCACCAGGGAATTT	OUT_GENOME	NO	No hits	{gi|256090061 hypothetical protein [Schistosoma mansoni] hypothetical protein [Schistosoma mansoni] (0.043/cov=24%/id=94%)}	-	-	gi|256090061			-	-	-	-	gi|256090061 hypothetical protein [Schistosoma mansoni] hypothetical protein [Schistosoma mansoni] (0.043/cov=24%/id=94%)		-			No hits	-		-
Q2_P00591	C801585.1	No match	C801585.1	1.157	2.23	3.01	Up	antisense	YES	NO	NO	GTGTAACACTTGGACTATTTCTAAAACGAAAACTTGGACTGTGTTATCTTGGTGTAAATG	IN_GENOME	YES	No hits	NHF	-	-	-			-	-	-	-	No hits		-			No hits	-		[ Smp_scaff000001|60|1889011|1889071 PERFECT (60/0/0 qgap/0 tgap/-) ]
Q2_P19742	C802540.1	GenBank homolog	gi|256088045	2.5216	5.74	3.01	Up	sense	YES	YES	NO	TTTTCGGAGAAGAAGAATATAATCCACCTAAAGACAGTGATTTCACTGAGAGATTATGGA	IN_GENOME	NO	|(gi:256088045) 100%||Sjp (gi:56753800) 73%|	{gi|256088045 hypothetical protein [Schistosoma mansoni] expressed protein [Schistosoma mansoni] (2e-67/cov=65%/id=89%)}{gi|56753800 SJCHGC06635 protein [Schistosoma japonicum] (6e-29/cov=65%/id=48%)}{gi|226477866 hypothetical protein [Schistosoma japonicum] (0.005/cov=26%/id=35%)}	-	-	gi|256088045			-	-	-	-	gi|256088045 hypothetical protein [Schistosoma mansoni] expressed protein [Schistosoma mansoni] (2e-67/cov=65%/id=89%)		-		0	No hits	-		-
Q2_P19217	C801889.1	S. mansoni Gene Predictions	Smp_028170.x	1.5926	3.02	0	Up	sense	YES	YES	NO	CTCTGTGTCCAAGATGTTCACCCATTATCATAACTATTCTCACGTAATCATAAACTAACA	IN_GENOME	YES	No hits	{gi|256075921 hypothetical protein [Schistosoma mansoni] expressed protein [Schistosoma mansoni] (8e-96/cov=53%/id=100%)}{gi|256075917 hypothetical protein [Schistosoma mansoni] expressed protein [Schistosoma mansoni] (8e-96/cov=53%/id=100%)}{gi|256075919 hypothetical protein [Schistosoma mansoni] expressed protein [Schistosoma mansoni] (6e-91/cov=63%/id=84%)}	Smp_028170.1	-	gi|256075921			hypothetical protein	-	|Hypothetical (gi:256075921) [0.0/100%]||Hypothetical (gi:256075917) [0.0/100%]||Hypothetical (gi:256075919) [0.0/106%]||Hypothetical (gi:226466590) [e-141/107%]||Sjp (gi:56757660) [e-140/107%]|	-	gi|256075921 hypothetical protein [Schistosoma mansoni] expressed protein [Schistosoma mansoni] (8e-96/cov=53%/id=100%)	40255071	NP_653312.2	0.73		kelch-like 23 [Homo sapiens]	|F GO:0005515|		[ Smp_scaff000058|60|994722|994782 PERFECT (60/0/0 qgap/0 tgap/+) ][ Smp_scaff016629|60|870|930 PERFECT (60/0/0 qgap/0 tgap/-) ]
Q2_P39322	JAP02241.C	S. japonicum Gene Predictions	Sjc_0026280	1.668	3.18	0.99	Up	sense	YES	YES	NO	ATCCGGAACAGAGTACTCGTTATCTGTTCCACAATCTATTTCGTATTTTGGAATTTCAAG	OUT_GENOME	YES	|(gi:256083218) 100%||Sjp (gi:76153654) 100%|	{gi|76153654 SJCHGC05156 protein [Schistosoma japonicum] (e-139/cov=69%/id=100%)}{gi|256083218 hypothetical protein [Schistosoma mansoni] expressed protein [Schistosoma mansoni] (1e-93/cov=62%/id=79%)}{gi|242019026 mitochondrial 50S ribosomal protein L37, putative [Pediculus humanus corporis] mitochondrial 50S ribosomal protein L37, putative [Pediculus humanus corporis] (0.007/cov=35%/id=25%)}	-	Sjc_0026280	gi|76153654			-	Sjp 0026280|expressed protein	-	|Sjp (gi:76153654) [e-132/77%]||(gi:256083218) [3e-82/58%]||(gi:242019026) mitochondrial 50S ribosomal protein L37, putative [Pediculus humanus corporis] [4e-04/44%]||(gi:241618564) ribosomal protein L37, putative [Ixodes scapularis] [0.005/82%]||(gi:268532904) [0.058/40%]|	gi|76153654 SJCHGC05156 protein [Schistosoma japonicum] (e-139/cov=69%/id=100%)		-			No hits	-	Q2_P32990,Q2_P39322,Q2_P13140	[ Smp_scaff000201|60|815880|815940 PERFECT (60/0/0 qgap/0 tgap/+) ]
Q2_P07760	C813357.1	GenBank homolog	gi|256085941	1.5164	2.86	1.97	Up	sense	YES	YES	NO	CAGTGACGTTACCTCCTAAAACTCCAAGATCTGTACAGAACTGCAACAATAATAATAATA	IN_GENOME	NO	|(gi:256085941) 100%|	{gi|256085941 hypothetical protein [Schistosoma mansoni] expressed protein [Schistosoma mansoni] (e-166/cov=79%/id=97%)}{gi|76152677 SJCHGC09518 protein [Schistosoma japonicum] (2e-83/cov=63%/id=67%)}{gi|198454040 GA18365 [Drosophila pseudoobscura pseudoobscura] GA18365 [Drosophila pseudoobscura pseudoobscura] (1e-04/cov=49%/id=28%)}	-	-	gi|256085941			-	-	-	-	gi|256085941 hypothetical protein [Schistosoma mansoni] expressed protein [Schistosoma mansoni] (e-166/cov=79%/id=97%)	32698714	NP_056258.1	0.63		hypothetical protein LOC284058 [Homo sapiens]	-		-
Q2_P20887	C804094.1	S. mansoni Gene Predictions	Smp_000260	1.6942	3.24	2.05	Up	sense	YES	YES	NO	CTTCTCATTTGAAACCTTTCTTTTATACTTCATCTTGCCTCTGTATTTGTGTTTGTGCCT	IN_GENOME	YES	No hits	{gi|256070311 saposin containing protein [Schistosoma mansoni] saposin containing protein [Schistosoma mansoni] (e-161/cov=69%/id=93%)}{gi|56758970 SJCHGC01869 protein [Schistosoma japonicum] (e-109/cov=69%/id=66%)}{gi|91077504 PREDICTED: similar to saposin isoform 1 [Tribolium castaneum] hypothetical protein TcasGA2_TC000449 [Tribolium castaneum] (9e-08/cov=10%/id=54%)}	Smp_000260	-	gi|256070311			saposin containing protein	-	|(gi:256070311) saposin containing protein [Schistosoma mansoni] [0.0/100%]||Sjp (gi:56758970) [0.0/99%]||Hypothetical (gi:60601292) [2e-75/25%]||(gi:220679290) prosaposin [Danio rerio] [5e-40/54%]||(gi:39645456) Prosaposin [Danio rerio] [2e-39/54%]|	-	gi|256070311 saposin containing protein [Schistosoma mansoni] saposin containing protein [Schistosoma mansoni] (e-161/cov=69%/id=93%)	11386147	NP_002769.1	4e-39		prosaposin isoform a preproprotein [Homo sapiens]	|P GO:0007585|		[ Smp_scaff000001|60|1223774|1223834 PERFECT (60/0/0 qgap/0 tgap/+) ]
Q2_P26362	C811852.1	S. mansoni Gene Predictions	Smp_015020	1.4724	2.77	3.01	Up	sense	YES	YES	YES	AACAACGTAAACGTTTAGAGTCCACATGTCAAACTGCCTTTTTTGCCTCTATTGTAATTG	IN_GENOME	YES	|(gi:256073306) Na+/K+ transporting ATPase subunit alpha [Schistosoma mansoni] 100%|	{gi|256073306 Na+/K+ transporting ATPase subunit alpha [Schistosoma mansoni] term=sodium potassium transporting ATPase alpha subunit;with=UniProt:Q95WT4;evidence=inferred from sequence or structural similarity [Schistosoma mansoni] (0.0/cov=99%/id=99%)}{gi|15824396 SNaK1 [Schistosoma mansoni] (0.0/cov=100%/id=88%)}{gi|74794482 RecName: Full=Sodium/potassium-transporting ATPase subunit alpha; Shor…	Smp_015020	Sjc_0016550	gi|256073306			sodium potassium transporting ATPase alpha subunit	Sjp 0016550|ko:K01538 Na+/K+-exchanging ATPase [EC3.6.3.9], putative	|(gi:256073306) Na+/K+ transporting ATPase subunit alpha [Schistosoma mansoni] [0.0/100%]||(gi:15824396) SNaK1 [Schistosoma mansoni] [0.0/96%]||(gi:74794482) RecName: Full=Sodium/potassium-transporting ATPase subunit alpha; Short=Na(+)/K(+) ATPase alpha subunit; AltName: Full=Sodium pump subunit alpha; AltName: Full=TNaK1-alpha Na+/K+-ATPase alpha subunit [Taenia solium] [0.0/96%]||(gi:3551199) N…	|(gi:15824396) SNaK1 [Schistosoma mansoni] [0.0/97%]||(gi:256073306) Na+/K+ transporting ATPase subunit alpha [Schistosoma mansoni] [0.0/95%]||(gi:74794482) RecName: Full=Sodium/potassium-transporting ATPase subunit alpha; Short=Na(+)/K(+) ATPase alpha subunit; AltName: Full=Sodium pump subunit alpha; AltName: Full=TNaK1-alpha Na+/K+-ATPase alpha subunit [Taenia solium] [0.0/98%]||(gi:3551199) Na…	gi|256073306 Na+/K+ transporting ATPase subunit alpha [Schistosoma mansoni] term=sodium potassium transporting ATPase alpha subunit;with=UniProt:Q95WT4;evidence=inferred from sequence or structural similarity [Schistosoma mansoni] (0.0/cov=99%/id=99%)	4502271	NP_000693.1	0		Na+/K+ -ATPase alpha 2 subunit proprotein [Homo sapiens]	|C GO:0016021|	Q2_P26362	[ Smp_scaff000026|60|840851|840911 PERFECT (60/0/0 qgap/0 tgap/+) ]
Q2_P07313	C812777.1	S. mansoni Gene Predictions	Smp_143880	-3.39	10.48	0	Down	antisense	YES	NO	NO	TGTTTAAGGATGCTGGTGTCGACATCACCGCCGGTTGGCACATCACATACTGCGCCAAGA	IN_GENOME	YES	|(gi:256078125) 100%|	{gi|256078125 hypothetical protein [Schistosoma mansoni] hypothetical protein [Schistosoma mansoni] (2e-32/cov=74%/id=90%)}{gi|256063155 hypothetical protein [Schistosoma mansoni] hypothetical protein [Schistosoma mansoni] hypothetical protein [Schistosoma mansoni] hypothetical protein [Schistosoma mansoni] (5e-14/cov=74%/id=46%)}	Smp_143880	-	gi|256078125			hypothetical protein	-	|Hypothetical (gi:256078125) [2e-38/100%]||Hypothetical (gi:256063155) [1e-18/100%]|	-	gi|256078125 hypothetical protein [Schistosoma mansoni] hypothetical protein [Schistosoma mansoni] (2e-32/cov=74%/id=90%)		-		0	No hits	-	Q2_P07313,Q2_P26999	[ Smp_scaff000097|60|1013785|1013845 PERFECT (60/0/0 qgap/0 tgap/+) ]
Q2_P38525	JAP06008.C	GenBank homolog	gi|2665740	1.4576	2.75	1.29	Up	sense	YES	YES	YES	GATCACAGCATTGGCACCGAGCACAATGAAGATCAAGATAGTTGCTCCACCTGAGCGTAA	OUT_GENOME	YES	|(gi:226472934) Actin 5C [Schistosoma japonicum] 100%||(gi:226472932) Actin 5C [Schistosoma japonicum] 100%||(gi:256084607) actin [Schistosoma mansoni] 100%||(gi:195475656) GE19434 [Drosophila yakuba] 100%||(gi:195119912) GI19595 [Drosophila mojavensis] 100%|	{gi|2665740 beta-actin [Ovis aries] (2e-07/cov=26%/id=55%)}{gi|12697258 actin [Mucor hiemalis f. hiemalis] (3e-07/cov=24%/id=59%)}{gi|281191883 actin [Lichtheimia sp. AA-2009b] (4e-07/cov=24%/id=59%)}	-	-	gi|2665740			-	-	-	-	gi|2665740 beta-actin [Ovis aries] (2e-07/cov=26%/id=55%)	4501887	NP_001605.1	1e-139		actin, gamma 1 propeptide [Homo sapiens]	|GO:0042802|	Q2_P38132,Q2_P38525,Q2_P39664	[ Smp_scaff000252|60|595788|595848 PERFECT (60/0/0 qgap/0 tgap/-) ][ Smp_scaff000252|60|570887|570947 PERFECT (60/0/0 qgap/0 tgap/-) ]
Q2_P24681	C809206.1	S. mansoni Gene Predictions	Smp_147680	1.0132	2.02	3.84	Up	sense	YES	YES	YES	CGATGGATTGCTGCTGATTTAGATGAAGATGATAGTTTAAATAAGACTGAGTTCACTGAT	IN_GENOME	YES	|(gi:256079632) reticulocalbin [Schistosoma mansoni] 100%||(gi:56755717) 85%|	{gi|256079632 reticulocalbin [Schistosoma mansoni] reticulocalbin, putative [Schistosoma mansoni] (1e-96/cov=85%/id=92%)}{gi|56755717 unknown [Schistosoma japonicum] (2e-78/cov=85%/id=75%)}{gi|195586879 GD13605 [Drosophila simulans] GD13605 [Drosophila simulans] (2e-27/cov=74%/id=40%)}	Smp_147680	Sjc_0101290	gi|256079632			EF hand containing protein, putative	Sjp 0101290|Reticulocalbin-3 precursor, putative	|(gi:256079632) reticulocalbin [Schistosoma mansoni] [e-171/100%]||Hypothetical (gi:56755717) [e-144/99%]||Sjp (gi:56753465) [7e-58/41%]||(gi:226466688) Calumenin precursor (Crocalbin) [Schistosoma japonicum] [2e-57/41%]||(gi:242005220) Calumenin precursor, putative [Pediculus humanus corporis] [2e-55/102%]|	|(gi:56755717) [e-124/88%]||(gi:256079632) reticulocalbin [Schistosoma mansoni] [3e-99/85%]||(gi:242005220) Calumenin precursor, putative [Pediculus humanus corporis] [7e-42/86%]||(gi:91081545) [2e-41/86%]||(gi:195586879) GD13605 [Drosophila simulans] [1e-40/74%]|	gi|256079632 reticulocalbin [Schistosoma mansoni] reticulocalbin, putative [Schistosoma mansoni] (1e-96/cov=85%/id=92%)	194578885	NP_001124146.1	6e-51		calumenin isoform b precursor [Homo sapiens]	|F GO:0005509|	Q2_P24681	[ Smp_scaff000121|60|960335|960395 PERFECT (60/0/0 qgap/0 tgap/-) ]
Q2_P01421	C803208.1	S. mansoni Gene Predictions	Smp_068400	1.7477	3.36	1.27	Up	sense	YES	YES	NO	TGGAAATCTCCCATTTTCATGACATATTTGAATGCTATTAATGTGAATCCCCAACATGCA	IN_GENOME	YES	|Sjp (gi:76153287) 85%|	{gi|76153287 SJCHGC04664 protein [Schistosoma japonicum] (8e-49/cov=106%/id=49%)}{gi|256083673 hypothetical protein [Schistosoma mansoni] hypothetical protein [Schistosoma mansoni] (5e-38/cov=52%/id=80%)}	Smp_068400	-	gi|76153287		X	hypothetical protein	-	|Hypothetical (gi:256083673) [0.0/100%]||Sjp (gi:76153287) [9e-76/87%]|	-	gi|76153287 SJCHGC04664 protein [Schistosoma japonicum] (8e-49/cov=106%/id=49%)		-			No hits	|F GO:0003824|		[ Smp_scaff000223|60|248904|248964 PERFECT (60/0/0 qgap/0 tgap/-) ]
Q2_P31626	C907296.1	S. mansoni Gene Predictions	Smp_176600	1.2477	2.37	2.51	Up	sense	YES	YES	YES	CAAGTAATCCATCTGGTGCAGAATTTGATCCAGAAGAGGATGAGCCAACGTTGGAGGCTG	IN_GENOME	YES	|(gi:256089311) protein phosphatase 2a regulatory subunit [Schistosoma mansoni] 100%||(gi:301782731) PREDICTED: serine/threonine-protein phosphatase 2A 56 kDa regulatory subunit gamma isoform-like isoform 2 [Ailuropoda melanoleuca] 94%||(gi:301782729) PREDICTED: serine/threonine-protein phosphatase 2A 56 kDa regulatory subunit gamma isoform-like isoform 1 [Ailuropoda melanoleuca] 94%||(gi:3017573…	{gi|256089311 protein phosphatase 2a regulatory subunit [Schistosoma mansoni] protein phosphatase 2a regulatory subunit, putative [Schistosoma mansoni] (e-103/cov=98%/id=99%)}{gi|50726892 delta isoform of regulatory subunit B56, protein phosphatase 2A [Danio rerio] Zgc:77529 protein [Danio rerio] Zgc:77529 [Danio rerio] (2e-45/cov=91%/id=55%)}{gi|194389164 unnamed protein product [Homo sapiens] (…	Smp_176600	Sjc_0300840	gi|256089311			protein phosphatase 2A regulatory subunit, putative	Sjp 0300840|similar to Serine/threonine-protein phosphatase 2A 56 kDa regulatory subunit delta isoform, putative	|(gi:256089311) protein phosphatase 2a regulatory subunit [Schistosoma mansoni] [0.0/100%]||(gi:50726892) serine/threonine-protein phosphatase 2A 56 kDa regulatory subunit delta isoform [Danio rerio] [0.0/97%]||Hypothetical (gi:194389164) [0.0/94%]||(gi:71122401) Ppp2r5d protein [Rattus norvegicus] [0.0/91%]||(gi:297678167) PREDICTED: serine/threonine-protein phosphatase 2A 56 kDa regulatory subu…	|(gi:256089311) protein phosphatase 2a regulatory subunit [Schistosoma mansoni] [0.0/100%]||(gi:242010263) serine/threonine-protein phosphatase 2A 56 kDa regulatory subunit delta isoform, putative [Pediculus humanus corporis] [0.0/92%]||(gi:50726892) delta isoform of regulatory subunit B56, protein phosphatase 2A [Danio rerio] [0.0/92%]||(gi:71122401) Ppp2r5d protein [Rattus norvegicus] [0.0/92%]…	gi|256089311 protein phosphatase 2a regulatory subunit [Schistosoma mansoni] protein phosphatase 2a regulatory subunit, putative [Schistosoma mansoni] (e-103/cov=98%/id=99%)	5453954	NP_006236.1	0		delta isoform of regulatory subunit B56, protein phosphatase 2A isoform 1 [Homo sapiens]	|F GO:0005515|	Q2_P35405,Q2_P15462,Q2_P33285,Q2_P30342,Q2_P31626,Q2_P17728,Q2_P10562,Q2_P13436	[ Smp_scaff000623|60|164138|164198 PERFECT (60/0/0 qgap/0 tgap/-) ]
Q2_P16983	C918106.1	S. mansoni Gene Predictions	Smp_153700	1.4033	2.64	3.84	Up	sense	YES	YES	NO	ACGTGGGTGTATATCAAATGGTTCATATGGTCTACAATTGCAAGTATTTTTGGATGTAGT	IN_GENOME	YES	|(gi:256081791) protein phosphatase 1 binding protein [Schistosoma mansoni] 100%||Sjp (gi:76156936) 100%|	{gi|256081791 protein phosphatase 1 binding protein [Schistosoma mansoni] protein phosphatase 1 binding protein, putative [Schistosoma mansoni] (4e-21/cov=76%/id=82%)}{gi|76156936 SJCHGC05938 protein [Schistosoma japonicum] (2e-14/cov=69%/id=69%)}	Smp_153700	-	gi|256081791		X	protein phosphatase 1 binding protein, putative	-	|(gi:256081791) protein phosphatase 1 binding protein [Schistosoma mansoni] [0.0/100%]||Sjp (gi:76155807) [e-118/34%]||Sjp (gi:76156936) [e-106/51%]||(gi:291232414) PREDICTED: protein phosphatase 1, regulatory subunit 3D-like [Saccoglossus kowalevskii] [1e-37/28%]||Sjp (gi:115634806) [1e-35/25%]|	-	gi|256081791 protein phosphatase 1 binding protein [Schistosoma mansoni] protein phosphatase 1 binding protein, putative [Schistosoma mansoni] (4e-21/cov=76%/id=82%)	153792466	NP_078883.2	2e-19		protein phosphatase 1, regulatory (inhibitor) subunit 3B [Homo sapiens]	|P GO:0005977|	Q2_P16983	[ Smp_scaff000159|60|1095428|1095488 PERFECT (60/0/0 qgap/0 tgap/-) ]
Q2_P24064	C808420.1	S. mansoni Gene Predictions	Smp_171480	1.4562	2.74	2.51	Up	sense	YES	YES	NO	CTGAATCATGGATGTCACCAATGAAGCATGAAATAAAAGCTACGAAACACAATTAGGTAA	IN_GENOME	YES	|(gi:256087805) 100%|	{gi|256087805 hypothetical protein [Schistosoma mansoni] hypothetical protein [Schistosoma mansoni] (e-106/cov=86%/id=95%)}{gi|224496052 hypothetical protein LOC566435 [Danio rerio] novel protein similar to H.sapiens FAM135A, family with sequence similarity 135, member A (FAM135A) [Danio rerio] novel protein similar to H.sapiens FAM135A, family with sequence similarity 135, member A (FAM135A) [Da…	Smp_171480	-	gi|256087805			hypothetical protein	-	|Hypothetical (gi:256087805) [e-106/100%]|	-	gi|256087805 hypothetical protein [Schistosoma mansoni] hypothetical protein [Schistosoma mansoni] (e-106/cov=86%/id=95%)		-		0	No hits	|C GO:0005737|	Q2_P24064,Q2_P04544	[ Smp_scaff000423|60|532304|532364 PERFECT (60/0/0 qgap/0 tgap/+) ]
Q2_P16563	C917320.1	S. mansoni Gene Predictions	Smp_124450	1.7054	3.26	2.05	Up	sense	YES	YES	NO	TGCGCATACTACTGGAAATTACAAACAGCTTAGTTCAAGGATTGTGCTTTCTACATTCAG	IN_GENOME	YES	|(gi:256071124) serine/threonine protein kinase [Schistosoma mansoni] 100%||Sjp (gi:76154316) 94%|	{gi|256071124 serine/threonine protein kinase [Schistosoma mansoni] serine/threonine kinase [Schistosoma mansoni] (9e-32/cov=98%/id=100%)}{gi|76154316 SJCHGC09611 protein [Schistosoma japonicum] (2e-21/cov=98%/id=76%)}{gi|47223617 unnamed protein product [Tetraodon nigroviridis] (0.025/cov=71%/id=40%)}	Smp_124450	-	gi|256071124			activin receptor, putative	-	|(gi:256071124) serine/threonine protein kinase [Schistosoma mansoni] [0.0/100%]||Sjp (gi:76155280) [7e-56/14%]||Sjp (gi:76154316) [4e-43/11%]||(gi:149639482) PREDICTED: similar to Activin A receptor, type I isoform 2 [Ornithorhynchus anatinus] [2e-39/39%]||(gi:149639480) PREDICTED: similar to Activin A receptor, type I isoform 1 [Ornithorhynchus anatinus] [4e-39/39%]|	-	gi|256071124 serine/threonine protein kinase [Schistosoma mansoni] serine/threonine kinase [Schistosoma mansoni] (9e-32/cov=98%/id=100%)	166235898	NP_001104537.1	1e-40		activin A receptor, type I precursor [Homo sapiens]	|C GO:0016021|	Q2_P39198,Q2_P16563	[ Smp_scaff000006|60|451518|451578 PERFECT (60/0/0 qgap/0 tgap/+) ]
Q2_P28756	C902644.1	S. mansoni Gene Predictions	Smp_151220	1.759	3.38	1.6	Up	sense	YES	YES	NO	GTTCATTCTGTCGATGCTTTTCAAATCGTCATATCAAGTGGTATTGCAAAAATGAAATGG	IN_GENOME	YES	No hits	{gi|256080910 beta-13-n-acetylglucosaminyltransferaseputati ve [Schistosoma mansoni] beta-1,3-n-acetylglucosaminyltransferase,putati ve [Schistosoma mansoni] (4e-06/cov=13%/id=100%)}	Smp_151220	-	gi|256080910		X	beta-1,3-n-acetylglucosaminyltransferase,putati ve	-	|(gi:256080910) beta-13-n-acetylglucosaminyltransferaseputati ve [Schistosoma mansoni] [0.0/100%]||(gi:256080908) beta-13-n-acetylglucosaminyltransferaseputati ve [Schistosoma mansoni] [5e-97/30%]||(gi:256078677) beta-13-n-acetylglucosaminyltransferaseputati ve [Schistosoma mansoni] [8e-87/30%]||(gi:256071706) beta-13-galactosyltransferase brn [Schistosoma mansoni] [9e-27/23%]||(gi:226466672) Bet…	-	gi|256080910 beta-13-n-acetylglucosaminyltransferaseputati ve [Schistosoma mansoni] beta-1,3-n-acetylglucosaminyltransferase,putati ve [Schistosoma mansoni] (4e-06/cov=13%/id=100%)	15451887	NP_149363.1	5e-17		UDP-Gal:betaGlcNAc beta 1,3-galactosyltransferase 5 [Homo sapiens]	|C GO:0016021|	Q2_P09031,Q2_P28756	[ Smp_scaff000144|60|14202|14262 PERFECT (60/0/0 qgap/0 tgap/+) ]
Q2_P06968	C812188.1	S. mansoni Gene Predictions	Smp_151160	2.2229	4.67	0	Up	sense	YES	YES	NO	CGGTTTCTTCGGTATGGGATCAATGGGAAATGGGGGATTAGGTTTTTAAATTTTATATTA	IN_GENOME	YES	No hits	{gi|256080887 hypothetical protein [Schistosoma mansoni] hypothetical protein [Schistosoma mansoni] (5e-15/cov=12%/id=80%)}	Smp_151160	-	gi|256080887		X	hypothetical protein	-	|Hypothetical (gi:256080887) [e-104/90%]||(gi:226478678) Stress protein DDR48 (DNA damage-responsive protein 48) [Schistosoma japonicum] [1e-23/45%]||Sjp (gi:76155939) [3e-23/44%]||Sjp (gi:76157165) [3e-04/40%]|	-	gi|256080887 hypothetical protein [Schistosoma mansoni] hypothetical protein [Schistosoma mansoni] (5e-15/cov=12%/id=80%)		-		0	No hits	|F GO:0046872|	Q2_P40341,Q2_P40881,Q2_P39142,Q2_P06968	[ Smp_scaff000143|60|471583|471643 PERFECT (60/0/0 qgap/0 tgap/-) ]
Q2_P04494	C808346.1	S. mansoni Gene Predictions	Smp_158770	1.3387	2.53	3.84	Up	sense	YES	YES	NO	CTACATTTCACTTGTTTTCGGAGAATTACCTGAGTTTCATCGTACACTAGTTAAGAAAGT	IN_GENOME	YES	|(gi:256052366) 100%|	{gi|256052366 hypothetical protein [Schistosoma mansoni] expressed protein [Schistosoma mansoni] (1e-70/cov=99%/id=91%)}{gi|260788520 hypothetical protein BRAFLDRAFT_97380 [Branchiostoma floridae] hypothetical protein BRAFLDRAFT_97380 [Branchiostoma floridae] (1e-04/cov=34%/id=34%)}{gi|301621299 PREDICTED: calcyphosin-2 [Xenopus (Silurana) tropicalis] (3e-04/cov=34%/id=34%)}	Smp_158770	Sjc_0066840	gi|256052366			hypothetical protein	Sjp 0066840|expressed protein	|Hypothetical (gi:256052366) [0.0/100%]||Sjp (gi:76153351) [1e-76/26%]||Hypothetical (gi:196002539) [3e-14/70%]||(gi:118082432) PREDICTED: similar to Calcyphosphine 2 [Gallus gallus] [1e-12/56%]||(gi:224094089) PREDICTED: calcyphosine 2 [Taeniopygia guttata] [2e-12/54%]|	|(gi:256052366) [e-135/96%]||Sjp (gi:76153351) [1e-48/32%]||(gi:196002539) [9e-05/97%]||(gi:301621299) PREDICTED: calcyphosin-2 [Xenopus (Silurana) tropicalis] [2e-04/34%]||(gi:291227316) PREDICTED: calcyphosine-like [Saccoglossus kowalevskii] [0.001/36%]|	gi|256052366 hypothetical protein [Schistosoma mansoni] expressed protein [Schistosoma mansoni] (1e-70/cov=99%/id=91%)	166795238	NP_115995.2	1e-10		calcyphosine 2 [Homo sapiens]	|F GO:0005509|	Q2_P39345,Q2_P04494,Q2_P40479,Q2_P38928,Q2_P24004	[ Smp_scaff000218|60|515040|515100 PERFECT (60/0/0 qgap/0 tgap/+) ]
Q2_P28454	C902220.1	S. japonicum Gene Predictions	Sjc_0204160	1.5884	3.01	1.97	Up	sense	YES	YES	YES	ATCTGGTCATTCTAGTGTAGCATTAACTGGACGTATGAAACAAATTGATCGAAAAGAATC	IN_GENOME	YES	|(gi:256068730) DEAD box ATP-dependent RNA helicase [Schistosoma mansoni] 100%|	{gi|226479754 Putative ATP-dependent RNA helicase T26G10.1 [Schistosoma japonicum] (6e-41/cov=99%/id=62%)}{gi|256068730 DEAD box ATP-dependent RNA helicase [Schistosoma mansoni] DEAD box ATP-dependent RNA helicase, putative [Schistosoma mansoni] (4e-21/cov=34%/id=98%)}{gi|256083560 DEAD box ATP-dependent RNA helicase [Schistosoma mansoni] DEAD box ATP-dependent RNA helicase, putative [Schistosoma…	-	Sjc_0204160	gi|226479754			-	Sjp 0204160|Probable ATP-dependent RNA helicase DDX47, putative	-	|(gi:226479754) Putative ATP-dependent RNA helicase T26G10.1 [Schistosoma japonicum] [0.0/96%]||(gi:256083560) DEAD box ATP-dependent RNA helicase [Schistosoma mansoni] [e-105/39%]||Sjp (gi:76154908) [9e-79/22%]||Sjp (gi:76153751) [1e-69/28%]||(gi:291230627) PREDICTED: DEAD (Asp-Glu-Ala-Asp) box polypeptide 47-like [Saccoglossus kowalevskii] [1e-64/66%]|	gi|226479754 Putative ATP-dependent RNA helicase T26G10.1 [Schistosoma japonicum] (6e-41/cov=99%/id=62%)	20149629	NP_057439.2	2e-66		DEAD (Asp-Glu-Ala-Asp) box polypeptide 47 isoform 1 [Homo sapiens]	-	Q2_P28454,Q2_P08733,Q2_P08742	[ Smp_scaff014810|60|224|284 PERFECT (60/0/0 qgap/0 tgap/+) ]
Q2_P27592	C900295.1	S. mansoni Gene Predictions	Smp_045760	1.3736	2.59	1.97	Up	sense	YES	YES	YES	CTCACCATGTCTCGTGAATATATCGGTCGGTTATGAAAATTTTACATTCGAACAAGTTAT	IN_GENOME	YES	|(gi:256079249) 100%|	{gi|256079249 hypothetical protein [Schistosoma mansoni] expressed protein [Schistosoma mansoni] (e-115/cov=84%/id=99%)}{gi|296109493 SMC domain protein [Methanocaldococcus infernus ME] SMC domain protein [Methanocaldococcus infernus ME] (0.75/cov=52%/id=25%)}{gi|212715791 hypothetical protein BIFCAT_00692 [Bifidobacterium catenulatum DSM 16992] hypothetical protein BIFCAT_00692 [Bifidobacterium …	Smp_045760	-	gi|256079249			hypothetical protein	-	|Hypothetical (gi:256079249) [0.0/100%]||Sjp (gi:56757173) [5e-69/35%]||(gi:301620314) PREDICTED: tRNA (guanine-N(1)-)-methyltransferase [Xenopus (Silurana) tropicalis] [8e-54/70%]||(gi:195376371) GJ13175 [Drosophila virilis] [3e-53/68%]||(gi:118092135) PREDICTED: similar to tRNA-(N1G37) methyltransferase [Gallus gallus] [4e-53/53%]|	-	gi|256079249 hypothetical protein [Schistosoma mansoni] expressed protein [Schistosoma mansoni] (e-115/cov=84%/id=99%)	145275187	NP_065861.2	1e-51		tRNA methyltransferase 5 [Homo sapiens]	|F GO:0005506|	Q2_P27592,Q2_P05976	[ Smp_scaff000116|60|106118|106178 PERFECT (60/0/0 qgap/0 tgap/+) ]
[truncated: 173 more rows]

## Sheet: unpaired mature females only
List of the differentially expressed genes in S. mansoni unpaired mature females treated with PZQ for 16 hours
ProbeName	EST Contig	Gene category	NR Gene (Sma, Sjc, GI or Contig)	Average log2 ratio (PZQ/Control)	Fold Change	q-value(%)	PZQ Treatment Response	Message being measured	To be used in expression analysis	To be used in GO analysis	To be used in IPA analysis	Probe Sequence	Status (50% coverage/80% identity)	Probe in Genome <= 2 mismatches?	Probe GenBank on Sep 2nd 2010	Contig GenBank on Sep 2nd 2010	Gene Smp	Gene Sjc	GI	probe matches UTR of Smp	probe matches INTRON of Smp	Gene annotation Smp	Gene annotation Sjc	Blast Gene Annotation Smp	Blast Gene Annotation Sjc	Gene annotation GI	Human GI	Human Refseq	E-value Human	Coverage Human	Human annotation	GO	Similar probes on either strand (not used for measurement of expression)	Probe location in genome
[truncated: 1,434 more rows]

## Sheet: simult. in paired-unpaired
List of 219 differentially expressed genes that were detected simultaneously in paired and unpaired mature females treated with PZQ
[truncated: 220 more rows]

[truncated: 2 more sheets: paired males only, simult. in paired female-male]
