# Supplementary material for: Synergy of Omeprazole and Praziquantel In Vitro Treatment against Schistosoma mansoni Adult Worms
Source: PLoS Negl Trop Dis. 2015 Sep 24;9(9):e0004086. doi: 10.1371/journal.pntd.0004086 (PMC4581627; doi:10.1371/journal.pntd.0004086)
Supplement: S5 Table — (XLSX) [file pntd.0004086.s006.xlsx]

## Sheet: simult. paired-unpaired females
List of differentially expressed genes that comprise the three most significantly enriched networks of genes affected simultaneously in paired and unpaired mature females treated with PZQ
Network	Probe Name	EST Contig	Gene category	NR Gene (Sma, Sjc, GI or Contig)	Symbol	Synonym(s)	Entrez Gene Name	GI Number	Average log2 ratio (PZQ/Control Paired Female)	Fold Change (Paired Female)	q-value(%) (Paired Female)	PZQ treatment response (Paired Female)	Average log2 ratio (PZQ/Control Separated Female)	Fold Change (Separated Female)	q-value(%) (Separated Female)	PZQ Treatment Response (Separated Female)	Fold Change	False Discovery Rate (q-value)	Location	Family	Drugs that are known to target the human homologue
1	Q2_P06627	C811626.1	S. mansoni Gene Predictions	Smp_143130.x	FHL2	AAG11, C76204, DRAL, Skeletal muscle lim protein 3, SLIM-3	four and a half LIM domains 2	87159836	1,2612	2,4	1,6	Up	-2,0915	4,26	0	Down	2.39693	1.59535	Nucleus	transcription regulator
1	Q2_P10305	C904484.1	S. mansoni Gene Predictions	Smp_017520	INPP1	2300002C06RIK, AV137389, Inos,1,4,5-. 1, Inositol polyphosphate-1-phosphatase, IPPASE, MGC110984	inositol polyphosphate-1-phosphatase	193083155	2,2211	4,66	0	Up	-1,8866	3,7	0	Down	4.66259	0	Cytoplasm	phosphatase
1	Q2_P11115	C905922.1	S. japonicum Gene Predictions	Sjc_0044730	MAPK3	ERK-1, ERT2, Esrk1, HS44KDAP, HUMKER1A, Mapk p44, MAPK1, Mapkapk3, MGC20180, MNK1, MTAP2K, P44, p44 Erk, P44ERK1, P44MAPK, PRKM3	mitogen-activated protein kinase 3	91718899	1,7456	3,35	3,01	Up	-1,1219	2,18	1,61	Down	3.35328	3.01345	Cytoplasm	kinase
1	Q2_P12640	C908973.1	S. mansoni Gene Predictions	Smp_168660	USO1	MGC128739, MGI:1929095, P115, TAP, Transcytosis associated protein p115, VDP, VESICLE DOCKING PROTEIN p115	USO1 vesicle docking protein homolog (yeast)	4505541	1,6352	3,11	2,05	Up	-1,466	2,76	0,54	Down	3.10636	2.05411	Cytoplasm	transporter
1	Q2_P14133	C911845.1	S. mansoni Gene Predictions	Smp_105680.x	RPN1	AU018702, D6Wsu137e, DKFZp686B16177, OST1, RBPH1, RIBI, Ribophorin1, Ribophorin, Ribophorin i	ribophorin I	4506675	1,174	2,26	2,51	Up	-0,987	1,98	1,4	Down	2.25632	2.51389	Cytoplasm	enzyme
1	Q2_P14754	C913090.1	S. mansoni Gene Predictions	Smp_056620	RECQL	RecQ1, RECQL1	RecQ protein-like (DNA helicase Q1-like)	14591902	1,2653	2,4	2,05	Up	-1,7912	3,46	0,41	Down	2.40379	2.05411	Nucleus	enzyme
1	Q2_P18088	C800234.1	S. mansoni Gene Predictions	Smp_002890	POLR3A	9330175N20RIK, ADDH, BC053071, HLD7, hRPC155, MGC62420, RGD1305574, RPC1, RPC155	polymerase (RNA) III (DNA directed) polypeptide A, 155kDa	39725938	2,1252	4,36	0	Up	-3,1108	8,64	0	Down	4.36264	0	Nucleus	enzyme
1	Q2_P18799	C801348.1	S. mansoni Gene Predictions	Smp_131960	EXOC2	2410030I24Rik, AI648199, FLJ11026, RP23-213G18.3, RSEC5, SEC5, SEC5L1, Sec5p	exocyst complex component 2	21361625	1,5649	2,96	1,29	Up	-1,5678	2,96	0,48	Down	2.95864	1.29046	Cytoplasm	transporter
1	Q2_P20010	C802877.1	S. mansoni Gene Predictions	Smp_074510	GNA12	AI414047, AI504261, ALPHA SUBUNIT OF THE G12 FAMILY OF HETEROTRIMERIC GS, FLJ21929, G ALPHA 12, G PROTEIN ALPHA 12, gep, Gα12, MGC104623, MGC130498, MGC99644, NNX3, RMP	guanine nucleotide binding protein (G protein) alpha 12	42476111	1,1698	2,25	3,84	Up	-1,3274	2,51	0,41	Down	2.24973	3.83694	Plasma Membrane	enzyme
1	Q2_P20378	C803390.1	S. mansoni Gene Predictions	Smp_186680	ARHGAP1	B230365D05RIK, C76222, CDC42 GTPase-ACTIVATING, CDC42GAP, MGC101942, MGC7050, P50 Rho GAP, RHOGAP, RHOGAP1, RP23-12H6.2	Rho GTPase activating protein 1	4757766	1,2268	2,34	2,05	Up	-1,081	2,12	1,87	Down	2.34042	2.05411	Cytoplasm	other
1	Q2_P20645	C803773.1	S. mansoni Gene Predictions	Smp_017900	RPS6KA5	3110005L17RIK, 6330404E13Rik, AI854034, MGC1911, MGC28385, MSK1, MSPK1, RLPK	ribosomal protein S6 kinase, 90kDa, polypeptide 5	32528295	2,0134	4,04	0	Up	-1,0113	2,02	1,87	Down	4.0372	0	Nucleus	kinase
1	Q2_P22955	C806919.1	S. mansoni Gene Predictions	Smp_148050	QARS	1110018N24Rik, 1200016L19Rik, C80286, GLNRS, GLUTAMINYL TRANSSYNTHASE, Glutaminyl-tRNA synthetase, MGC105238, MGC94241, PRO2195, QRS	glutaminyl-tRNA synthetase	4826960	1,125	2,18	3,01	Up	-1,3844	2,61	2,33	Down	2.18107	3.01345	Cytoplasm	enzyme
1	Q2_P25928	C811251.1	S. mansoni Gene Predictions	Smp_159180	TUBGCP3	GCP3, SPBC98, SPC98P	tubulin, gamma complex associated protein 3	5453660	1,4577	2,75	0,99	Up	-0,8552	1,81	2,79	Down	2.74664	0.992665	Cytoplasm	other
1	Q2_P26362	C811852.1	S. mansoni Gene Predictions	Smp_015020	ATP1A2	Atpa-3, AW060654, FHM2, KIAA0778, MGC59864, MHP2, mKIAA0778, Na+/K+ Atpase alpha2, Na+/k+ trans2, NA,K-ATPASE ALPHA SUBUNIT 2, RATATPA2, Sodium pump 2	ATPase, Na+/K+ transporting, alpha 2 polypeptide	4502271	1,4724	2,77	3,01	Up	-1,0447	2,06	2,33	Down	2.77485	3.01345	Plasma Membrane	transporter	digoxin, omeprazole, ethacrynic acid, perphenazine
1	Q2_P26389	C811887.1	S. mansoni Gene Predictions	Smp_148070	EXOC5	AI447711, AI448003, DKFZp666H126, Gm76, HSEC10, LOC60627, PRO1912, SEC10, SEC10L1, SEC10P	exocyst complex component 5	5730037	1,8421	3,59	2,05	Up	-0,8308	1,78	1,61	Down	3.58524	2.05411	Cytoplasm	other
1	Q2_P26879	C812609.1	S. mansoni Gene Predictions	Smp_000730	ARF6	AI788669, AW496366, DKFZp564M0264, MGC102530	ADP-ribosylation factor 6	4502211	1,5732	2,98	0,99	Up	-1,7671	3,4	0,41	Down	2.97559	0.992665	Plasma Membrane	transporter
1	Q2_P27963	C901509.1	S. mansoni Gene Predictions	Smp_149180	XAF1	BIRC4BP, Fbxo39, HSXIAPAF1, RP24-450M24.4, XIAPAF1	XIAP associated factor 1	40288191	1,1289	2,19	4,65	Up	-1,2011	2,3	2,12	Down	2.18686	4.64673	Nucleus	other
1	Q2_P28533	C902342.1	S. mansoni Gene Predictions	Smp_194610	PRKX	Pkare, PKX1, Putative serine/threonine kinase	protein kinase, X-linked	4826948	1,7154	3,28	1,97	Up	-2,7265	6,62	0,41	Down	3.28396	1.96517	Cytoplasm	kinase
1	Q2_P31314	C906782.1	S. mansoni Gene Predictions	Smp_156000.x	OSBPL10	4933433D06Rik, C820004B04RIK, FLJ20363, OPR-10, ORP10, OSBP9, RGD1561652	oxysterol binding protein-like 10	19923812	1,5482	2,92	2,51	Up	-0,8365	1,79	3,51	Down	2.92449	2.51389	unknown	other
1	Q2_P35500	C915157.1	S. mansoni Gene Predictions	Smp_124410	FAAH	AW412498, FAAH-1, Fatty acid amide hydrolase, MGC102823, MGC138146	fatty acid amide hydrolase	166795287	0,9923	1,99	3,84	Up	-1,0703	2,1	1,4	Down	1.98936	3.83694	Plasma Membrane	enzyme
1	Q2_P35951	C915708.1	S. mansoni Gene Predictions	Smp_137080	ABCB1	ABC20, Abcb1a, Abcb4, CD243, CLCS, EVI32, GP170, MDR, mdr-3, MDR1, Mdr1a, MDR1B, MGC163296, P-GLYCOPROTEIN, P-GP, Pgy-3, PGY1	ATP-binding cassette, sub-family B (MDR/TAP), member 1	42741659	1,141	2,21	3,01	Up	-1,2133	2,32	0,48	Down	2.20538	3.01345	Plasma Membrane	transporter	XR9576, OC 144-093, valspodar
1	Q2_P37137	C917793.1	GenBank homolog	gi|256078894	TPM1 (includes EG:22003)	AA986836, AI854628, Alpha tropomyosin, alpha-TM, BI546321, BQ310475, C15ORF13, C76867, CMD1Y, CMH3, HTM-alpha, Slow-twitch alpha tropomyosin, Smooth Muscle Alpha TM, Tm alpha, Tm1, TM2, Tm3, Tma2, Tma5, Tmpa, TMSA, TROPOMYOSIN 1, Tropomyosin 1, alpha, Tropomyosin 5b, Tropomyosin Alpha	tropomyosin 1 (alpha)	63252898	1,8228	3,54	1,97	Up	-1,9418	3,84	0,41	Down	3.53766	1.96517	Cytoplasm	other
1	Q2_P39542	JAP04186.C	S. japonicum Gene Predictions	Sjc_0105270	MARS	FLJ35667, METRS, MGC90747, MRS, MTRNS	methionyl-tRNA synthetase	14043022	1,433	2,7	3,84	Up	-2,4947	5,64	0	Down	2.69999	3.83694	Cytoplasm	enzyme
2	Q2_P07099	C812402.1	S. japonicum Gene Predictions	Sjc_0080950	AP2A2	2410074K14Rik, Adaptin alpha, ADTAB, AF006990, Alpha-adaptin C, AP2, Ap2 alpha, Ap2 alpha C, AW146353, C78001, CLAPA2, FLJ37177, HIP-9, HYPJ, L25, MGC93391	adaptor-related protein complex 2, alpha 2 subunit	27477041	1,4079	2,65	1,97	Up	-0,7177	1,64	3,95	Down	2.65349	1.96517	Cytoplasm	transporter
2	Q2_P09696	C903625.1	S. mansoni Gene Predictions	Smp_122900	ARRB1	1200006I17RIK, ARB1, ARR1, Arr2, ARRESTIN BETA 1, ARRβ1, AW208571, BARRES, BETA ARR1, BETA ARRESTIN 1, Beta1 Arrestin, G430100A01Rik, MGC124269, MGC124270	arrestin, beta 1	10880136	1,9061	3,75	1,29	Up	-1,8932	3,71	0	Down	3.74797	1.29046	Cytoplasm	other
2	Q2_P16332	C916878.1	S. mansoni Gene Predictions	Smp_169800	TGFBRAP1	3110018K12RIK, AU024090, AU042859, AW742551, TGF BETA RECEPTOR ASSOCIATED PROTEIN 1, TRAP-1	transforming growth factor, beta receptor associated protein 1	217330589	1,7272	3,31	2,51	Up	-1,3828	2,61	0,48	Down	3.31088	2.51389	Cytoplasm	other
2	Q2_P16626	C917426.1	S. mansoni Gene Predictions	Smp_138750	FUT8	alpha-1,6-fucosyltransferase, MGC26465, N-ACETYL-BETA-D-GLUCOSAMINIDE ALPHA1,6-FUCOSYLTRANSFERASE	fucosyltransferase 8 (alpha (1,6) fucosyltransferase)	30410728	1,7466	3,36	1,29	Up	-0,778	1,71	1,26	Down	3.35575	1.29046	Cytoplasm	enzyme
2	Q2_P18089	C800235.1	S. mansoni Gene Predictions	Smp_144770	GPR155	1110017O10RIK, AW319992, DEP.7, DEPDC3, F730029F15Rik, FLJ31819, FLJ39346, PGR22	G protein-coupled receptor 155	74271832	1,3945	2,63	3,84	Up	-2,3995	5,28	0	Down	2.62895	3.83694	Plasma Membrane	G-protein coupled receptor
2	Q2_P18106	C800253.1	S. mansoni Gene Predictions	Smp_134080	SLC5A3	AA623876, BF642829, Na/Myoinositol Cotransporter, SMIT, Smit1, SMIT2	solute carrier family 5 (sodium/myo-inositol cotransporter), member 3	110835708	0,948	1,93	4,65	Up	-1,3563	2,56	2,12	Down	1.92915	4.64673	Plasma Membrane	transporter
2	Q2_P19933	C802778.1	S. mansoni Gene Predictions	Smp_061300	TAF6	AW549759, DKFZp781E21155, MGC112914, MGC:8964, p80, TAF(II)70, TAF(II)80, Taf2-70, TAF2E, TAF70, TAFII-70, TAFII-80, TAFII85, Tata box binding protein-associated factor, tfiid subunit	TAF6 RNA polymerase II, TATA box binding protein (TBP)-associated factor, 80kDa	5032147	1,5446	2,92	1,29	Up	-2,0114	4,03	0,41	Down	2.91725	1.29046	Nucleus	transcription regulator
2	Q2_P25384	C810136.1	S. mansoni Gene Predictions	Smp_019030	CTSC	AI047818, CATC, CATHEPSIN C, CPPI, DIPEPTIDYL PEPTIDASE I, DPP-I, DPP1, HMS, JP, JPD, PALS, PLS, Preprodipeptidyl Peptidase1	cathepsin C	189083844	1,3405	2,53	2,05	Up	-1,0096	2,01	4,94	Down	2.5324	2.05411	Cytoplasm	peptidase
2	Q2_P26822	C812524.1	S. mansoni Gene Predictions	Smp_136730	CTSD	CATD, CATHEPSIN D, Cathespin D, CD, CLN10, CPSD, LOC196214, MGC2311	cathepsin D	4503143	1,3179	2,49	4,65	Up	-1,5575	2,94	4,94	Down	2.49299	4.64673	Cytoplasm	peptidase
2	Q2_P27646	C900384.1	S. mansoni Gene Predictions	Smp_132410	QRFPR	AQ27, GPR103, MGC149217, SP9155	pyroglutamylated RFamide peptide receptor	157738685	1,3273	2,51	3,84	Up	-1,8816	3,68	0,62	Down	2.5093	3.83694	Plasma Membrane	G-protein coupled receptor
2	Q2_P28095	C901684.1	S. mansoni Gene Predictions	Smp_069240	KCNA1	AEMK, AI840627, Brain K+ channel protein 1, EA1, HBK1, HUK1, HUKI, Kca1-1, KCNA, Kcpvd, KV 1.1 ALPHA SUBUNIT, KV1.1, MBK1, mceph, MGC124402, MGC126782, MGC138385, MK1, RBK1, Shak, Voltage-gated potassium channel protein 1	potassium voltage-gated channel, shaker-related subfamily, member 1 (episodic ataxia with myokymia)	119395748	1,2602	2,4	4,65	Up	-1,5015	2,83	2,79	Down	2.3953	4.64673	Plasma Membrane	ion channel
2	Q2_P31522	C907140.1	S. mansoni Gene Predictions	Smp_106930.x	HSPA8	2410008N15Rik, HEAT SHOCK COGNATE 71-KDA, HEAT SHOCK PROTEIN 8, HS7C, HSC54, HSC70, HSC71, HSC73, Hsp 8, HSP/C70, HSP70, HSP71, HSP73, HSPA10, IDBP1, LAP1, LOC624853, MGC102007, MGC106514, MGC114311, MGC118485, MGC128130, MGC131511, MGC29929, NIP71	heat shock 70kDa protein 8	5729877	1,8334	3,56	1,6	Up	-1,5204	2,87	0,48	Down	3.56375	1.59535	Cytoplasm	enzyme
2	Q2_P38205	C920654.1	S. mansoni Gene Predictions	Smp_004640	POLR1C	AA409007, AA959927, Ac2-127, AL024089, MGC105583, MGC161175, POLR1E, RP3-337H4.4, RPA39, RPA40, RPA5, RPAC1, RPO1-1, TCS3	polymerase (RNA) I polypeptide C, 30kDa	42560246	1,2292	2,34	4,65	Up	-1,1131	2,16	3,95	Down	2.34435	4.64673	Nucleus	enzyme
2	Q2_P38296	C921005.1	S. mansoni Gene Predictions	Smp_161920	ACTG1	ACT, ACTG, Actin gamma, ACTL, AL023024, beta-actin, Chi-actin, DFNA20, DFNA26, E51, G-actin, GAMMA ACTIN, MGC117491, MGC28612	actin, gamma 1	4501887	1,3546	2,56	1,27	Up	-1,7493	3,36	0,41	Down	2.74644	1.29046	Cytoplasm	other
2	Q2_P39716	JAP06982.C	S. japonicum Gene Predictions	Sjc_0313920	CUL1	CULLIN HOMOLOG 1, CULLIN1, MGC149834, MGC149835	cullin 1	32307161	1,9481	3,86	0	Up	-1,0835	2,12	0,75	Down		0	Nucleus	enzyme
2	Q2_P39741	JAP07341.C	GenBank homolog	gi|256077082	PACSIN1	A830061D09Rik, H74, KIAA1379, mKIAA1379, SDP1, SDPI, SYNDAPIN, SYNDAPIN 1	protein kinase C and casein kinase substrate in neurons 1	24308229	1,0634	2,09	2,51	Up	-0,7809	1,72	2,12	Down	2.08991	2.51389	Cytoplasm	kinase
2	Q2_P40317	JAP03969.S	GenBank homolog	gi|76155627	SGK3	2510015P22Rik, A330005P07Rik, CISK, DKFZp781N0293, fy, fz, SGK2, SGKL	serum/glucocorticoid regulated kinase family, member 3	31563383	1,2992	2,46	3,01	Up	-1,6494	3,14	0,86	Down	2.46093	3.01345	Cytoplasm	kinase
2	Q2_P41111	JAP04495.C	S. japonicum Gene Predictions	Sjc_0069020	STAM	DKFZp686J2352, HSE1, RGD1564499, STAM-1	signal transducing adaptor molecule (SH3 domain and ITAM motif) 1	4507249	1,3945	2,63	3,84	Up	-1,1525	2,22	2,33	Down	2.62889	3.83694	Cytoplasm	other
2	Q2_P41162	JAP06563.C	GenBank homolog	gi|76155743	TMX3	6430411B10Rik, A730024F05RIK, AV259382, FLJ20793, KIAA1830, mKIAA1830, PDIA13, TXNDC10	thioredoxin-related transmembrane protein 3	38505222	1,4281	2,69	4,65	Up	-1,8444	3,59	0,41	Down	2.69096	4.64673	Cytoplasm	enzyme
3	Q2_P01320	C803033.1	S. mansoni Gene Predictions	Smp_147260	RASL10B	B230331P10, B230331P10Rik, Gm729, MGC47540, RRP17, VTS58635	RAS-like, family 10, member B	15277321	1,5426	2,91	4,65	Up	-2,6043	6,08	0	Down	2.9132	4.64673	unknown	enzyme
3	Q2_P02943	C805828.1	GenBank homolog	gi|226490264	WLS	5031439A09RIK, AI173978, AI987742, C1orf139, DKFZp686I0788, EVI, FLJ23091, GPR177, LOC362065, MGC131760, MGC14878, MRP	wntless homolog (Drosophila)	31542745	1,9024	3,74	1,97	Up	-1,6773	3,2	0,41	Down	3.73836	1.96517	Cytoplasm	other
3	Q2_P18270	C800442.1	S. mansoni Gene Predictions	Smp_097180	NT5C3	1600024P05Rik, 2610206B05Rik, 3110004A18RIK, AI842776, cN-III, lupin, MGC27337, MGC87109, MGC87828, Nt5y, p36, P5'N-1, P5N1, PN-1, PN-I, PSN1, UMPH, UMPH1	5'-nucleotidase, cytosolic III	70608082	1,3786	2,6	2,05	Up	-1,1928	2,29	2,79	Down	2.60024	2.05411	Cytoplasm	phosphatase
3	Q2_P19557	C802301.1	S. mansoni Gene Predictions	Smp_007550	LTA4H	LEUKOTRIENE A4 HYDROLASE, Lkha4, LTA-4 hydrolase, LTA-H, LTA4	leukotriene A4 hydrolase	4505029	1,237	2,36	1,6	Up	-1,2805	2,43	0,62	Down	2.357	1.59535	Cytoplasm	enzyme
3	Q2_P19882	C802714.1	GenBank homolog	gi|226479492	ALDOC	AI847350, ALDC, ALDCAA, ALDO3, Aldolase 3, ALDOLASE C, AU040929, F16dip7, Fructose bisphosphate aldolase c, RATALDCAA, SCRG2, Zebrin2	aldolase C, fructose-bisphosphate	4885063	1,5578	2,94	1,97	Up	-0,7222	1,65	2,79	Down	2.94403	1.96517	Cytoplasm	enzyme
3	Q2_P19977	C802836.1	S. mansoni Gene Predictions	Smp_155890	ALPP/ALPPL2	AKP5, ALP, ALPG, ALPP, ALPPL, ALPPL2, C77216, D1Ertd816e, EAP, FLJ61142, GCAP, PALP, PLACENTAL ALKALINE PHOSPHATASE, PLAP, RGD1565100	alkaline phosphatase, placental	94721246	1,3438	2,54	3,84	Up	-1,2173	2,33	2,33	Down	2.53813	3.83694	Plasma Membrane	phosphatase
3	Q2_P24649	C809171.1	S. mansoni Gene Predictions	Smp_142190	CPN1	0610011F20RIK, CARBOXYPEPTIDASE N, CPN, FLJ40792, MGC108636, SCPN	carboxypeptidase N, polypeptide 1	4503011	1,8595	3,63	1,29	Up	-1,2265	2,34	0,54	Down	3.62878	1.29046	Extracellular Space	peptidase
3	Q2_P24681	C809206.1	S. mansoni Gene Predictions	Smp_147680	CALU	9530075H20RIK, CALUMENIN, FLJ90608	calumenin	194578885	1,0132	2,02	3,84	Up	-1,1723	2,25	3,51	Down	2.01843	3.83694	Cytoplasm	other
3	Q2_P24953	C809564.1	GenBank homolog	gi|256084186	PLD3	HU-K4, MGC109410, Sam-9	phospholipase D family, member 3	166197683	1,3313	2,52	1,29	Up	-1,3732	2,59	1,87	Down	2.51632	1.29046	Cytoplasm	enzyme
3	Q2_P25384	C810136.1	S. mansoni Gene Predictions	Smp_019030	CTSC	AI047818, CATC, CATHEPSIN C, CPPI, DIPEPTIDYL PEPTIDASE I, DPP-I, DPP1, HMS, JP, JPD, PALS, PLS, Preprodipeptidyl Peptidase1	cathepsin C	189083844	1,3405	2,53	2,05	Up	-1,0096	2,01	4,94	Down	2.5324	2.05411	Cytoplasm	peptidase
3	Q2_P29063	C903085.1	S. mansoni Gene Predictions	Smp_137750	CALB2	CAB29, CAL2, Calbindin2, CALRETININ, CR, MGC105356	calbindin 2	153946409	1,6523	3,14	1,27	Up	-1,6208	3,08	0,46	Down	3.14328	1.26516	Cytoplasm	other
3	Q2_P36212	C916038.1	S. mansoni Gene Predictions	Smp_004120	AMPD2	1200014F01Rik, 3.5.4.6, AI552571, Ampd	adenosine monophosphate deaminase 2	34147621	1,4751	2,78	1,6	Up	-0,7848	1,72	3,95	Down	2.78009	1.59535	Cytoplasm	enzyme
3	Q2_P36213	C916039.1	S. mansoni Gene Predictions	Smp_151060	MFI2	CD228, FLJ38863, MAP97, MGC4856, MTF1, MTF, p97	antigen p97 (melanoma associated) identified by monoclonal antibodies 133.2 and 96.5	134244281	1,6411	3,12	0,99	Up	-1,1925	2,29	0,75	Down	3.1191	0.992665	Plasma Membrane	other
3	Q2_P39217	JAP01667.C	GenBank homolog	gi|76154947	PRMT3	2010005E20Rik, 2410018A17Rik, AL033309, HRMT1L3	protein arginine methyltransferase 3	223556008	1,6068	3,05	2,05	Up	-1,159	2,23	3,51	Down	3.04578	2.05411	Nucleus	enzyme

## Sheet: paired females only
List of differentially expressed genes that comprise the five most significantly enriched networks of affected genes in paired females treated with PZQ, compared with the no-drug controls.
Network	Probe Name	ESTs Contig	Gene category	NR Gene (Sma, Sjc, GI or Contig)	Symbol	Synonym(s)	Entrez Gene Name	GI Number	Average log2 ratio (PZQ/Control)	Fold Change	q-value(%)	PZQ Treatment Response	Location	Family	Drugs
1	Q2_P00198	C800623.1	GenBank homolog	gi|1176560	YME1L1	FTSH, FtsH1, MEG4, MGC93290, PAMP, YME1L	YME1-like 1 (S. cerevisiae)	7657689	1.562283371	1.36793	3.836939492	UP	Cytoplasm	peptidase
1	Q2_P02262	C804648.1	S. mansoni Gene Predictions	Smp_170400	NCLN	3100002P13RIK, AW120537, LOC56926, NET59, NICALIN, RGD1309355	nicalin	51873031	1.255706774	2.38784	3.013447433	UP	Cytoplasm	peptidase
1	Q2_P05271	C809715.1	S. mansoni Gene Predictions	Smp_126520	STAM	DKFZp686J2352, HSE1, RGD1564499, STAM-1	signal transducing adaptor molecule (SH3 domain and ITAM motif) 1	4507249	1.394455884	2.0966	3.836939492	UP	Cytoplasm	other
1	Q2_P06627	C811626.1	S. mansoni Gene Predictions	Smp_143130.x	FHL2	AAG11, C76204, DRAL, Skeletal muscle lim protein 3, SLIM-3	four and a half LIM domains 2	87159836	1.261186041	2.39693	1.595354523	UP	Nucleus	transcription regulator
1	Q2_P09696	C903625.1	S. mansoni Gene Predictions	Smp_122900	ARRB1	1200006I17RIK, ARB1, ARR1, Arr2, ARRESTIN BETA 1, ARRβ1, AW208571, BARRES, BETA ARR1, BETA ARRESTIN 1, Beta1 Arrestin, G430100A01Rik, MGC124269, MGC124270	arrestin, beta 1	10880136	1.90610951	3.74797	1.290464548	UP	Cytoplasm	other
1	Q2_P10964	C905564.1	S. mansoni Gene Predictions	Smp_040770	MARS	FLJ35667, METRS, MGC90747, MRS, MTRNS	methionyl-tRNA synthetase	14043022	1.432953724	1	3.836939492	UP	Cytoplasm	enzyme
1	Q2_P11115	C905922.1	S. japonicum Gene Predictions	Sjc_0044730	MAPK3	ERK-1, ERT2, Esrk1, HS44KDAP, HUMKER1A, Mapk p44, MAPK1, Mapkapk3, MGC20180, MNK1, MTAP2K, P44, p44 Erk, P44ERK1, P44MAPK, PRKM3	mitogen-activated protein kinase 3	91718899	1.74557211	3.35328	3.013447433	UP	Cytoplasm	kinase
1	Q2_P12459	C908573.1	S. mansoni Gene Predictions	Smp_160830	PLD3	HU-K4, MGC109410, Sam-9	phospholipase D family, member 3	166197683	1.081397481	2.11608	3.013447433	UP	Cytoplasm	enzyme
1	Q2_P12640	C908973.1	S. mansoni Gene Predictions	Smp_168660	USO1	MGC128739, MGI:1929095, P115, TAP, Transcytosis associated protein p115, VDP, VESICLE DOCKING PROTEIN p115	USO1 vesicle docking protein homolog (yeast)	4505541	1.635223265	3.10636	2.054110235	UP	Cytoplasm	transporter
1	Q2_P14133	C911845.1	S. mansoni Gene Predictions	Smp_105680.x	RPN1	AU018702, D6Wsu137e, DKFZp686B16177, OST1, RBPH1, RIBI, Ribophorin, Ribophorin i, Ribophorin1	ribophorin I	4506675	1.173973844	2.25632	2.513891976	UP	Cytoplasm	enzyme
1	Q2_P16271	C916723.1	S. mansoni Gene Predictions	Smp_173810	PPP2R2A	2410004D02Rik, 2ABA, B/PR55, B55A, B55ALPHA, DKFZp686N05117, FLJ26613, FLJ41727, MGC52248, mKIAA1541, PP2A, PP2A-B ALPHA, PR52A, PR55A	protein phosphatase 2, regulatory subunit B, alpha	4506019	1.273257769	2.41707	1.290464548	UP	Cytoplasm	phosphatase
1	Q2_P16626	C917426.1	S. mansoni Gene Predictions	Smp_138750	FUT8	alpha-1,6-fucosyltransferase, MGC26465, N-ACETYL-BETA-D-GLUCOSAMINIDE ALPHA1,6-FUCOSYLTRANSFERASE	fucosyltransferase 8 (alpha (1,6) fucosyltransferase)	30410728	1.746636221	3.35575	1.290464548	UP	Cytoplasm	enzyme
1	Q2_P18199	C800357.1	S. mansoni Gene Predictions	Smp_135160	DUSP10	2610306G15Rik, AI158871, MKP-5	dual specificity phosphatase 10	6005812	1.927397058	3.80368	1.265161321	UP	Nucleus	phosphatase
1	Q2_P18234	C800401.1	S. mansoni Gene Predictions	Smp_037230	LCP1	AW536232, CP64, D14Ertd310e, DKFZp781A23186, FLJ25423, FLJ26114, FLJ39956, L-fimbrin, L-PLASTIN, LC64P, LPL, PLS2	lymphocyte cytosolic protein 1 (L-plastin)	167614506	1.828960633	3.55281	3.013447433	UP	Cytoplasm	other
1	Q2_P18452	C800660.1	S. mansoni Gene Predictions	Smp_142050	MAPK3	ERK-1, ERT2, Esrk1, HS44KDAP, HUMKER1A, Mapk p44, MAPK1, Mapkapk3, MGC20180, MNK1, MTAP2K, P44, p44 Erk, P44ERK1, P44MAPK, PRKM3	mitogen-activated protein kinase 3	91718899	1.74557211	1.29026	3.013447433	UP	Cytoplasm	kinase
1	Q2_P18799	C801348.1	S. mansoni Gene Predictions	Smp_131960	EXOC2	2410030I24Rik, AI648199, FLJ11026, RP23-213G18.3, RSEC5, SEC5, SEC5L1, Sec5p	exocyst complex component 2	21361625	1.564932715	2.95864	1.290464548	UP	Cytoplasm	transporter
1	Q2_P19858	C802677.1	GenBank homolog	gi|256052491	CNN3	1600014M03Rik, Acidic Calponin, C85854, Calpo3	calponin 3, acidic	4502923	1.088300271	1.89756	4.646734482	UP	Cytoplasm	other
1	Q2_P20055	C802935.1	S. mansoni Gene Predictions	Smp_040190	SIK2	DKFZp434K1115, G630080D20Rik, KIAA0781, LOH11CR1I, QIK, RGD1559698, SNF1LK2	salt-inducible kinase 2	38569460	1.476628538	2.78298	2.054110235	UP	Cytoplasm	kinase
1	Q2_P20311	C803286.1	S. japonicum Gene Predictions	Sjc_0203800	QARS	1110018N24Rik, 1200016L19Rik, C80286, GLNRS, GLUTAMINYL TRANSSYNTHASE, Glutaminyl-tRNA synthetase, MGC105238, MGC94241, PRO2195, QRS	glutaminyl-tRNA synthetase	4826960	1.125035518	1	3.013447433	UP	Cytoplasm	enzyme
1	Q2_P21532	C804991.1	S. japonicum Gene Predictions	Sjc_0300710	POSTN	A630052E07RIK, AI747096, FLJ11382, MGC119510, MGC119511, MGC128214, OSF-2, OSF-2P1, Osteoblast-Specific Factor2, PDLPOSTN, peri, Periostin, PLF, PN, RP11-412K4.1	periostin, osteoblast specific factor	209862911	1.454945592	2.74146	3.836939492	UP	Extracellular Space	other
1	Q2_P22955	C806919.1	S. mansoni Gene Predictions	Smp_148050	QARS	1110018N24Rik, 1200016L19Rik, C80286, GLNRS, GLUTAMINYL TRANSSYNTHASE, Glutaminyl-tRNA synthetase, MGC105238, MGC94241, PRO2195, QRS	glutaminyl-tRNA synthetase	4826960	1.125035518	2.18107	3.013447433	UP	Cytoplasm	enzyme
1	Q2_P24953	C809564.1	GenBank homolog	gi|256084186	PLD3	HU-K4, MGC109410, Sam-9	phospholipase D family, member 3	166197683	1.081397481	2.51632	3.013447433	UP	Cytoplasm	enzyme
1	Q2_P25928	C811251.1	S. mansoni Gene Predictions	Smp_159180	TUBGCP3	GCP3, SPBC98, SPC98P	tubulin, gamma complex associated protein 3	5453660	1.457669368	2.74664	0.992665037	UP	Cytoplasm	other
1	Q2_P26215	C811641.1	S. mansoni Gene Predictions	Smp_188520	PPP2R2A	2410004D02Rik, 2ABA, B/PR55, B55A, B55ALPHA, DKFZp686N05117, FLJ26613, FLJ41727, MGC52248, mKIAA1541, PP2A, PP2A-B ALPHA, PR52A, PR55A	protein phosphatase 2, regulatory subunit B, alpha	4506019	1.273257769	2.04705	1.290464548	UP	Cytoplasm	phosphatase
1	Q2_P26362	C811852.1	S. mansoni Gene Predictions	Smp_015020	ATP1A2	Atpa-3, AW060654, FHM2, KIAA0778, MGC59864, MHP2, mKIAA0778, Na+/K+ Atpase alpha2, Na+/k+ trans2, NA,K-ATPASE ALPHA SUBUNIT 2, RATATPA2, Sodium pump 2	ATPase, Na+/K+ transporting, alpha 2 polypeptide	4502271	1.472411921	2.77485	3.013447433	UP	Plasma Membrane	transporter	digoxin, omeprazole, ethacrynic acid, perphenazine
1	Q2_P26389	C811887.1	S. mansoni Gene Predictions	Smp_148070	EXOC5	AI447711, AI448003, DKFZp666H126, Gm76, HSEC10, LOC60627, PRO1912, SEC10, SEC10L1, SEC10P	exocyst complex component 5	5730037	1.842071452	3.58524	2.054110235	UP	Cytoplasm	other
1	Q2_P26865	C812588.1	S. mansoni Gene Predictions	Smp_055760.x	YME1L1	FTSH, FtsH1, MEG4, MGC93290, PAMP, YME1L	YME1-like 1 (S. cerevisiae)	7657689	1.562283371	2.95321	3.836939492	UP	Cytoplasm	peptidase
1	Q2_P26879	C812609.1	S. mansoni Gene Predictions	Smp_000730	ARF6	AI788669, AW496366, DKFZp564M0264, MGC102530	ADP-ribosylation factor 6	4502211	1.573177408	2.97559	0.992665037	UP	Plasma Membrane	transporter
1	Q2_P26920	C812669.1	S. mansoni Gene Predictions	Smp_000660	OAT	AI194874, DKFZp781A11155, GACR, HOGA, OATASE, OKT, ORNITHINE AMINOTRANSFERASE, Ornithine Transaminase, Ornithine-oxo-acid aminotransferase, rOAT	ornithine aminotransferase	4557809	1.006636709	2.00922	4.646734482	UP	Cytoplasm	enzyme
1	Q2_P26948	C812710.1	S. mansoni Gene Predictions	Smp_172910	PPP2R2A	2410004D02Rik, 2ABA, B/PR55, B55A, B55ALPHA, DKFZp686N05117, FLJ26613, FLJ41727, MGC52248, mKIAA1541, PP2A, PP2A-B ALPHA, PR52A, PR55A	protein phosphatase 2, regulatory subunit B, alpha	4506019	1.273257769	1.90931	1.290464548	UP	Cytoplasm	phosphatase
1	Q2_P31332	C906805.1	S. mansoni Gene Predictions	Smp_126480	CNN3	1600014M03Rik, Acidic Calponin, C85854, Calpo3	calponin 3, acidic	4502923	1.088300271	1	4.646734482	UP	Cytoplasm	other
1	Q2_P31626	C907296.1	S. mansoni Gene Predictions	Smp_176600	PPP2R5D	B'delta, B56D, MGC2134, MGC8949, PP2A B DELTA, PP2A B' DELTA, TEG-271, Tex271	protein phosphatase 2, regulatory subunit B', delta	5453954	1.247663667	2.37457	2.513891976	UP	Nucleus	phosphatase
1	Q2_P35872	C915610.1	S. mansoni Gene Predictions	Smp_078690	CNN3	1600014M03Rik, Acidic Calponin, C85854, Calpo3	calponin 3, acidic	4502923	1.088300271	2.12623	4.646734482	UP	Cytoplasm	other
1	Q2_P36022	C915806.1	GenBank homolog	gi|256078304	MARS	FLJ35667, METRS, MGC90747, MRS, MTRNS	methionyl-tRNA synthetase	14043022	1.432953724	1.9212	3.836939492	UP	Cytoplasm	enzyme
1	Q2_P36052	C915847.1	S. mansoni Gene Predictions	Smp_138740	FUT8	alpha-1,6-fucosyltransferase, MGC26465, N-ACETYL-BETA-D-GLUCOSAMINIDE ALPHA1,6-FUCOSYLTRANSFERASE	fucosyltransferase 8 (alpha (1,6) fucosyltransferase)	30410728	1.746636221	2.52563	1.290464548	UP	Cytoplasm	enzyme
1	Q2_P38205	C920654.1	S. mansoni Gene Predictions	Smp_004640	POLR1C	AA409007, AA959927, Ac2-127, AL024089, MGC105583, MGC161175, POLR1E, RP3-337H4.4, RPA39, RPA40, RPA5, RPAC1, RPO1-1, TCS3	polymerase (RNA) I polypeptide C, 30kDa	42560246	1.229189346	2.34435	4.646734482	UP	Nucleus	enzyme
1	Q2_P39542	JAP04186.C	S. japonicum Gene Predictions	Sjc_0105270	MARS	FLJ35667, METRS, MGC90747, MRS, MTRNS	methionyl-tRNA synthetase	14043022	1.432953724	2.69999	3.836939492	UP	Cytoplasm	enzyme
1	Q2_P40040	JAP10514.C	S. japonicum Gene Predictions	Sjc_0218160	USO1	MGC128739, MGI:1929095, P115, TAP, Transcytosis associated protein p115, VDP, VESICLE DOCKING PROTEIN p115	USO1 vesicle docking protein homolog (yeast)	4505541	1.635223265	1.6946	2.054110235	UP	Cytoplasm	transporter
1	Q2_P41111	JAP04495.C	S. japonicum Gene Predictions	Sjc_0069020	STAM	DKFZp686J2352, HSE1, RGD1564499, STAM-1	signal transducing adaptor molecule (SH3 domain and ITAM motif) 1	4507249	1.394455884	2.62889	3.836939492	UP	Cytoplasm	other
2	Q2_P00622	C801631.1	GenBank homolog	gi|256076629	TPM1 (includes EG:22003)	AA986836, AI854628, Alpha tropomyosin, alpha-TM, BI546321, BQ310475, C15ORF13, C76867, CMD1Y, CMH3, HTM-alpha, Slow-twitch alpha tropomyosin, Smooth Muscle Alpha TM, Tm alpha, Tm1, TM2, Tm3, Tma2, Tma5, Tmpa, TMSA, TROPOMYOSIN 1, Tropomyosin 1, alpha, Tropomyosin 5b, Tropomyosin Alpha	tropomyosin 1 (alpha)	63252898	1.822797266	1.6096	1.965174438	UP	Cytoplasm	other
2	Q2_P00771	C801867.1	S. mansoni Gene Predictions	Smp_068510	HPCAL1	BDP-1, BDR1, HLP2, MGC105459, NVP-3, VILIP-3, Vnsl3, Vsnl3	hippocalcin-like 1	19913443	2.775310922	6.84624	0.0	UP	Cytoplasm	other
2	Q2_P00786	C801893.1	S. mansoni Gene Predictions	Smp_008260.x	GSK3A	2700086H06RIK, DKFZp686D0638, GSK3 ALPHA	glycogen synthase kinase 3 alpha	49574532	1.374379685	2.59256	1.595354523	UP	Nucleus	kinase
2	Q2_P05026	C809173.1	S. mansoni Gene Predictions	Smp_059980	ARG1	AI, AI256583, ARGINASE I, Hyperargininemia, PGIF	arginase, liver	10947139	1.216200868	2.32334	3.836939492	UP	Cytoplasm	enzyme
2	Q2_P05720	C810468.1	S. mansoni Gene Predictions	Smp_053560	MAPKAPK2	AA960234, MAPKAP KINASE-2, MK2, Rps6kc1	mitogen-activated protein kinase-activated protein kinase 2	32481209	1.320236302	2.49707	1.965174438	UP	Nucleus	kinase
2	Q2_P05916	C810683.1	S. mansoni Gene Predictions	Smp_073510	MAP2K6	MAPK KINASE 6, MAPKK6, MEK6, MGC93287, MKK6, MKK6BE, PRKMK6, Rac, SAPKK3	mitogen-activated protein kinase kinase 6	14589900	1.344670213	1.235	3.836939492	UP	Cytoplasm	kinase
2	Q2_P06091	C810876.1	S. mansoni Gene Predictions	Smp_013540	TYR	albino, CMM8, Dopa oxidase, Melanogenesis Related Tyrosinase, OCA1A, OCAIA, SHEP3, skc35, TYROSINASE	tyrosinase (oculocutaneous albinism IA)	4507753	0.962554521	1.94876	3.836939492	UP	Cytoplasm	enzyme	hydroquinone
2	Q2_P06353	C811205.1	S. mansoni Gene Predictions	Smp_013860	GCLC	D9Wsu168e, GAMMA GCS HEAVY CHAIN, Gamma Glutamyl Cysteine Synthetase Light Subunit, Gamma Glutamylcysteine Synthetase, Gamma glutamylcysteine synthetase heavy subunit, GAMMA-GCS, GAMMA-GCSH, GCL, GCS, GCS, Catalytic, GCS-HS, GCSH, Ggcs-hs, GLCL, GLCL-H, GLCLC, Glutamate-Cysteine Ligase, Catalytic Subunit, MGC93096	glutamate-cysteine ligase, catalytic subunit	4557625	1.082339789	1	3.836939492	UP	Cytoplasm	enzyme
2	Q2_P06603	C811589.1	S. mansoni Gene Predictions	Smp_170550.x	GRN	acrogranin, EPITHELIN, GEP, GP88, GRANULIN, PCDGF, PEPI, PGRN, proepithelin, Progranulin	granulin	4504151	1.112307398	2.16191	4.646734482	UP	Extracellular Space	growth factor
2	Q2_P14754	C913090.1	S. mansoni Gene Predictions	Smp_056620	RECQL	RecQ1, RECQL1	RecQ protein-like (DNA helicase Q1-like)	14591902	1.265309128	2.40379	2.054110235	UP	Nucleus	enzyme
2	Q2_P16188	C916568.1	S. mansoni Gene Predictions	Smp_176940	SLC7A1	4831426K01RIK, AI447493, ATRC1, CAT-1, EcoR, ER, ERR, HCAT1, mCAT-1, Rec-1, REC1L, REV-1	solute carrier family 7 (cationic amino acid transporter, y+ system), member 1	4507047	1.130735132	2.1897	2.054110235	UP	Plasma Membrane	transporter
2	Q2_P16525	C917254.1	S. mansoni Gene Predictions	Smp_077850	ACTB	A-X actin, Actin beta, Actx, BETA ACTIN, BETA CA, E430023M04Rik, Melanoma x actin, MGC128179, PS1TP5BP1	actin, beta	4501885	1.830132909	3.5557	1.265161321	UP	Cytoplasm	other
2	Q2_P16757	C917702.1	S. japonicum Gene Predictions	Sjc_0066820	AP1G1	AA409002, Adaptin gamma, ADTG, AU041323, AW551707, CLAPG1, D8Ertd374e, GAMMA-ADAPTIN, MGC18255	adaptor-related protein complex 1, gamma 1 subunit	71773010	1.539535316	2.90701	1.290464548	UP	Cytoplasm	transporter
2	Q2_P18798	C801347.1	S. mansoni Gene Predictions	Smp_031770.x	TPM1 (includes EG:22003)	AA986836, AI854628, Alpha tropomyosin, alpha-TM, BI546321, BQ310475, C15ORF13, C76867, CMD1Y, CMH3, HTM-alpha, Slow-twitch alpha tropomyosin, Smooth Muscle Alpha TM, Tm alpha, Tm1, TM2, Tm3, Tma2, Tma5, Tmpa, TMSA, TROPOMYOSIN 1, Tropomyosin 1, alpha, Tropomyosin 5b, Tropomyosin Alpha	tropomyosin 1 (alpha)	63252898	1.822797266	1.24099	1.965174438	UP	Cytoplasm	other
2	Q2_P20010	C802877.1	S. mansoni Gene Predictions	Smp_074510	GNA12	AI414047, AI504261, ALPHA SUBUNIT OF THE G12 FAMILY OF HETEROTRIMERIC GS, FLJ21929, G ALPHA 12, G PROTEIN ALPHA 12, gep, Gα12, MGC104623, MGC130498, MGC99644, NNX3, RMP	guanine nucleotide binding protein (G protein) alpha 12	42476111	1.169750069	2.24973	3.836939492	UP	Plasma Membrane	enzyme
2	Q2_P20378	C803390.1	S. mansoni Gene Predictions	Smp_186680	ARHGAP1	B230365D05RIK, C76222, CDC42 GTPase-ACTIVATING, CDC42GAP, MGC101942, MGC7050, P50 Rho GAP, RHOGAP, RHOGAP1, RP23-12H6.2	Rho GTPase activating protein 1	4757766	1.226765847	2.34042	2.054110235	UP	Cytoplasm	other
2	Q2_P20645	C803773.1	S. mansoni Gene Predictions	Smp_017900	RPS6KA5	3110005L17RIK, 6330404E13Rik, AI854034, MGC1911, MGC28385, MSK1, MSPK1, RLPK	ribosomal protein S6 kinase, 90kDa, polypeptide 5	32528295	2.013354748	4.0372	0.0	UP	Nucleus	kinase
2	Q2_P21901	C805524.1	S. mansoni Gene Predictions	Smp_044010.x	TPM1 (includes EG:22003)	AA986836, AI854628, Alpha tropomyosin, alpha-TM, BI546321, BQ310475, C15ORF13, C76867, CMD1Y, CMH3, HTM-alpha, Slow-twitch alpha tropomyosin, Smooth Muscle Alpha TM, Tm alpha, Tm1, TM2, Tm3, Tma2, Tma5, Tmpa, TMSA, TROPOMYOSIN 1, Tropomyosin 1, alpha, Tropomyosin 5b, Tropomyosin Alpha	tropomyosin 1 (alpha)	63252898	1.822797266	1.85939	1.965174438	UP	Cytoplasm	other
2	Q2_P23829	C808102.1	S. mansoni Gene Predictions	Smp_124970	PIP5K1A	PI(4)5-kinase α, Pi4p5k-i, Pi4p5kib, Pi5p4kb, Pip 5-kinase beta, PIP5K ALPHA, Pip5k1b, PIP5KI ALPHA, Pipk5a, Pipk5b, PIPKI ALPHA, Pipki beta, PTDINS4P 5-KINASE ALPHA, TYPE I ALPHA PIP KINASE, TYPE I PIPK ALPHA	phosphatidylinositol-4-phosphate 5-kinase, type I, alpha	208431774	1.419185987	2.67435	1.965174438	UP	Cytoplasm	kinase
2	Q2_P24734	C809270.1	S. mansoni Gene Predictions	Smp_050270	TYR	albino, CMM8, Dopa oxidase, Melanogenesis Related Tyrosinase, OCA1A, OCAIA, SHEP3, skc35, TYROSINASE	tyrosinase (oculocutaneous albinism IA)	4507753	0.962554521	1.43314	3.836939492	UP	Cytoplasm	enzyme	hydroquinone
2	Q2_P24776	C809319.1	S. mansoni Gene Predictions	Smp_134390	SOAT1	8430426K15RIK, ACACT, ACAT, ACAT-1, Acyl-Coenzyme A Cholesterol Acyltransferase, ald, AW550831, RP11-215I23.2, SOAT, STAT, Sterol O-acyltransferase 1	sterol O-acyltransferase 1	49533617	1.3208091	2.49806	1.595354523	UP	Cytoplasm	enzyme	pactimibe
2	Q2_P25160	C809856.1	S. mansoni Gene Predictions	Smp_092530.x	AP1G1	AA409002, Adaptin gamma, ADTG, AU041323, AW551707, CLAPG1, D8Ertd374e, GAMMA-ADAPTIN, MGC18255	adaptor-related protein complex 1, gamma 1 subunit	71773010	1.539535316	1.10414	1.290464548	UP	Cytoplasm	transporter
2	Q2_P26042	C811396.1	S. mansoni Gene Predictions	Smp_004220	FAAH	AW412498, FAAH-1, Fatty acid amide hydrolase, MGC102823, MGC138146	fatty acid amide hydrolase	166795287	0.992304094	1.23128	3.836939492	UP	Plasma Membrane	enzyme
2	Q2_P27593	C900297.1	S. mansoni Gene Predictions	Smp_158990	HPCAL1	BDP-1, BDR1, HLP2, MGC105459, NVP-3, VILIP-3, Vnsl3, Vsnl3	hippocalcin-like 1	19913443	2.775310922	1	0.0	UP	Cytoplasm	other
2	Q2_P28533	C902342.1	S. mansoni Gene Predictions	Smp_194610	PRKX	Pkare, PKX1, Putative serine/threonine kinase	protein kinase, X-linked	4826948	1.715434383	3.28396	1.965174438	UP	Cytoplasm	kinase
2	Q2_P31438	C907003.1	S. mansoni Gene Predictions	Smp_167750	FAAH	AW412498, FAAH-1, Fatty acid amide hydrolase, MGC102823, MGC138146	fatty acid amide hydrolase	166795287	0.992304094	2.23497	3.836939492	UP	Plasma Membrane	enzyme
2	Q2_P31989	C907995.1	S. mansoni Gene Predictions	Smp_191630	AP1G1	AA409002, Adaptin gamma, ADTG, AU041323, AW551707, CLAPG1, D8Ertd374e, GAMMA-ADAPTIN, MGC18255	adaptor-related protein complex 1, gamma 1 subunit	71773010	1.539535316	1	1.290464548	UP	Cytoplasm	transporter
2	Q2_P32960	C909896.1	S. mansoni Gene Predictions	Smp_123010	SLC7A1	4831426K01RIK, AI447493, ATRC1, CAT-1, EcoR, ER, ERR, HCAT1, mCAT-1, Rec-1, REC1L, REV-1	solute carrier family 7 (cationic amino acid transporter, y+ system), member 1	4507047	1.130735132	1	2.054110235	UP	Plasma Membrane	transporter
2	Q2_P35500	C915157.1	S. mansoni Gene Predictions	Smp_124410	FAAH	AW412498, FAAH-1, Fatty acid amide hydrolase, MGC102823, MGC138146	fatty acid amide hydrolase	166795287	0.992304094	1.98936	3.836939492	UP	Plasma Membrane	enzyme
2	Q2_P35661	C915349.1	S. mansoni Gene Predictions	Smp_142620	NPR1 (includes EG:18160)	AI893888, ANPa, ANPRA, Gc alpha, GC-A, Guanylate cyclase, GUC2A, GUCY2A, MGC117511, NPR-A, Pndr	natriuretic peptide receptor A/guanylate cyclase A (atrionatriuretic peptide receptor A)	167830411	1.493863323	2.81642	3.013447433	UP	Plasma Membrane	enzyme	nesiritide
2	Q2_P35886	C915625.1	S. mansoni Gene Predictions	Smp_046590.x	ACTB	A-X actin, Actin beta, Actx, BETA ACTIN, BETA CA, E430023M04Rik, Melanoma x actin, MGC128179, PS1TP5BP1	actin, beta	4501885	1.830132909	1.89525	1.265161321	UP	Cytoplasm	other
2	Q2_P35951	C915708.1	S. mansoni Gene Predictions	Smp_137080	ABCB1	ABC20, Abcb1a, Abcb4, CD243, CLCS, EVI32, GP170, MDR, mdr-3, MDR1, Mdr1a, MDR1B, MGC163296, P-GLYCOPROTEIN, P-GP, Pgy-3, PGY1	ATP-binding cassette, sub-family B (MDR/TAP), member 1	42741659	1.141029598	2.20538	3.013447433	UP	Plasma Membrane	transporter	XR9576, OC 144-093, valspodar
2	Q2_P36268	C916112.1	S. mansoni Gene Predictions	Smp_170820	ABCB1	ABC20, Abcb1a, Abcb4, CD243, CLCS, EVI32, GP170, MDR, mdr-3, MDR1, Mdr1a, MDR1B, MGC163296, P-GLYCOPROTEIN, P-GP, Pgy-3, PGY1	ATP-binding cassette, sub-family B (MDR/TAP), member 1	42741659	1.141029598	1	3.013447433	UP	Plasma Membrane	transporter	XR9576, OC 144-093, valspodar
2	Q2_P36569	C916855.1	S. mansoni Gene Predictions	Smp_073490	MAP2K6	MAPK KINASE 6, MAPKK6, MEK6, MGC93287, MKK6, MKK6BE, PRKMK6, Rac, SAPKK3	mitogen-activated protein kinase kinase 6	14589900	1.344670213	2.53972	3.836939492	UP	Cytoplasm	kinase
2	Q2_P37137	C917793.1	GenBank homolog	gi|256078894	TPM1 (includes EG:22003)	AA986836, AI854628, Alpha tropomyosin, alpha-TM, BI546321, BQ310475, C15ORF13, C76867, CMD1Y, CMH3, HTM-alpha, Slow-twitch alpha tropomyosin, Smooth Muscle Alpha TM, Tm alpha, Tm1, TM2, Tm3, Tma2, Tma5, Tmpa, TMSA, TROPOMYOSIN 1, Tropomyosin 1, alpha, Tropomyosin 5b, Tropomyosin Alpha	tropomyosin 1 (alpha)	63252898	1.822797266	3.53766	1.965174438	UP	Cytoplasm	other
2	Q2_P37831	C919295.1	S. japonicum Gene Predictions	Sjc_0005910	GCLC	D9Wsu168e, GAMMA GCS HEAVY CHAIN, Gamma Glutamyl Cysteine Synthetase Light Subunit, Gamma Glutamylcysteine Synthetase, Gamma glutamylcysteine synthetase heavy subunit, GAMMA-GCS, GAMMA-GCSH, GCL, GCS, GCS, Catalytic, GCS-HS, GCSH, Ggcs-hs, GLCL, GLCL-H, GLCLC, Glutamate-Cysteine Ligase, Catalytic Subunit, MGC93096	glutamate-cysteine ligase, catalytic subunit	4557625	1.082339789	2.11747	3.836939492	UP	Cytoplasm	enzyme
2	Q2_P40337	JAP04313.S	S. japonicum Gene Predictions	Sjc_0215170	ARG1	AI, AI256583, ARGINASE I, Hyperargininemia, PGIF	arginase, liver	10947139	1.216200868	1.9375	3.836939492	UP	Cytoplasm	enzyme
2	Q2_P40539	JAP09304.S	GenBank homolog	gi|256089392	SLC7A1	4831426K01RIK, AI447493, ATRC1, CAT-1, EcoR, ER, ERR, HCAT1, mCAT-1, Rec-1, REC1L, REV-1	solute carrier family 7 (cationic amino acid transporter, y+ system), member 1	4507047	1.130735132	1.35076	2.054110235	UP	Plasma Membrane	transporter
3	Q2_P05676	C810421.1	S. mansoni Gene Predictions	Smp_066670.x	STX1A	HPC-1, P35-1, STX1, SYN1A, SYNTAXIN 1A	syntaxin 1A (brain)	4759182	-0.03724467	1.02615	51.3967583	UP	Cytoplasm	transporter
3	Q2_P05899	C810665.1	S. mansoni Gene Predictions	Smp_050890	C17orf28	C630004H02RIK, DMC1, FLJ43526, Hid1, RGD1311422	chromosome 17 open reading frame 28	29825823	1.160082166	2.2347	3.836939492	UP	Plasma Membrane	other
3	Q2_P06784	C811889.1	S. mansoni Gene Predictions	Smp_065060	ALDH4A1	A930035F14RIK, Ahd-1, ALDH4, Aldh5a1, DKFZp779M035, E330022C09, P5CD, P5CDh, P5cdhl, P5cdhs, Ssdh1	aldehyde dehydrogenase 4 family, member A1	25777736	1.071519738	2.10165	2.513891976	UP	Cytoplasm	enzyme
3	Q2_P13075	C909835.1	S. mansoni Gene Predictions	Smp_157660	DDX47	4930588A18Rik, C77285, DKFZp564O176, E4-DBP, FLJ30012, HQ0256, MGC105650, MSTP162, RRP3	DEAD (Asp-Glu-Ala-Asp) box polypeptide 47	20149629	1.588410146	1.97379	1.965174438	UP	Nucleus	enzyme
3	Q2_P13547	C910675.1	S. mansoni Gene Predictions	Smp_028690	SLC6A5	GLYT-2, NET1, prestin	solute carrier family 6 (neurotransmitter transporter, glycine), member 5	92859670	2.196299422	4.58302	0.0	UP	Plasma Membrane	transporter
3	Q2_P14745	C913080.1	S. mansoni Gene Predictions	Smp_158850	C7orf64	AW548102, C030048B08RIK, DKFZP564O0523, DKFZp686D1651, G45IP1, HSPC304, MGC112752, RGD1310794	chromosome 7 open reading frame 64	119120844	1.796545273	3.47387	1.265161321	UP	unknown	other
3	Q2_P16136	C916466.1	S. mansoni Gene Predictions	Smp_090440	DDX47	4930588A18Rik, C77285, DKFZp564O176, E4-DBP, FLJ30012, HQ0256, MGC105650, MSTP162, RRP3	DEAD (Asp-Glu-Ala-Asp) box polypeptide 47	20149629	1.588410146	1.11896	1.965174438	UP	Nucleus	enzyme
3	Q2_P16658	C917510.1	S. mansoni Gene Predictions	Smp_056970.x	GAPDH	G3PD, G3PDH, GAPD, Glyceraldehyde-3-phosphate Dehydrogenase, LOC100048438, LOC685186, LOC686275, LOC689689, MGC102544, MGC102546, MGC103190, MGC103191, MGC105239, MGC127711, MGC88685, NUCLEAR URACIL DNA GLYCOSYLASE, OTTMUSG00000014946, RGD1565368	glyceraldehyde-3-phosphate dehydrogenase	7669492	0.248054273	1.1876	36.97467582	UP	Cytoplasm	enzyme
3	Q2_P18475	C800690.1	S. mansoni Gene Predictions	Smp_037400	CDC23	6030435O18, ANAPC8, APC8, CUT23, D18Ertd243e, Rabkinesin6	cell division cycle 23 homolog (S. cerevisiae)	118402596	1.510947546	2.84997	2.054110235	UP	Nucleus	enzyme
3	Q2_P18544	C800779.1	S. mansoni Gene Predictions	Smp_174110	PPP1R16B	ANKRD4, C130078N17RIK, KIAA0823, LOC684098, TIMAP, Wdt4	protein phosphatase 1, regulatory subunit 16B	28626517	2.129501467	4.37566	1.265161321	UP	Plasma Membrane	phosphatase
3	Q2_P19933	C802778.1	S. mansoni Gene Predictions	Smp_061300	TAF6	AW549759, DKFZp781E21155, MGC112914, MGC:8964, p80, TAF(II)70, TAF(II)80, Taf2-70, TAF2E, TAF70, TAFII-70, TAFII-80, TAFII85, Tata box binding protein-associated factor, tfiid subunit	TAF6 RNA polymerase II, TATA box binding protein (TBP)-associated factor, 80kDa	5032147	1.544607231	2.91725	1.290464548	UP	Nucleus	transcription regulator
3	Q2_P20576	C803671.1	S. mansoni Gene Predictions	Smp_004680	IFRD1	FRD1, Ifnl, MGC93482, PC4, TIS7	interferon-related developmental regulator 1	55953131	1.319960509	2.49659	1.265161321	UP	Nucleus	other
3	Q2_P20645	C803773.1	S. mansoni Gene Predictions	Smp_017900	RPS6KA5	3110005L17RIK, 6330404E13Rik, AI854034, MGC1911, MGC28385, MSK1, MSPK1, RLPK	ribosomal protein S6 kinase, 90kDa, polypeptide 5	32528295	2.013354748	4.0372	0.0	UP	Nucleus	kinase
3	Q2_P21248	C804573.1	S. mansoni Gene Predictions	Smp_125070.x	CBS	AI047524, AI303044, CYSTATHIONINE BETA SYNTHASE, Cytochrome H450, HIP4, MGC18856, MGC18895, MGC37300	cystathionine-beta-synthase	4557415	-0.20331546	1.15134	51.3967583	UP	Cytoplasm	enzyme
3	Q2_P22083	C805769.1	S. mansoni Gene Predictions	Smp_095920	DDX56	2600001H07Rik, D11Ertd619e, DDX21, DDX26, DEAD-box protein 56, MGC93697, NOH61, RH-II/Gu	DEAD (Asp-Glu-Ala-Asp) box polypeptide 56	9506931	1.459932417	2.75095	2.054110235	UP	Nucleus	enzyme
3	Q2_P23913	C808218.1	S. japonicum Gene Predictions	Sjc_0033440	PLOD3	AI414586, LH3, MGC93055	procollagen-lysine, 2-oxoglutarate 5-dioxygenase 3	4505891	1.576402848	2.98225	4.646734482	UP	Cytoplasm	enzyme
3	Q2_P25205	C809914.1	S. mansoni Gene Predictions	Smp_068530	SDCBP	MDA-9, ST1, SYCL, SYNTENIN, Syntenin-1, TACIP18	syndecan binding protein (syntenin)	55749504	0.738340736	1.66826	23.53462418	UP	Plasma Membrane	enzyme
3	Q2_P28454	C902220.1	S. japonicum Gene Predictions	Sjc_0204160	DDX47	4930588A18Rik, C77285, DKFZp564O176, E4-DBP, FLJ30012, HQ0256, MGC105650, MSTP162, RRP3	DEAD (Asp-Glu-Ala-Asp) box polypeptide 47	20149629	1.588410146	3.00718	1.965174438	UP	Nucleus	enzyme
3	Q2_P29404	C903569.1	S. mansoni Gene Predictions	Smp_159340	DYNC2LI1	4933404O11RIK, CGI-60, D2LIC, DKFZp564A033, LIC3, mD2LIC, MGC40646, MGC7211, RGD1310286	dynein, cytoplasmic 2, light intermediate chain 1	40548413	1.201453759	2.29971	4.646734482	UP	Cytoplasm	other
3	Q2_P38127	C920267.1	S. mansoni Gene Predictions	Smp_053130	RPS6	Gm13654, MGC102571, MGC103209, OTTMUSG00000013244, pp33, RIBOSOMAL PROTEIN S6, S6, S6R	ribosomal protein S6	17158044	0.223215033	1.16733	36.97467582	UP	Cytoplasm	other
3	Q2_P38288	C920972.1	S. mansoni Gene Predictions	Smp_131890	SLC6A5	GLYT-2, NET1, prestin	solute carrier family 6 (neurotransmitter transporter, glycine), member 5	92859670	2.196299422	1.66896	0.0	UP	Plasma Membrane	transporter
3	Q2_P38387	JAP01181.C	S. japonicum Gene Predictions	Sjc_0203100	ALDH4A1	A930035F14RIK, Ahd-1, ALDH4, Aldh5a1, DKFZp779M035, E330022C09, P5CD, P5CDh, P5cdhl, P5cdhs, Ssdh1	aldehyde dehydrogenase 4 family, member A1	25777736	1.071519738	1.38091	2.513891976	UP	Cytoplasm	enzyme
3	Q2_P39023	JAP00117.C	S. japonicum Gene Predictions	Sjc_0300420	OSBPL11	9430097N02Rik, AI132306, AU019795, FLJ13012, FLJ13164, ORP-11, OSBP12, TCCCIA00292	oxysterol binding protein-like 11	19923592	1.846844972	3.59713	2.054110235	UP	Cytoplasm	other
3	Q2_P39217	JAP01667.C	GenBank homolog	gi|76154947	PRMT3	2010005E20Rik, 2410018A17Rik, AL033309, HRMT1L3	protein arginine methyltransferase 3	223556008	1.606812862	3.04578	2.054110235	UP	Nucleus	enzyme
3	Q2_P39224	JAP01694.C	S. japonicum Gene Predictions	Sjc_0203210	C17orf28	C630004H02RIK, DMC1, FLJ43526, Hid1, RGD1311422	chromosome 17 open reading frame 28	29825823	1.160082166	1	3.836939492	UP	Plasma Membrane	other
3	Q2_P39227	JAP01707.C	S. mansoni Gene Predictions	Smp_060170	RAE1	3230401I12Rik, D2Ertd342e, dJ481F12.3, dJ800J21.1, FLJ30608, MGC117333, MGC124870, MGC125198, MGC126076, MGC126077, MIG14, MNRP, MNRP41, MRNP41	RAE1 RNA export 1 homolog (S. pombe)	4506399	0.217705109	1.16288	39.42305154	UP	Nucleus	other
3	Q2_P39814	JAP08180.C	S. japonicum Gene Predictions	Sjc_0042490	DDX56	2600001H07Rik, D11Ertd619e, DDX21, DDX26, DEAD-box protein 56, MGC93697, NOH61, RH-II/Gu	DEAD (Asp-Glu-Ala-Asp) box polypeptide 56	9506931	1.459932417	1.75801	2.054110235	UP	Nucleus	enzyme
4	Q2_P02300	C804708.1	S. mansoni Gene Predictions	Smp_134070	SLC5A3	AA623876, BF642829, Na/Myoinositol Cotransporter, SMIT, Smit1, SMIT2	solute carrier family 5 (sodium/myo-inositol cotransporter), member 3	110835708	0.947963087	2.93395	4.646734482	UP	Plasma Membrane	transporter
4	Q2_P07099	C812402.1	S. japonicum Gene Predictions	Sjc_0080950	AP2A2	2410074K14Rik, Adaptin alpha, ADTAB, AF006990, Alpha-adaptin C, AP2, Ap2 alpha, Ap2 alpha C, AW146353, C78001, CLAPA2, FLJ37177, HIP-9, HYPJ, L25, MGC93391	adaptor-related protein complex 2, alpha 2 subunit	27477041	1.407889482	2.65349	1.965174438	UP	Cytoplasm	transporter
4	Q2_P10305	C904484.1	S. mansoni Gene Predictions	Smp_017520	INPP1	2300002C06RIK, AV137389, Inos,1,4,5-. 1, Inositol polyphosphate-1-phosphatase, IPPASE, MGC110984	inositol polyphosphate-1-phosphatase	193083155	2.221132031	4.66259	0.0	UP	Cytoplasm	phosphatase
4	Q2_P11286	C906304.1	S. mansoni Gene Predictions	Smp_012720	CORO1B (includes EG:23789)	CORONIN-2, DKFZp762I166	coronin, actin binding protein, 1B	65787364	0.948679475	1	3.836939492	UP	Cytoplasm	other
4	Q2_P16332	C916878.1	S. mansoni Gene Predictions	Smp_169800	TGFBRAP1	3110018K12RIK, AU024090, AU042859, AW742551, TGF BETA RECEPTOR ASSOCIATED PROTEIN 1, TRAP-1	transforming growth factor, beta receptor associated protein 1	217330589	1.727213146	3.31088	2.513891976	UP	Cytoplasm	other
4	Q2_P18088	C800234.1	S. mansoni Gene Predictions	Smp_002890	POLR3A	9330175N20RIK, ADDH, BC053071, HLD7, hRPC155, MGC62420, RGD1305574, RPC1, RPC155	polymerase (RNA) III (DNA directed) polypeptide A, 155kDa	39725938	2.125202173	4.36264	0.0	UP	Nucleus	enzyme
4	Q2_P18106	C800253.1	S. mansoni Gene Predictions	Smp_134080	SLC5A3	AA623876, BF642829, Na/Myoinositol Cotransporter, SMIT, Smit1, SMIT2	solute carrier family 5 (sodium/myo-inositol cotransporter), member 3	110835708	0.947963087	1.92915	4.646734482	UP	Plasma Membrane	transporter
4	Q2_P18362	C800546.1	S. mansoni Gene Predictions	Smp_129120	SHOC2	AU017287, FLJ60412, KIAA0862, MGC102442, mKIAA0862, SIAA0862, SOC-2, SUR8	soc-2 suppressor of clear homolog (C. elegans)	41281398	1.369899184	1.05931	4.646734482	UP	Cytoplasm	other
4	Q2_P18426	C800630.1	S. mansoni Gene Predictions	Smp_168070	NGFR	CD271, FL-P75NTR, fNGFR, Gp80-LNGFR, LNGFR, Ngf Receptor Subtype1, Np75, P75, p75 NEUROTROPHIN RECEPTOR, p75(NTR), p75lnfgr, p75LNGFR, P75NGFR, P75NTR, RNNGFRR, TNFRSF16	nerve growth factor receptor	4505393	1.468251759	2.76686	2.054110235	UP	Plasma Membrane	transmembrane receptor
4	Q2_P18846	C801407.1	S. mansoni Gene Predictions	Smp_074020	AP2A2	2410074K14Rik, Adaptin alpha, ADTAB, AF006990, Alpha-adaptin C, AP2, Ap2 alpha, Ap2 alpha C, AW146353, C78001, CLAPA2, FLJ37177, HIP-9, HYPJ, L25, MGC93391	adaptor-related protein complex 2, alpha 2 subunit	27477041	1.407889482	1.14417	1.965174438	UP	Cytoplasm	transporter
4	Q2_P20239	C803184.1	S. mansoni Gene Predictions	Smp_145510	SHOC2	AU017287, FLJ60412, KIAA0862, MGC102442, mKIAA0862, SIAA0862, SOC-2, SUR8	soc-2 suppressor of clear homolog (C. elegans)	41281398	1.369899184	1.85578	4.646734482	UP	Cytoplasm	other
4	Q2_P20432	C803463.1	S. mansoni Gene Predictions	Smp_022320.x	HCCS	CCHL, DKFZp779I1858, MCOPS7, MLS, RGD1563855	holocytochrome c synthase	169790851	1.329813809	2.5137	1.265161321	UP	Cytoplasm	enzyme
4	Q2_P25417	C810172.1	GenBank homolog	gi|256084719	AP2A2	2410074K14Rik, Adaptin alpha, ADTAB, AF006990, Alpha-adaptin C, AP2, Ap2 alpha, Ap2 alpha C, AW146353, C78001, CLAPA2, FLJ37177, HIP-9, HYPJ, L25, MGC93391	adaptor-related protein complex 2, alpha 2 subunit	27477041	1.407889482	1	1.965174438	UP	Cytoplasm	transporter
4	Q2_P27963	C901509.1	S. mansoni Gene Predictions	Smp_149180	XAF1	BIRC4BP, Fbxo39, HSXIAPAF1, RP24-450M24.4, XIAPAF1	XIAP associated factor 1	40288191	1.128863576	2.18686	4.646734482	UP	Nucleus	other
4	Q2_P31278	C906670.1	S. mansoni Gene Predictions	Smp_132200	SHOC2	AU017287, FLJ60412, KIAA0862, MGC102442, mKIAA0862, SIAA0862, SOC-2, SUR8	soc-2 suppressor of clear homolog (C. elegans)	41281398	1.369899184	2.58453	4.646734482	UP	Cytoplasm	other
4	Q2_P31314	C906782.1	S. mansoni Gene Predictions	Smp_156000.x	OSBPL10	4933433D06Rik, C820004B04RIK, FLJ20363, OPR-10, ORP10, OSBP9, RGD1561652	oxysterol binding protein-like 10	19923812	1.548185282	2.92449	2.513891976	UP	unknown	other
4	Q2_P31888	C907817.1	S. mansoni Gene Predictions	Smp_157740	POLR3A	9330175N20RIK, ADDH, BC053071, HLD7, hRPC155, MGC62420, RGD1305574, RPC1, RPC155	polymerase (RNA) III (DNA directed) polypeptide A, 155kDa	39725938	2.125202173	1.25213	0.0	UP	Nucleus	enzyme
4	Q2_P38764	JAP02009.S	GenBank homolog	gi|256072833	CORO1B (includes EG:23789)	CORONIN-2, DKFZp762I166	coronin, actin binding protein, 1B	65787364	0.948679475	1.93011	3.836939492	UP	Cytoplasm	other
4	Q2_P40317	JAP03969.S	GenBank homolog	gi|76155627	SGK3	2510015P22Rik, A330005P07Rik, CISK, DKFZp781N0293, fy, fz, SGK2, SGKL	serum/glucocorticoid regulated kinase family, member 3	31563383	1.299203979	2.46093	3.013447433	UP	Cytoplasm	kinase
4	Q2_P40514	JAP08652.S	GenBank homolog	gi|76154280	CAPN7	AU022319, CALPAIN7, FLJ36423, MGC124688, PALBH	calpain 7	7656959	1.295436689	2.45451	2.054110235	UP	Cytoplasm	peptidase
4	Q2_P41162	JAP06563.C	GenBank homolog	gi|76155743	TMX3	6430411B10Rik, A730024F05RIK, AV259382, FLJ20793, KIAA1830, mKIAA1830, PDIA13, TXNDC10	thioredoxin-related transmembrane protein 3	38505222	1.428120636	2.69096	4.646734482	UP	Cytoplasm	enzyme
5	Q2_P00161	C800492.1	S. mansoni Gene Predictions	Smp_087620.x	PDCD6IP	AI480591, AIP, AIP1, ALIX, AW544830, C76364, DRIP4, Eig2, HP95, MGC17003, mKIAA1375	programmed cell death 6 interacting protein	22027538	1.481400969	2.16523	3.013447433	UP	Cytoplasm	other
5	Q2_P00577	C801559.1	S. mansoni Gene Predictions	Smp_132480	CTSD	CATD, CATHEPSIN D, Cathespin D, CD, CLN10, CPSD, LOC196214, MGC2311	cathepsin D	4503143	1.31787967	1	4.646734482	UP	Cytoplasm	peptidase
5	Q2_P02677	C805341.1	GenBank homolog	gi|126697344	LGMN	AEP, AI746452, Asn Endopeptidase, Asparaginyl Endopeptidase, AU022324, LEGUMAIN, LGMN1, MGC105274, PRSC1	legumain	56682964	1.590064877	1	1.595354523	UP	Cytoplasm	peptidase
5	Q2_P05646	C810389.1	S. mansoni Gene Predictions	Smp_136720	CTSD	CATD, CATHEPSIN D, Cathespin D, CD, CLN10, CPSD, LOC196214, MGC2311	cathepsin D	4503143	1.31787967	1	4.646734482	UP	Cytoplasm	peptidase
5	Q2_P05676	C810421.1	S. mansoni Gene Predictions	Smp_066670.x	STX1A	HPC-1, P35-1, STX1, SYN1A, SYNTAXIN 1A	syntaxin 1A (brain)	4759182	-0.03724467	1.02615	51.3967583	UP	Cytoplasm	transporter
5	Q2_P06932	C812123.1	GenBank homolog	gi|256091086	HSPA8	2410008N15Rik, HEAT SHOCK COGNATE 71-KDA, HEAT SHOCK PROTEIN 8, HS7C, HSC54, HSC70, HSC71, HSC73, Hsp 8, HSP/C70, HSP70, HSP71, HSP73, HSPA10, IDBP1, LAP1, LOC624853, MGC102007, MGC106514, MGC114311, MGC118485, MGC128130, MGC131511, MGC29929, NIP71	heat shock 70kDa protein 8	5729877	1.833395291	1	1.595354523	UP	Cytoplasm	enzyme
5	Q2_P07017	C812273.1	GenBank homolog	gi|296124476	ALPP/ALPPL2	AKP5, ALP, ALPG, ALPP, ALPPL, ALPPL2, C77216, D1Ertd816e, EAP, FLJ61142, GCAP, PALP, PLACENTAL ALKALINE PHOSPHATASE, PLAP, RGD1565100	alkaline phosphatase, placental	94721246	1.343768723	2.83008	3.836939492	UP	Plasma Membrane	phosphatase
5	Q2_P07278	C812736.1	S. mansoni Gene Predictions	Smp_046600	ACTG1	ACT, ACTG, Actin gamma, ACTL, AL023024, beta-actin, Chi-actin, DFNA20, DFNA26, E51, G-actin, GAMMA ACTIN, MGC28612, MGC117491	actin, gamma 1	4501887	1.457563049	1.16868	1.290464548	UP	Cytoplasm	other
5	Q2_P12065	C907801.1	S. mansoni Gene Predictions	Smp_094680	HSPA8	2410008N15Rik, HEAT SHOCK COGNATE 71-KDA, HEAT SHOCK PROTEIN 8, HS7C, HSC54, HSC70, HSC71, HSC73, Hsp 8, HSP/C70, HSP70, HSP71, HSP73, HSPA10, IDBP1, LAP1, LOC624853, MGC102007, MGC106514, MGC114311, MGC118485, MGC128130, MGC131511, MGC29929, NIP71	heat shock 70kDa protein 8	5729877	1.833395291	1	1.595354523	UP	Cytoplasm	enzyme
5	Q2_P13220	C910093.1	S. mansoni Gene Predictions	Smp_179170	LGMN	AEP, AI746452, Asn Endopeptidase, Asparaginyl Endopeptidase, AU022324, LEGUMAIN, LGMN1, MGC105274, PRSC1	legumain	56682964	1.590064877	1	1.595354523	UP	Cytoplasm	peptidase
5	Q2_P16658	C917510.1	S. mansoni Gene Predictions	Smp_056970.x	GAPDH	G3PD, G3PDH, GAPD, Glyceraldehyde-3-phosphate Dehydrogenase, LOC100048438, LOC685186, LOC686275, LOC689689, MGC102544, MGC102546, MGC103190, MGC103191, MGC105239, MGC127711, MGC88685, NUCLEAR URACIL DNA GLYCOSYLASE, OTTMUSG00000014946, RGD1565368	glyceraldehyde-3-phosphate dehydrogenase	7669492	0.248054273	1.1876	36.97467582	UP	Cytoplasm	enzyme
5	Q2_P16787	C917757.1	S. mansoni Gene Predictions	Smp_029470	THOP1	AI131655, AI327041, EP24.15, Metalloendopeptidase, MGC93105, MP24.15, MP78, PZ-PEPTIDASE, THIMET, THIMET OLIGOPEPTIDASE, TOP	thimet oligopeptidase 1	4507491	1.336644091	2.52563	1.965174438	UP	Cytoplasm	peptidase
5	Q2_P17916	C800037.1	S. mansoni Gene Predictions	Smp_075800.x	LGMN	AEP, AI746452, Asn Endopeptidase, Asparaginyl Endopeptidase, AU022324, LEGUMAIN, LGMN1, MGC105274, PRSC1	legumain	56682964	1.590064877	3.01063	1.595354523	UP	Cytoplasm	peptidase
5	Q2_P18211	C800373.1	S. mansoni Gene Predictions	Smp_029500	THOP1	AI131655, AI327041, EP24.15, Metalloendopeptidase, MGC93105, MP24.15, MP78, PZ-PEPTIDASE, THIMET, THIMET OLIGOPEPTIDASE, TOP	thimet oligopeptidase 1	4507491	1.336644091	1.98062	1.965174438	UP	Cytoplasm	peptidase
5	Q2_P18816	C801368.1	GenBank homolog	gi|161061	LGMN	AEP, AI746452, Asn Endopeptidase, Asparaginyl Endopeptidase, AU022324, LEGUMAIN, LGMN1, MGC105274, PRSC1	legumain	56682964	1.590064877	1	1.595354523	UP	Cytoplasm	peptidase
5	Q2_P19835	C802649.1	S. mansoni Gene Predictions	Smp_140490	PACSIN1	A830061D09Rik, H74, KIAA1379, mKIAA1379, SDP1, SDPI, SYNDAPIN, SYNDAPIN 1	protein kinase C and casein kinase substrate in neurons 1	24308229	1.063443006	1.34072	2.513891976	UP	Cytoplasm	kinase
5	Q2_P19977	C802836.1	S. mansoni Gene Predictions	Smp_155890	ALPP/ALPPL2	AKP5, ALP, ALPG, ALPP, ALPPL, ALPPL2, C77216, D1Ertd816e, EAP, FLJ61142, GCAP, PALP, PLACENTAL ALKALINE PHOSPHATASE, PLAP, RGD1565100	alkaline phosphatase, placental	94721246	1.343768723	2.53813	3.836939492	UP	Plasma Membrane	phosphatase
5	Q2_P20421	C803448.1	S. mansoni Gene Predictions	Smp_136540	DNAJB2	2700059H22Rik, Dnaj (Hsp40) Homolog, Subfamily B, Member 10, DNAJB10, HDJ1, HSJ-1, HSPF3, LOC681650, mDj8, MGC113758	DnaJ (Hsp40) homolog, subfamily B, member 2	88501736	1.255076437	2.3868	3.836939492	UP	Nucleus	other
5	Q2_P22438	C806236.1	S. mansoni Gene Predictions	Smp_077980	PCSK2	6330411F23Rik, AI839700, NEC-2, PC2, Phpp-2, SPC2	proprotein convertase subtilisin/kexin type 2	20336244	1.26411263	2.40179	1.965174438	UP	Extracellular Space	peptidase
5	Q2_P22455	C806258.1	GenBank homolog	gi|256076199	THOP1	AI131655, AI327041, EP24.15, Metalloendopeptidase, MGC93105, MP24.15, MP78, PZ-PEPTIDASE, THIMET, THIMET OLIGOPEPTIDASE, TOP	thimet oligopeptidase 1	4507491	1.336644091	1	1.965174438	UP	Cytoplasm	peptidase
5	Q2_P22792	C806711.1	GenBank homolog	gi|256074029	CTSD	CATD, CATHEPSIN D, Cathespin D, CD, CLN10, CPSD, LOC196214, MGC2311	cathepsin D	4503143	1.31787967	1	4.646734482	UP	Cytoplasm	peptidase
5	Q2_P24849	C809414.1	S. mansoni Gene Predictions	Smp_080770	PRKACA	A KINASE CATALYTIC SUBUNIT, Ampk alpha1, CAK C ALPHA, Cak ca, Cs, Cs-PKA, MGC102831, MGC48865, PKA, PKA Alpha, PKA C ALPHA, Pka c subunit, PKAC, PKACA, PKCA1, PKCD	protein kinase, cAMP-dependent, catalytic, alpha	4506055	1.308317811	2.47653	1.290464548	UP	Cytoplasm	kinase
5	Q2_P26822	C812524.1	S. mansoni Gene Predictions	Smp_136730	CTSD	CATD, CATHEPSIN D, Cathespin D, CD, CLN10, CPSD, LOC196214, MGC2311	cathepsin D	4503143	1.31787967	2.49299	4.646734482	UP	Cytoplasm	peptidase
5	Q2_P27859	C901204.1	S. mansoni Gene Predictions	Smp_013040.x	CTSD	CATD, CATHEPSIN D, Cathespin D, CD, CLN10, CPSD, LOC196214, MGC2311	cathepsin D	4503143	1.31787967	1	4.646734482	UP	Cytoplasm	peptidase
5	Q2_P28095	C901684.1	S. mansoni Gene Predictions	Smp_069240	KCNA1	AEMK, AI840627, Brain K+ channel protein 1, EA1, HBK1, HUK1, HUKI, Kca1-1, KCNA, Kcpvd, KV 1.1 ALPHA SUBUNIT, KV1.1, MBK1, mceph, MGC124402, MGC126782, MGC138385, MK1, RBK1, Shak, Voltage-gated potassium channel protein 1	potassium voltage-gated channel, shaker-related subfamily, member 1 (episodic ataxia with myokymia)	119395748	1.260203474	2.3953	4.646734482	UP	Plasma Membrane	ion channel
5	Q2_P28948	C902928.1	S. mansoni Gene Predictions	Smp_152330	PRKACA	A KINASE CATALYTIC SUBUNIT, Ampk alpha1, CAK C ALPHA, Cak ca, Cs, Cs-PKA, MGC102831, MGC48865, PKA, PKA Alpha, PKA C ALPHA, Pka c subunit, PKAC, PKACA, PKCA1, PKCD	protein kinase, cAMP-dependent, catalytic, alpha	4506055	1.308317811	1	1.290464548	UP	Cytoplasm	kinase
5	Q2_P31171	C906496.1	S. mansoni Gene Predictions	Smp_010290	UBQLN1	1110046H03Rik, 1810030E05Rik, AU019746, C77538, D13Ertd372e, DA41, DSK2, FLJ90054, PLIC-1, UBIQUILIN 1, UBQN, XDRP1	ubiquilin 1	16753203	1.348832868	2.54706	1.290464548	UP	Cytoplasm	other
5	Q2_P31522	C907140.1	S. mansoni Gene Predictions	Smp_106930.x	HSPA8	2410008N15Rik, HEAT SHOCK COGNATE 71-KDA, HEAT SHOCK PROTEIN 8, HS7C, HSC54, HSC70, HSC71, HSC73, Hsp 8, HSP/C70, HSP70, HSP71, HSP73, HSPA10, IDBP1, LAP1, LOC624853, MGC102007, MGC106514, MGC114311, MGC118485, MGC128130, MGC131511, MGC29929, NIP71	heat shock 70kDa protein 8	5729877	1.833395291	3.56375	1.595354523	UP	Cytoplasm	enzyme
5	Q2_P35503	C915160.1	S. mansoni Gene Predictions	Smp_087580	PDCD6IP	AI480591, AIP, AIP1, ALIX, AW544830, C76364, DRIP4, Eig2, HP95, MGC17003, mKIAA1375	programmed cell death 6 interacting protein	22027538	1.481400969	2.7922	3.013447433	UP	Cytoplasm	other
5	Q2_P35893	C915633.1	GenBank homolog	gi|56754704	ACTG1	ACT, ACTG, Actin gamma, ACTL, AL023024, beta-actin, Chi-actin, DFNA20, DFNA26, E51, G-actin, GAMMA ACTIN, MGC28612, MGC117491	actin, gamma 1	4501887	1.457563049	1.04654	1.290464548	UP	Cytoplasm	other
5	Q2_P37628	C918688.1	S. mansoni Gene Predictions	Smp_136830.x	CTSD	CATD, CATHEPSIN D, Cathespin D, CD, CLN10, CPSD, LOC196214, MGC2311	cathepsin D	4503143	1.31787967	1	4.646734482	UP	Cytoplasm	peptidase
5	Q2_P38127	C920267.1	S. mansoni Gene Predictions	Smp_053130	RPS6	Gm13654, MGC102571, MGC103209, OTTMUSG00000013244, pp33, RIBOSOMAL PROTEIN S6, S6, S6R	ribosomal protein S6	17158044	0.223215033	1.16733	36.97467582	UP	Cytoplasm	other
5	Q2_P38296	C921005.1	S. mansoni Gene Predictions	Smp_161920	ACTG1	ACT, ACTG, Actin gamma, ACTL, AL023024, beta-actin, Chi-actin, DFNA20, DFNA26, E51, G-actin, GAMMA ACTIN, MGC28612, MGC117491	actin, gamma 1	4501887	1.457563049	2.5573	1.290464548	UP	Cytoplasm	other
5	Q2_P38525	JAP06008.C	GenBank homolog	gi|2665740	ACTG1	ACT, ACTG, Actin gamma, ACTL, AL023024, beta-actin, Chi-actin, DFNA20, DFNA26, E51, G-actin, GAMMA ACTIN, MGC28612, MGC117491	actin, gamma 1	4501887	1.457563049	2.74644	1.290464548	UP	Cytoplasm	other
5	Q2_P39741	JAP07341.C	GenBank homolog	gi|256077082	PACSIN1	A830061D09Rik, H74, KIAA1379, mKIAA1379, SDP1, SDPI, SYNDAPIN, SYNDAPIN 1	protein kinase C and casein kinase substrate in neurons 1	24308229	1.063443006	2.08991	2.513891976	UP	Cytoplasm	kinase
5	Q2_P40354	JAP04713.S	GenBank homolog	gi|226476854	CTSD	CATD, CATHEPSIN D, Cathespin D, CD, CLN10, CPSD, LOC196214, MGC2311	cathepsin D	4503143	1.31787967	1.41128	4.646734482	UP	Cytoplasm	peptidase
5	Q2_P41528	JAP05432.S	GenBank homolog	gi|257215794	CTSD	CATD, CATHEPSIN D, Cathespin D, CD, CLN10, CPSD, LOC196214, MGC2311	cathepsin D	4503143	1.31787967	1.41728	4.646734482	UP	Cytoplasm	peptidase

## Sheet: unpaired females only
List of differentially expressed genes that comprise the five most significantly enriched networks of affected genes in unpaired mature females treated with PZQ, compared with the no-drug controls.
Network	ProbeName	EST Contig	Gene category	NR Gene (Sma, Sjc, GI or Contig)	Symbol	Synonym(s)	Entrez Gene Name	GI Number	Average log2 ratio (PZQ/Control)	Fold Change	q-value(%)	PZQ Treatment Response	Location	Family	Drugs
1	Q2_P00574	C801547.1	S. mansoni Gene Predictions	Smp_192000	QTRT1	2610028E17Rik, FP3235, TGT, TGUT	queuine tRNA-ribosyltransferase 1	13654276	-0.862386	1.81804	2.33209	Down	Cytoplasm	enzyme
1	Q2_P01164	C802717.1	S. japonicum Gene Predictions	Sjc_0054900	ARCN1	4632432M07Rik, ARCHAIN 1, COP1D, COPD, MGC102316, MGC27546, MGC94158, nur17	archain 1	11863154	-1.27956	2.42765	0.61525	Down	Cytoplasm	other
1	Q2_P01749	C803784.1	GenBank homolog	gi|156354210	TARS	D15Wsu59e, MGC9344, MGC95288, THREONYL TRNA SYNTHETASE, ThrRS, TRAS, TRS	threonyl-tRNA synthetase	38202255	-1.79646	3.47367	2.33209	Down	Nucleus	enzyme
1	Q2_P02252	C804629.1	S. japonicum Gene Predictions	Sjc_0204960	EIF3E	eIF3-p46, EIF3-P48, EIF3S6, INT6	eukaryotic translation initiation factor 3, subunit E	4503521	-1.58145	2.99271	0	Down	Cytoplasm	translation regulator
1	Q2_P03178	C806228.1	S. mansoni Gene Predictions	Smp_124430	COPB1	2610019B04Rik, B-cop, BETA COP, COP1B, COPB, COPII, DKFZp761K102, FLJ10341, FLJ46444, FLJ57957, Rack2	coatomer protein complex, subunit beta 1	221316632	-2.04809	4.13559	0	Down	Cytoplasm	transporter
1	Q2_P05091	C809323.1	S. mansoni Gene Predictions	Smp_047540	FBXW7	1110001A17Rik, AGO, CDC4, DKFZp686F23254, FBW6, FBW7, Fbwd6, FBX30, FBXO30, FBXW6, FLJ16457, SEL-10	F-box and WD repeat domain containing 7	61743926	-0.649998	1.56917	3.94572	Down	Nucleus	transcription regulator
1	Q2_P06299	C811129.1	S. mansoni Gene Predictions	Smp_141630.x	SF3B1	2810001M05Rik, AA409119, Hsh155, PRP10, PRPF10, SAP155, SF3b155, Splicing factor 3b, TA-8, Targ4	splicing factor 3b, subunit 1, 155kDa	54112117	1.6987	3.24609	0.484632	UP	Nucleus	other
1	Q2_P06580	C811556.1	S. mansoni Gene Predictions	Smp_149050.x	ERLEC1	4933407N01RIK, C2orf30, CIM, CL24936, CL25084, RGD1306508, RP23-20N14.5, XTP3-B, XTP3TPB	endoplasmic reticulum lectin 1	20070264	-1.95424	3.87513	0.405065	Down	Extracellular Space	other
1	Q2_P13696	C911039.1	S. mansoni Gene Predictions	Smp_163830	MRPL39 (includes EG:27393)	C21orf8, C21orf92, FLJ20451, L39mt, MGC104174, MGC3400, MRP-L5, MSTP003, ORF22, PRED22, PRED66, RPML5	mitochondrial ribosomal protein L39	27886582	-1.10882	2.15668	0.753871	Down	Cytoplasm	other
1	Q2_P14133	C911845.1	S. mansoni Gene Predictions	Smp_105680.x	RPN1	AU018702, D6Wsu137e, DKFZp686B16177, OST1, RBPH1, RIBI, Ribophorin, Ribophorin i, Ribophorin1	ribophorin I	4506675	-0.987022	1.98209	1.4005	Down	Cytoplasm	enzyme
1	Q2_P18164	C800317.1	S. mansoni Gene Predictions	Smp_147460	ASAH2	AI585898, AL/NCDASE, BCDase, CDASE, HNAC1, LCDase, MGC129777, N-CDase, NEUTRAL CERAMIDASE	N-acylsphingosine amidohydrolase (non-lysosomal ceramidase) 2	221218981	-0.980739	1.97348	4.93959	Down	Cytoplasm	enzyme
1	Q2_P18191	C800349.1	S. mansoni Gene Predictions	Smp_062510.x	RALA	3010001O15Rik, AW322615, MGC48949, RAL, Rasl1	v-ral simian leukemia viral oncogene homolog A (ras related)	33946329	-0.777459	1.71411	2.12247	Down	Cytoplasm	enzyme
1	Q2_P18380	C800566.1	S. mansoni Gene Predictions	Smp_070680	MAF1 (includes EG:315093)	1110068E11Rik, AU042856, MGC20332, MGC31779, MGC39758	MAF1 homolog (S. cerevisiae)	110349740	-0.696095	1.62011	3.50884	Down	Nucleus	other
1	Q2_P18799	C801348.1	S. mansoni Gene Predictions	Smp_131960	EXOC2	2410030I24Rik, AI648199, FLJ11026, RP23-213G18.3, RSEC5, SEC5, SEC5L1, Sec5p	exocyst complex component 2	21361625	-1.56782	2.96456	0.484632	Down	Cytoplasm	transporter
1	Q2_P19624	C802382.1	S. mansoni Gene Predictions	Smp_155740	TRAP1	2410002K23RIK, HSP75, HSP90L, MGC95278	TNF receptor-associated protein 1	155722983	-0.86008	1.81514	1.86739	Down	Cytoplasm	enzyme
1	Q2_P20286	C803245.1	S. mansoni Gene Predictions	Smp_015090	COPB2	AI256832, Beta Cop, BETA' COP, Beta'-coat, COP1B', MGC93460	coatomer protein complex, subunit beta 2 (beta prime)	4758032	-1.34491	2.54015	0.417529	Down	Cytoplasm	transporter
1	Q2_P22410	C806192.1	S. mansoni Gene Predictions	Smp_146800	ATL2	2010110I21RIK, AA407293, Aip-2, ARL3IP2, ARL6IP2, atlastin2, AV334690, FLJ23293	atlastin GTPase 2	208610000	-1.12836	2.1861	1.60851	Down	Cytoplasm	other
1	Q2_P22904	C806852.1	S. mansoni Gene Predictions	Smp_101280	GBF1	1700083E03RIK, AI035702, ARF1GEF, AW049900, FLJ21263, FLJ21500, KIAA0248, MGC100238, MGC134877, MGC134878, MGC90745, mKIAA0248, RGD1307160	golgi brefeldin A resistant guanine nucleotide exchange factor 1	4758416	0.920411	1.89265	2.33209	UP	Cytoplasm	other
1	Q2_P23633	C807848.1	S. mansoni Gene Predictions	Smp_152370	ARFGAP1	AI115377, ARF1GAP, Arfgap, HRIHFB2281, MGC39924	ADP-ribosylation factor GTPase activating protein 1	8922652	-0.793893	1.73375	1.25758	Down	Cytoplasm	transporter
1	Q2_P25304	C810042.1	S. mansoni Gene Predictions	Smp_135100	UXS1	1600025I13Rik, AI451869, AI649125, AW550562, FLJ23591, MGC93157, SDR6E1, UGD	UDP-glucuronate decarboxylase 1	42516563	-0.885161	1.84697	1.60851	Down	Cytoplasm	enzyme
1	Q2_P26389	C811887.1	S. mansoni Gene Predictions	Smp_148070	EXOC5	AI447711, AI448003, DKFZp666H126, Gm76, HSEC10, LOC60627, PRO1912, SEC10, SEC10L1, SEC10P	exocyst complex component 5	5730037	-0.83079	1.77866	1.60851	Down	Cytoplasm	other
1	Q2_P26864	C812587.1	S. mansoni Gene Predictions	Smp_076880	SF3A2	AW047242, PRP11, PRPF11, SAP62, SF3A66, SFA66	splicing factor 3a, subunit 2, 66kDa	21361376	1.60205	3.03575	0.985257	UP	Nucleus	other
1	Q2_P26879	C812609.1	S. mansoni Gene Predictions	Smp_000730	ARF6	AI788669, AW496366, DKFZp564M0264, MGC102530	ADP-ribosylation factor 6	4502211	-1.76711	3.4037	0.405065	Down	Plasma Membrane	transporter
1	Q2_P26901	C812642.1	S. mansoni Gene Predictions	Smp_133270	SEL1L	AW493766, IBD2, KIAA4137, mKIAA4137, PRO1063, SEL1, SEL1-LIKE, SEL1H, SEL1L1	sel-1 suppressor of lin-12-like (C. elegans)	19923669	-1.35385	2.55593	2.12247	Down	Cytoplasm	other
1	Q2_P28938	C902913.1	S. mansoni Gene Predictions	Smp_001030	PRKAG2	2410051C13RIK, AAKG, AAKG2, AI854673, AMPK GAMMA2, CMH6, H91620p, WPWS	protein kinase, AMP-activated, gamma 2 non-catalytic subunit	100913189	-1.08986	2.12854	0.405065	Down	Cytoplasm	kinase
1	Q2_P29312	C903438.1	S. mansoni Gene Predictions	Smp_089400	CTNNBL1	5730471K09Rik, C20orf33, dJ633O20.1, FLJ21108, NAP, NYD-SP19, P14L, PP8304	catenin, beta like 1	18644734	-1.04032	2.05669	3.94572	Down	Nucleus	other
1	Q2_P31711	C907415.1	S. mansoni Gene Predictions	Smp_135280	ARFGEF2	AI463430, AW493672, BIG2, dJ1164I10.1, E230011G24RIK, FLJ23723, PVNH2	ADP-ribosylation factor guanine nucleotide-exchange factor 2 (brefeldin A-inhibited)	150417986	1.91158	3.76221	2.12247	UP	Cytoplasm	other
1	Q2_P36958	C917500.1	S. mansoni Gene Predictions	Smp_088950	HYOU1	30 hypoxia upregulated 1 homologue, 30 hypoxia upregulated 1 homologue mouse, AI415631, CAB140, CBP-140, DKFZp686N08236, FLJ94899, FLJ97572, GRP170, HSP12A, ORP150	hypoxia up-regulated 1	195976805	-1.27229	2.41545	2.12247	Down	Cytoplasm	other
2	Q2_P00704	C801751.1	S. mansoni Gene Predictions	Smp_067900	CDC37	P50, P50CDC37	cell division cycle 37 homolog (S. cerevisiae)	5901922	-0.892435	1.85631	0.753871	Down	Cytoplasm	other
2	Q2_P01346	C803083.1	S. mansoni Gene Predictions	Smp_097660	EIF4A2	4833432N07Rik, BM-010, DDX2B, DKFZP434M0326, eIF-4A-II, Eif4, EIF4A, EIF4F, MGC94588	eukaryotic translation initiation factor 4A2	83700235	-1.02141	2.0299	3.50884	Down	Cytoplasm	translation regulator
2	Q2_P02754	C805476.1	S. mansoni Gene Predictions	Smp_176410	FBXL20	2610511F20RIK, 4632423N09RIK, AI849362, AL117906, C86145, DKFZp564O2364, Fbl2, Fbl20, FLJ21037, KIAA4147, LOC90110, MGC15482, mKIAA4147, Scr	F-box and leucine-rich repeat protein 20	27734755	-2.46935	5.53794	0.405065	Down	Cytoplasm	other
2	Q2_P03251	C806326.1	S. japonicum Gene Predictions	Sjc_0052270	SART3	AU045857, DSAP1, KIAA0156, MGC138188, mKIAA0156, P100, p110, p110(nrb), RP11-13G14, TIP110	squamous cell carcinoma antigen recognized by T cells 3	7661952	-0.82636	1.77321	2.79271	Down	Nucleus	other
2	Q2_P03686	C807002.1	S. mansoni Gene Predictions	Smp_150270	CUL1	CULLIN HOMOLOG 1, CULLIN1, MGC149834, MGC149835	cullin 1	32307161	-0.944705	1.9248	1.60851	Down	Nucleus	enzyme
2	Q2_P05130	C809413.1	S. mansoni Gene Predictions	Smp_007170	CAB39L	1500031K13RIK, 2810425O13Rik, 4930520c08RIK, AA589432, bA103J18.3, FLJ12577, MO25-BETA, MO2L, RP11-103J18.3	calcium binding protein 39-like	118766335	-0.650983	1.57024	3.94572	Down	Cytoplasm	kinase
2	Q2_P06722	C811786.1	S. mansoni Gene Predictions	Smp_007660	TCEA1	GTF2S, MGC103154, MGC116288, S-II, TCEA, TF2S, TFIIS	transcription elongation factor A (SII), 1	5803191	-0.868244	1.82544	2.12247	Down	Nucleus	transcription regulator
2	Q2_P06823	C811945.1	S. mansoni Gene Predictions	Smp_039180.x	NPLOC4	AK129375, FLJ20657, FLJ23742, KIAA1499, MGC124575, mKIAA1499, NPL4, RP23-82I5.6	nuclear protein localization 4 homolog (S. cerevisiae)	157426879	-1.23511	2.35399	0.535142	Down	Nucleus	other
2	Q2_P10305	C904484.1	S. mansoni Gene Predictions	Smp_017520	INPP1	2300002C06RIK, AV137389, Inos,1,4,5-. 1, Inositol polyphosphate-1-phosphatase, IPPASE, MGC110984	inositol polyphosphate-1-phosphatase	193083155	-1.88657	3.69755	0	Down	Cytoplasm	phosphatase
2	Q2_P13075	C909835.1	S. mansoni Gene Predictions	Smp_157660	DDX47	4930588A18Rik, C77285, DKFZp564O176, E4-DBP, FLJ30012, HQ0256, MGC105650, MSTP162, RRP3	DEAD (Asp-Glu-Ala-Asp) box polypeptide 47	20149629	-0.870605	1.82843	2.12247	Down	Nucleus	enzyme
2	Q2_P16829	C917834.1	S. mansoni Gene Predictions	Smp_175090.x	ACSL5	1700030F05Rik, ACS2, ACS5, Acyl CoA Synthetase 5, FACL5, Fatty Acid Coenzyme A Ligase, Long Chain5	acyl-CoA synthetase long-chain family member 5	42794760	-1.68145	3.2075	0.855973	Down	Cytoplasm	enzyme
2	Q2_P19303	C801999.1	S. mansoni Gene Predictions	Smp_172160	LEO1	Gm185, MGC100232, MGC102277, MGC95290, RDL	Leo1, Paf1/RNA polymerase II complex component, homolog (S. cerevisiae)	20270337	-1.18841	2.27902	0.463129	Down	Nucleus	other
2	Q2_P19961	C802815.1	S. mansoni Gene Predictions	Smp_105700	SNRNP200	A330064G03RIK, ASCC3L1, BC011390, BRR2, FLJ11521, HELIC2, KIAA0788, RP33, U5 snRNP-specific 200kD, U5-200, U5-200-KD	small nuclear ribonucleoprotein 200kDa (U5)	40217847	1.24347	2.36768	2.79271	UP	Nucleus	enzyme
2	Q2_P20645	C803773.1	S. mansoni Gene Predictions	Smp_017900	RPS6KA5	3110005L17RIK, 6330404E13Rik, AI854034, MGC1911, MGC28385, MSK1, MSPK1, RLPK	ribosomal protein S6 kinase, 90kDa, polypeptide 5	32528295	-1.01134	2.01578	1.86739	Down	Nucleus	kinase
2	Q2_P21389	C804780.1	S. japonicum Gene Predictions	Sjc_0069350	SNRNP70	2700022N21Rik, 3200002N22Rik, AI325098, R74807, RNPU1Z, Rnulp70, RPU1, Snp1, SNRP70, Srnp70, U1 SNRNP 70K, U1 SNRNP70, U1-70, U1-70K, U1AP, U1RNP	small nuclear ribonucleoprotein 70kDa (U1)	29568103	-0.911368	1.88083	3.50884	Down	Nucleus	other
2	Q2_P22752	C806657.1	S. mansoni Gene Predictions	Smp_163030	PRPF31	1500019O16RIK, 2810404O06Rik, 61K, AW554706, DKFZp566J153, NY-BR-99, PRP31, RP11	PRP31 pre-mRNA processing factor 31 homolog (S. cerevisiae)	221136939	-0.909304	1.87814	2.33209	Down	Nucleus	other
2	Q2_P23193	C807250.1	S. japonicum Gene Predictions	Sjc_0036690	PRPF8	AU019467, D11Bwg0410e, DBF3/PRP8, HPRP8, PRP8, PRPC8, RP13, Sfprp8l, U5-220	PRP8 pre-mRNA processing factor 8 homolog (S. cerevisiae)	91208426	1.72648	3.3092	0.463129	UP	Nucleus	other
2	Q2_P23557	C807745.1	S. mansoni Gene Predictions	Smp_047360.x	UBXN1	2B28, 4930455J02Rik, D19ERTD721E, LOC51035, MGC124706, MGC6696, RGD1309471, SAKS1, T25529, UBXD10, Y33k	UBX domain protein 1	21361517	-1.07454	2.10605	0.753871	Down	Cytoplasm	other
2	Q2_P24552	C809055.1	S. japonicum Gene Predictions	Sjc_0093140	PRPF18	2810441A10RIK, FLJ10210, hPrp18, LOC171552, Pprf18, PRP18	PRP18 pre-mRNA processing factor 18 homolog (S. cerevisiae)	4506123	-0.990481	1.98685	0.985257	Down	Nucleus	transporter
2	Q2_P24874	C809447.1	S. mansoni Gene Predictions	Smp_095630	CD81	CVID6, S5.7, TAPA1, TSPAN28	CD81 molecule	4757944	-0.926443	1.90058	3.50884	Down	Plasma Membrane	other
2	Q2_P25233	C809954.1	S. mansoni Gene Predictions	Smp_100130.x	CD2BP2	1500011B02Rik, 2410024K20Rik, AW048183, FWP010, LIN1, Snu40, U5-52K	CD2 (cytoplasmic tail) binding protein 2	5174409	-0.974134	1.96446	0.855973	Down	Cytoplasm	other
2	Q2_P27599	C900303.1	S. mansoni Gene Predictions	Smp_062980	CD9	BTCC-1, CD9 ANTIGEN, DRAP-27, FLJ99568, MIC3, MRP-1, P24, TSPAN-29	CD9 molecule	4502693	-0.697795	1.62202	2.33209	Down	Plasma Membrane	other
2	Q2_P28057	C901639.1	S. mansoni Gene Predictions	Smp_072370	CTR9 (includes EG:100036549)	AA409336, KIAA0155, mKIAA0155, p150, p150TSP, SH2BP1, TSBP, TSP	Ctr9, Paf1/RNA polymerase II complex component, homolog (S. cerevisiae)	7661950	-1.15389	2.22513	2.79271	Down	Nucleus	other
2	Q2_P30890	C905845.1	S. mansoni Gene Predictions	Smp_017750	PLAA	2410007N06, AI536418, AU018445, AW208417, D4Ertd618e, DOA1, FLJ11281, FLJ12699, PLA2 activating, PLA2P, PLAP, Ufd3	phospholipase A2-activating protein	72534670	-2.06923	4.19662	0	Down	Cytoplasm	other
2	Q2_P31314	C906782.1	S. mansoni Gene Predictions	Smp_156000.x	OSBPL10	4933433D06Rik, C820004B04RIK, FLJ20363, OPR-10, ORP10, OSBP9, RGD1561652	oxysterol binding protein-like 10	19923812	-0.836469	1.78567	3.50884	Down	unknown	other
2	Q2_P36171	C915988.1	S. japonicum Gene Predictions	Sjc_0300960	CLPB	AL118244, FLJ13152, HSP78, SKD3	ClpB caseinolytic peptidase B homolog (E. coli)	13540606	-1.39796	2.63528	2.79271	Down	Nucleus	transcription regulator
2	Q2_P38205	C920654.1	S. mansoni Gene Predictions	Smp_004640	POLR1C	AA409007, AA959927, Ac2-127, AL024089, MGC105583, MGC161175, POLR1E, RP3-337H4.4, RPA39, RPA40, RPA5, RPAC1, RPO1-1, TCS3	polymerase (RNA) I polypeptide C, 30kDa	42560246	-1.11306	2.16303	3.94572	Down	Nucleus	enzyme
3	Q2_P00185	C800594.1	S. mansoni Gene Predictions	Smp_134850	SMC3	BAM, BAMACAN, BMH, CDLS3, CSPG6, HCAP, MMIP1, SMC3L1, SmcD	structural maintenance of chromosomes 3	4885399	2.46604	5.52524	1.86739	UP	Nucleus	other
3	Q2_P01592	C803516.1	S. mansoni Gene Predictions	Smp_121880	PTPLAD1	4930523M17RIK, AW742319, B-IND1, FLJ90376, HACD3, HSPC121, MGC25483	protein tyrosine phosphatase-like A domain containing 1	117168248	-0.704487	1.62957	2.33209	Down	Cytoplasm	other
3	Q2_P04990	C809080.1	S. mansoni Gene Predictions	Smp_144840	ERP44	1110001E24Rik, AI849526, AL033348, BWK4, KIAA0573, PDIA10, TXNDC4	endoplasmic reticulum protein 44	52487191	-0.821451	1.76718	1.25758	Down	Cytoplasm	enzyme
3	Q2_P07078	C812368.1	S. mansoni Gene Predictions	Smp_032480	STAG2	9230105L23Rik, B230112I07Rik, bA517O1.1, DKFZp686P168, DKFZp781H1753, FLJ25871, RGD1562042, SA-2, SAP2, SCC3B, Stromal antigen 2	stromal antigen 2	112789528	1.75483	3.37487	0.985257	UP	Nucleus	other
3	Q2_P12405	C908473.1	S. mansoni Gene Predictions	Smp_082800	SCFD1	3110021P21RIK, C14orf163, FKSG23, KIAA0917, RA410, rSly1, SLY1, Sly1p, STXBP1L2, VESICLE TRANSPORT-RELATED	sec1 family domain containing 1	33469966	-0.702066	1.62683	2.12247	Down	Cytoplasm	transporter
3	Q2_P12640	C908973.1	S. mansoni Gene Predictions	Smp_168660	USO1	MGC128739, MGI:1929095, P115, TAP, Transcytosis associated protein p115, VDP, VESICLE DOCKING PROTEIN p115	USO1 vesicle docking protein homolog (yeast)	4505541	-1.46598	2.76251	0.535142	Down	Cytoplasm	transporter
3	Q2_P18009	C800143.1	S. mansoni Gene Predictions	Smp_056760	P4HB	DSI, ERBA2L, ERp59, GIT, GLUTATHIONE INSULIN TRANSHYDROGENASE, P4Hbeta, Pdi1, Pdi2, PDI, PDIA1, PDIR, PHDB, PO4DB, PO4HB, PROHB, Prolyl 4-hydroxylase, PROTEIN DISULFIDE ISOMERASE, Thbp	prolyl 4-hydroxylase, beta polypeptide	20070125	-0.632822	1.55059	3.94572	Down	Cytoplasm	enzyme
3	Q2_P18212	C800374.1	S. mansoni Gene Predictions	Smp_154580	RAB3C (includes EG:115827)	2700062I01Rik, 3110015B08Rik, 3110037E15Rik, AI850886, MGC124069	RAB3C, member RAS oncogene family	19923985	-0.733683	1.66288	3.94572	Down	Cytoplasm	enzyme
3	Q2_P18503	C800726.1	S. mansoni Gene Predictions	Smp_141220	COG6 (includes EG:310411)	4933405E16Rik, AU018618, COD2, DKFZp313D191, KIAA1134, MGC94990, mKIAA1134	component of oligomeric golgi complex 6	33457344	-1.28406	2.43523	1.25758	Down	Cytoplasm	transporter
3	Q2_P19570	C802316.1	S. mansoni Gene Predictions	Smp_050390	ALDH1B1	2700007F14Rik, Aldehyde Dehydrogenase 1 B1, ALDH1B, ALDH5, ALDHX, MGC101971, MGC2230, MITOCHONDRIAL ALDEHYDE DEHYDROGENASE X	aldehyde dehydrogenase 1 family, member B1	25777730	-0.681317	1.6036	2.79271	Down	Cytoplasm	enzyme
3	Q2_P19715	C802506.1	S. mansoni Gene Predictions	Smp_030370	CALR	Calbindin-57kd, Calregulin, CALRETICULIN, CALRETICULIN ISOFORM 1, CC1QR, CRT, FLJ26680, RO, SSA	calreticulin	4757900	-0.99355	1.99108	0.855973	Down	Cytoplasm	transcription regulator
3	Q2_P20141	C803051.1	S. mansoni Gene Predictions	Smp_172730	ALDH3A2	Ahd-3, Ahd-3r, AI194803, ALD10, ALDH10, Aldh4, Aldh4-r, DKFZp686E23276, FALDH, Fatty Aldehyde Dehydrogenase, FLJ20851, SLS	aldehyde dehydrogenase 3 family, member A2	73466520	-0.754161	1.68665	3.94572	Down	Cytoplasm	enzyme
3	Q2_P20200	C803127.1	S. mansoni Gene Predictions	Smp_162780	PELI1	2810468L03Rik, A930031K15Rik, AA409794, AI586297, D11Ertd676e, DKFZp686C18116, MGC50990, PELLINO 1, PELLINO HOMOLOG 1, RGD1564594	pellino homolog 1 (Drosophila)	11037063	-0.939207	1.91747	3.94572	Down	Cytoplasm	enzyme
3	Q2_P20345	C803336.1	S. mansoni Gene Predictions	Smp_124920	ERO1L	ERO1-alpha, ERO1-L-ALPHA, ERO1A, Ui-m-bh2.3-anx-g-02-0-u.sl	ERO1-like (S. cerevisiae)	7657069	-1.96654	3.90829	0.417529	Down	Cytoplasm	enzyme
3	Q2_P22619	C806487.1	S. mansoni Gene Predictions	Smp_079770.x	PDIA3	ER60, Erp, ERP57, ERP60, ERp61, Glucose Regulated Protein, 58kd, GRP57, GRP58, Hs.308709, HsT17083, Microsomal CPT, Microsomal protease er-60, MTP, P58, PDI, PDI-Q2, PHOSPHOLIPASE C ALPHA, PI-PLC, Pi-plc 1, Plca, PLC[a], Protein disulfide isomerase	protein disulfide isomerase family A, member 3	21361657	-0.837399	1.78683	1.86739	Down	Cytoplasm	peptidase
3	Q2_P23173	C807221.1	GenBank homolog	gi|256042241	COG4 (includes EG:102339)	AW554810, CDG2J, COD1, D8Ertd515e, DKFZp586E1519	component of oligomeric golgi complex 4	118498354	-1.62641	3.08743	0	Down	Cytoplasm	transporter
3	Q2_P24734	C809270.1	S. mansoni Gene Predictions	Smp_050270	TYR	albino, CMM8, Dopa oxidase, Melanogenesis Related Tyrosinase, OCA1A, OCAIA, SHEP3, skc35, TYROSINASE	tyrosinase (oculocutaneous albinism IA)	4507753	0.962875	1.94919	3.94572	UP	Cytoplasm	enzyme	hydroquinone
3	Q2_P25438	C810195.1	S. mansoni Gene Predictions	Smp_096410.x	CALML5	2310037J09Rik, AI649108, CALM4, Calmodulin 4, CLSP, DD112, SCARF	calmodulin-like 5	223278387	-0.641506	1.55996	2.12247	Down	Cytoplasm	other
3	Q2_P27320	C813371.1	S. mansoni Gene Predictions	Smp_065770.x	SLC35A2	AI327289, Had-1, MGC188623, Sfc8, UGALT, UGAT, UGT1, UGT2, UGT, UGTL	solute carrier family 35 (UDP-galactose transporter), member A2	5032211	-1.04084	2.05742	0.985257	Down	Cytoplasm	transporter
3	Q2_P28047	C901622.1	S. mansoni Gene Predictions	Smp_099850.x	SLC11A2	DCT1, DMT1, Dmt1 (containing IRE), FLJ37416, mk, NRAMP2, van	solute carrier family 11 (proton-coupled divalent metal ion transporters), member 2	10835169	-1.46399	2.7587	0.405065	Down	Plasma Membrane	transporter
3	Q2_P28114	C901712.1	S. mansoni Gene Predictions	Smp_161350	ALDH5A1	6330403E24RIK, Ahd-1, D630032B01RIK, OTTMUSG00000000613, SSADH, SSDH, Ssdh1, Succinate Semialdehyde Dehydrogenase	aldehyde dehydrogenase 5 family, member A1	4507229	-1.21359	2.31913	3.50884	Down	Cytoplasm	enzyme	valproic acid
3	Q2_P31666	C907350.1	S. mansoni Gene Predictions	Smp_038640	C19orf29	2510012J08RIK, Cactin, FLJ17482, FLJ59622, fSAPc, LOC58509, NY-REN-24, RGD1563634	chromosome 19 open reading frame 29	126723149	1.28536	2.43743	0.985257	UP	Nucleus	other
3	Q2_P35951	C915708.1	S. mansoni Gene Predictions	Smp_137080	ABCB1	ABC20, Abcb1a, Abcb4, CD243, CLCS, EVI32, GP170, MDR, mdr-3, MDR1, Mdr1a, MDR1B, MGC163296, P-GLYCOPROTEIN, P-GP, Pgy-3, PGY1	ATP-binding cassette, sub-family B (MDR/TAP), member 1	42741659	-1.21331	2.3187	0.484632	Down	Plasma Membrane	transporter	XR9576, OC 144-093, valspodar
3	Q2_P37838	C919310.1	S. mansoni Gene Predictions	Smp_035470	DDOST	AGE-R1, KIAA0115, MGC2191, OKSWcl45, OST, OST48, WBP1	dolichyl-diphosphooligosaccharide--protein glycosyltransferase	20070197	-1.00272	2.00377	2.12247	Down	Cytoplasm	enzyme
3	Q2_P39113	JAP00978.C	S. japonicum Gene Predictions	Sjc_0042380	PELO	AA409897, AI852218, CGI-17, MGC94455, Pelota, PRO1770	pelota homolog (Drosophila)	31880783	-0.938468	1.91649	1.4005	Down	Nucleus	other
3	Q2_P39170	JAP01345.C	S. japonicum Gene Predictions	Sjc_0029240	COG8 (includes EG:291990)	BB235941, C87832, CDG2H, DOR1, FLJ22315	component of oligomeric golgi complex 8	186928841	-1.39088	2.62239	0.985257	Down	Cytoplasm	transporter
3	Q2_P40539	JAP09304.S	GenBank homolog	gi|256089392	SLC7A1	4831426K01RIK, AI447493, ATRC1, CAT-1, EcoR, ER, ERR, HCAT1, mCAT-1, Rec-1, REC1L, REV-1	solute carrier family 7 (cationic amino acid transporter, y+ system), member 1	4507047	-1.50092	2.83023	3.94572	Down	Plasma Membrane	transporter
4	Q2_P01206	C802804.1	S. mansoni Gene Predictions	Smp_071970	CLCN3	CLC3, DKFZp564I0463	chloride channel 3	55770838	-1.16483	2.24206	0.535142	Down	Plasma Membrane	ion channel
4	Q2_P01366	C803119.1	S. mansoni Gene Predictions	Smp_005670	RAB11A	MGC1490, YL8	RAB11A, member RAS oncogene family	4758984	-1.11252	2.16223	0.985257	Down	Cytoplasm	enzyme
4	Q2_P03049	C806029.1	S. mansoni Gene Predictions	Smp_036990	SH3GL3	CNSA3, EEN-2B-L3, EEN-B2, ENDOPHILIN 3, ENDOPHILIN A3, HsT19371, MGC118269, Sh3d2c1, Sh3d2c2, SH3D2C, SH3P13	SH3-domain GRB2-like 3	223468657	-1.77289	3.41739	0	Down	Cytoplasm	other
4	Q2_P03436	C806629.1	S. mansoni Gene Predictions	Smp_154400	STXBP5	0710001E20Rik, 4930565N16RIK, AW742610, FLJ30922, LGL3, LLGL3, LOC100507593, MGC141942, MGC141968, mKIAA1006, Nbla04300, TOMOSYN, TOMOSYN-1	syntaxin binding protein 5 (tomosyn)	189217915	1.83338	3.56372	0.285678	UP	Plasma Membrane	other
4	Q2_P03904	C807355.1	S. mansoni Gene Predictions	Smp_010690	ARPC2	2210023N03Rik, ARC34, Arp2/3, MGC141099, p34, p34-Arc, PNAS-139, PRO2446	actin related protein 2/3 complex, subunit 2, 34kDa	5031599	-1.33388	2.5208	1.25758	Down	Cytoplasm	other
4	Q2_P06179	C810974.1	GenBank homolog	gi|189503152	STX7	AI315064, AI317144, AW107239, Clone 24889 mRNA Sequence, Syn7, SYNTAXIN 7	syntaxin 7	170932494	-0.769602	1.7048	3.94572	Down	Plasma Membrane	transporter
4	Q2_P07522	C813007.1	S. mansoni Gene Predictions	Smp_038080.x	KPNB1	AA409963, IMB1, IMPNB, IMPORTIN 90, IMPORTIN BETA, Importin Beta 1, IPO1, IPOB, KAP BETA1, KARYOPHERIN BETA 1, MGC2155, MGC2156, MGC2157, MGC8315, NTF97, Nuclear factor P97, p97, Ptac97	karyopherin (importin) beta 1	19923142	1.49725	2.82303	0.285678	UP	Nucleus	transporter
4	Q2_P10302	C904480.1	S. mansoni Gene Predictions	Smp_138770	HDAC6	FLJ16239, HD6, Hdac5, JM21, mHDA2, Sfc6	histone deacetylase 6	13128864	-1.58494	2.99996	0.535142	Down	Nucleus	transcription regulator	tributyrin, belinostat, pyroxamide, vorinostat, romidepsin
4	Q2_P19793	C802600.1	S. mansoni Gene Predictions	Smp_101290.x	ACTR2	4921510D23Rik, AA409782, Actin-like protein 2, ARP2, D6Ertd746e, MGC36604, MGC95085, MGC166374	ARP2 actin-related protein 2 homolog (yeast)	5031571	-0.94737	1.92835	1.25758	Down	Plasma Membrane	other
4	Q2_P19882	C802714.1	GenBank homolog	gi|226479492	ALDOC	AI847350, ALDC, ALDCAA, ALDO3, Aldolase 3, ALDOLASE C, AU040929, F16dip7, Fructose bisphosphate aldolase c, RATALDCAA, SCRG2, Zebrin2	aldolase C, fructose-bisphosphate	4885063	-0.722232	1.64973	2.79271	Down	Cytoplasm	enzyme
4	Q2_P22572	C806422.1	GenBank homolog	gi|256052436	SNAP25	bA416N4.2, BDR, dJ1068F16.2, FLJ23079, MGC105414, RIC-4, SEC9, SNAP, Snap25a, sp	synaptosomal-associated protein, 25kDa	18765735	-0.853246	1.80656	1.60851	Down	Plasma Membrane	transporter	botulinum toxin type A
4	Q2_P23734	C807985.1	S. mansoni Gene Predictions	Smp_131870	STXBP1	AI317162, AI326233, ANC18HA, FLJ37475, MMS10-G, Ms10g, MUNC-18, MUNC-18A, MUNC18-1, N-SEC1, NSEC1A, P67, RBSEC1, rbSec1A, rbSec1B, Rsly1, Sec1, Sxtbp1, UNC18, Unc18-1, Unc18h	syntaxin binding protein 1	73760415	-1.3488	2.54701	2.12247	Down	Cytoplasm	transporter
4	Q2_P24590	C809104.1	S. mansoni Gene Predictions	Smp_140950	MORF4L1	Eaf3, FWP006, HsT17725, KIAA4002, MEAF3, MGC102415, MGC103105, MGC10631, MGC118047, mKIAA4002, MORFRG15, MRG15, S863-6, TEG-189, Tex189	mortality factor 4 like 1	5803102	-0.869512	1.82705	0.855973	Down	Nucleus	other
4	Q2_P25404	C810158.1	S. mansoni Gene Predictions	Smp_024520	GDI1	1A, FLJ41411, GDI alpha, GDIA, GDIL, MGC108721, MGC21593, MRX41, MRX48, OPHN2, Rab-gdi-alpha, RABGD1A, RABGDIA, RHOGDI, XAP-4	GDP dissociation inhibitor 1	4503971	-1.16526	2.24274	1.86739	Down	Cytoplasm	other
4	Q2_P26822	C812524.1	S. mansoni Gene Predictions	Smp_136730	CTSD	CATD, CATHEPSIN D, Cathespin D, CD, CLN10, CPSD, LOC196214, MGC2311	cathepsin D	4503143	-1.55752	2.94347	4.93959	Down	Cytoplasm	peptidase
4	Q2_P27365	C813442.1	S. mansoni Gene Predictions	Smp_085520	ATP6V1E1	2410029D23Rik, ATP6E, ATP6E2, ATP6V1E, D6Ertd385e, E2, H+ Atpase E, MGC72933, P31, V-ATPASE E, Vacuolar H+ATPase 31kDa, Vma4	ATPase, H+ transporting, lysosomal 31kDa, V1 subunit E1	4502317	-0.775886	1.71224	1.4005	Down	Cytoplasm	transporter
4	Q2_P28095	C901684.1	S. mansoni Gene Predictions	Smp_069240	KCNA1	AEMK, AI840627, Brain K+ channel protein 1, EA1, HBK1, HUK1, HUKI, Kca1-1, KCNA, Kcpvd, KV 1.1 ALPHA SUBUNIT, KV1.1, MBK1, mceph, MGC124402, MGC126782, MGC138385, MK1, RBK1, Shak, Voltage-gated potassium channel protein 1	potassium voltage-gated channel, shaker-related subfamily, member 1 (episodic ataxia with myokymia)	119395748	-1.50153	2.83142	2.79271	Down	Plasma Membrane	ion channel
4	Q2_P31522	C907140.1	S. mansoni Gene Predictions	Smp_106930.x	HSPA8	2410008N15Rik, HEAT SHOCK COGNATE 71-KDA, HEAT SHOCK PROTEIN 8, HS7C, HSC54, HSC70, HSC71, HSC73, Hsp 8, HSP/C70, HSP70, HSP71, HSP73, HSPA10, IDBP1, LAP1, LOC624853, MGC102007, MGC106514, MGC114311, MGC118485, MGC128130, MGC131511, MGC29929, NIP71	heat shock 70kDa protein 8	5729877	-1.52038	2.86867	0.484632	Down	Cytoplasm	enzyme
4	Q2_P32516	C909070.1	S. mansoni Gene Predictions	Smp_170800.x	CARS	CA3, CARS1, CRS, CYSRS, CYSTEINYL-TRNA SYNTHETASE, MGC:11246	cysteinyl-tRNA synthetase	10835051	-1.66656	3.17457	0.985257	Down	Cytoplasm	enzyme
4	Q2_P34139	C912059.1	S. mansoni Gene Predictions	Smp_167550	SNX33	E130307J07RIK, MGC32065, SH3PX3, SH3PXD3C, SNX30	sorting nexin 33	23397574	-1.34622	2.54244	1.60851	Down	unknown	other
4	Q2_P34578	C912918.1	S. mansoni Gene Predictions	Smp_083750	ABCC4 (includes EG:10257)	D630049P08Rik, EST170205, MOAT-B, MRP4	ATP-binding cassette, sub-family C (CFTR/MRP), member 4	157502201	-1.00478	2.00664	2.33209	Down	Plasma Membrane	transporter
4	Q2_P34649	C913053.1	S. mansoni Gene Predictions	Smp_052640	ZFYVE20	5330426D11RIK, FLJ34993, MGC126210, RABENOSYN5	zinc finger, FYVE domain containing 20	70980547	-1.03507	2.04922	2.12247	Down	Cytoplasm	other
4	Q2_P38288	C920972.1	S. mansoni Gene Predictions	Smp_131890	SLC6A5	GLYT-2, NET1, prestin	solute carrier family 6 (neurotransmitter transporter, glycine), member 5	92859670	-0.82145	1.76718	2.33209	Down	Plasma Membrane	transporter
4	Q2_P38525	JAP06008.C	GenBank homolog	gi|2665740	ACTG1	ACT, ACTG, Actin gamma, ACTL, AL023024, beta-actin, Chi-actin, DFNA20, DFNA26, E51, G-actin, GAMMA ACTIN, MGC117491, MGC28612	actin, gamma 1	4501887	-1.18021	2.2661	0.753871	Down	Cytoplasm	other
4	Q2_P39741	JAP07341.C	GenBank homolog	gi|256077082	PACSIN1	A830061D09Rik, H74, KIAA1379, mKIAA1379, SDP1, SDPI, SYNDAPIN, SYNDAPIN 1	protein kinase C and casein kinase substrate in neurons 1	24308229	-0.780947	1.71826	2.12247	Down	Cytoplasm	kinase
4	Q2_P40317	JAP03969.S	GenBank homolog	gi|76155627	SGK3	2510015P22Rik, A330005P07Rik, CISK, DKFZp781N0293, fy, fz, SGK2, SGKL	serum/glucocorticoid regulated kinase family, member 3	31563383	-1.64941	3.13706	0.855973	Down	Cytoplasm	kinase
4	Q2_P40529	JAP09103.S	GenBank homolog	gi|76154942	CTTN	1110020L01Rik, amplaxin, CORTACTIN, Cttnb, EMS1, FLJ34459, MGC93456	cortactin	20357552	-1.25961	2.39431	2.33209	Down	Plasma Membrane	other
5	Q2_P00466	C801366.1	GenBank homolog	gi|256090321	TMEM62	B830009D23RIK, C77355, FLJ23375, RGD1305647	transmembrane protein 62	52851437	-0.703611	1.62858	2.12247	Down	unknown	enzyme
5	Q2_P01455	C803263.1	S. mansoni Gene Predictions	Smp_128050	CSE1L	2610100P18Rik, AA407533, Capts, CAS, CELL APOPTOSIS SUSCEPTIBILITY, CSE1, MGC117283, MGC130036, MGC130037, XPO2	CSE1 chromosome segregation 1-like (yeast)	29029559	-1.45339	2.73851	0.753871	Down	Nucleus	transporter
5	Q2_P02595	C805227.1	S. japonicum Gene Predictions	Sjc_0302700	FEN1	AW538437, MF1, MGC94425, RAD2	flap structure-specific endonuclease 1	4758356	-1.35037	2.54978	3.94572	Down	Nucleus	enzyme
5	Q2_P03172	C806216.1	S. mansoni Gene Predictions	Smp_121800	RPA1	5031405K23Rik, AA589576, AW557552, Cb1-727, HSSB, MST075, p70Rpa1, REPA1, Replication Factor 1a, RF-A, RP-A, RPA32, RPA70	replication protein A1, 70kDa	4506583	-0.995698	1.99405	0.855973	Down	Nucleus	other
5	Q2_P10075	C904153.1	S. mansoni Gene Predictions	Smp_163190	RAD17 (includes EG:19356)	9430035O09Rik, CCYC, FLJ41520, HRAD17, MmRad24, R24L, RAD17SP, RAD24	RAD17 homolog (S. pombe)	19718788	-0.872778	1.83119	2.33209	Down	Nucleus	other
5	Q2_P13254	C910161.1	S. mansoni Gene Predictions	Smp_049550	HSPA5	AL022860, AU019543, BIP, D2Wsu141e, D2Wsu17e, FLJ26106, GRP78, HEAT SHOCK 70KDA PROTEIN5, Hsce70, HSP70-5, IDBP2, Immunoglobulin heavy chain binding, mBiP, MIF2, SEZ-7	heat shock 70kDa protein 5 (glucose-regulated protein, 78kDa)	16507237	-2.00458	4.01272	0.405065	Down	Cytoplasm	enzyme
5	Q2_P13685	C911009.1	S. mansoni Gene Predictions	Smp_146010	IDE	1300012G03Rik, 4833415K22Rik, AA675336, AI507533, FLJ35968, INSDEGM, INSULIN-DEGRADING ENZYME, INSULYSIN	insulin-degrading enzyme	155969707	-1.21421	2.32014	0.405065	Down	Extracellular Space	peptidase
5	Q2_P14317	C912190.1	S. mansoni Gene Predictions	Smp_004780.x	FKBP4	AL022792, AW208983, FKBP-52, FKBP18, FKBP51, FKBP59, FKPB52, HBI, Hsp56, HSP57, Hsp59, p52, p59, PPIase, Tp2	FK506 binding protein 4, 59kDa	4503729	-1.40321	2.6449	0.985257	Down	Nucleus	enzyme
5	Q2_P14754	C913090.1	S. mansoni Gene Predictions	Smp_056620	RECQL	RecQ1, RECQL1	RecQ protein-like (DNA helicase Q1-like)	14591902	-1.79121	3.46106	0.405065	Down	Nucleus	enzyme
5	Q2_P19557	C802301.1	S. mansoni Gene Predictions	Smp_007550	LTA4H	LEUKOTRIENE A4 HYDROLASE, Lkha4, LTA-4 hydrolase, LTA-H, LTA4	leukotriene A4 hydrolase	4505029	-1.28053	2.42928	0.61525	Down	Cytoplasm	enzyme
5	Q2_P20378	C803390.1	S. mansoni Gene Predictions	Smp_186680	ARHGAP1	B230365D05RIK, C76222, CDC42 GTPase-ACTIVATING, CDC42GAP, MGC101942, MGC7050, P50 Rho GAP, RHOGAP, RHOGAP1, RP23-12H6.2	Rho GTPase activating protein 1	4757766	-1.08099	2.11549	1.86739	Down	Cytoplasm	other
5	Q2_P21051	C804312.1	S. mansoni Gene Predictions	Smp_150690.x	PA2G4	AA672939, EBP1, HG4-1, Itaf45, MGC94070, p38-2G4, Plfap, PROLIFERATION ASSOCIATED 2G4, Proliveration-associated protein 1	proliferation-associated 2G4, 38kDa	124494254	-0.902258	1.86899	2.79271	Down	Nucleus	transcription regulator
5	Q2_P23191	C807247.1	S. mansoni Gene Predictions	Smp_064860	STIP1	HOP, IEF-SSP-3521, mSTI1, P60, SIP1, STI1, STI1L, Stress-induced phosphoprotein 1	stress-induced-phosphoprotein 1	5803181	-1.03681	2.05168	0.736815	Down	Cytoplasm	other
5	Q2_P23285	C807386.1	S. mansoni Gene Predictions	Smp_180380	ORC1 (includes EG:18392)	AA545195, HSORC1, MmORC1, Orc1b, ORC1L, Origin recognition, PARC1	origin recognition complex, subunit 1	31795544	-0.802435	1.74404	3.50884	Down	Nucleus	other
5	Q2_P27520	C900196.1	S. mansoni Gene Predictions	Smp_142780	RBBP5	4933411J24Rik, C330016J05, RBQ3, SWD1	retinoblastoma binding protein 5	53759148	-1.62691	3.08851	0.736815	Down	Nucleus	other
5	Q2_P31639	C907312.1	S. mansoni Gene Predictions	Smp_087010	POLD1	CDC2, DNA POLYD, DNA POLYMERASE DELTA, P125, POLD, Polδ	polymerase (DNA directed), delta 1, catalytic subunit 125kDa	156616275	-1.16108	2.23625	1.86739	Down	Nucleus	enzyme	nelarabine, MB07133, clofarabine, cytarabine, trifluridine, vidarabine, entecavir
5	Q2_P34071	C911951.1	S. mansoni Gene Predictions	Smp_131000	SMARCAL1	6030401P21Rik, AI851716, HARP, HHARP, Mharp	SWI/SNF related, matrix associated, actin dependent regulator of chromatin, subfamily a-like 1	21071060	-1.54908	2.92631	0.484632	Down	Nucleus	enzyme
5	Q2_P34557	C912885.1	S. mansoni Gene Predictions	Smp_047610	CDC45	Cdc45i, CDC45L, CDC45L2, PORC-PI-1	cell division cycle 45 homolog (S. cerevisiae)	4502713	-1.0595	2.08421	1.86739	Down	Nucleus	other
5	Q2_P35572	C915243.1	S. mansoni Gene Predictions	Smp_123320	CHD1L	4432404A22Rik, ALC1, CHDL, FLJ22530, Snf2p	chromodomain helicase DNA binding protein 1-like	148612870	-1.30572	2.47207	1.25758	Down	Nucleus	enzyme
5	Q2_P37850	C919332.1	S. mansoni Gene Predictions	Smp_052390	ORC5 (includes EG:26429)	AL033327, MmORC5, ORC5L, ORC5P, ORC5T	origin recognition complex, subunit 5	4505525	1.27979	2.42803	1.25758	UP	Nucleus	other
5	Q2_P38633	JAP09329.C	GenBank homolog	gi|256089810	DDX11/DDX12	4732462I11RIK, CHL1, CHLR1, CHLR2, DDX11, DDX12, KRG2, MGC133249, MGC90809, MGC9335	DEAD/H (Asp-Glu-Ala-Asp/His) box polypeptide 11	100913202	-1.50106	2.8305	1.60851	Down	Nucleus	enzyme
5	Q2_P39889	JAP08940.C	S. japonicum Gene Predictions	Sjc_0301940	PICK1	MGC15204, PICK, PRKCABP	protein interacting with PRKCA 1	88758603	-0.631011	1.54865	3.50884	Down	Cytoplasm	enzyme
5	Q2_P40897	JAP01547.C	GenBank homolog	gi|76155306	ENTPD1	2610206B08Rik, AA408691, APYRASE, ATPDase, CD39, DKFZp686D194, DKFZp686I093, Ecto-apyrase, Ectonucleotidase, FLJ40921, FLJ40959, NTPDase-1	ectonucleoside triphosphate diphosphohydrolase 1	147905700	-1.25705	2.39007	1.25758	Down	Plasma Membrane	enzyme
5	Q2_P41111	JAP04495.C	S. japonicum Gene Predictions	Sjc_0069020	STAM	DKFZp686J2352, HSE1, RGD1564499, STAM-1	signal transducing adaptor molecule (SH3 domain and ITAM motif) 1	4507249	-1.1525	2.22298	2.33209	Down	Cytoplasm	other
5	Q2_P41413	JAP01325.S	GenBank homolog	gi|226480538	E2F5	AU024671	E2F transcription factor 5, p130-binding	134142809	-0.904277	1.87161	3.94572	Down	Nucleus	transcription regulator

## Sheet: paired males only
List of differentially expressed genes that comprise the five most significantly enriched networks of affected genes in paired males treated with PZQ, compared with the no-drug controls.
Network	ProbeName	EST Contig	Gene category	NR Gene (Sma, Sjc, GI or Contig)	Symbol	Synonym(s)	Entrez Gene Name	GI Number	Average log2 ratio (PZQ/Control)	Fold Change	q-value(%)	PZQ Treatment Response	Location	Family	Drugs
1	Q2_P00996	C802341.1	S. mansoni Gene Predictions	Smp_156620	ITGA7	alpha7, FLJ25220, INTEGRIN ALPHA 7, MGC105724, [a]7	integrin, alpha 7	222418611	1.0656	2.09303	4.10113	UP	Plasma Membrane	other
1	Q2_P02052	C804286.1	S. mansoni Gene Predictions	Smp_156590	FLNA	ABP-280, ABP1, ABPX, CVD1, DILP2, DKFZp434P031, F730004A14Rik, FILAMIN A, FILAMIN-1, FILAMIN-28, FLJ43642, FLN, FLN1, FMD, LOC100131857, MNS, NEWGENE 1560614, NHBP, OPD, OPD1, OPD2, RGD1560614, XLVD, XMVD	filamin A, alpha	116063573	1.78715	3.45133	2.89679	UP	Cytoplasm	other
1	Q2_P02426	C804926.1	S. mansoni Gene Predictions	Smp_137410	CAPN9	2200003B16Rik, GC36, nCL-4	calpain 9	5729758	1.0672	2.09536	4.10113	UP	Cytoplasm	peptidase
1	Q2_P05393	C809977.1	S. mansoni Gene Predictions	Smp_137190	FXN	CyaY, FA, FARR, FRATAXIN, FRDA, MGC57199, RGD1565754, X25	frataxin	31077081	-0.798184	1.73891	4.11083	Down	Cytoplasm	kinase
1	Q2_P05710	C810458.1	S. mansoni Gene Predictions	Smp_066760.x	EZR	AW146364, CVIL, CVL, Cytovillin2, DKFZp762H157, EZRIN, FLJ26216, MGC107499, MGC1584, MGC94076, p81, R75297, VIL2, Villin	ezrin	161702986	1.06364	2.09019	2.52941	UP	Plasma Membrane	other
1	Q2_P09378	C903177.1	S. mansoni Gene Predictions	Smp_131690	CASK	CAGH39, CAMGUK, CMG, DXPri1, DXRib1, FGS4, FLJ22219, FLJ31914, LIN-2, MGC7449, MICPCH, Mlin-2, Pals3, TNRC8	calcium/calmodulin-dependent serine protein kinase (MAGUK family)	186700629	1.2211	2.33124	2.52941	UP	Plasma Membrane	kinase
1	Q2_P17697	C920353.1	S. mansoni Gene Predictions	Smp_135430	ATG16L1	1500009K01Rik, APG16L, ATG16, ATG16A, ATG16L, FLJ00045, FLJ10035, FLJ10828, FLJ22677, IBD10, WDR30	ATG16 autophagy related 16-like 1 (S. cerevisiae)	124256478	-0.696384	1.62044	4.11083	Down	Cytoplasm	other
1	Q2_P18234	C800401.1	S. mansoni Gene Predictions	Smp_037230	LCP1	AW536232, CP64, D14Ertd310e, DKFZp781A23186, FLJ25423, FLJ26114, FLJ39956, L-fimbrin, L-PLASTIN, LC64P, LPL, PLS2	lymphocyte cytosolic protein 1 (L-plastin)	167614506	0.736802	1.66648	4.34062	UP	Cytoplasm	other
1	Q2_P18462	C800675.1	S. mansoni Gene Predictions	Smp_194460	DLAT	6332404G05Rik, DIHYDROLIPOAMIDE S-ACETYLTRANSFERASE, DLTA, E2, E2P, PDC-E2, PDH-E2	dihydrolipoamide S-acetyltransferase	31711992	-0.673284	1.5947	4.34062	Down	Cytoplasm	enzyme
1	Q2_P19356	C802060.1	S. mansoni Gene Predictions	Smp_168330	TRAPPC2	1110066L09Rik, 1810064C02Rik, AW496358, hYP38334, MGC109621, MGC118266, MIP-2A, RGD1306925, SEDL, SEDT, TRAPPC2P1, TRS20, ZNF547L	trafficking protein particle complex 2	58533179	-0.775073	1.71128	3.90209	Down	Cytoplasm	other
1	Q2_P20304	C803277.1	GenBank homolog	gi|56757021	CALM1 (includes others)	1500001E21RIK, AI256814, AI327027, AI461935, AL024000, AL024017, CALM, CALM2, CALM3, CALML2, CALMODULIN, CaM, CAM KINASE3, CaMA, CAMI, CAMII, DD132, EG640703, FLJ99410, PHKD, PHKD2, PHKD3, R75142, RNCAMIII	calmodulin 1 (phosphorylase kinase, delta)	58218968	-0.768247	1.7032	4.65884	Down	unknown	other
1	Q2_P20394	C803411.1	GenBank homolog	gi|256086884	SUGT1	2410174K12RIK, Aa1114, SGT1	SGT1, suppressor of G2 allele of SKP1 (S. cerevisiae)	195963398	-0.967567	1.95554	4.11083	Down	Nucleus	other
1	Q2_P20645	C803773.1	S. mansoni Gene Predictions	Smp_017900	RPS6KA5	3110005L17RIK, 6330404E13Rik, AI854034, MGC1911, MGC28385, MSK1, MSPK1, RLPK	ribosomal protein S6 kinase, 90kDa, polypeptide 5	32528295	0.762916	1.69692	4.10113	UP	Nucleus	kinase
1	Q2_P25195	C809904.1	S. mansoni Gene Predictions	Smp_034550	ACTN2	1110008F24Rik, ALPHA ACTININ 2, Alpha-actinin, Alpha2 Actinin, CMD1AA, MGC107582	actinin, alpha 2	4501893	0.876269	1.83562	3.90209	UP	Nucleus	transcription regulator
1	Q2_P26184	C811598.1	S. mansoni Gene Predictions	Smp_007540	EXOSC1	2610035C18Rik, 2610104C07RIK, 2610312F07RIK, AI447561, CGI-108, CSL4, Csl4p, hCsl4p, p13, RP11-452K12.9, SKI4, Ski4p	exosome component 1	7705612	-0.684474	1.60712	4.11083	Down	Nucleus	enzyme
1	Q2_P28078	C901665.1	S. mansoni Gene Predictions	Smp_044400	WDR92	AI553587, FLJ31741, HZGJ, LOC116143, RP23-32H19.3	WD repeat domain 92	24308444	-0.806706	1.74921	4.65884	Down	unknown	other
1	Q2_P32137	C908296.1	S. mansoni Gene Predictions	Smp_003330	SSNA1	1110003H09RIK, 1190004J23Rik, AA934184, N14, NA-14	Sjogren syndrome nuclear autoantigen 1	189571687	-1.26971	2.41113	2.29056	Down	Plasma Membrane	other
1	Q2_P32882	C909760.1	S. mansoni Gene Predictions	Smp_126350	GRIN1	GluRdelta1, GluRzeta1, M100174, MRD8, N-METHYL-D-ASPARTATE R1 GLUTAMATE RECEPTOR, Nmda nr1, NMDA Receptor, NMDA1, NMDAR, Nmdar nr1, NMDAR1, NR1, Rgsc174	glutamate receptor, ionotropic, N-methyl D-aspartate 1	11038637	0.929018	1.90398	3.02144	UP	Plasma Membrane	ion channel	dextromethorphan/guaifenesin, morphine/dextromethorphan, neramexane, bicifadine, delucemine, CR 2249, besonprodil, UK-240455, dextromethorphan/quinidine, ketamine, felbamate, memantine, orphenadrine, cycloserine, N-(2-indanyl)glycinamide, dextromethorphan, brompheniramine/dextromethorphan/pseudoephedrine, chlorpheniramine/dextromethorphan/phenylephrine, carbinoxamine/dextromethorphan/pseudoephedr…
1	Q2_P35564	C915232.1	S. mansoni Gene Predictions	Smp_147430	GRIK2	AW124492, EAA4, GLR6, GLUK6, Glur beta-2, GLUR6, Glutamate receptor channel subunit beta2, MGC74427, MRT6	glutamate receptor, ionotropic, kainate 2	11386137	0.799354	1.74032	3.90209	UP	Plasma Membrane	ion channel
1	Q2_P35739	C915444.1	GenBank homolog	gi|56754080	EXOC1	2810407P21RIK, A730011E05RIK, BM-102, FLJ10893, SEC3, SEC3L1, SEC3P	exocyst complex component 1	30410716	1.06823	2.09686	2.52941	UP	Cytoplasm	transporter
1	Q2_P35763	C915476.1	S. mansoni Gene Predictions	Smp_172010	CASP7	AI314680, CASPASE7, CMH-1, ICE-IAP3, ICE-LAP3, Lice2 cysteine protease, mCASP-7, MCH3	caspase 7, apoptosis-related cysteine peptidase	15718698	-1.1499	2.21899	2.89679	Down	Cytoplasm	peptidase
1	Q2_P35872	C915610.1	S. mansoni Gene Predictions	Smp_078690	CNN3	1600014M03Rik, Acidic Calponin, C85854, Calpo3	calponin 3, acidic	4502923	0.876843	1.83635	3.02144	UP	Cytoplasm	other
1	Q2_P37643	C918746.1	S. mansoni Gene Predictions	Smp_170310	SPTAN1	(ALPHA)II-SPECTRIN, 2610027H02Rik, A2a, Alpha fodrin, ALPHA SPECTRIN, ALPHA SPECTRIN 2, Alpha-spectorin, AlphaII spectrin, EIEE5, FLJ17738, FLJ44613, Fodrin, IPF, NEAS, Spectrin alpha 2, SPNA2, SPTA2	spectrin, alpha, non-erythrocytic 1 (alpha-fodrin)	154759259	1.02019	2.02819	4.10113	UP	Plasma Membrane	other
1	Q2_P40840	JAP00555.C	S. japonicum Gene Predictions	Sjc_0049730	ANK1	ANK, ANKYRIN R, Nb, pale, SPH1, SPH2	ankyrin 1, erythrocytic	70780355	1.25712	2.39018	1.9752	UP	Plasma Membrane	other
2	Q2_P00464	C801360.1	S. mansoni Gene Predictions	Smp_104660	NHP2L1	15.5K, FA-1, Fta1, MGC72932, NHPX, OTK27, SNRNP15-5, SNU13, SPAG12, SSFA1	NHP2 non-histone chromosome protein 2-like 1 (S. cerevisiae)	51317376	-0.758784	1.69206	4.34062	Down	Nucleus	other
2	Q2_P00532	C801482.1	S. mansoni Gene Predictions	Smp_078420.x	PRPF6	1190003A07Rik, 2610031L17RIK, ANT-1, C20ORF14, hPrp6, MGC11655, MGC36967, MGC38351, MGC156816, PRP6, PUTATIVE MITOCHONDRIAL OUTER MEMBRANE PROTEIN IMPORT RECEPTOR, RGD1307103, TOM, U5 snRNP-associated 102 kDa, U5-102K	PRP6 pre-mRNA processing factor 6 homolog (S. cerevisiae)	40807485	0.730976	1.65976	4.34062	UP	Nucleus	transcription regulator
2	Q2_P01521	C803381.1	S. mansoni Gene Predictions	Smp_136710.x	ATP2A1	ATP2A, Calcium transporting ATPase, SERCA1, Serca1a, SR calcium ATPase	ATPase, Ca++ transporting, cardiac muscle, fast twitch 1	10835220	0.945646	1.92605	4.34062	UP	Cytoplasm	transporter
2	Q2_P02614	C805249.1	S. mansoni Gene Predictions	Smp_068420	SNRPD3	1700043E15Rik, 2310009E13RIK, AW046420, SMALL NUCLEAR RIBONUCLEOPROTEIN D3 POLYPEPTIDE 18KDA, SMD3, SNRNP SM D3	small nuclear ribonucleoprotein D3 polypeptide 18kDa	4759160	-1.03696	2.0519	4.10113	Down	Nucleus	other
2	Q2_P07364	C812839.1	S. mansoni Gene Predictions	Smp_069880	SNRPB2	2810052G09Rik, MGC24807, MGC45309, Msl1, U2 snRNP B'', U2-B, U2B''	small nuclear ribonucleoprotein polypeptide B	38149981	-0.925918	1.89989	4.11083	Down	Nucleus	other
2	Q2_P11007	C905638.1	S. mansoni Gene Predictions	Smp_088280	SUPT16H	CDC68, FACT, Fact140, FACTP140, FLJ10857, FLJ14010, FLJ34357, Spt16, SPT16/CDC68	suppressor of Ty 16 homolog (S. cerevisiae)	6005757	0.714363	1.64076	4.34062	UP	Nucleus	transcription regulator
2	Q2_P17116	C918385.1	S. mansoni Gene Predictions	Smp_195100	LSM2	C6orf28, D17H6S56E-2, Dmapl, DMPKAP, G7b, MGC13889, SM-X5, snRNP, YBL026W	LSM2 homolog, U6 small nuclear RNA associated (S. cerevisiae)	10863977	-0.873722	1.83238	3.90209	Down	Nucleus	other
2	Q2_P18632	C800888.1	GenBank homolog	gi|256062488	WDR36	5730444A13RIK, DKFZp686I1650, GLC1G, LOC688637, MGC38421, TA-WDRP, UTP21	WD repeat domain 36	21281677	-0.945844	1.92632	3.13044	Down	unknown	other
2	Q2_P19450	C802173.1	S. japonicum Gene Predictions	Sjc_0094890	TCERG1	2410022J09Rik, 2900090C16Rik, AI428505, CA150, CA150b, FBP23, FBP28, MGC133200, p144, TAF2S, Urn1	transcription elongation regulator 1	21327715	1.19673	2.2922	1.9752	UP	Nucleus	transcription regulator
2	Q2_P21757	C805324.1	S. mansoni Gene Predictions	Smp_133860	MED18	2810046C01RIK, FLJ20045, LOC100292920, p28B	mediator complex subunit 18	188035867	-0.751825	1.68392	4.11083	Down	Nucleus	other
2	Q2_P23193	C807250.1	S. japonicum Gene Predictions	Sjc_0036690	PRPF8	AU019467, D11Bwg0410e, DBF3/PRP8, HPRP8, PRP8, PRPC8, RP13, Sfprp8l, U5-220	PRP8 pre-mRNA processing factor 8 homolog (S. cerevisiae)	91208426	-1.18952	2.28077	4.11083	Down	Nucleus	other
2	Q2_P23716	C807961.1	S. japonicum Gene Predictions	Sjc_0079610	H3F3A/H3F3B	9430068D06RIK, Gm14384, H3.3A, H3.3B, H3F3, H3F3A, H3F3B, H3f3c, HISTONE 3B, MGC102150, MGC105794, MGC87782, MGC87783, OTTMUSG00000016509	H3 histone, family 3B (H3.3B)	4885385	-1.94276	3.84439	0	Down	Nucleus	other
2	Q2_P24749	C809288.1	S. mansoni Gene Predictions	Smp_023250.x	KIN	BTCD, KIN17, LOC683353	KIN, antigenic determinant of recA protein homolog (mouse)	13124883	0.82924	1.77675	3.90209	UP	Nucleus	other
2	Q2_P24815	C809372.1	GenBank homolog	gi|226470094	U2AF1	2010107D16Rik, DKFZp313J1712, ENSMUSG00000068141, FP793, Gm10232, LOC100044330, RN, RNU2AF1, U2AF35, U2AFBP	U2 small nuclear RNA auxiliary factor 1	68800128	-1.75212	3.36853	1.3663	Down	Nucleus	other
2	Q2_P25252	C809979.1	GenBank homolog	gi|115725064	BRK1	6720456B07RIK, AW011779, C3orf10, hHBrk1, HSCP300, HSPC300, LOC687498, MDS027	BRICK1, SCAR/WAVE actin-nucleating complex subunit	27544939	-0.743456	1.67418	4.10113	Down	unknown	other
2	Q2_P25655	C810709.1	S. mansoni Gene Predictions	Smp_098740	DPY30	2810410M20RIK, Aip1, C87842, DPY-30-LIKE, Dpy30-like protein, DPY30L, HDPY-30, LOC84661, Saf19	dpy-30 homolog (C. elegans)	14211889	-0.833317	1.78178	4.10113	Down	Nucleus	other
2	Q2_P26611	C812214.1	S. japonicum Gene Predictions	Sjc_0219100	U2AF2	LOC690372, MGC118033, U2AF65	U2 small nuclear RNA auxiliary factor 2	6005926	-1.64522	3.12795	1.9969	Down	Nucleus	other
2	Q2_P29267	C903382.1	S. mansoni Gene Predictions	Smp_150980.x	CYFIP2	1500004I01Rik, 6430511D02Rik, AA930218, AU022376, KIAA1168, mKIAA1168, p53-INDUCIBLE, PIR121	cytoplasmic FMR1 interacting protein 2	116805788	0.808429	1.7513	4.34062	UP	Cytoplasm	other
2	Q2_P33057	C910065.1	S. mansoni Gene Predictions	Smp_003660	DDX39B	0610030D10Rik, AI428441, BAT1, BAT1A, D17H6S81E, D17H6S81E-1, D6S81E, D6S81Eh, Dead Box RNA Helicase p47, MGC19235, MGC38799, P47, UAP56	DEAD (Asp-Glu-Ala-Asp) box polypeptide 39B	4758112	-0.666912	1.58767	4.11083	Down	Nucleus	enzyme
2	Q2_P33628	C911163.1	S. mansoni Gene Predictions	Smp_128840	POLR2G	2410046K11Rik, A230108L04Rik, C76415, hRPB19, hsRPB7, MGC138367, MGC138369, MGC72732, MGC72993, RBP7, RPB19, RPB7, RPO2-7L	polymerase (RNA) II (DNA directed) polypeptide G	4505947	-0.762242	1.69612	4.11083	Down	Nucleus	enzyme
2	Q2_P35912	C915659.1	S. mansoni Gene Predictions	Smp_157080	UGCG	AU043821, C80537, CERAMIDE TRANSFERASE, CGLCT, Cgt, Epcs21, GCS, GLCCER SYNTHASE, GLCT1, GLUCOSYLCERAMIDE SYNTHASE, Glucosylceramide Synthetase, GSL synthase, UDP-glucose ceramide glucosyltransferase-like, Udp-glucose:ceramide glycosyltransferase, Ugcgl, Ugtr	UDP-glucose ceramide glucosyltransferase	4507811	-0.619021	1.53583	4.65884	Down	Cytoplasm	enzyme	N-butyldeoxygalactonojirimycin, N-butyldeoxynojirimycin
2	Q2_P36199	C916024.1	S. mansoni Gene Predictions	Smp_180390	MTCH2	2310034D24Rik, 4930539J07Rik, HSPC032, MIMP, Mitochondrial carrier homologue 2	mitochondrial carrier 2	7657347	-1.00427	2.00592	3.90209	Down	Cytoplasm	other
2	Q2_P37772	C919198.1	S. mansoni Gene Predictions	Smp_063650.x	GTF2B	MGC6859, TF2B, TFIIB	general transcription factor IIB	4504193	-0.573052	1.48767	4.65884	Down	Nucleus	transcription regulator
2	Q2_P39520	JAP03965.C	S. mansoni Gene Predictions	Smp_162890	PIN1	0610025L01Rik, D9Bwg1161e, DOD, FLJ40239, FLJ77628, MGC10717, UBL5	peptidylprolyl cis/trans isomerase, NIMA-interacting 1	5453898	-0.742251	1.67278	4.65884	Down	Nucleus	enzyme
3	Q2_P02346	C804776.1	GenBank homolog	gi|256079291	CC2D1A	BC016188, FLJ20241, FLJ41160, FREUD-1, Freud-1/Aki1, MGC27560, MGC38983, MRT3, RGD1306108	coiled-coil and C2 domain containing 1A	96974985	0.719186	1.64625	3.90209	UP	unknown	other
3	Q2_P03511	C806745.1	S. mansoni Gene Predictions	Smp_173030	ANPEP	AAP, Ala-(Leu-Gly)-Aminopeptidase, Alanine Aminopeptidase, AMINOPEPTIDASE M, AMINOPEPTIDASE N, AP-M, AP-N, CD13, GP150, Kidney Aminopeptidase M, KZP, LAP1, P150, PEPN, rAPN	alanyl (membrane) aminopeptidase	157266300	1.00884	2.01229	4.10113	UP	Plasma Membrane	peptidase
3	Q2_P07267	C812713.1	S. mansoni Gene Predictions	Smp_173150	CD63	C75951, LAMP-3, LIMP, ME491, MGC103180, MGC107286, MGC72893, MLA1, OMA81H, TSPAN30	CD63 molecule	4502679	-1.23655	2.35634	2.29056	Down	Plasma Membrane	other
3	Q2_P08436	C901764.1	S. mansoni Gene Predictions	Smp_080530	RPA2	A2, AA409079, AI325195, AU020965, p34Rpa2, REPA2, Replication protein a, 30-kda subunit, Rf-A2, RPA32, RPA34	replication protein A2, 32kDa	4506585	1.35832	2.56387	4.10113	UP	Nucleus	other
3	Q2_P16013	C916230.1	S. mansoni Gene Predictions	Smp_004060	CDC20	2310042N09Rik, bA276H19.3, C87100, CDC20A, MGC102824, MGC93111, P55CDC	cell division cycle 20 homolog (S. cerevisiae)	118402582	-0.827545	1.77466	4.11083	Down	Nucleus	other
3	Q2_P16087	C916372.1	S. mansoni Gene Predictions	Smp_080730	CDK1	CDC2, CDC2 kinase, CDC28A, Cdc2a, DKFZp686L20222, GROWTH-ASSOCIATED HISTONE H1 KINASE, MGC111195, P34, P34CDC2	cyclin-dependent kinase 1	4502709	-0.946309	1.92694	2.89679	Down	Nucleus	kinase	flavopiridol
3	Q2_P16693	C917571.1	S. mansoni Gene Predictions	Smp_020770	DAD1 (includes EG:13135)	AI323713, LOC100044173, OST2	defender against cell death 1	4503253	-0.854984	1.80874	4.65884	Down	Cytoplasm	enzyme
3	Q2_P17576	C919981.1	S. mansoni Gene Predictions	Smp_032780	ALG5	1500026A19Rik, 2600005J22Rik, AV009521, AV170001, AW545564, bA421P11.2, DOLICHYL-PHOSPHATE BETA-GLUCOSYLTRANSFERASE, Nero, RP11-421P11.2	asparagine-linked glycosylation 5, dolichyl-phosphate beta-glucosyltransferase homolog (S. cerevisiae)	7019323	-0.728382	1.65678	4.34062	Down	Cytoplasm	enzyme
3	Q2_P18069	C800215.1	S. mansoni Gene Predictions	Smp_150040.x	CDK7	AI323415, AI528512, C230069N13, CAK1, CDKN7, Crk4, ENSMUSG00000074700, HCAK, MO15, p39MO15, STK1	cyclin-dependent kinase 7	4502743	-0.819267	1.76451	4.11083	Down	Nucleus	kinase	BMS-387032, flavopiridol
3	Q2_P18433	C800638.1	S. mansoni Gene Predictions	Smp_042280.x	UXT	0910002B17Rik, ART-27, MGC105797, STAP1	ubiquitously-expressed transcript	24041018	-0.643619	1.56224	4.65884	Down	Cytoplasm	other
3	Q2_P21057	C804320.1	S. mansoni Gene Predictions	Smp_129320	CDC5L	1200002I02Rik, AA408004, CDC5, CDC5-LIKE, CEF1, dJ319D22.1, KIAA0432, PCDC5RP	CDC5 cell division cycle 5-like (S. pombe)	11067747	0.951136	1.93339	2.52941	UP	Nucleus	other
3	Q2_P21951	C805591.1	S. mansoni Gene Predictions	Smp_033990	DCTN5	4930427E12Rik, C78178, MGC112788, MGC3248, RGD1305654	dynactin 5 (p25)	14210488	-0.909862	1.87887	2.89679	Down	Cytoplasm	other
3	Q2_P22099	C805787.1	S. mansoni Gene Predictions	Smp_158050	SMARCA2	2610209L14RIK, BAF190, brahma, BRM, BRM1, FLJ36757, HBRM, hSNF2a, MGC74511, SNF2, SNF2alpha, SNF2L2, SNF2LA, Sth1p, SWI2	SWI/SNF related, matrix associated, actin dependent regulator of chromatin, subfamily a, member 2	48255898	0.651991	1.57134	4.65884	UP	Nucleus	transcription regulator
3	Q2_P23488	C807664.1	S. mansoni Gene Predictions	Smp_148510	PPM1B	MGC106489, MGC21657, PP2C BETA, PP2C-beta-X, Pp2c2, PP2CB, PPC2BETAX	protein phosphatase, Mg2+/Mn2+ dependent, 1B	4505995	-0.682742	1.60519	4.65884	Down	unknown	phosphatase
3	Q2_P24734	C809270.1	S. mansoni Gene Predictions	Smp_050270	TYR	albino, CMM8, Dopa oxidase, Melanogenesis Related Tyrosinase, OCA1A, OCAIA, SHEP3, skc35, TYROSINASE	tyrosinase (oculocutaneous albinism IA)	4507753	-1.2212	2.3314	2.53742	Down	Cytoplasm	enzyme	hydroquinone
3	Q2_P26142	C811526.1	S. mansoni Gene Predictions	Smp_073620	AIMP1	9830137A06RIK, AIMP1/p43, EMAP-2, EMAP-II, endothelial monocyte-activating polypeptide, HLD3, MGC112632, p43, SCYE1	aminoacyl tRNA synthetase complex-interacting multifunctional protein 1	215490011	-0.626672	1.544	4.65884	Down	Extracellular Space	cytokine
3	Q2_P27318	C813369.1	S. mansoni Gene Predictions	Smp_035580	PPP1CB	1200010B19, Dis2m2, MGC3672, PP-1B, PP-1D, Pp1 delta, PP1-C BETA II, PP1BETA, PPP1C DELTA, PPP1CD, PROTEIN PHOSPHATASE 1 CATALYTIC SUBUNIT, BETA ISOFORM	protein phosphatase 1, catalytic subunit, beta isozyme	46249376	0.651346	1.57063	4.34062	UP	Cytoplasm	phosphatase
3	Q2_P28224	C901912.1	S. mansoni Gene Predictions	Smp_175230	DHFR	8430436I03RIK, AA607882, AI662710, AW555094, DHFR1, DHFR3, DHFR4, DHFRP1, DIHYDROFOLATE REDUCTASE, DYR	dihydrofolate reductase	4503323	-0.642704	1.56125	4.65884	Down	unknown	enzyme	pyrimethamine, trimethoprim, iclaprim, pralatrexate, methotrexate, sulfisoxazole, triamterene, folic acid, trimetrexate, LY231514, PT 523
3	Q2_P32366	C908755.1	S. mansoni Gene Predictions	Smp_082490	CCNB2	CycB2, CYCLIN-B2, HsT17299, MGC108931	cyclin B2	4757930	-0.749761	1.68151	4.10113	Down	Cytoplasm	other
3	Q2_P33863	C911578.1	S. mansoni Gene Predictions	Smp_045550	ANXA7	AI265384, AI316497, ANNEXIN A7, ANNEXIN VII, Annexin7, ANX7, SNX, SYNEXIN	annexin A7	4502111	0.908668	1.87731	3.02144	UP	Plasma Membrane	ion channel
3	Q2_P34422	C912613.1	S. mansoni Gene Predictions	Smp_135360	AURKA	AIK, AIRK1, ARK-1, AU019385, AURA, AURORA A, AURORA KINASE, Aurora Related Kinase1, AURORA2, AURORA2/AIK, AW539821, Ayk1, BTAK, IAK, IAK1, MGC124935, MGC34538, STK15, STK6, STK7	aurora kinase A	38327572	-1.06305	2.08934	3.13044	Down	Nucleus	kinase	MLN8054
3	Q2_P37850	C919332.1	S. mansoni Gene Predictions	Smp_052390	ORC5 (includes EG:26429)	AL033327, MmORC5, ORC5L, ORC5P, ORC5T	origin recognition complex, subunit 5	4505525	-1.07213	2.10253	3.13044	Down	Nucleus	other
3	Q2_P41366	JAP00067.S	S. japonicum Gene Predictions	Sjc_0306090	DCTN6	AU044699, Dynactin subunit p27, p27, WS-3	dynactin 6	5730116	-1.24731	2.37398	2.53742	Down	Cytoplasm	enzyme
4	Q2_P13170	C909990.1	S. japonicum Gene Predictions	Sjc_0054830	MYH6	A830009F23RIK, AA517445, ALPHA MHC, ALPHA MYHC, ALPHA MYOSIN HEAVY CHAIN, ASD3, Cardiac alpha myosin heavy-chain, Cardiac myosin heavy chain, CMD1EE, CMH14, MGC118706, MYHC, MYHCA, Myosin Heavy Chain alpha, SSS3	myosin, heavy chain 6, cardiac muscle, alpha	156104908	1.89783	3.72653	1.9752	UP	Cytoplasm	enzyme
4	Q2_P13685	C911009.1	S. mansoni Gene Predictions	Smp_146010	IDE	1300012G03Rik, 4833415K22Rik, AA675336, AI507533, FLJ35968, INSDEGM, INSULIN-DEGRADING ENZYME, INSULYSIN	insulin-degrading enzyme	155969707	1.13975	2.20343	4.34062	UP	Extracellular Space	peptidase
4	Q2_P16140	C916476.1	S. mansoni Gene Predictions	Smp_073560.x	MLST8	0610033N12Rik, AA409454, AI505104, AI851821, G BETA L, GBL, LST8, MGC111011, MGC114322, POP3, WAT1	MTOR associated protein, LST8 homolog (S. cerevisiae)	84626578	-1.60337	3.03852	0	Down	Cytoplasm	other
4	Q2_P17106	C918367.1	S. mansoni Gene Predictions	Smp_067400	RTN4IP1	D10Ertd690e, MGC12934, NIMP, RGD1563384	reticulon 4 interacting protein 1	47519420	-0.669902	1.59097	4.11083	Down	Cytoplasm	enzyme
4	Q2_P18327	C800505.1	S. mansoni Gene Predictions	Smp_008660.x	GSN	ADF, AGEL, DKFZp313L0718, GELSOLIN, Gelsolin plasma isoform, MGC28083, MGC95032	gelsolin	4504165	1.15492	2.22672	1.9752	UP	Extracellular Space	other
4	Q2_P18511	C800737.1	S. mansoni Gene Predictions	Smp_075720	CD53	AI323659, MOX44, Ox-44, RATOX44, TSPAN25	CD53 molecule	10834972	-1.34309	2.53695	0	Down	Plasma Membrane	other
4	Q2_P18787	C801334.1	S. mansoni Gene Predictions	Smp_158560.x	CDC42BPA	A930014J19RIK, DKFZp686L1738, DKFZp686P1738, DMPK-like, FLJ23347, KIAA0451, MGC189823, MRCK, MRCK-ALPHA, MRCKA, PK428	CDC42 binding protein kinase alpha (DMPK-like)	30089962	0.687865	1.6109	4.34062	UP	Cytoplasm	kinase
4	Q2_P19420	C802139.1	S. mansoni Gene Predictions	Smp_074500.x	PSMB2	AU045357, AW108089, BETA 2 PROTEASOME SUBUNIT, C7-I, D4Wsu33e, HC7-I, MGC104215, MGC126885	proteasome (prosome, macropain) subunit, beta type, 2	4506195	-0.638251	1.55644	4.65884	Down	Cytoplasm	peptidase
4	Q2_P19830	C802641.1	S. mansoni Gene Predictions	Smp_128150	OSBP	1110018F06RIK, AW559088, KIAA4220, mKIAA4220, OSBP1	oxysterol binding protein	4505531	0.875989	1.83527	4.10113	UP	Cytoplasm	other
4	Q2_P20213	C803145.1	GenBank homolog	gi|547978	MYH2	Mhc iia, MHC TYPE2 FAST, MHC2A, Myh1, MYH2A, MYHas8, MYHC-2A, MyHC-IIA, Myhc2, Myhcf, Myhs-f, Myhs-f1, MYHSA2, Myosin heavy chain type iia	myosin, heavy chain 2, skeletal muscle, adult	153791586	1.49158	2.81197	0	UP	Cytoplasm	enzyme
4	Q2_P21906	C805532.1	S. mansoni Gene Predictions	Smp_046060.x	MYH11	AAT4, AV071570, DKFZp686D10126, DKFZp686D19237, FAA4, FLJ35232, LOC100506151, MGC126726, MGC32963, MLC2slow, MYOSIN HEAVY CHAIN 11, myosin heavy chain, smooth muscle, SM1, SM2, SM2-MHC, SMHC, SMMHC, SMOOTH MUSCLE MYOSIN	myosin, heavy chain 11, smooth muscle	92091586	1.19426	2.28828	2.52941	UP	Cytoplasm	other
4	Q2_P24626	C809145.1	S. mansoni Gene Predictions	Smp_132670.x	MYL12B	1500001M02Rik, C77744, MLC-B, MLC20, Mlrb, MRLC2, Mrlcb, MYLC2B, MYOSIN REGULATORY LIGHT CHAIN, Nrlc, RLC-B, Rmlc	myosin, light chain 12B, regulatory	222144326	0.652951	1.57238	4.34062	UP	Cytoplasm	other
4	Q2_P25201	C809910.1	S. mansoni Gene Predictions	Smp_073540	PFDN5	1190001O17Rik, 1700010A06RIK, D15Ertd697e, Eig1, MGC5329, MGC71907, MM-1, PFD5, Prefoldin 5, PROFOLDIN 5	prefoldin subunit 5	22202633	-0.803848	1.74575	4.10113	Down	Nucleus	transcription regulator
4	Q2_P25414	C810169.1	S. mansoni Gene Predictions	Smp_141010	DYSF	2310004N10Rik, AI604795, D6Pas3, DYSFERLIN, FER1L1, FLJ00175, FLJ90168, LGMD2B, mFLJ00175, MMD1	dysferlin, limb girdle muscular dystrophy 2B (autosomal recessive)	195976775	1.02742	2.03837	3.02144	UP	Plasma Membrane	other
4	Q2_P26231	C811665.1	S. mansoni Gene Predictions	Smp_085540.x	MYH7	B-MHC, BETA MHC, BETA MYHC, Beta Myosin Heavy Chain, BETA/SLOW MHC, CMD1S, CMH1, DKFZp451F047, Fetal beta-myosin heavy chain, MEF2C, MGC138376, MGC138378, Mhc, Mhc V3, MPD1, Myhc7, MYHCB, Slow myosin, SPMD, SPMM, β-MHC	myosin, heavy chain 7, cardiac muscle, beta	115496169	1.32229	2.50063	3.90209	UP	Cytoplasm	enzyme
4	Q2_P26409	C811912.1	S. mansoni Gene Predictions	Smp_164430	KIAA0368	AI314180, AW558785, BB181316, ECM29, FLJ22036, KIAA1962, mKIAA0368, RGD1306148, RP11-386D8.2, RP23-211P15.1	KIAA0368	122937211	-0.935926	1.91312	3.13044	Down	Cytoplasm	other
4	Q2_P27132	C813101.1	S. mansoni Gene Predictions	Smp_056260	B4GALT5	9430078I07Rik, AW049941, AW539721, BETA4-GALT-IV, beta4Gal-T5, beta4GalT-V, gt-V, MGC138470, UDP-Gal:betaGlcNAc beta 1,4-galactosyltransferase polypeptide 5	UDP-Gal:betaGlcNAc beta 1,4- galactosyltransferase, polypeptide 5	4757828	-0.79147	1.73084	4.10113	Down	Cytoplasm	enzyme
4	Q2_P30596	C905243.1	S. mansoni Gene Predictions	Smp_085650	NCALD	AI848120, D030020D09Rik, D15ERTD412E, MGC33870, MGC74858, Neurocalcin delta	neurocalcin delta	98985795	-1.05857	2.08286	2.29056	Down	Cytoplasm	other
4	Q2_P32708	C909481.1	S. mansoni Gene Predictions	Smp_106040	SLX1A/SLX1B	FLJ23439, GIYD1, GIYD2, MGC2532, MGC5178, SLX1A, SLX1B	SLX1 structure-specific endonuclease subunit homolog B (S. cerevisiae)	62868208	-1.07715	2.10987	2.59597	Down	unknown	enzyme
4	Q2_P37137	C917793.1	GenBank homolog	gi|256078894	TPM1 (includes EG:22003)	AA986836, AI854628, Alpha tropomyosin, alpha-TM, BI546321, BQ310475, C15ORF13, C76867, CMD1Y, CMH3, HTM-alpha, Slow-twitch alpha tropomyosin, Smooth Muscle Alpha TM, Tm alpha, Tm1, TM2, Tm3, Tma2, Tma5, Tmpa, TMSA, TROPOMYOSIN 1, Tropomyosin 1, alpha, Tropomyosin 5b, Tropomyosin Alpha	tropomyosin 1 (alpha)	63252898	0.853316	1.80665	4.65884	UP	Cytoplasm	other
4	Q2_P37604	C918645.1	S. mansoni Gene Predictions	Smp_158150	RCN2 (includes EG:26611)	AA408742, E6BP, ERC-55, Reticulocalbin 2, TCBP49	reticulocalbin 2, EF-hand calcium binding domain	4506457	-2.04485	4.12631	0	Down	Cytoplasm	other
4	Q2_P38310	C921090.1	S. mansoni Gene Predictions	Smp_058240	RTN4	1110020G17Rik, AA407876, AA409940, AA960376, ASY, C130026I10Rik, Foocen, KIAA4153, MGC116054, mKIAA0886, mKIAA4153, Nbla00271, Nbla10545, NgA, NI-220, NI220/250, NOGO, Nogo A/B, NOGO-A, Nogo-B, Nogo-C, NSP, NSP-CL, rat N, RTN-X, RTN4-A, RTN4-B1, RTN4-B2, RTN4-C, Vp20	reticulon 4	24431935	-0.96584	1.9532	4.34062	Down	Cytoplasm	other
4	Q2_P38345	C921290.1	S. mansoni Gene Predictions	Smp_035500	PACRG	1700008H23Rik, FLJ32724, GLUP, HAK005771, PARK2CRG, RGD1561027, RP3-495O10.2	PARK2 co-regulated	122939206	-0.630348	1.54794	4.34062	Down	Cytoplasm	other
4	Q2_P38871	JAP05707.S	GenBank homolog	gi|256079220	GAS8	GAS11, MGC124779, MGC138326	growth arrest-specific 8	4503917	0.724784	1.65265	4.11083	UP	Cytoplasm	other
5	Q2_P00035	C800104.1	S. mansoni Gene Predictions	Smp_102690.x	EIF2C3	AGO3, AW048688, C130014L07Rik, FLJ12765, MGC86946	eukaryotic translation initiation factor 2C, 3	29294647	1.03162	2.04431	3.02144	UP	Cytoplasm	translation regulator
5	Q2_P00126	C800390.1	S. mansoni Gene Predictions	Smp_044000	TMBIM6	5031406P05Rik, Ab1-011, Ac1-149, BAXI1, BI-1, Cc1-27, TEGT	transmembrane BAX inhibitor motif containing 6	148746181	-0.754894	1.68751	4.34062	Down	Nucleus	other
5	Q2_P05224	C809618.1	S. mansoni Gene Predictions	Smp_051320	APEX1	APE, APE-1, APEN, APEX, APEX NUCLEASE, APX, HAP1, REF-1	APEX nuclease (multifunctional DNA repair enzyme) 1	18375505	-0.611885	1.52825	4.65884	Down	Nucleus	enzyme
5	Q2_P05837	C810598.1	GenBank homolog	gi|256088055	RPS24	DBA3, DKFZp686N1586, EG225058, Gm4832, MGC107549, S24	ribosomal protein S24	4506703	-0.818953	1.76413	4.10113	Down	Cytoplasm	other
5	Q2_P08710	C902172.1	S. mansoni Gene Predictions	Smp_032000	CASP2	CASPASE-2, ICH-1, NEDD-2	caspase 2, apoptosis-related cysteine peptidase	39995059	-1.05933	2.08397	3.13044	Down	Cytoplasm	peptidase
5	Q2_P17905	C800026.1	S. mansoni Gene Predictions	Smp_106130.x	HSPA9	CSA, GRP-75, Hsc74, Hsp74, Hsp74a, Hspa9a, HSPA9B, IDBP-3, MGC4500, Mitochondrial stress-70, Mortalin, MOT, Mot1, MOT2, Mthsp70, MTHSP75, PBP74, Stress-70	heat shock 70kDa protein 9 (mortalin)	24234688	0.710201	1.63603	4.10113	UP	Cytoplasm	other
5	Q2_P19475	C802207.1	GenBank homolog	gi|256073492	RPS15	EG633683, Gm7121, MGC111130, RIG, S15	ribosomal protein S15	4506687	-0.901134	1.86753	4.10113	Down	Cytoplasm	other
5	Q2_P19513	C802251.1	S. mansoni Gene Predictions	Smp_084900	EIF2B1	D5Ertd406e, eIF-2a, EIF-2BALPHA, EIF2B, EIF2BA, MGC117409, MGC125868, MGC125869, MGC6458	eukaryotic translation initiation factor 2B, subunit 1 alpha, 26kDa	4503503	-0.750312	1.68216	4.10113	Down	Cytoplasm	translation regulator
5	Q2_P19766	C802570.1	GenBank homolog	gi|256070576	EIF5	2810011H21RIK, D12Ertd549e, EIF-5A, Eukaryotic Translation Initiation Factor 5, MGC36374, MGC36509	eukaryotic translation initiation factor 5	21361337	-0.72861	1.65704	3.90209	Down	Cytoplasm	translation regulator
5	Q2_P19909	C802748.1	GenBank homolog	gi|256084401	HSP90AA1	AL024080, AL024147, FLJ31884, Heat shock protein 1, alpha, hsp4, HSP86, Hsp86-1, HSP89, Hsp89-alpha-delta-N, HSP89A, Hsp90, HSP90 ALPHA, HSP90A, HSP90N, HSPC1, HSPCA, HSPCAL1, HSPCAL4, HSPN, LAP2, MGC105293	heat shock protein 90kDa alpha (cytosolic), class A member 1	154146191	1.66967	3.18142	0	UP	Cytoplasm	enzyme	17-dimethylaminoethylamino-17-demethoxygeldanamycin, IPI-504, cisplatin
5	Q2_P20566	C803658.1	S. mansoni Gene Predictions	Smp_087760	FTMT	4930447C24RIK, FerH, Fth3, MGC144339, MGC144340, MTF	ferritin mitochondrial	29126241	-1.06764	2.096	2.59597	Down	Cytoplasm	transporter
5	Q2_P23542	C807726.1	S. mansoni Gene Predictions	Smp_069130.x	HSPH1	AI790491, DKFZp686M05240, Heat shock protein 105 kda, hsp-E7I, HSP105, HSP105A, HSP105B, HSP110, KIAA0201, NY-CO-25	heat shock 105kDa/110kDa protein 1	42544159	0.664428	1.58494	4.11083	UP	Cytoplasm	other
5	Q2_P25235	C809956.1	GenBank homolog	gi|256090348	HMGB1	Ac2-008, AMPHOTERIN, DEF, DKFZp686A04236, EG434174, HMG-1, Hmg1l1, HMG3, LOC680054, MGC103168, MGC103169, MGC117896, MGC117897, MGC93598, MGC93599, p30, SBP-1	high mobility group box 1	4504425	0.81775	1.76265	4.10113	UP	Nucleus	transcription regulator
5	Q2_P26851	C812570.1	S. mansoni Gene Predictions	Smp_124160.x	ALKBH8	4930562C03RIK, 8030431D03RIK, 9430088N01RIK, ABH8, FLJ38204, LOC91801, MGC10235, RGD1304687	alkB, alkylation repair homolog 8 (E. coli)	195927056	-0.84536	1.79671	3.13044	Down	Cytoplasm	enzyme
5	Q2_P27370	C813449.1	S. mansoni Gene Predictions	Smp_179320	EIF2C2	AGO2, ARGONAUTE 2, ENSMUSG00000072493, Factor 2c2, GERP95, Gm10365, KIAA4215, MGC3183, mKIAA4215, Q10, Su Antigen	eukaryotic translation initiation factor 2C, 2	29171734	-0.693785	1.61752	4.34062	Down	Cytoplasm	translation regulator
5	Q2_P35540	C915206.1	S. mansoni Gene Predictions	Smp_144200	WDYHV1	2410187C16RIK, AU014961, AW550036, C8ORF32, D16Mgi23, FLJ10204, MGC109256, Ntaq1, RGD1311362	WDYHV motif containing 1	8922281	-0.669753	1.5908	4.65884	Down	Cytoplasm	other
5	Q2_P38253	C920827.1	GenBank homolog	gi|60687582	RPS29	FLJ11778, Gm14303, LOC637599, OTTMUSG00000016246, S29	ribosomal protein S29	4506717	-0.84057	1.79076	4.10113	Down	Cytoplasm	other
5	Q2_P38256	C920836.1	S. mansoni Gene Predictions	Smp_095980	SOD1	ALS, ALS1, B430204E11Rik, CU/ZN-SOD, CUZNSOD, czSOD, EG667310, homodimer, hSod1, Ipo-1, IPOA, MGC107553, SOD, SOD1L1, SODC	superoxide dismutase 1, soluble	4507149	-1.40207	2.6428	4.34062	Down	Cytoplasm	enzyme
5	Q2_P39476	JAP03438.C	S. mansoni Gene Predictions	Smp_072080	PTS	6-PTPS, 6-Pyruvoyl Tetrahydropterin Synthase, FLJ97081, PTPS	6-pyruvoyltetrahydropterin synthase	4506331	-1.33095	2.51569	1.3663	Down	Cytoplasm	enzyme

## Sheet: simult. paired males-females
List of differentially expressed genes that comprise the significantly enriched network of genes affected simultaneously in paired males and females treated with PZQ
Probe Name	EST Contig	Gene category	NR Gene (Sma, Sjc, GI or Contig)	Symbol	Synonym(s)	Entrez Gene Name	GI Number	Average log2 ratio (PZQ/Control Paired Female)	Fold Change (Paired Female)	q-value(%) (Paired Female)	PZQ treatment response (Paired Female)	Average log2 ratio (PZQ/Control Paired Male)	Fold Change (Paired Male)	q-value(%) (Paired Male)	PZQ Treatment Response (Paired Male)	Location	Family
Q2_P35872	C915610.1	S. mansoni Gene Predictions	Smp_078690	CNN3	1600014M03Rik, Acidic Calponin, C85854, Calpo3	calponin 3, acidic	4502923	10.883	2.13	4.65	Up	0.8768	1.84	3.02	UP	Cytoplasm	other
Q2_P22438	C806236.1	S. mansoni Gene Predictions	Smp_077980	PCSK2	6330411F23Rik, AI839700, NEC-2, PC2, Phpp-2, SPC2	proprotein convertase subtilisin/kexin type 2	20336244	12.641	2.4	1.97	Up	0.8008	1.74	4.1	UP	Extracellular Space	peptidase
Q2_P37137	C917793.1	GenBank homolog	gi|256078894	TPM1 (includes EG:22003)	AA986836, AI854628, Alpha tropomyosin, alpha-TM, BI546321, BQ310475, C15ORF13, C76867, CMD1Y, CMH3, HTM-alpha, Slow-twitch alpha tropomyosin, Smooth Muscle Alpha TM, Tm alpha, Tm1, TM2, Tm3, Tma2, Tma5, Tmpa, TMSA, TROPOMYOSIN 1, Tropomyosin 1, alpha, Tropomyosin 5b, Tropomyosin Alpha	tropomyosin 1 (alpha)	63252898	18.228	3.54	1.97	Up	0.8533	1.81	4.66	UP	Cytoplasm	other
Q2_P18234	C800401.1	S. mansoni Gene Predictions	Smp_037230	LCP1	AW536232, CP64, D14Ertd310e, DKFZp781A23186, FLJ25423, FLJ26114, FLJ39956, L-fimbrin, L-PLASTIN, LC64P, LPL, PLS2	lymphocyte cytosolic protein 1 (L-plastin)	167614506	1.829	3.55	3.01	Up	0.7368	1.67	4.34	UP	Cytoplasm	other
Q2_P20645	C803773.1	S. mansoni Gene Predictions	Smp_017900	RPS6KA5	3110005L17RIK, 6330404E13Rik, AI854034, MGC1911, MGC28385, MSK1, MSPK1, RLPK	ribosomal protein S6 kinase, 90kDa, polypeptide 5	32528295	20.134	4.04	0	Up	0.7629	1.7	4.1	UP	Nucleus	kinase
Q2_P00771	C801867.1	S. mansoni Gene Predictions	Smp_068510	HPCAL1	BDP-1, BDR1, HLP2, MGC105459, NVP-3, VILIP-3, Vnsl3, Vsnl3	hippocalcin-like 1	19913443	27.753	6.85	0	Up	13.719	2.59	2.53	UP	Cytoplasm	other
